# Supplementary material for: Concomitant motor responses facilitate the acquisition of multiple timing priors beyond upper-limb contexts
Source: iScience. 2026 Feb 17;29(3):115051. doi: 10.1016/j.isci.2026.115051 (PMC12992963; doi:10.1016/j.isci.2026.115051)
Supplement: Data S1. This zipped file includes the data and analysis code to reproduce the results reported in this study, together with a README file [file mmc2.zip]

Archive with 9 entries (8 files):
- Data S1/
- Data S1/Code1_sort_fit_eachparticipant.m
- Data S1/Code2_fit_AIC_grandaverage.m
- Data S1/Code3_permutation.m
- Data S1/Data_Exp1.xlsx
- Data S1/Data_Exp2.xlsx
- Data S1/Data_Exp3.xlsx
- Data S1/README_data_code_files.pdf
- Data S1/Results_Exp1-3.xlsx
