# Supplementary material for: Concomitant motor responses facilitate the acquisition of multiple timing priors beyond upper-limb contexts
Source: iScience. 2026 Feb 17;29(3):115051. doi: 10.1016/j.isci.2026.115051 (PMC12992963; doi:10.1016/j.isci.2026.115051)
Supplement: Data S1. This zipped file includes the data and analysis code to reproduce the results reported in this study, together with a README file [file mmc2.zip › Data S1/Code1_sort_fit_eachparticipant.m]

clear; clc; close

%--- Experimental parameters
% For abbreviations without descriptions, see the README provided with the data and code files.
exp = {'Exp1','Exp2','Exp3'}; % Exp1: non-CMR, Exp2: CMR by the nondominant hand, Exp3: CMR by the contralateral forefoot
n_exp = size(exp, 2); % Number of experiments
n_ptcp = 20; % Number of participants in each experiment    
n_tr = 640; % Number of trials for each participant
prior_short = [450, 600, 750, 900, 1050]; % TSs for the short prior
prior_long = [1200, 1350, 1500, 1650, 1800]; % TSs for the long prior

%--- Model fitting parameters
s = [prior_short, prior_long]; % Predictor values (TSs across the two priors)
Mps = mean(s); % Mean TS over the two priors (1125)
x0 = [750 237 0.15 1500 237]; % Initial values for the 2-prior model [mp_sh, sdp_sh, w, mp_lo, sdp_lo]
x_min = [-10000000, 0, 0, -10000000, 0]; % Minimum values for the 2-prior model
x_max = [10000000, 5000, 0.5, 10000000, 5000]; % Maximum values for the 2-prior model

%--- Analysis parameters
n_tb = 2; % Number of trial bins (1: trials 1-320, 2: trials 321-640)
n_TS = size(s, 2); % Number of TSs (short & long) (10)
n_tr_etb = n_tr / n_tb; % Number of trials in each trial bin (320)
n_tr_eTS = n_tr / n_tb / n_TS; % Number of trials per TS in each trial bin (32)
n_fit = n_ptcp * n_exp * n_tb; % Total number of fits (20 * 3 * 2 = 120)

%--- Matrices to store analysed data
data3 = NaN(n_tr_eTS, n_TS); % NaN(32, 10): TRs sorted for each TS in each trial bin
data4 = NaN(n_tr / n_TS, n_TS, n_ptcp); % NaN(64, 10, 20): Sorted TRs for all participants
wrdata = NaN(n_fit, 19); % Matrix to store results

%--- Files, sheets or ranges to read data or write results
rdrange = 'A3:O642'; % Range to read data
wrfile = 'Results_Exp1-3.xlsx'; % File to write results 
wrsheet = 'Each participant'; % Sheet to write results
wrrange1 = 'E2'; % Range to write TSs
wrrange2 = 'E4'; % Range to write results

%--- Data sorting and model fitting
for e = 1:n_exp
    rdfile = ['Data_', exp{e}, '.xlsx']; % File to read data

    %--- Sort TRs for each TS while removing erroneous and outlier responses
    for p = 1:n_ptcp
        data1 = readmatrix(rdfile, 'Sheet', num2str(p), 'Range', rdrange); % Read trial-by-trial data for each participant

        %--- Create the valid response matrix
        valid_resp = NaN(n_tr, 2);
        dom = data1(1, 3); % Dominant hand, 1: left, 2: right
        nondom = abs(dom - 3); % Nondominant hand, 2: if dom=1, 1: if dom=2
        valid_resp(:, dom) = 1;
        valid_resp(:, nondom) = data1(:, 7);

        %--- Remove erroneous responses
        tr_rm1 = find(isnan(data1(:, 10)) ~= isnan(valid_resp(:, 1))); % Find trials with invalid responses by the left hand
        data1(tr_rm1, 12:13) = NaN; % Remove TRs in the trials
        
        tr_rm2 = find(isnan(data1(:, 11)) ~= isnan(valid_resp(:, 2))); % Find trials with invalid responses by the right hand
        data1(tr_rm2, 12:13) = NaN; % Remove TRs in the trials

        tr_rm3 = find(data1(:, 14) == 1); % Find trials with double responses by the left hand
        data1(tr_rm3, 12:13) = NaN; % Remove TRs in the trials

        tr_rm4 = find(data1(:, 15) == 1); % Find trials with double responses by the right hand
        data1(tr_rm4, 12:13) = NaN; % Remove TRs in the trials

        %--- Sort TRs for each TS and remove outliers in each trial bin
        for b = 1:n_tb
            R1 = n_tr_etb * (b - 1) + 1; % Start row to read data
            R2 = n_tr_etb * b; % End row to read data
            data2 = data1(R1:R2, :); % trial-by-trial data in each trial bin

            for t = 1:n_TS
                tr = find(data2(:, 9) == s(t)); % Find TRs for the dominant hand for each TS
                data3(:, t) = data2(tr, 11 + dom); % Store the TRs
            end

            %--- Remove outliers (mean +- 3SD)
            mTRs = mean(data3, "omitnan"); % Mean of the TRs for each TS
            sdTRs = std(data3, "omitnan"); % SD of the TRs for each TS
            p3sd = mTRs + 3 * sdTRs; % Mean + 3SD of the TRs for each TS
            n3sd = mTRs - 3 * sdTRs; % Mean - 3SD of the TRs for each TS

            for t = 1:n_TS
                tr_rm3sd = find(data3(:, t) < n3sd(1, t) | data3(:, t) > p3sd(1, t)); % Find outlier TRs
                data3(tr_rm3sd, t) = NaN; % Remove the TRs
            end

            % Store TRs for the dominant hand without outliers
            R1 = n_tr_eTS * (b - 1) + 1; % Start row to write data
            R2 = n_tr_eTS * b; % End row to write data
            data4(R1:R2, :, p) = data3; % Store the TRs per participant
        end
    end

    %--- Fit the 2-prior model to mTRs for each trial bin in each participant
    for p = 1:n_ptcp
        for b = 1:n_tb
            R1 = n_tr_eTS * (b - 1) + 1; % Start row to read data
            R2 = n_tr_eTS * b; % End row to read data
            R3 = n_ptcp * n_tb * (e - 1) + n_ptcp * (b - 1) + p; % Row to write results

            ri = data4(R1:R2, :, p); % Individual TRs for calculating mTRs 
            r = mean(ri, "omitnan"); % mTRs for each TS

            %--- Fit the 2-prior model to mTRs
            x = lsqcurvefit(@fun_fit2, x0, s, r, x_min, x_max);

            %--- Compute mTRM
            x_sh = x([1 2 3]); % Parameter subset for the short prior
            x_lo = x([4 5 3]); % Parameter subset for the long prior
            mTRM_sh = fun_fit1(x_sh, Mps); % Compute mTRM for the short prior
            mTRM_lo = fun_fit1(x_lo, Mps); % Compute mTRM for the long prior

            %--- Store results in matrices
            wrdata(R3, 1:10) = r; % mTRs
            wrdata(R3, 11) = x(1); % mp_sh
            wrdata(R3, 12) = x(4); % mp_lo
            wrdata(R3, 13) = x(4) - x(1); % Divergence in mp between the priors
            wrdata(R3, 14) = x(2); % sdp_sh
            wrdata(R3, 15) = x(5); % sdp_lo
            wrdata(R3, 16) = x(3); % w
            wrdata(R3, 17) = mTRM_sh; 
            wrdata(R3, 18) = mTRM_lo; 
            wrdata(R3, 19) = mTRM_lo - mTRM_sh; % Divergence in mTRM between the priors
        end
    end
end

%--- Write results to the result file
writematrix(s, wrfile, 'Sheet', wrsheet, 'Range', wrrange1); % Write TSs
writematrix(wrdata, wrfile, 'Sheet', wrsheet, 'Range', wrrange2); % Write results

beep; pause(1); beep; pause(1); beep; % Notify completion of the code
clear; clc;

%=== Functions ===

function y = fun_fit1(x, s) % 1-prior model
    y = (x(2).^2 ./ (x(2).^2 + (x(3) .* s).^2)) .* s + ((x(3) .* s).^2 ./ (x(2).^2 + (x(3) .* s).^2)) .* x(1);
        % x(1): mp, x(2): sdp, x(3): w
end

function y = fun_fit2(x, s) % 2-prior model
    y(1:5)  = fun_fit1([x(1), x(2), x(3)], s(1:5));
    y(6:10) = fun_fit1([x(4), x(5), x(3)], s(6:10));
              % x(1): mp_sh, x(2): sdp_sh, x(3): w
              % x(4): mp_lo, x(5): sdp_lo
end
