# Supplementary material for: Concomitant motor responses facilitate the acquisition of multiple timing priors beyond upper-limb contexts
Source: iScience. 2026 Feb 17;29(3):115051. doi: 10.1016/j.isci.2026.115051 (PMC12992963; doi:10.1016/j.isci.2026.115051)
Supplement: Data S1. This zipped file includes the data and analysis code to reproduce the results reported in this study, together with a README file [file mmc2.zip › Data S1/Code2_fit_AIC_grandaverage.m]

clear; clc; close

%--- Experimental parameters
% For abbreviations without descriptions, see the README provided with the data and code files.
n_exp = 3; % Number of experiments (1: non-CMR [Exp1], 2: CMR by the nondominant hand [Exp2], 3: CMR by the contralateral forefoot [Exp3])
n_ptcp = 20; % Number of participants per experiment
prior_short = [450, 600, 750, 900, 1050]; % TSs for the short prior
prior_long  = [1200, 1350, 1500, 1650, 1800]; % TSs for the long prior

%--- Fitting parameters
s = [prior_short, prior_long]; % Predictor values (TSs across the two priors)

x01 = [1125 454 0.15]; % Initial values for the 1-prior model [mp, sdp, w]
x_min1 = [-10000000, 0, 0]; % Minimum values for the 1-prior model
x_max1 = [10000000, 5000, 0.5]; % Maximum values for the 1-prior model

x02 = [750 237 0.15 1500 237]; % Initial values for the 2-prior model [mp_sh, sdp_sh, w, mp_lo, sdp_lo]
x_min2 = [-10000000, 0, 0, -10000000, 0]; % Minimum values for the 2-prior model
x_max2 = [10000000, 5000, 0.5, 10000000, 5000]; % Maximum values for the 2-prior model

%--- Analysis parameters
n_tb = 2; % Number of trial bins (1: trials 1-320, 2: trials 321-640)
n_fit = n_exp * n_tb; % Total number of fits (3 * 2 = 6)

%--- Matrix to store results
wrdata = NaN(n_fit, 20); % Matrix to store results

%--- Files, sheets, or ranges to read data or write results
rdfile = 'Results_Exp1-3.xlsx'; % File for reading data
rdsheet = 'Each participant'; % Sheet for reading data
rdrange = 'E4:N123'; % Range for reading data
wrfile = rdfile; % File for writing results
wrsheet = 'Grand average'; % Sheet for writing results
wrrange1 = 'E2'; % Range for writing TSs
wrrange2 = 'E4'; % Range for writing results

%--- Model fitting to grand-average (GA) mTRs and AICc/AW computation

%--- Read individual mTRs
data1 = readmatrix(rdfile, 'Sheet', rdsheet, 'Range', rdrange); 

for f = 1:n_fit
    R1 = n_ptcp * (f - 1) + 1; % Start row to read data
    R2 = n_ptcp * f; % End row to read data

    ir = data1(R1:R2, :); % Individual mTRs for each trial bin in each experiment
    r = mean(ir, "omitnan"); % Compute GA mTRs
    wrdata(f, 1:10) = r; % Store the GA mTRs

    %--- Compensate systematic bias (SB) in Exp2
    if f == 3 || f == 4 % trials 1-320 || trials 321-640
        % Fit the 2-prior model to GA mTRs before compensating SB
        x2b = lsqcurvefit(@fun_fit2, x02, s, r, x_min2, x_max2); 
        % (to readjust the SB compensation)
        
        SB = mean(r - s); % Compute SB
        r = r - SB; % Compensate SB for GA mTRs
        ir = ir - SB; % Compensate SB for individual mTRs
    end

    %--- Compute corrected Akaike information criterion (AICc)
    AICc = NaN(1, 2); % Vector to store AICc values (1: 1-prior model, 2: 2-prior model)

    x1 = lsqcurvefit(@fun_fit1, x01, s, r, x_min1, x_max1); % Fit the 1-prior model to GA mTRs
    rf1 = fun_fit1(x1, s); % GA mTRs of the fitted curve
    AICc(1) = fun_AICc(x1, rf1, ir); % AICc for the 1-prior model

    x2 = lsqcurvefit(@fun_fit2, x02, s, r, x_min2, x_max2); % Fit the 2-prior model to GA mTRs
    rf2 = fun_fit2(x2, s); % GA mTRs of the fitted curve
    AICc(2) = fun_AICc(x2, rf2, ir); % AICc for the 2-prior model

    %--- Compute Akaike weight (AW)
    AW = fun_AW(AICc); % AW(1: 1-prior model, 2: 2-prior model)

    %--- Store model fitting results
    if f == 3 || f == 4 % If Exp2
        D = x2(4) - x2b(4); % Difference in mp_lo before and after SB compensation (D)
        wrdata(f, 11) = x2(1) - D; % Readjust mp_sh using D
        wrdata(f, 12) = x2b(4); % mp_lo before SB compensation
    else % If Exp1 or Exp3
        wrdata(f, 11) = x2(1); % mp_sh
        wrdata(f, 12) = x2(4); % mp_lo
    end

    wrdata(f, 13) = x2(4) - x2(1); % Divergence in mp between the priors
    wrdata(f, 14) = x2(2); % sdp_sh
    wrdata(f, 15) = x2(5); % sdp_lo
    wrdata(f, 16) = x2(3); % w
    wrdata(f, 17) = AICc(1); % AICc for the 1-prior model
    wrdata(f, 18) = AICc(2); % AICc for the 2-prior model
    wrdata(f, 19) = AW(1); % Akaike weight for the 1-prior model
    wrdata(f, 20) = AW(2); % Akaike weight for the 2-prior model
end

%--- Write results to the result file
writematrix(s, wrfile, 'Sheet', wrsheet, 'Range', wrrange1); % Write TSs
writematrix(wrdata, wrfile, 'Sheet', wrsheet, 'Range', wrrange2); % Write results

beep; pause(1); beep; pause(1); beep; % Notify completion of the code
clear; clc;

%=== Functions ===

function y = fun_fit1(x, s) % 1-prior model
    y = (x(2).^2 ./ (x(2).^2 + (x(3) .* s).^2)) .* s + ((x(3) .* s).^2 ./ (x(2).^2 + (x(3) .* s).^2)) .* x(1);
        % x(1): mp, x(2): sdp, x(3): w
end

function y = fun_fit2(x, s) % 2-prior model
    y(1:5)  = fun_fit1([x(1), x(2), x(3)], s(1:5));
    y(6:10) = fun_fit1([x(4), x(5), x(3)], s(6:10));
              % x(1): mp_sh, x(2): sdp_sh, x(3): w
              % x(4): mp_lo, x(5): sdp_lo
end

function AICc = fun_AICc(x, rf, ir) % Corrected Akaike information criterion (AICc)
    e = ir - rf; % Residuals
    SSe = sum(e.^2, "all", "omitnan"); % Sum of squared residuals
    n = numel(e) - sum(isnan(e), "all"); % Sample size
    K = numel(x); % Number of free parameters
    AICc = n * log(SSe / n) + 2 * K + 2 * K * (K + 1) / (n - K - 1);
end

function AW = fun_AW(AICc) % Akaike weight (AW)
    L = exp(-0.5 * (AICc - min(AICc))); % Relative likelihood
    AW = L / sum(L);
end
