# Supplementary material for: Concomitant motor responses facilitate the acquisition of multiple timing priors beyond upper-limb contexts
Source: iScience. 2026 Feb 17;29(3):115051. doi: 10.1016/j.isci.2026.115051 (PMC12992963; doi:10.1016/j.isci.2026.115051)
Supplement: Data S1. This zipped file includes the data and analysis code to reproduce the results reported in this study, together with a README file [file mmc2.zip › Data S1/Code3_permutation.m]

clear; clc; close

%--- Experimental parameters
% For abbreviations without descriptions, see the README provided with the data and code files.
n_exp = 3; % Number of experiments (1: non-CMR [Exp1], 2: CMR by the nondominant hand [Exp2], 3: CMR by the contralateral forefoot [Exp3])
n_ptcp = 20; % Number of participants in each experiment
prior_short = [450, 600, 750, 900, 1050]; % TSs for the short prior
prior_long  = [1200, 1350, 1500, 1650, 1800]; % TSs for the long prior

%--- Fitting parameters
s = [prior_short, prior_long]; % Predictor values (TSs across the two priors)
x0 = [750 237 0.15 1500 237]; % Initial values for the 2-prior model [mp_sh, sdp_sh, w, mp_lo, sdp_lo]
x_min = [-10000000, 0, 0, -10000000, 0]; % Minimum values for the 2-prior model
x_max = [10000000, 5000, 0.5, 10000000, 5000]; % Maximum values for the 2-prior model

%--- Analysis parameters
tb = {'trials 1-320', 'trials 321-640'}; % Trial bins for analyses
n_tb = size(tb, 2); % Number of trial bins (2)
n_TS = size(s, 2); % Number of TSs (short & long) (10)
n_cnt = 2; % Number of contrasts (1: Exp1 vs Exp2, 2: Exp1 vs Exp3)
n_ptcp_2exp = n_ptcp * 2; % Number of participants across the two experiments in each contrast (20 × 2 = 40)
n_con = 2 * n_tb; % Number of conditions in each contrast (2 experiments x 2 trial bins = 4)

%--- Permutation parameters
n_perm = 10000; % Number of permutations
rng('default'); % For reproducibility of the permutations

%--- Files, sheets, or ranges to read data or write results
rdfile = 'Results_Exp1-3.xlsx'; % File for reading data 
rdsheet1 = 'Grand average'; % Sheet for reading GA mTRs
rdrange1 = 'Q4:Q9'; % Range for reading GA mTRs
rdsheet2 = 'Each participant'; % Sheet for reading individual mTRs
rdrange2 = 'E4:N123'; % Range for reading individual mTRs
wrfile = rdfile; % File for writing results
wrsheet = 'Permutation'; % Sheet for writing results
wrrange = { ...
    'C3', 'C4', 'C5', 'H4', 'H3'; ... % Exp1 < Exp2
    'O3', 'O4', 'O5', 'T4', 'T3'  ... % Exp1 < Exp3
    }; % 1: perm p, 2: org ddmp, 3: perm ddmp, 4: N irregular perm mp, 5: trial-bin labels

%--- Read dmp values for the original data
dmp_org = readmatrix(rdfile, 'Sheet', rdsheet1, 'Range', rdrange1);

%--- Compute ddmp values for the original data
ddmp_org=NaN(n_cnt,n_tb); % NaN(2, 2)
ddmp_org(1, 1) = dmp_org(3) - dmp_org(1); % Exp1 vs Exp2, trials 1-320
ddmp_org(1, 2) = dmp_org(4) - dmp_org(2); % Exp1 vs Exp2, trials 321-640
ddmp_org(2, 1) = dmp_org(5) - dmp_org(1); % Exp1 vs Exp3, trials 1-320
ddmp_org(2, 2) = dmp_org(6) - dmp_org(2); % Exp1 vs Exp3, trials 321-640

%--- Permutation analysis

%--- Read original individual mTRs for permutation
data1 = readmatrix(rdfile, 'Sheet', rdsheet2, 'Range', rdrange2);

%--- Transform the matrix of original individual mTRs into a 4D matrix (ptcp, TS, exp, tb)
data2 = NaN(n_ptcp, n_TS, n_exp, n_tb); % NaN(20, 10, 3, 2)
data2(:, :, 1, 1) = data1(1:20,   :); % Exp1, trials 1-320
data2(:, :, 1, 2) = data1(21:40,  :); % Exp1, trials 321-640
data2(:, :, 2, 1) = data1(41:60,  :); % Exp2, trials 1-320
data2(:, :, 2, 2) = data1(61:80,  :); % Exp2, trials 321-640
data2(:, :, 3, 1) = data1(81:100, :); % Exp3, trials 1-320
data2(:, :, 3, 2) = data1(101:120,:); % Exp3, trials 321-640

for e = 1:n_cnt % 1: Exp1 vs Exp2, 2: Exp1 vs Exp3
    %--- Matrix to store permutation individual mTRs
    ir_perm = NaN(n_ptcp, n_TS, n_perm, n_con); % NaN(20, 10, 10000, 4)
    
    %--- Original individual mTRs for each contrast (Exp1 vs Exp2 or Exp3)
    ir1_org = [data2(:, :, 1, 1); ... % Exp1, trials 1-320
               data2(:, :, e+1, 1)];  % Exp2 or Exp3, trials 1-320
    ir2_org = [data2(:, :, 1, 2); ... % Exp1, trials 321-640
               data2(:, :, e+1, 2)];  % Exp2 or Exp3, trials 321-640

    for p = 1:n_perm
        %--- Generate a random permutation sequence (1 to 40)
        perm_idx = randperm(n_ptcp_2exp)'; 

        %--- Permute individual mTRs across two experiments (Exp1 vs Exp2 or Exp3)
        ir1_perm = ir1_org(perm_idx, :); % trials 1-320
        ir2_perm = ir2_org(perm_idx, :); % trials 321-640

        %--- Store permutation individual mTRs in each condition
        ir_perm(:, :, p, 1) = ir1_perm(1:20, :); % Exp1, trials 1-320
        ir_perm(:, :, p, 2) = ir2_perm(1:20, :); % Exp1, trials 321-640
        ir_perm(:, :, p, 3) = ir1_perm(21:40,:); % Exp2 or Exp3, trials 1-320
        ir_perm(:, :, p, 4) = ir2_perm(21:40,:); % Exp2 or Exp3, trials 321-640
    end

    %--- Fit the 2-prior model to the permutation GA mTRs

    %--- Matrix to store permutation mp values
    mp_perm = NaN(n_perm, 3, n_con); % NaN(10000, 3 [permutation mp_sh, mp_lo, dmp], 4)

    %--- Matrix to store counts of irregular permutation mp values
    n_irrg = NaN(4, n_con); % NaN(4 [mp_sh > max TS, mp_sh < min TS, mp_lo > max TS, mp_lo < min TS], 4)

    for c = 1:n_con
        parfor f = 1:n_perm    
            ir = ir_perm(:, :, f, c); % Permutation individual mTRs
            r = mean(ir, "omitnan"); % Compute permutation GA mTRs

            %--- Compensate systematic bias (SB) for permutation GA mTRs in Exp1 vs Exp2
            if e == 1
                SB = mean(r - s); % Compute SB
                r = r - SB; % Compensate SB
            end
            
            %--- Fit the 2-prior model to permutation GA mTRs 
            x = lsqcurvefit(@fun_fit2, x0, s, r, x_min, x_max);
            mp_perm(f,:,c) = [x(1) x(4) x(4)-x(1)];
                            % x(1): mp_sh, x(4): mp_lo, x(4) - x(1): dmp
            
        end

        %--- Detect and count irregular permutation mp values
        irrg1 = find(mp_perm(:, 1, c) > max(s)); % mp_sh > max TS
        irrg2 = find(mp_perm(:, 1, c) < min(s)); % mp_sh < min TS
        irrg3 = find(mp_perm(:, 2, c) > max(s)); % mp_lo > max TS
        irrg4 = find(mp_perm(:, 2, c) < min(s)); % mp_lo < min TS

        n_irrg(1, c) = numel(irrg1);
        n_irrg(2, c) = numel(irrg2);
        n_irrg(3, c) = numel(irrg3);
        n_irrg(4, c) = numel(irrg4);

        %--- Remove irregular permutation mp values
        mp_perm(irrg1, :, c) = NaN;
        mp_perm(irrg2, :, c) = NaN;
        mp_perm(irrg3, :, c) = NaN;
        mp_perm(irrg4, :, c) = NaN;
    end

    %--- Compute ddmp values for the permutation data
    ddmp_perm(:, 1) = mp_perm(:, 3, 3) - mp_perm(:, 3, 1); % trials 1-320
    ddmp_perm(:, 2) = mp_perm(:, 3, 4) - mp_perm(:, 3, 2); % trials 321-640

    %--- Find and count permutation ddmp >= original ddmp
    n_ovrorg = NaN(1, 2); % Number of permutation ddmp >= original ddmp
    ovrorg1 = find(ddmp_perm(:, 1) >= ddmp_org(e, 1)); % trials 1-320
    n_ovrorg(1, 1) = numel(ovrorg1); 
    ovrorg2 = find(ddmp_perm(:, 2) >= ddmp_org(e, 2)); % trials 321-640
    n_ovrorg(1, 2) = numel(ovrorg2); 

    %--- Count valid permutation ddmp values
    n_all = NaN(1, 2); % Number of valid permutation ddmp values
    n_all(1, 1) = n_perm - sum(isnan(ddmp_perm(:, 1))); % trials 1-320
    n_all(1, 2) = n_perm - sum(isnan(ddmp_perm(:, 2))); % trials 321-640

    %--- Compute permutation p-values
    perm_p = n_ovrorg ./ n_all;

    %--- Write results
    writematrix(perm_p, wrfile, 'Sheet', wrsheet, 'Range', wrrange{e, 1}); % Permutation p-values
    writematrix(ddmp_org(e, :), wrfile, 'Sheet', wrsheet, 'Range', wrrange{e, 2}); % Original ddmp
    writematrix(ddmp_perm, wrfile, 'Sheet', wrsheet, 'Range', wrrange{e, 3}); % Permutation ddmp
    writematrix(n_irrg, wrfile, 'Sheet', wrsheet, 'Range', wrrange{e, 4}); % Number of irregular mp values
    writecell([tb, tb], wrfile, 'Sheet', wrsheet, 'Range', wrrange{e, 5}); % Rewrite trial-bin labels (to re-widen rows)
end

beep; pause(1); beep; pause(1); beep; % Notify completion of the code
clear; clc;

%=== Functions ===

function y = fun_fit1(x, s) % 1-prior model
    y = (x(2).^2 ./ (x(2).^2 + (x(3) .* s).^2)) .* s + ((x(3) .* s).^2 ./ (x(2).^2 + (x(3) .* s).^2)) .* x(1);
        % x(1): mp, x(2): sdp, x(3): w
end

function y = fun_fit2(x, s) % 2-prior model
    y(1:5)  = fun_fit1([x(1), x(2), x(3)], s(1:5));
    y(6:10) = fun_fit1([x(4), x(5), x(3)], s(6:10));
              % x(1): mp_sh, x(2): sdp_sh, x(3): w
              % x(4): mp_lo, x(5): sdp_lo
end
