# Supplementary material for: Concomitant motor responses facilitate the acquisition of multiple timing priors beyond upper-limb contexts
Source: iScience. 2026 Feb 17;29(3):115051. doi: 10.1016/j.isci.2026.115051 (PMC12992963; doi:10.1016/j.isci.2026.115051)
Supplement: Data S1. This zipped file includes the data and analysis code to reproduce the results reported in this study, together with a README file [file mmc2.zip › Data S1/Data_Exp1.xlsx]

## Sheet: 1
									response		TR		extra response
experiment	participant	handedness (1: left, 2: right)	session	trial/session	stim (1: green, 2: orange)	CMR	prior (1: short, 2: long)	TS	L	R	L	R	L	R
1	1	2	1	1	1	NaN	2	1650	NaN	1	NaN	1475.2	NaN	NaN
1	1	2	1	2	2	NaN	1	600	NaN	1	NaN	631.2	NaN	NaN
1	1	2	1	3	1	NaN	2	1200	NaN	1	NaN	1066.2	NaN	NaN
1	1	2	1	4	2	NaN	1	600	NaN	1	NaN	539.3	NaN	NaN
1	1	2	1	5	1	NaN	2	1500	NaN	1	NaN	1253.2	NaN	NaN
1	1	2	1	6	2	NaN	1	900	NaN	1	NaN	880.3	NaN	NaN
1	1	2	1	7	1	NaN	2	1350	NaN	1	NaN	1221.3	NaN	NaN
1	1	2	1	8	2	NaN	1	750	NaN	1	NaN	755.3	NaN	NaN
1	1	2	1	9	1	NaN	2	1500	NaN	1	NaN	1328.3	NaN	NaN
1	1	2	1	10	2	NaN	1	1050	NaN	1	NaN	1004.2	NaN	NaN
1	1	2	1	11	1	NaN	2	1200	NaN	1	NaN	1244.3	NaN	NaN
1	1	2	1	12	2	NaN	1	600	NaN	1	NaN	507.2	NaN	NaN
1	1	2	1	13	1	NaN	2	1800	NaN	1	NaN	1557.2	NaN	NaN
1	1	2	1	14	2	NaN	1	450	NaN	1	NaN	548.2	NaN	NaN
1	1	2	1	15	1	NaN	2	1350	NaN	1	NaN	1213.2	NaN	NaN
1	1	2	1	16	2	NaN	1	750	NaN	1	NaN	811.3	NaN	NaN
1	1	2	1	17	1	NaN	2	1350	NaN	1	NaN	1487.3	NaN	NaN
1	1	2	1	18	2	NaN	1	900	NaN	1	NaN	871.3	NaN	NaN
1	1	2	1	19	1	NaN	2	1500	NaN	1	NaN	1474.3	NaN	NaN
1	1	2	1	20	2	NaN	1	750	NaN	1	NaN	902.3	NaN	NaN
1	1	2	1	21	1	NaN	2	1350	NaN	1	NaN	1272.3	NaN	NaN
1	1	2	1	22	2	NaN	1	600	NaN	1	NaN	646.3	NaN	NaN
1	1	2	1	23	1	NaN	2	1800	NaN	1	NaN	1605.3	NaN	NaN
1	1	2	1	24	2	NaN	1	450	NaN	1	NaN	470.3	NaN	NaN
1	1	2	1	25	1	NaN	2	1650	NaN	1	NaN	1662.3	NaN	NaN
1	1	2	1	26	2	NaN	1	450	NaN	1	NaN	473.3	NaN	NaN
1	1	2	1	27	1	NaN	2	1650	NaN	1	NaN	1674.4	NaN	NaN
1	1	2	1	28	2	NaN	1	900	NaN	1	NaN	820.4	NaN	NaN
1	1	2	1	29	1	NaN	2	1500	NaN	1	NaN	1338.4	NaN	NaN
1	1	2	1	30	2	NaN	1	1050	NaN	1	NaN	1010.4	NaN	NaN
1	1	2	1	31	1	NaN	2	1800	NaN	1	NaN	1506.4	NaN	NaN
1	1	2	1	32	2	NaN	1	900	NaN	1	NaN	900.4	NaN	NaN
1	1	2	1	33	1	NaN	2	1650	NaN	1	NaN	1744.3	NaN	NaN
1	1	2	1	34	2	NaN	1	1050	NaN	1	NaN	977.3	NaN	NaN
1	1	2	1	35	1	NaN	2	1200	NaN	1	NaN	1310.3	NaN	NaN
1	1	2	1	36	2	NaN	1	450	NaN	1	NaN	502.3	NaN	NaN
1	1	2	1	37	1	NaN	2	1800	NaN	1	NaN	1485.3	NaN	NaN
1	1	2	1	38	2	NaN	1	750	NaN	1	NaN	748.4	NaN	NaN
1	1	2	1	39	1	NaN	2	1200	NaN	1	NaN	1078.4	NaN	NaN
1	1	2	1	40	2	NaN	1	1050	NaN	1	NaN	1043.4	NaN	NaN
1	1	2	2	1	1	NaN	2	1800	NaN	1	NaN	1818.4	NaN	NaN
1	1	2	2	2	2	NaN	1	1050	NaN	1	NaN	1063.4	NaN	NaN
1	1	2	2	3	1	NaN	2	1650	NaN	1	NaN	1545.4	NaN	NaN
1	1	2	2	4	2	NaN	1	450	NaN	1	NaN	469.5	NaN	NaN
1	1	2	2	5	1	NaN	2	1800	NaN	1	NaN	1914.5	NaN	NaN
1	1	2	2	6	2	NaN	1	450	NaN	1	NaN	478.5	NaN	NaN
1	1	2	2	7	1	NaN	2	1800	NaN	1	NaN	1698.5	NaN	NaN
1	1	2	2	8	2	NaN	1	450	NaN	1	NaN	492.5	NaN	NaN
1	1	2	2	9	1	NaN	2	1200	NaN	1	NaN	1114.5	NaN	NaN
1	1	2	2	10	2	NaN	1	750	NaN	1	NaN	833.5	NaN	NaN
1	1	2	2	11	1	NaN	2	1500	NaN	1	NaN	1720.5	NaN	NaN
1	1	2	2	12	2	NaN	1	900	NaN	1	NaN	947.5	NaN	NaN
1	1	2	2	13	1	NaN	2	1350	NaN	1	NaN	1371.5	NaN	NaN
1	1	2	2	14	2	NaN	1	600	NaN	1	NaN	609.5	NaN	NaN
1	1	2	2	15	1	NaN	2	1350	NaN	1	NaN	1404.5	NaN	NaN
1	1	2	2	16	2	NaN	1	900	NaN	1	NaN	1015.6	NaN	NaN
1	1	2	2	17	1	NaN	2	1350	NaN	1	NaN	1155.6	NaN	NaN
1	1	2	2	18	2	NaN	1	1050	NaN	1	NaN	1046.6	NaN	NaN
1	1	2	2	19	1	NaN	2	1200	NaN	1	NaN	1101.5	NaN	NaN
1	1	2	2	20	2	NaN	1	450	NaN	1	NaN	464.5	NaN	NaN
1	1	2	2	21	1	NaN	2	1350	NaN	1	NaN	1566.5	NaN	NaN
1	1	2	2	22	2	NaN	1	750	NaN	1	NaN	799.5	NaN	NaN
1	1	2	2	23	1	NaN	2	1200	NaN	1	NaN	1299.6	NaN	NaN
1	1	2	2	24	2	NaN	1	750	NaN	1	NaN	743.5	NaN	NaN
1	1	2	2	25	1	NaN	2	1650	NaN	1	NaN	1684.5	NaN	NaN
1	1	2	2	26	2	NaN	1	1050	NaN	1	NaN	1032.5	NaN	NaN
1	1	2	2	27	1	NaN	2	1650	NaN	1	NaN	684.6	NaN	NaN
1	1	2	2	28	2	NaN	1	900	NaN	1	NaN	1038.6	NaN	NaN
1	1	2	2	29	1	NaN	2	1650	NaN	1	NaN	1703.6	NaN	NaN
1	1	2	2	30	2	NaN	1	750	NaN	1	NaN	782.6	NaN	NaN
1	1	2	2	31	1	NaN	2	1800	NaN	1	NaN	1858.6	NaN	NaN
1	1	2	2	32	2	NaN	1	900	NaN	1	NaN	871.6	NaN	NaN
1	1	2	2	33	1	NaN	2	1500	NaN	1	NaN	1475.6	NaN	NaN
1	1	2	2	34	2	NaN	1	600	NaN	1	NaN	644.6	NaN	NaN
1	1	2	2	35	1	NaN	2	1200	NaN	1	NaN	1302.6	NaN	NaN
1	1	2	2	36	2	NaN	1	600	NaN	1	NaN	615.6	NaN	NaN
1	1	2	2	37	1	NaN	2	1500	NaN	1	NaN	1591.5	NaN	NaN
1	1	2	2	38	2	NaN	1	1050	NaN	1	NaN	1102.7	NaN	NaN
1	1	2	2	39	1	NaN	2	1500	NaN	1	NaN	1416.7	NaN	NaN
1	1	2	2	40	2	NaN	1	600	NaN	1	NaN	659.7	NaN	NaN
1	1	2	3	1	1	NaN	2	1500	NaN	1	NaN	1614.7	NaN	NaN
1	1	2	3	2	2	NaN	1	900	NaN	1	NaN	952.7	NaN	NaN
1	1	2	3	3	1	NaN	2	1200	NaN	1	NaN	1254.7	NaN	NaN
1	1	2	3	4	2	NaN	1	750	NaN	1	NaN	809.7	NaN	NaN
1	1	2	3	5	1	NaN	2	1350	NaN	1	NaN	1267.8	NaN	NaN
1	1	2	3	6	2	NaN	1	600	NaN	1	NaN	555.7	NaN	NaN
1	1	2	3	7	1	NaN	2	1500	NaN	1	NaN	1609.7	NaN	NaN
1	1	2	3	8	2	NaN	1	600	NaN	1	NaN	627.7	NaN	NaN
1	1	2	3	9	1	NaN	2	1350	NaN	1	NaN	1341.7	NaN	NaN
1	1	2	3	10	2	NaN	1	450	NaN	1	NaN	526.8	NaN	NaN
1	1	2	3	11	1	NaN	2	1650	NaN	1	NaN	1740.7	NaN	NaN
1	1	2	3	12	2	NaN	1	750	NaN	1	NaN	776.7	NaN	NaN
1	1	2	3	13	1	NaN	2	1800	NaN	1	NaN	1811.7	NaN	NaN
1	1	2	3	14	2	NaN	1	450	NaN	1	NaN	462.7	NaN	NaN
1	1	2	3	15	1	NaN	2	1500	NaN	1	NaN	1436.7	NaN	NaN
1	1	2	3	16	2	NaN	1	600	NaN	1	NaN	566.8	NaN	NaN
1	1	2	3	17	1	NaN	2	1800	NaN	1	NaN	1976.8	NaN	NaN
1	1	2	3	18	2	NaN	1	1050	NaN	1	NaN	1047.8	NaN	NaN
1	1	2	3	19	1	NaN	2	1200	NaN	1	NaN	1306.8	NaN	NaN
1	1	2	3	20	2	NaN	1	750	NaN	1	NaN	671.8	NaN	NaN
1	1	2	3	21	1	NaN	2	1350	NaN	1	NaN	1537.8	NaN	NaN
1	1	2	3	22	2	NaN	1	1050	NaN	1	NaN	1085.8	NaN	NaN
1	1	2	3	23	1	NaN	2	1350	NaN	1	NaN	1184.8	NaN	NaN
1	1	2	3	24	2	NaN	1	450	NaN	1	NaN	475.8	NaN	NaN
1	1	2	3	25	1	NaN	2	1650	NaN	1	NaN	1654.8	NaN	NaN
1	1	2	3	26	2	NaN	1	900	NaN	1	NaN	901.8	NaN	NaN
1	1	2	3	27	1	NaN	2	1650	NaN	1	NaN	1821.8	NaN	NaN
1	1	2	3	28	2	NaN	1	750	NaN	1	NaN	621.8	NaN	NaN
1	1	2	3	29	1	NaN	2	1650	NaN	1	NaN	1555.8	NaN	NaN
1	1	2	3	30	2	NaN	1	900	NaN	1	NaN	941.8	NaN	NaN
1	1	2	3	31	1	NaN	2	1200	NaN	1	NaN	1322.8	NaN	NaN
1	1	2	3	32	2	NaN	1	450	NaN	1	NaN	481.8	NaN	NaN
1	1	2	3	33	1	NaN	2	1500	NaN	1	NaN	1522.8	NaN	NaN
1	1	2	3	34	2	NaN	1	900	NaN	1	NaN	935.8	NaN	NaN
1	1	2	3	35	1	NaN	2	1200	NaN	1	NaN	1246.8	NaN	NaN
1	1	2	3	36	2	NaN	1	600	NaN	1	NaN	662.8	NaN	NaN
1	1	2	3	37	1	NaN	2	1800	NaN	1	NaN	1593.8	NaN	NaN
1	1	2	3	38	2	NaN	1	1050	NaN	1	NaN	1130.9	NaN	NaN
1	1	2	3	39	1	NaN	2	1800	NaN	1	NaN	1803.9	NaN	NaN
1	1	2	3	40	2	NaN	1	1050	NaN	1	NaN	1059.9	NaN	NaN
1	1	2	4	1	1	NaN	2	1650	NaN	1	NaN	1829.9	NaN	NaN
1	1	2	4	2	2	NaN	1	450	NaN	1	NaN	529.9	NaN	NaN
1	1	2	4	3	1	NaN	2	1650	NaN	1	NaN	1670	NaN	NaN
1	1	2	4	4	2	NaN	1	900	NaN	1	NaN	974	NaN	NaN
1	1	2	4	5	1	NaN	2	1350	NaN	1	NaN	1360	NaN	NaN
1	1	2	4	6	2	NaN	1	750	NaN	1	NaN	772	NaN	NaN
1	1	2	4	7	1	NaN	2	1200	NaN	1	NaN	1263	NaN	NaN
1	1	2	4	8	2	NaN	1	750	NaN	1	NaN	732	NaN	NaN
1	1	2	4	9	1	NaN	2	1350	NaN	1	NaN	1464	NaN	NaN
1	1	2	4	10	2	NaN	1	600	NaN	1	NaN	642.9	NaN	NaN
1	1	2	4	11	1	NaN	2	1500	NaN	1	NaN	1669	NaN	NaN
1	1	2	4	12	2	NaN	1	600	NaN	1	NaN	633	NaN	NaN
1	1	2	4	13	1	NaN	2	1200	NaN	1	NaN	1321	NaN	NaN
1	1	2	4	14	2	NaN	1	450	NaN	1	NaN	501	NaN	NaN
1	1	2	4	15	1	NaN	2	1800	NaN	1	NaN	1895.9	NaN	NaN
1	1	2	4	16	2	NaN	1	600	NaN	1	NaN	620.1	NaN	NaN
1	1	2	4	17	1	NaN	2	1800	NaN	1	NaN	1742	NaN	NaN
1	1	2	4	18	2	NaN	1	900	NaN	1	NaN	1010	NaN	NaN
1	1	2	4	19	1	NaN	2	1500	NaN	1	NaN	1606	NaN	NaN
1	1	2	4	20	2	NaN	1	450	NaN	1	NaN	479	NaN	NaN
1	1	2	4	21	1	NaN	2	1350	NaN	1	NaN	1415	NaN	NaN
1	1	2	4	22	2	NaN	1	600	NaN	1	NaN	609	NaN	NaN
1	1	2	4	23	1	NaN	2	1650	NaN	1	NaN	1692	NaN	NaN
1	1	2	4	24	2	NaN	1	1050	NaN	1	NaN	1108	NaN	NaN
1	1	2	4	25	1	NaN	2	1800	NaN	1	NaN	1411	NaN	NaN
1	1	2	4	26	2	NaN	1	750	NaN	1	NaN	831	NaN	NaN
1	1	2	4	27	1	NaN	2	1500	NaN	1	NaN	1605.1	NaN	NaN
1	1	2	4	28	2	NaN	1	900	NaN	1	NaN	916.1	NaN	NaN
1	1	2	4	29	1	NaN	2	1800	NaN	1	NaN	1801.1	NaN	NaN
1	1	2	4	30	2	NaN	1	450	NaN	1	NaN	549.1	NaN	NaN
1	1	2	4	31	1	NaN	2	1650	NaN	1	NaN	1770.1	NaN	NaN
1	1	2	4	32	2	NaN	1	1050	NaN	1	NaN	1076.1	NaN	NaN
1	1	2	4	33	1	NaN	2	1500	NaN	1	NaN	1358.1	NaN	NaN
1	1	2	4	34	2	NaN	1	900	NaN	1	NaN	1035.1	NaN	NaN
1	1	2	4	35	1	NaN	2	1200	NaN	1	NaN	1104	NaN	NaN
1	1	2	4	36	2	NaN	1	750	NaN	1	NaN	746	NaN	NaN
1	1	2	4	37	1	NaN	2	1200	NaN	1	NaN	1290	NaN	NaN
1	1	2	4	38	2	NaN	1	1050	NaN	1	NaN	1005.1	NaN	NaN
1	1	2	4	39	1	NaN	2	1350	NaN	1	NaN	1453.1	NaN	NaN
1	1	2	4	40	2	NaN	1	1050	NaN	1	NaN	988.1	NaN	NaN
1	1	2	5	1	1	NaN	2	1200	NaN	1	NaN	1289.4	NaN	NaN
1	1	2	5	2	2	NaN	1	750	NaN	1	NaN	827.4	NaN	NaN
1	1	2	5	3	1	NaN	2	1800	NaN	1	NaN	1797.4	NaN	NaN
1	1	2	5	4	2	NaN	1	900	NaN	1	NaN	1010.4	NaN	NaN
1	1	2	5	5	1	NaN	2	1200	NaN	1	NaN	1363.5	NaN	NaN
1	1	2	5	6	2	NaN	1	600	NaN	1	NaN	636.5	NaN	NaN
1	1	2	5	7	1	NaN	2	1500	NaN	1	NaN	1417.5	NaN	NaN
1	1	2	5	8	2	NaN	1	1050	NaN	1	NaN	1172.5	NaN	NaN
1	1	2	5	9	1	NaN	2	1650	NaN	1	NaN	1763.5	NaN	NaN
1	1	2	5	10	2	NaN	1	450	NaN	1	NaN	494.5	NaN	NaN
1	1	2	5	11	1	NaN	2	1500	NaN	1	NaN	1704.5	NaN	NaN
1	1	2	5	12	2	NaN	1	1050	NaN	1	NaN	1029.7	NaN	NaN
1	1	2	5	13	1	NaN	2	1800	NaN	1	NaN	1719.5	NaN	NaN
1	1	2	5	14	2	NaN	1	600	NaN	1	NaN	608.4	NaN	NaN
1	1	2	5	15	1	NaN	2	1350	NaN	1	NaN	1158.4	NaN	NaN
1	1	2	5	16	2	NaN	1	750	NaN	1	NaN	841.5	NaN	NaN
1	1	2	5	17	1	NaN	2	1800	NaN	1	NaN	1891.5	NaN	NaN
1	1	2	5	18	2	NaN	1	450	NaN	1	NaN	498.5	NaN	NaN
1	1	2	5	19	1	NaN	2	1350	NaN	1	NaN	1443.5	NaN	NaN
1	1	2	5	20	2	NaN	1	450	NaN	1	NaN	483.6	NaN	NaN
1	1	2	5	21	1	NaN	2	1350	NaN	1	NaN	1523.5	NaN	NaN
1	1	2	5	22	2	NaN	1	750	NaN	1	NaN	849.5	NaN	NaN
1	1	2	5	23	1	NaN	2	1200	NaN	1	NaN	1144.5	NaN	NaN
1	1	2	5	24	2	NaN	1	600	NaN	1	NaN	615.5	NaN	NaN
1	1	2	5	25	1	NaN	2	1500	NaN	1	NaN	1405.5	NaN	NaN
1	1	2	5	26	2	NaN	1	900	NaN	1	NaN	931.5	NaN	NaN
1	1	2	5	27	1	NaN	2	1200	NaN	1	NaN	1346.6	NaN	NaN
1	1	2	5	28	2	NaN	1	600	NaN	1	NaN	558.6	NaN	NaN
1	1	2	5	29	1	NaN	2	1650	NaN	1	NaN	1536.6	NaN	NaN
1	1	2	5	30	2	NaN	1	900	NaN	1	NaN	891.6	NaN	NaN
1	1	2	5	31	1	NaN	2	1500	NaN	1	NaN	1488.6	NaN	NaN
1	1	2	5	32	2	NaN	1	1050	NaN	1	NaN	981.5	NaN	NaN
1	1	2	5	33	1	NaN	2	1650	NaN	1	NaN	1697.6	NaN	NaN
1	1	2	5	34	2	NaN	1	750	NaN	1	NaN	687.5	NaN	NaN
1	1	2	5	35	1	NaN	2	1800	NaN	1	NaN	1879.6	NaN	NaN
1	1	2	5	36	2	NaN	1	1050	NaN	1	NaN	1132.5	NaN	NaN
1	1	2	5	37	1	NaN	2	1350	NaN	1	NaN	1445.5	NaN	NaN
1	1	2	5	38	2	NaN	1	900	NaN	1	NaN	871.6	NaN	NaN
1	1	2	5	39	1	NaN	2	1650	NaN	1	NaN	1401.6	NaN	NaN
1	1	2	5	40	2	NaN	1	450	NaN	1	NaN	517.6	NaN	NaN
1	1	2	6	1	1	NaN	2	1650	NaN	1	NaN	1557.6	NaN	NaN
1	1	2	6	2	2	NaN	1	450	NaN	1	NaN	486.6	NaN	NaN
1	1	2	6	3	1	NaN	2	1650	NaN	1	NaN	1410.6	NaN	NaN
1	1	2	6	4	2	NaN	1	750	NaN	1	NaN	797.7	NaN	NaN
1	1	2	6	5	1	NaN	2	1800	NaN	1	NaN	1893.7	NaN	NaN
1	1	2	6	6	2	NaN	1	750	NaN	1	NaN	789.7	NaN	NaN
1	1	2	6	7	1	NaN	2	1200	NaN	1	NaN	1210.7	NaN	NaN
1	1	2	6	8	2	NaN	1	1050	NaN	1	NaN	1050.7	NaN	NaN
1	1	2	6	9	1	NaN	2	1800	NaN	1	NaN	1886.7	NaN	NaN
1	1	2	6	10	2	NaN	1	900	NaN	1	NaN	996.7	NaN	NaN
1	1	2	6	11	1	NaN	2	1800	NaN	1	NaN	1842.7	NaN	NaN
1	1	2	6	12	2	NaN	1	600	NaN	1	NaN	568.7	NaN	NaN
1	1	2	6	13	1	NaN	2	1500	NaN	1	NaN	1605.7	NaN	NaN
1	1	2	6	14	2	NaN	1	600	NaN	1	NaN	591.7	NaN	NaN
1	1	2	6	15	1	NaN	2	1500	NaN	1	NaN	1476.8	NaN	NaN
1	1	2	6	16	2	NaN	1	450	NaN	1	NaN	525.8	NaN	NaN
1	1	2	6	17	1	NaN	2	1650	NaN	1	NaN	1813.8	NaN	NaN
1	1	2	6	18	2	NaN	1	900	NaN	1	NaN	877.8	NaN	NaN
1	1	2	6	19	1	NaN	2	1500	NaN	1	NaN	1514.8	NaN	NaN
1	1	2	6	20	2	NaN	1	1050	NaN	1	NaN	1067.8	NaN	NaN
1	1	2	6	21	1	NaN	2	1350	NaN	1	NaN	1285.7	NaN	NaN
1	1	2	6	22	2	NaN	1	900	NaN	1	NaN	823.7	NaN	NaN
1	1	2	6	23	1	NaN	2	1350	NaN	1	NaN	1304.7	NaN	NaN
1	1	2	6	24	2	NaN	1	450	NaN	1	NaN	567.7	NaN	NaN
1	1	2	6	25	1	NaN	2	1800	NaN	1	NaN	1793.7	NaN	NaN
1	1	2	6	26	2	NaN	1	600	NaN	1	NaN	569.8	NaN	NaN
1	1	2	6	27	1	NaN	2	1350	NaN	1	NaN	1190.8	NaN	NaN
1	1	2	6	28	2	NaN	1	750	NaN	1	NaN	714.8	NaN	NaN
1	1	2	6	29	1	NaN	2	1500	NaN	1	NaN	1447.8	NaN	NaN
1	1	2	6	30	2	NaN	1	750	NaN	1	NaN	806.8	NaN	NaN
1	1	2	6	31	1	NaN	2	1200	NaN	1	NaN	1334.8	NaN	NaN
1	1	2	6	32	2	NaN	1	1050	NaN	1	NaN	1073.8	NaN	NaN
1	1	2	6	33	1	NaN	2	1200	NaN	1	NaN	1173.8	NaN	NaN
1	1	2	6	34	2	NaN	1	1050	NaN	1	NaN	1140.8	NaN	NaN
1	1	2	6	35	1	NaN	2	1200	NaN	1	NaN	1253.8	NaN	NaN
1	1	2	6	36	2	NaN	1	450	NaN	1	NaN	495.8	NaN	NaN
1	1	2	6	37	1	NaN	2	1350	NaN	1	NaN	1210.8	NaN	NaN
1	1	2	6	38	2	NaN	1	600	NaN	1	NaN	478.9	NaN	NaN
1	1	2	6	39	1	NaN	2	1650	NaN	1	NaN	1703.9	NaN	NaN
1	1	2	6	40	2	NaN	1	900	NaN	1	NaN	904.8	NaN	NaN
1	1	2	7	1	1	NaN	2	1500	NaN	1	NaN	1676.9	NaN	NaN
1	1	2	7	2	2	NaN	1	450	NaN	1	NaN	493.9	NaN	NaN
1	1	2	7	3	1	NaN	2	1800	NaN	1	NaN	1711.9	NaN	NaN
1	1	2	7	4	2	NaN	1	900	NaN	1	NaN	1031.9	NaN	NaN
1	1	2	7	5	1	NaN	2	1500	NaN	1	NaN	1431.9	NaN	NaN
1	1	2	7	6	2	NaN	1	1050	NaN	1	NaN	1194	NaN	NaN
1	1	2	7	7	1	NaN	2	1200	NaN	1	NaN	1241.9	NaN	NaN
1	1	2	7	8	2	NaN	1	1050	NaN	1	NaN	1079	NaN	NaN
1	1	2	7	9	1	NaN	2	1350	NaN	1	NaN	1315.9	NaN	NaN
1	1	2	7	10	2	NaN	1	900	NaN	1	NaN	940	NaN	NaN
1	1	2	7	11	1	NaN	2	1200	NaN	1	NaN	1195.9	NaN	NaN
1	1	2	7	12	2	NaN	1	750	NaN	1	NaN	648.9	NaN	NaN
1	1	2	7	13	1	NaN	2	1650	NaN	1	NaN	1804.9	NaN	NaN
1	1	2	7	14	2	NaN	1	900	NaN	1	NaN	848.9	NaN	NaN
1	1	2	7	15	1	NaN	2	1200	NaN	1	NaN	1201	NaN	NaN
1	1	2	7	16	2	NaN	1	600	NaN	1	NaN	552	NaN	NaN
1	1	2	7	17	1	NaN	2	1500	NaN	1	NaN	1459	NaN	NaN
1	1	2	7	18	2	NaN	1	900	NaN	1	NaN	940	NaN	NaN
1	1	2	7	19	1	NaN	2	1350	NaN	1	NaN	1268	NaN	NaN
1	1	2	7	20	2	NaN	1	750	NaN	1	NaN	706	NaN	NaN
1	1	2	7	21	1	NaN	2	1350	NaN	1	NaN	1510	NaN	NaN
1	1	2	7	22	2	NaN	1	1050	NaN	1	NaN	1162	NaN	NaN
1	1	2	7	23	1	NaN	2	1200	NaN	1	NaN	1046	NaN	NaN
1	1	2	7	24	2	NaN	1	600	NaN	1	NaN	540.9	NaN	NaN
1	1	2	7	25	1	NaN	2	1650	NaN	1	NaN	1642	NaN	NaN
1	1	2	7	26	2	NaN	1	600	NaN	1	NaN	569	NaN	NaN
1	1	2	7	27	1	NaN	2	1650	NaN	1	NaN	1482.1	NaN	NaN
1	1	2	7	28	2	NaN	1	600	NaN	1	NaN	637	NaN	NaN
1	1	2	7	29	1	NaN	2	1500	NaN	1	NaN	1448	NaN	NaN
1	1	2	7	30	2	NaN	1	1050	NaN	1	NaN	1073	NaN	NaN
1	1	2	7	31	1	NaN	2	1350	NaN	1	NaN	1431	NaN	NaN
1	1	2	7	32	2	NaN	1	750	NaN	1	NaN	808.1	NaN	NaN
1	1	2	7	33	1	NaN	2	1800	NaN	1	NaN	1708	NaN	NaN
1	1	2	7	34	2	NaN	1	450	NaN	1	NaN	523	NaN	NaN
1	1	2	7	35	1	NaN	2	1800	NaN	1	NaN	1492	NaN	NaN
1	1	2	7	36	2	NaN	1	450	NaN	1	NaN	1916	NaN	NaN
1	1	2	7	37	1	NaN	2	1650	NaN	1	NaN	1804	NaN	NaN
1	1	2	7	38	2	NaN	1	750	NaN	1	NaN	765.1	NaN	NaN
1	1	2	7	39	1	NaN	2	1800	NaN	1	NaN	1846.1	NaN	NaN
1	1	2	7	40	2	NaN	1	450	NaN	1	NaN	456.1	NaN	NaN
1	1	2	8	1	1	NaN	2	1500	NaN	1	NaN	1468.1	NaN	NaN
1	1	2	8	2	2	NaN	1	900	NaN	1	NaN	951.1	NaN	NaN
1	1	2	8	3	1	NaN	2	1800	NaN	1	NaN	1721.1	NaN	NaN
1	1	2	8	4	2	NaN	1	600	NaN	1	NaN	585.2	NaN	NaN
1	1	2	8	5	1	NaN	2	1500	NaN	1	NaN	1621.2	NaN	NaN
1	1	2	8	6	2	NaN	1	750	NaN	1	NaN	762.2	NaN	NaN
1	1	2	8	7	1	NaN	2	1500	NaN	1	NaN	1427.2	NaN	NaN
1	1	2	8	8	2	NaN	1	1050	NaN	1	NaN	945.2	NaN	NaN
1	1	2	8	9	1	NaN	2	1650	NaN	1	NaN	1601.2	NaN	NaN
1	1	2	8	10	2	NaN	1	450	NaN	1	NaN	514.2	NaN	NaN
1	1	2	8	11	1	NaN	2	1650	NaN	1	NaN	1813.2	NaN	NaN
1	1	2	8	12	2	NaN	1	1050	NaN	1	NaN	1165.2	NaN	NaN
1	1	2	8	13	1	NaN	2	1500	NaN	1	NaN	1460.2	NaN	NaN
1	1	2	8	14	2	NaN	1	450	NaN	1	NaN	546.2	NaN	NaN
1	1	2	8	15	1	NaN	2	1650	NaN	1	NaN	1844.2	NaN	NaN
1	1	2	8	16	2	NaN	1	600	NaN	1	NaN	673.3	NaN	NaN
1	1	2	8	17	1	NaN	2	1650	NaN	1	NaN	1790.2	NaN	NaN
1	1	2	8	18	2	NaN	1	1050	NaN	1	NaN	1022.2	NaN	NaN
1	1	2	8	19	1	NaN	2	1200	NaN	1	NaN	1147.2	NaN	NaN
1	1	2	8	20	2	NaN	1	750	NaN	1	NaN	674.2	NaN	NaN
1	1	2	8	21	1	NaN	2	1350	NaN	1	NaN	1571.2	NaN	NaN
1	1	2	8	22	2	NaN	1	600	NaN	1	NaN	557.2	NaN	NaN
1	1	2	8	23	1	NaN	2	1800	NaN	1	NaN	1748.2	NaN	NaN
1	1	2	8	24	2	NaN	1	900	NaN	1	NaN	904.2	NaN	NaN
1	1	2	8	25	1	NaN	2	1350	NaN	1	NaN	1495.2	NaN	NaN
1	1	2	8	26	2	NaN	1	900	NaN	1	NaN	782.3	NaN	NaN
1	1	2	8	27	1	NaN	2	1200	NaN	1	NaN	1164.3	NaN	NaN
1	1	2	8	28	2	NaN	1	450	NaN	1	NaN	478.3	NaN	NaN
1	1	2	8	29	1	NaN	2	1350	NaN	1	NaN	1913.3	NaN	NaN
1	1	2	8	30	2	NaN	1	1050	NaN	1	NaN	953.3	NaN	NaN
1	1	2	8	31	1	NaN	2	1200	NaN	1	NaN	1029.3	NaN	NaN
1	1	2	8	32	2	NaN	1	900	NaN	1	NaN	1079.3	NaN	NaN
1	1	2	8	33	1	NaN	2	1800	NaN	1	NaN	1686.3	NaN	NaN
1	1	2	8	34	2	NaN	1	450	NaN	1	NaN	528.3	NaN	NaN
1	1	2	8	35	1	NaN	2	1350	NaN	1	NaN	1404.2	NaN	NaN
1	1	2	8	36	2	NaN	1	750	NaN	1	NaN	770.3	NaN	NaN
1	1	2	8	37	1	NaN	2	1200	NaN	1	NaN	1238.3	NaN	NaN
1	1	2	8	38	2	NaN	1	600	NaN	1	NaN	592.3	NaN	NaN
1	1	2	8	39	1	NaN	2	1800	NaN	1	NaN	1734.3	NaN	NaN
1	1	2	8	40	2	NaN	1	750	NaN	1	NaN	804.3	NaN	NaN
1	1	2	9	1	1	NaN	2	1800	NaN	1	NaN	1528.6	NaN	NaN
1	1	2	9	2	2	NaN	1	900	NaN	1	NaN	959.6	NaN	NaN
1	1	2	9	3	1	NaN	2	1350	NaN	1	NaN	1312.6	NaN	NaN
1	1	2	9	4	2	NaN	1	450	NaN	1	NaN	561.7	NaN	NaN
1	1	2	9	5	1	NaN	2	1350	NaN	1	NaN	1548.7	NaN	NaN
1	1	2	9	6	2	NaN	1	750	NaN	1	NaN	690.7	NaN	NaN
1	1	2	9	7	1	NaN	2	1500	NaN	1	NaN	1471.7	NaN	NaN
1	1	2	9	8	2	NaN	1	750	NaN	1	NaN	823.7	NaN	NaN
1	1	2	9	9	1	NaN	2	1650	NaN	1	NaN	1812.7	NaN	NaN
1	1	2	9	10	2	NaN	1	750	NaN	1	NaN	873.7	NaN	NaN
1	1	2	9	11	1	NaN	2	1200	NaN	1	NaN	1121.7	NaN	NaN
1	1	2	9	12	2	NaN	1	1050	NaN	1	NaN	1110.7	NaN	NaN
1	1	2	9	13	1	NaN	2	1200	NaN	1	NaN	1259.7	NaN	NaN
1	1	2	9	14	2	NaN	1	600	NaN	1	NaN	517.6	NaN	NaN
1	1	2	9	15	1	NaN	2	1650	NaN	1	NaN	1807.7	NaN	NaN
1	1	2	9	16	2	NaN	1	900	NaN	1	NaN	899.7	NaN	NaN
1	1	2	9	17	1	NaN	2	1350	NaN	1	NaN	1548.7	NaN	NaN
1	1	2	9	18	2	NaN	1	450	NaN	1	NaN	495.7	NaN	NaN
1	1	2	9	19	1	NaN	2	1350	NaN	1	NaN	1448.7	NaN	NaN
1	1	2	9	20	2	NaN	1	1050	NaN	1	NaN	993.7	NaN	NaN
1	1	2	9	21	1	NaN	2	1200	NaN	1	NaN	1387.7	NaN	NaN
1	1	2	9	22	2	NaN	1	600	NaN	1	NaN	634.7	NaN	NaN
1	1	2	9	23	1	NaN	2	1500	NaN	1	NaN	1393.7	NaN	NaN
1	1	2	9	24	2	NaN	1	1050	NaN	1	NaN	1188.7	NaN	NaN
1	1	2	9	25	1	NaN	2	1800	NaN	1	NaN	1598.7	NaN	NaN
1	1	2	9	26	2	NaN	1	1050	NaN	1	NaN	1098.7	NaN	NaN
1	1	2	9	27	1	NaN	2	1500	NaN	1	NaN	1615.8	NaN	NaN
1	1	2	9	28	2	NaN	1	900	NaN	1	NaN	886.8	NaN	NaN
1	1	2	9	29	1	NaN	2	1800	NaN	1	NaN	1658.8	NaN	NaN
1	1	2	9	30	2	NaN	1	600	NaN	1	NaN	590.8	NaN	NaN
1	1	2	9	31	1	NaN	2	1500	NaN	1	NaN	1299.7	NaN	NaN
1	1	2	9	32	2	NaN	1	450	NaN	1	NaN	495.7	NaN	NaN
1	1	2	9	33	1	NaN	2	1650	NaN	1	NaN	1660.8	NaN	NaN
1	1	2	9	34	2	NaN	1	900	NaN	1	NaN	952.8	NaN	NaN
1	1	2	9	35	1	NaN	2	1650	NaN	1	NaN	1716.7	NaN	NaN
1	1	2	9	36	2	NaN	1	600	NaN	1	NaN	646.8	NaN	NaN
1	1	2	9	37	1	NaN	2	1800	NaN	1	NaN	1631.7	NaN	NaN
1	1	2	9	38	2	NaN	1	750	NaN	1	NaN	686.8	NaN	NaN
1	1	2	9	39	1	NaN	2	1200	NaN	1	NaN	926.8	NaN	NaN
1	1	2	9	40	2	NaN	1	450	NaN	1	NaN	592.8	NaN	NaN
1	1	2	10	1	1	NaN	2	1200	NaN	1	NaN	1355.9	NaN	NaN
1	1	2	10	2	2	NaN	1	750	NaN	1	NaN	773.9	NaN	NaN
1	1	2	10	3	1	NaN	2	1350	NaN	1	NaN	1498.8	NaN	NaN
1	1	2	10	4	2	NaN	1	450	NaN	1	NaN	474.8	NaN	NaN
1	1	2	10	5	1	NaN	2	1350	NaN	1	NaN	1299.9	NaN	NaN
1	1	2	10	6	2	NaN	1	600	NaN	1	NaN	664.9	NaN	NaN
1	1	2	10	7	1	NaN	2	1650	NaN	1	NaN	1569.9	NaN	NaN
1	1	2	10	8	2	NaN	1	600	NaN	1	NaN	573.9	NaN	NaN
1	1	2	10	9	1	NaN	2	1200	NaN	1	NaN	1126.9	NaN	NaN
1	1	2	10	10	2	NaN	1	600	NaN	1	NaN	544.9	NaN	NaN
1	1	2	10	11	1	NaN	2	1650	NaN	1	NaN	1431.9	NaN	NaN
1	1	2	10	12	2	NaN	1	1050	NaN	1	NaN	1134.9	NaN	NaN
1	1	2	10	13	1	NaN	2	1800	NaN	1	NaN	1977.9	NaN	NaN
1	1	2	10	14	2	NaN	1	600	NaN	1	NaN	601.9	NaN	NaN
1	1	2	10	15	1	NaN	2	1350	NaN	1	NaN	1416.9	NaN	NaN
1	1	2	10	16	2	NaN	1	750	NaN	1	NaN	766	NaN	NaN
1	1	2	10	17	1	NaN	2	1200	NaN	1	NaN	1170	NaN	NaN
1	1	2	10	18	2	NaN	1	900	NaN	1	NaN	1004	NaN	NaN
1	1	2	10	19	1	NaN	2	1800	NaN	1	NaN	1981	NaN	NaN
1	1	2	10	20	2	NaN	1	450	NaN	1	NaN	503	NaN	NaN
1	1	2	10	21	1	NaN	2	1800	NaN	1	NaN	2021	NaN	NaN
1	1	2	10	22	2	NaN	1	1050	NaN	1	NaN	1127.9	NaN	NaN
1	1	2	10	23	1	NaN	2	1650	NaN	1	NaN	1615.9	NaN	NaN
1	1	2	10	24	2	NaN	1	750	NaN	1	NaN	623.9	NaN	NaN
1	1	2	10	25	1	NaN	2	1500	NaN	1	NaN	1659.9	NaN	NaN
1	1	2	10	26	2	NaN	1	1050	NaN	1	NaN	1101.9	NaN	NaN
1	1	2	10	27	1	NaN	2	1800	NaN	1	NaN	1591.1	NaN	NaN
1	1	2	10	28	2	NaN	1	1050	NaN	1	NaN	1055	NaN	NaN
1	1	2	10	29	1	NaN	2	1650	NaN	1	NaN	1717	NaN	NaN
1	1	2	10	30	2	NaN	1	900	NaN	1	NaN	864	NaN	NaN
1	1	2	10	31	1	NaN	2	1500	NaN	1	NaN	1573	NaN	NaN
1	1	2	10	32	2	NaN	1	750	NaN	1	NaN	857	NaN	NaN
1	1	2	10	33	1	NaN	2	1500	NaN	1	NaN	1658	NaN	NaN
1	1	2	10	34	2	NaN	1	900	NaN	1	NaN	950	NaN	NaN
1	1	2	10	35	1	NaN	2	1200	NaN	1	NaN	1255	NaN	NaN
1	1	2	10	36	2	NaN	1	450	NaN	1	NaN	418	NaN	NaN
1	1	2	10	37	1	NaN	2	1350	NaN	1	NaN	1369	NaN	NaN
1	1	2	10	38	2	NaN	1	900	NaN	1	NaN	1011.1	NaN	NaN
1	1	2	10	39	1	NaN	2	1500	NaN	1	NaN	1419.1	NaN	NaN
1	1	2	10	40	2	NaN	1	450	NaN	1	NaN	490	NaN	NaN
1	1	2	11	1	1	NaN	2	1800	NaN	1	NaN	1970.1	NaN	NaN
1	1	2	11	2	2	NaN	1	1050	NaN	1	NaN	1104.1	NaN	NaN
1	1	2	11	3	1	NaN	2	1650	NaN	1	NaN	1675.1	NaN	NaN
1	1	2	11	4	2	NaN	1	450	NaN	1	NaN	454.2	NaN	NaN
1	1	2	11	5	1	NaN	2	1200	NaN	1	NaN	1240.2	NaN	NaN
1	1	2	11	6	2	NaN	1	750	NaN	1	NaN	839.2	NaN	NaN
1	1	2	11	7	1	NaN	2	1800	NaN	1	NaN	1978.2	NaN	NaN
1	1	2	11	8	2	NaN	1	600	NaN	1	NaN	615.2	NaN	NaN
1	1	2	11	9	1	NaN	2	1350	NaN	1	NaN	1341.2	NaN	NaN
1	1	2	11	10	2	NaN	1	450	NaN	1	NaN	446.2	NaN	NaN
1	1	2	11	11	1	NaN	2	1200	NaN	1	NaN	1172.1	NaN	NaN
1	1	2	11	12	2	NaN	1	450	NaN	1	NaN	469.1	NaN	NaN
1	1	2	11	13	1	NaN	2	1650	NaN	1	NaN	1805.1	NaN	NaN
1	1	2	11	14	2	NaN	1	600	NaN	1	NaN	734.1	NaN	NaN
1	1	2	11	15	1	NaN	2	1650	NaN	1	NaN	1701.1	NaN	NaN
1	1	2	11	16	2	NaN	1	450	NaN	1	NaN	463.2	NaN	NaN
1	1	2	11	17	1	NaN	2	1350	NaN	1	NaN	1226.2	NaN	NaN
1	1	2	11	18	2	NaN	1	750	NaN	1	NaN	791.2	NaN	NaN
1	1	2	11	19	1	NaN	2	1800	NaN	1	NaN	1773.2	NaN	NaN
1	1	2	11	20	2	NaN	1	750	NaN	1	NaN	706.2	NaN	NaN
1	1	2	11	21	1	NaN	2	1350	NaN	1	NaN	1386.2	NaN	NaN
1	1	2	11	22	2	NaN	1	900	NaN	1	NaN	894.2	NaN	NaN
1	1	2	11	23	1	NaN	2	1500	NaN	1	NaN	1675.2	NaN	NaN
1	1	2	11	24	2	NaN	1	600	NaN	1	NaN	615.2	NaN	NaN
1	1	2	11	25	1	NaN	2	1350	NaN	1	NaN	1480.2	NaN	NaN
1	1	2	11	26	2	NaN	1	900	NaN	1	NaN	970.2	NaN	NaN
1	1	2	11	27	1	NaN	2	1500	NaN	1	NaN	1678.3	NaN	NaN
1	1	2	11	28	2	NaN	1	900	NaN	1	NaN	761.3	NaN	NaN
1	1	2	11	29	1	NaN	2	1650	NaN	1	NaN	1583.3	NaN	NaN
1	1	2	11	30	2	NaN	1	1050	NaN	1	NaN	968.3	NaN	NaN
1	1	2	11	31	1	NaN	2	1800	NaN	1	NaN	1777.3	NaN	NaN
1	1	2	11	32	2	NaN	1	1050	NaN	1	NaN	1111.2	NaN	NaN
1	1	2	11	33	1	NaN	2	1500	NaN	1	NaN	1544.2	NaN	NaN
1	1	2	11	34	2	NaN	1	600	NaN	1	NaN	608.2	NaN	NaN
1	1	2	11	35	1	NaN	2	1200	NaN	1	NaN	1174.2	NaN	NaN
1	1	2	11	36	2	NaN	1	900	NaN	1	NaN	872.2	NaN	NaN
1	1	2	11	37	1	NaN	2	1500	NaN	1	NaN	1596.2	NaN	NaN
1	1	2	11	38	2	NaN	1	1050	NaN	1	NaN	964.3	NaN	NaN
1	1	2	11	39	1	NaN	2	1200	NaN	1	NaN	1101.3	NaN	NaN
1	1	2	11	40	2	NaN	1	750	NaN	1	NaN	637.3	NaN	NaN
1	1	2	12	1	1	NaN	2	1350	NaN	1	NaN	1317.3	NaN	NaN
1	1	2	12	2	2	NaN	1	750	NaN	1	NaN	760.3	NaN	NaN
1	1	2	12	3	1	NaN	2	1800	NaN	1	NaN	1746.3	NaN	NaN
1	1	2	12	4	2	NaN	1	900	NaN	1	NaN	916.4	NaN	NaN
1	1	2	12	5	1	NaN	2	1500	NaN	1	NaN	1388.4	NaN	NaN
1	1	2	12	6	2	NaN	1	750	NaN	1	NaN	765.4	NaN	NaN
1	1	2	12	7	1	NaN	2	1650	NaN	1	NaN	1769.4	NaN	NaN
1	1	2	12	8	2	NaN	1	1050	NaN	1	NaN	1067.4	NaN	NaN
1	1	2	12	9	1	NaN	2	1350	NaN	1	NaN	1479.4	NaN	NaN
1	1	2	12	10	2	NaN	1	600	NaN	1	NaN	519.4	NaN	NaN
1	1	2	12	11	1	NaN	2	1500	NaN	1	NaN	1620.4	NaN	NaN
1	1	2	12	12	2	NaN	1	600	NaN	1	NaN	518.4	NaN	NaN
1	1	2	12	13	1	NaN	2	1650	NaN	1	NaN	1475.4	NaN	NaN
1	1	2	12	14	2	NaN	1	1050	NaN	1	NaN	1052.4	NaN	NaN
1	1	2	12	15	1	NaN	2	1200	NaN	1	NaN	1118.5	NaN	NaN
1	1	2	12	16	2	NaN	1	600	NaN	1	NaN	589.5	NaN	NaN
1	1	2	12	17	1	NaN	2	1350	NaN	1	NaN	1333.5	NaN	NaN
1	1	2	12	18	2	NaN	1	450	NaN	1	NaN	512.5	NaN	NaN
1	1	2	12	19	1	NaN	2	1200	NaN	1	NaN	1209.5	NaN	NaN
1	1	2	12	20	2	NaN	1	450	NaN	1	NaN	500.4	NaN	NaN
1	1	2	12	21	1	NaN	2	1800	NaN	1	NaN	1837.4	NaN	NaN
1	1	2	12	22	2	NaN	1	750	NaN	1	NaN	658.4	NaN	NaN
1	1	2	12	23	1	NaN	2	1200	NaN	1	NaN	1076.4	NaN	NaN
1	1	2	12	24	2	NaN	1	450	NaN	1	NaN	455.4	NaN	NaN
1	1	2	12	25	1	NaN	2	1500	NaN	1	NaN	1613.4	NaN	NaN
1	1	2	12	26	2	NaN	1	1050	NaN	1	NaN	1089.4	NaN	NaN
1	1	2	12	27	1	NaN	2	1200	NaN	1	NaN	1351.5	NaN	NaN
1	1	2	12	28	2	NaN	1	900	NaN	1	NaN	1020.5	NaN	NaN
1	1	2	12	29	1	NaN	2	1500	NaN	1	NaN	1356.5	NaN	NaN
1	1	2	12	30	2	NaN	1	900	NaN	1	NaN	867.5	NaN	NaN
1	1	2	12	31	1	NaN	2	1800	NaN	1	NaN	1625.5	NaN	NaN
1	1	2	12	32	2	NaN	1	900	NaN	1	NaN	872.5	NaN	NaN
1	1	2	12	33	1	NaN	2	1650	NaN	1	NaN	1616.5	NaN	NaN
1	1	2	12	34	2	NaN	1	450	NaN	1	NaN	499.5	NaN	NaN
1	1	2	12	35	1	NaN	2	1650	NaN	1	NaN	1739.5	NaN	NaN
1	1	2	12	36	2	NaN	1	750	NaN	1	NaN	775.5	NaN	NaN
1	1	2	12	37	1	NaN	2	1800	NaN	1	NaN	1760.5	NaN	NaN
1	1	2	12	38	2	NaN	1	1050	NaN	1	NaN	1207.6	NaN	NaN
1	1	2	12	39	1	NaN	2	1350	NaN	1	NaN	1393.6	NaN	NaN
1	1	2	12	40	2	NaN	1	600	NaN	1	NaN	507.5	NaN	NaN
1	1	2	13	1	1	NaN	2	1650	NaN	1	NaN	1710.9	NaN	NaN
1	1	2	13	2	2	NaN	1	450	NaN	1	NaN	500.8	NaN	NaN
1	1	2	13	3	1	NaN	2	1350	NaN	1	NaN	1322.8	NaN	NaN
1	1	2	13	4	2	NaN	1	750	NaN	1	NaN	847.8	NaN	NaN
1	1	2	13	5	1	NaN	2	1200	NaN	1	NaN	1178.9	NaN	NaN
1	1	2	13	6	2	NaN	1	600	NaN	1	NaN	543.9	NaN	NaN
1	1	2	13	7	1	NaN	2	1800	NaN	1	NaN	1987.9	NaN	NaN
1	1	2	13	8	2	NaN	1	900	NaN	1	NaN	927.9	NaN	NaN
1	1	2	13	9	1	NaN	2	1500	NaN	1	NaN	1253.9	NaN	NaN
1	1	2	13	10	2	NaN	1	450	NaN	1	NaN	524.9	NaN	NaN
1	1	2	13	11	1	NaN	2	1200	NaN	1	NaN	1205.9	NaN	NaN
1	1	2	13	12	2	NaN	1	750	NaN	1	NaN	725.8	NaN	NaN
1	1	2	13	13	1	NaN	2	1650	NaN	1	NaN	1817.8	NaN	NaN
1	1	2	13	14	2	NaN	1	900	NaN	1	NaN	992.9	NaN	NaN
1	1	2	13	15	1	NaN	2	1500	NaN	1	NaN	1620.8	NaN	NaN
1	1	2	13	16	2	NaN	1	450	NaN	1	NaN	498.9	NaN	NaN
1	1	2	13	17	1	NaN	2	1200	NaN	1	NaN	1253.9	NaN	NaN
1	1	2	13	18	2	NaN	1	1050	NaN	1	NaN	1049.9	NaN	NaN
1	1	2	13	19	1	NaN	2	1650	NaN	1	NaN	1621.9	NaN	NaN
1	1	2	13	20	2	NaN	1	900	NaN	1	NaN	892.9	NaN	NaN
1	1	2	13	21	1	NaN	2	1200	NaN	1	NaN	1158.9	NaN	NaN
1	1	2	13	22	2	NaN	1	450	NaN	1	NaN	509.9	NaN	NaN
1	1	2	13	23	1	NaN	2	1800	NaN	1	NaN	1761.9	NaN	NaN
1	1	2	13	24	2	NaN	1	750	NaN	1	NaN	761.9	NaN	NaN
1	1	2	13	25	1	NaN	2	1350	NaN	1	NaN	1243.9	NaN	NaN
1	1	2	13	26	2	NaN	1	600	NaN	1	NaN	627.9	NaN	NaN
1	1	2	13	27	1	NaN	2	1650	NaN	1	NaN	1355	NaN	NaN
1	1	2	13	28	2	NaN	1	900	NaN	1	NaN	1055	NaN	NaN
1	1	2	13	29	1	NaN	2	1800	NaN	1	NaN	1598	NaN	NaN
1	1	2	13	30	2	NaN	1	1050	NaN	1	NaN	1050	NaN	NaN
1	1	2	13	31	1	NaN	2	1350	NaN	1	NaN	1378	NaN	NaN
1	1	2	13	32	2	NaN	1	1050	NaN	1	NaN	1222	NaN	NaN
1	1	2	13	33	1	NaN	2	1800	NaN	1	NaN	1627	NaN	NaN
1	1	2	13	34	2	NaN	1	750	NaN	1	NaN	782	NaN	NaN
1	1	2	13	35	1	NaN	2	1500	NaN	1	NaN	1409	NaN	NaN
1	1	2	13	36	2	NaN	1	600	NaN	1	NaN	571.9	NaN	NaN
1	1	2	13	37	1	NaN	2	1350	NaN	1	NaN	1364.9	NaN	NaN
1	1	2	13	38	2	NaN	1	600	NaN	1	NaN	791.1	NaN	NaN
1	1	2	13	39	1	NaN	2	1500	NaN	1	NaN	1406	NaN	NaN
1	1	2	13	40	2	NaN	1	1050	NaN	1	NaN	1024	NaN	NaN
1	1	2	14	1	1	NaN	2	1500	NaN	1	NaN	1452.1	NaN	NaN
1	1	2	14	2	2	NaN	1	600	NaN	1	NaN	601.1	NaN	NaN
1	1	2	14	3	1	NaN	2	1650	NaN	1	NaN	1712.1	NaN	NaN
1	1	2	14	4	2	NaN	1	900	NaN	1	NaN	988.1	NaN	NaN
1	1	2	14	5	1	NaN	2	1500	NaN	1	NaN	1291.1	NaN	NaN
1	1	2	14	6	2	NaN	1	450	NaN	1	NaN	505.1	NaN	NaN
1	1	2	14	7	1	NaN	2	1200	NaN	1	NaN	1101.1	NaN	NaN
1	1	2	14	8	2	NaN	1	450	NaN	1	NaN	546.2	NaN	NaN
1	1	2	14	9	1	NaN	2	1350	NaN	1	NaN	1343.1	NaN	NaN
1	1	2	14	10	2	NaN	1	450	NaN	1	NaN	475.1	NaN	NaN
1	1	2	14	11	1	NaN	2	1800	NaN	1	NaN	1896.1	NaN	NaN
1	1	2	14	12	2	NaN	1	900	NaN	1	NaN	962.1	NaN	NaN
1	1	2	14	13	1	NaN	2	1350	NaN	1	NaN	1295.1	NaN	NaN
1	1	2	14	14	2	NaN	1	600	NaN	1	NaN	693.1	NaN	NaN
1	1	2	14	15	1	NaN	2	1500	NaN	1	NaN	1299.1	NaN	NaN
1	1	2	14	16	2	NaN	1	600	NaN	1	NaN	595.2	NaN	NaN
1	1	2	14	17	1	NaN	2	1800	NaN	1	NaN	1815.2	NaN	NaN
1	1	2	14	18	2	NaN	1	1050	NaN	1	NaN	1059.1	NaN	NaN
1	1	2	14	19	1	NaN	2	1650	NaN	1	NaN	1702.2	NaN	NaN
1	1	2	14	20	2	NaN	1	900	NaN	1	NaN	907.2	NaN	NaN
1	1	2	14	21	1	NaN	2	1200	NaN	1	NaN	1268.2	NaN	NaN
1	1	2	14	22	2	NaN	1	1050	NaN	1	NaN	1050.2	NaN	NaN
1	1	2	14	23	1	NaN	2	1800	NaN	1	NaN	1651.2	NaN	NaN
1	1	2	14	24	2	NaN	1	450	NaN	1	NaN	704.2	NaN	NaN
1	1	2	14	25	1	NaN	2	1800	NaN	1	NaN	1807.2	NaN	NaN
1	1	2	14	26	2	NaN	1	1050	NaN	1	NaN	1048.1	NaN	NaN
1	1	2	14	27	1	NaN	2	1650	NaN	1	NaN	1777.2	NaN	NaN
1	1	2	14	28	2	NaN	1	750	NaN	1	NaN	757.2	NaN	NaN
1	1	2	14	29	1	NaN	2	1200	NaN	1	NaN	1139.2	NaN	NaN
1	1	2	14	30	2	NaN	1	750	NaN	1	NaN	794.2	NaN	NaN
1	1	2	14	31	1	NaN	2	1350	NaN	1	NaN	1352.2	NaN	NaN
1	1	2	14	32	2	NaN	1	750	NaN	1	NaN	613.2	NaN	NaN
1	1	2	14	33	1	NaN	2	1500	NaN	1	NaN	1431.2	NaN	NaN
1	1	2	14	34	2	NaN	1	900	NaN	1	NaN	910.2	NaN	NaN
1	1	2	14	35	1	NaN	2	1650	NaN	1	NaN	1721.2	NaN	NaN
1	1	2	14	36	2	NaN	1	600	NaN	1	NaN	596.2	NaN	NaN
1	1	2	14	37	1	NaN	2	1350	NaN	1	NaN	1537.2	NaN	NaN
1	1	2	14	38	2	NaN	1	750	NaN	1	NaN	729.2	NaN	NaN
1	1	2	14	39	1	NaN	2	1200	NaN	1	NaN	1426.3	NaN	NaN
1	1	2	14	40	2	NaN	1	1050	NaN	1	NaN	1002.3	NaN	NaN
1	1	2	15	1	1	NaN	2	1500	NaN	1	NaN	1770.3	NaN	NaN
1	1	2	15	2	2	NaN	1	600	NaN	1	NaN	567.3	NaN	NaN
1	1	2	15	3	1	NaN	2	1200	NaN	1	NaN	1178.3	NaN	NaN
1	1	2	15	4	2	NaN	1	900	NaN	1	NaN	997.3	NaN	NaN
1	1	2	15	5	1	NaN	2	1650	NaN	1	NaN	1595.4	NaN	NaN
1	1	2	15	6	2	NaN	1	1050	NaN	1	NaN	1066.4	NaN	NaN
1	1	2	15	7	1	NaN	2	1200	NaN	1	NaN	1177.4	NaN	NaN
1	1	2	15	8	2	NaN	1	450	NaN	1	NaN	504.4	NaN	NaN
1	1	2	15	9	1	NaN	2	1800	NaN	1	NaN	1944.4	NaN	NaN
1	1	2	15	10	2	NaN	1	600	NaN	1	NaN	497.4	NaN	NaN
1	1	2	15	11	1	NaN	2	1800	NaN	1	NaN	1873.4	NaN	NaN
1	1	2	15	12	2	NaN	1	1050	NaN	1	NaN	968.4	NaN	NaN
1	1	2	15	13	1	NaN	2	1200	NaN	1	NaN	1267.3	NaN	NaN
1	1	2	15	14	2	NaN	1	900	NaN	1	NaN	837.3	NaN	NaN
1	1	2	15	15	1	NaN	2	1350	NaN	1	NaN	1277.3	NaN	NaN
1	1	2	15	16	2	NaN	1	450	NaN	1	NaN	467.4	NaN	NaN
1	1	2	15	17	1	NaN	2	1500	NaN	1	NaN	1319.4	NaN	NaN
1	1	2	15	18	2	NaN	1	450	NaN	1	NaN	444.4	NaN	NaN
1	1	2	15	19	1	NaN	2	1500	NaN	1	NaN	1387.4	NaN	NaN
1	1	2	15	20	2	NaN	1	750	NaN	1	NaN	781.4	NaN	NaN
1	1	2	15	21	1	NaN	2	1650	NaN	1	NaN	1799.4	NaN	NaN
1	1	2	15	22	2	NaN	1	750	NaN	1	NaN	779.4	NaN	NaN
1	1	2	15	23	1	NaN	2	1500	NaN	1	NaN	1508.4	NaN	NaN
1	1	2	15	24	2	NaN	1	600	NaN	1	NaN	589.4	NaN	NaN
1	1	2	15	25	1	NaN	2	1350	NaN	1	NaN	1355.4	NaN	NaN
1	1	2	15	26	2	NaN	1	600	NaN	1	NaN	593.4	NaN	NaN
1	1	2	15	27	1	NaN	2	1650	NaN	1	NaN	1532.5	NaN	NaN
1	1	2	15	28	2	NaN	1	900	NaN	1	NaN	946.5	NaN	NaN
1	1	2	15	29	1	NaN	2	1650	NaN	1	NaN	1597.5	NaN	NaN
1	1	2	15	30	2	NaN	1	1050	NaN	1	NaN	1035.5	NaN	NaN
1	1	2	15	31	1	NaN	2	1350	NaN	1	NaN	1227.5	NaN	NaN
1	1	2	15	32	2	NaN	1	750	NaN	1	NaN	709.4	NaN	NaN
1	1	2	15	33	1	NaN	2	1800	NaN	1	NaN	1780.4	NaN	NaN
1	1	2	15	34	2	NaN	1	450	NaN	1	NaN	539.4	NaN	NaN
1	1	2	15	35	1	NaN	2	1800	NaN	1	NaN	1753.4	NaN	NaN
1	1	2	15	36	2	NaN	1	1050	NaN	1	NaN	1172.5	NaN	NaN
1	1	2	15	37	1	NaN	2	1200	NaN	1	NaN	1106.4	NaN	NaN
1	1	2	15	38	2	NaN	1	900	NaN	1	NaN	1073.5	NaN	NaN
1	1	2	15	39	1	NaN	2	1350	NaN	1	NaN	1367.5	NaN	NaN
1	1	2	15	40	2	NaN	1	750	NaN	1	NaN	653.5	NaN	NaN
1	1	2	16	1	1	NaN	2	1350	NaN	1	NaN	1331.6	NaN	NaN
1	1	2	16	2	2	NaN	1	750	NaN	1	NaN	777.5	NaN	NaN
1	1	2	16	3	1	NaN	2	1650	NaN	1	NaN	1657.5	NaN	NaN
1	1	2	16	4	2	NaN	1	450	NaN	1	NaN	462.6	NaN	NaN
1	1	2	16	5	1	NaN	2	1650	NaN	1	NaN	1699.6	NaN	NaN
1	1	2	16	6	2	NaN	1	450	NaN	1	NaN	495.6	NaN	NaN
1	1	2	16	7	1	NaN	2	1650	NaN	1	NaN	1581.6	NaN	NaN
1	1	2	16	8	2	NaN	1	1050	NaN	1	NaN	1031.6	NaN	NaN
1	1	2	16	9	1	NaN	2	1800	NaN	1	NaN	1451.6	NaN	NaN
1	1	2	16	10	2	NaN	1	1050	NaN	1	NaN	1106.6	NaN	NaN
1	1	2	16	11	1	NaN	2	1350	NaN	1	NaN	1240.6	NaN	NaN
1	1	2	16	12	2	NaN	1	900	NaN	1	NaN	827.6	NaN	NaN
1	1	2	16	13	1	NaN	2	1200	NaN	1	NaN	1142.6	NaN	NaN
1	1	2	16	14	2	NaN	1	750	NaN	1	NaN	603.5	NaN	NaN
1	1	2	16	15	1	NaN	2	1500	NaN	1	NaN	1650.6	NaN	NaN
1	1	2	16	16	2	NaN	1	900	NaN	1	NaN	948.7	NaN	NaN
1	1	2	16	17	1	NaN	2	1500	NaN	1	NaN	1611.7	NaN	NaN
1	1	2	16	18	2	NaN	1	1050	NaN	1	NaN	1015.6	NaN	NaN
1	1	2	16	19	1	NaN	2	1500	NaN	1	NaN	1337.6	NaN	NaN
1	1	2	16	20	2	NaN	1	600	NaN	1	NaN	578.6	NaN	NaN
1	1	2	16	21	1	NaN	2	1800	NaN	1	NaN	1754.7	NaN	NaN
1	1	2	16	22	2	NaN	1	600	NaN	1	NaN	608.6	NaN	NaN
1	1	2	16	23	1	NaN	2	1800	NaN	1	NaN	1463.6	NaN	NaN
1	1	2	16	24	2	NaN	1	750	NaN	1	NaN	834.6	NaN	NaN
1	1	2	16	25	1	NaN	2	1350	NaN	1	NaN	1220.7	NaN	NaN
1	1	2	16	26	2	NaN	1	600	NaN	1	NaN	550.7	NaN	NaN
1	1	2	16	27	1	NaN	2	1800	NaN	1	NaN	1837.7	NaN	NaN
1	1	2	16	28	2	NaN	1	1050	NaN	1	NaN	1153.7	NaN	NaN
1	1	2	16	29	1	NaN	2	1500	NaN	1	NaN	1496.7	NaN	NaN
1	1	2	16	30	2	NaN	1	900	NaN	1	NaN	934.7	NaN	NaN
1	1	2	16	31	1	NaN	2	1650	NaN	1	NaN	1444.7	NaN	NaN
1	1	2	16	32	2	NaN	1	450	NaN	1	NaN	479.7	NaN	NaN
1	1	2	16	33	1	NaN	2	1200	NaN	1	NaN	1307.7	NaN	NaN
1	1	2	16	34	2	NaN	1	450	NaN	1	NaN	480.6	NaN	NaN
1	1	2	16	35	1	NaN	2	1350	NaN	1	NaN	1513.7	NaN	NaN
1	1	2	16	36	2	NaN	1	600	NaN	1	NaN	567.7	NaN	NaN
1	1	2	16	37	1	NaN	2	1200	NaN	1	NaN	1305.8	NaN	NaN
1	1	2	16	38	2	NaN	1	900	NaN	1	NaN	872.8	NaN	NaN
1	1	2	16	39	1	NaN	2	1200	NaN	1	NaN	1126.8	NaN	NaN
1	1	2	16	40	2	NaN	1	750	NaN	1	NaN	796.8	NaN	NaN

## Sheet: 2
									response		TR		extra response
experiment	participant	handedness (1: left, 2: right)	session	trial/session	stim (1: green, 2: orange)	CMR	prior (1: short, 2: long)	TS	L	R	L	R	L	R
1	2	2	1	1	1	NaN	2	1800	NaN	1	NaN	1395.4	NaN	NaN
1	2	2	1	2	2	NaN	1	450	NaN	1	NaN	417.4	NaN	NaN
1	2	2	1	3	1	NaN	2	1800	NaN	1	NaN	1377.4	NaN	NaN
1	2	2	1	4	2	NaN	1	600	NaN	1	NaN	655.5	NaN	NaN
1	2	2	1	5	1	NaN	2	1800	NaN	1	NaN	1490.5	NaN	NaN
1	2	2	1	6	2	NaN	1	900	NaN	1	NaN	1000.5	NaN	NaN
1	2	2	1	7	1	NaN	2	1650	NaN	1	NaN	1256.5	NaN	NaN
1	2	2	1	8	2	NaN	1	450	NaN	1	NaN	498.5	NaN	NaN
1	2	2	1	9	1	NaN	2	1350	NaN	1	NaN	1285.5	NaN	NaN
1	2	2	1	10	2	NaN	1	600	NaN	1	NaN	507.5	NaN	NaN
1	2	2	1	11	1	NaN	2	1350	NaN	1	NaN	1202.5	NaN	NaN
1	2	2	1	12	2	NaN	1	1050	NaN	1	NaN	1104.5	NaN	NaN
1	2	2	1	13	1	NaN	2	1500	NaN	1	NaN	1268.5	NaN	NaN
1	2	2	1	14	2	NaN	1	750	NaN	1	NaN	604.5	NaN	NaN
1	2	2	1	15	1	NaN	2	1200	NaN	1	NaN	1187.5	NaN	NaN
1	2	2	1	16	2	NaN	1	1050	NaN	1	NaN	1022.6	NaN	NaN
1	2	2	1	17	1	NaN	2	1650	NaN	1	NaN	1347.5	NaN	NaN
1	2	2	1	18	2	NaN	1	900	NaN	1	NaN	759.6	NaN	NaN
1	2	2	1	19	1	NaN	2	1350	NaN	1	NaN	1208.6	NaN	NaN
1	2	2	1	20	2	NaN	1	900	NaN	1	NaN	639.5	NaN	NaN
1	2	2	1	21	1	NaN	2	1500	NaN	1	NaN	1491.5	NaN	NaN
1	2	2	1	22	2	NaN	1	600	NaN	1	NaN	551.6	NaN	NaN
1	2	2	1	23	1	NaN	2	1200	NaN	1	NaN	1149.5	NaN	NaN
1	2	2	1	24	2	NaN	1	750	NaN	1	NaN	749.6	NaN	NaN
1	2	2	1	25	1	NaN	2	1350	NaN	1	NaN	1236.5	NaN	NaN
1	2	2	1	26	2	NaN	1	600	NaN	1	NaN	575.5	NaN	NaN
1	2	2	1	27	1	NaN	2	1200	NaN	1	NaN	1113.6	NaN	NaN
1	2	2	1	28	2	NaN	1	1050	NaN	1	NaN	890.6	NaN	NaN
1	2	2	1	29	1	NaN	2	1650	NaN	1	NaN	1313.6	NaN	NaN
1	2	2	1	30	2	NaN	1	1050	NaN	1	NaN	853.6	NaN	NaN
1	2	2	1	31	1	NaN	2	1200	NaN	1	NaN	1003.6	NaN	NaN
1	2	2	1	32	2	NaN	1	750	NaN	1	NaN	601.6	NaN	NaN
1	2	2	1	33	1	NaN	2	1650	NaN	1	NaN	1295.6	NaN	NaN
1	2	2	1	34	2	NaN	1	450	NaN	1	NaN	481.6	NaN	NaN
1	2	2	1	35	1	NaN	2	1500	NaN	1	NaN	1427.6	NaN	NaN
1	2	2	1	36	2	NaN	1	750	NaN	1	NaN	654.6	NaN	NaN
1	2	2	1	37	1	NaN	2	1500	NaN	1	NaN	1370.5	NaN	NaN
1	2	2	1	38	2	NaN	1	450	NaN	1	NaN	495.7	NaN	NaN
1	2	2	1	39	1	NaN	2	1800	NaN	1	NaN	1641.7	NaN	NaN
1	2	2	1	40	2	NaN	1	900	NaN	1	NaN	928.7	NaN	NaN
1	2	2	2	1	1	NaN	2	1200	NaN	1	NaN	1232.7	NaN	NaN
1	2	2	2	2	2	NaN	1	450	NaN	1	NaN	508.7	NaN	NaN
1	2	2	2	3	1	NaN	2	1800	NaN	1	NaN	1354.7	NaN	NaN
1	2	2	2	4	2	NaN	1	1050	NaN	1	NaN	1000.7	NaN	NaN
1	2	2	2	5	1	NaN	2	1200	NaN	1	NaN	1218.8	NaN	NaN
1	2	2	2	6	2	NaN	1	600	NaN	1	NaN	405.8	NaN	NaN
1	2	2	2	7	1	NaN	2	1800	NaN	1	NaN	1524.8	NaN	NaN
1	2	2	2	8	2	NaN	1	1050	NaN	1	NaN	1146.7	NaN	NaN
1	2	2	2	9	1	NaN	2	1500	NaN	1	NaN	1363.7	NaN	NaN
1	2	2	2	10	2	NaN	1	600	NaN	1	NaN	498.7	NaN	NaN
1	2	2	2	11	1	NaN	2	1200	NaN	1	NaN	1190.7	NaN	NaN
1	2	2	2	12	2	NaN	1	1050	NaN	1	NaN	917.7	NaN	NaN
1	2	2	2	13	1	NaN	2	1800	NaN	1	NaN	1363.7	NaN	NaN
1	2	2	2	14	2	NaN	1	750	NaN	1	NaN	781.8	NaN	NaN
1	2	2	2	15	1	NaN	2	1500	NaN	1	NaN	1325.7	NaN	NaN
1	2	2	2	16	2	NaN	1	900	NaN	1	NaN	725.8	NaN	NaN
1	2	2	2	17	1	NaN	2	1350	NaN	1	NaN	1263.8	NaN	NaN
1	2	2	2	18	2	NaN	1	450	NaN	1	NaN	396.8	NaN	NaN
1	2	2	2	19	1	NaN	2	1800	NaN	1	NaN	1421.8	NaN	NaN
1	2	2	2	20	2	NaN	1	450	NaN	1	NaN	508.8	NaN	NaN
1	2	2	2	21	1	NaN	2	1650	NaN	1	NaN	1499.8	NaN	NaN
1	2	2	2	22	2	NaN	1	900	NaN	1	NaN	1066.8	NaN	NaN
1	2	2	2	23	1	NaN	2	1650	NaN	1	NaN	1451.8	NaN	NaN
1	2	2	2	24	2	NaN	1	750	NaN	1	NaN	702.8	NaN	NaN
1	2	2	2	25	1	NaN	2	1350	NaN	1	NaN	1173.8	NaN	NaN
1	2	2	2	26	2	NaN	1	600	NaN	1	NaN	594.8	NaN	NaN
1	2	2	2	27	1	NaN	2	1350	NaN	1	NaN	1423.8	NaN	NaN
1	2	2	2	28	2	NaN	1	1050	NaN	1	NaN	1073.9	NaN	NaN
1	2	2	2	29	1	NaN	2	1500	NaN	1	NaN	1234.9	NaN	NaN
1	2	2	2	30	2	NaN	1	900	NaN	1	NaN	904.8	NaN	NaN
1	2	2	2	31	1	NaN	2	1650	NaN	1	NaN	1454.8	NaN	NaN
1	2	2	2	32	2	NaN	1	600	NaN	1	NaN	546.8	NaN	NaN
1	2	2	2	33	1	NaN	2	1500	NaN	1	NaN	1291.9	NaN	NaN
1	2	2	2	34	2	NaN	1	750	NaN	1	NaN	643.8	NaN	NaN
1	2	2	2	35	1	NaN	2	1350	NaN	1	NaN	1230.8	NaN	NaN
1	2	2	2	36	2	NaN	1	900	NaN	1	NaN	798.8	NaN	NaN
1	2	2	2	37	1	NaN	2	1650	NaN	1	NaN	1242.8	NaN	NaN
1	2	2	2	38	2	NaN	1	450	NaN	1	NaN	507.9	NaN	NaN
1	2	2	2	39	1	NaN	2	1200	NaN	1	NaN	1318.9	NaN	NaN
1	2	2	2	40	2	NaN	1	750	NaN	1	NaN	672.9	NaN	NaN
1	2	2	3	1	1	NaN	2	1200	NaN	1	NaN	1240.9	NaN	NaN
1	2	2	3	2	2	NaN	1	750	NaN	1	NaN	680.9	NaN	NaN
1	2	2	3	3	1	NaN	2	1500	NaN	1	NaN	1166.9	NaN	NaN
1	2	2	3	4	2	NaN	1	750	NaN	1	NaN	676	NaN	NaN
1	2	2	3	5	1	NaN	2	1350	NaN	1	NaN	1286	NaN	NaN
1	2	2	3	6	2	NaN	1	1050	NaN	1	NaN	960	NaN	NaN
1	2	2	3	7	1	NaN	2	1800	NaN	1	NaN	1405	NaN	NaN
1	2	2	3	8	2	NaN	1	900	NaN	1	NaN	879	NaN	NaN
1	2	2	3	9	1	NaN	2	1650	NaN	1	NaN	1377	NaN	NaN
1	2	2	3	10	2	NaN	1	600	NaN	1	NaN	517	NaN	NaN
1	2	2	3	11	1	NaN	2	1800	NaN	1	NaN	1661	NaN	NaN
1	2	2	3	12	2	NaN	1	600	NaN	1	NaN	542	NaN	NaN
1	2	2	3	13	1	NaN	2	1650	NaN	1	NaN	1564.9	NaN	NaN
1	2	2	3	14	2	NaN	1	750	NaN	1	NaN	597	NaN	NaN
1	2	2	3	15	1	NaN	2	1800	NaN	1	NaN	1544.1	NaN	NaN
1	2	2	3	16	2	NaN	1	1050	NaN	1	NaN	902.1	NaN	NaN
1	2	2	3	17	1	NaN	2	1500	NaN	1	NaN	1304.1	NaN	NaN
1	2	2	3	18	2	NaN	1	900	NaN	1	NaN	775	NaN	NaN
1	2	2	3	19	1	NaN	2	1800	NaN	1	NaN	1498	NaN	NaN
1	2	2	3	20	2	NaN	1	450	NaN	1	NaN	416	NaN	NaN
1	2	2	3	21	1	NaN	2	1500	NaN	1	NaN	1647	NaN	NaN
1	2	2	3	22	2	NaN	1	450	NaN	1	NaN	366	NaN	NaN
1	2	2	3	23	1	NaN	2	1350	NaN	1	NaN	1103	NaN	NaN
1	2	2	3	24	2	NaN	1	900	NaN	1	NaN	804	NaN	NaN
1	2	2	3	25	1	NaN	2	1200	NaN	1	NaN	1019	NaN	NaN
1	2	2	3	26	2	NaN	1	900	NaN	1	NaN	695.1	NaN	NaN
1	2	2	3	27	1	NaN	2	1500	NaN	1	NaN	1115.1	NaN	NaN
1	2	2	3	28	2	NaN	1	450	NaN	1	NaN	496.1	NaN	NaN
1	2	2	3	29	1	NaN	2	1650	NaN	1	NaN	1164.1	NaN	NaN
1	2	2	3	30	2	NaN	1	450	NaN	1	NaN	382.1	NaN	NaN
1	2	2	3	31	1	NaN	2	1200	NaN	1	NaN	1141.1	NaN	NaN
1	2	2	3	32	2	NaN	1	1050	NaN	1	NaN	947.1	NaN	NaN
1	2	2	3	33	1	NaN	2	1350	NaN	1	NaN	1291	NaN	NaN
1	2	2	3	34	2	NaN	1	600	NaN	1	NaN	489.1	NaN	NaN
1	2	2	3	35	1	NaN	2	1650	NaN	1	NaN	1457	NaN	NaN
1	2	2	3	36	2	NaN	1	1050	NaN	1	NaN	1048.1	NaN	NaN
1	2	2	3	37	1	NaN	2	1200	NaN	1	NaN	1236	NaN	NaN
1	2	2	3	38	2	NaN	1	750	NaN	1	NaN	709.2	NaN	NaN
1	2	2	3	39	1	NaN	2	1350	NaN	1	NaN	1324.1	NaN	NaN
1	2	2	3	40	2	NaN	1	600	NaN	1	NaN	518.1	NaN	NaN
1	2	2	4	1	1	NaN	2	1200	NaN	1	NaN	1219.2	NaN	NaN
1	2	2	4	2	2	NaN	1	450	NaN	1	NaN	512.2	NaN	NaN
1	2	2	4	3	1	NaN	2	1800	NaN	1	NaN	1540.2	NaN	NaN
1	2	2	4	4	2	NaN	1	900	NaN	1	NaN	780.2	NaN	NaN
1	2	2	4	5	1	NaN	2	1200	NaN	1	NaN	1182.3	NaN	NaN
1	2	2	4	6	2	NaN	1	1050	NaN	1	NaN	880.3	NaN	NaN
1	2	2	4	7	1	NaN	2	1800	NaN	1	NaN	1388.3	NaN	NaN
1	2	2	4	8	2	NaN	1	600	NaN	1	NaN	545.3	NaN	NaN
1	2	2	4	9	1	NaN	2	1500	NaN	1	NaN	1395.2	NaN	NaN
1	2	2	4	10	2	NaN	1	900	NaN	1	NaN	800.2	NaN	NaN
1	2	2	4	11	1	NaN	2	1350	NaN	1	NaN	1300.2	NaN	NaN
1	2	2	4	12	2	NaN	1	600	NaN	1	NaN	501.2	NaN	NaN
1	2	2	4	13	1	NaN	2	1350	NaN	1	NaN	1130.2	NaN	NaN
1	2	2	4	14	2	NaN	1	1050	NaN	1	NaN	953.2	NaN	NaN
1	2	2	4	15	1	NaN	2	1500	NaN	1	NaN	1294.2	NaN	NaN
1	2	2	4	16	2	NaN	1	1050	NaN	1	NaN	911.3	NaN	NaN
1	2	2	4	17	1	NaN	2	1800	NaN	1	NaN	1334.3	NaN	NaN
1	2	2	4	18	2	NaN	1	750	NaN	1	NaN	658.3	NaN	NaN
1	2	2	4	19	1	NaN	2	1650	NaN	1	NaN	1429.3	NaN	NaN
1	2	2	4	20	2	NaN	1	900	NaN	1	NaN	744.3	NaN	NaN
1	2	2	4	21	1	NaN	2	1350	NaN	1	NaN	1230.3	NaN	NaN
1	2	2	4	22	2	NaN	1	600	NaN	1	NaN	492.3	NaN	NaN
1	2	2	4	23	1	NaN	2	1800	NaN	1	NaN	1522.3	NaN	NaN
1	2	2	4	24	2	NaN	1	750	NaN	1	NaN	680.2	NaN	NaN
1	2	2	4	25	1	NaN	2	1500	NaN	1	NaN	1380.3	NaN	NaN
1	2	2	4	26	2	NaN	1	900	NaN	1	NaN	841.4	NaN	NaN
1	2	2	4	27	1	NaN	2	1200	NaN	1	NaN	1135.4	NaN	NaN
1	2	2	4	28	2	NaN	1	450	NaN	1	NaN	461.3	NaN	NaN
1	2	2	4	29	1	NaN	2	1350	NaN	1	NaN	1343.3	NaN	NaN
1	2	2	4	30	2	NaN	1	450	NaN	1	NaN	452.3	NaN	NaN
1	2	2	4	31	1	NaN	2	1650	NaN	1	NaN	1491.3	NaN	NaN
1	2	2	4	32	2	NaN	1	600	NaN	1	NaN	571.3	NaN	NaN
1	2	2	4	33	1	NaN	2	1650	NaN	1	NaN	1575.3	NaN	NaN
1	2	2	4	34	2	NaN	1	750	NaN	1	NaN	803.3	NaN	NaN
1	2	2	4	35	1	NaN	2	1500	NaN	1	NaN	1309.3	NaN	NaN
1	2	2	4	36	2	NaN	1	1050	NaN	1	NaN	1035.3	NaN	NaN
1	2	2	4	37	1	NaN	2	1200	NaN	1	NaN	1075.3	NaN	NaN
1	2	2	4	38	2	NaN	1	450	NaN	1	NaN	427.4	NaN	NaN
1	2	2	4	39	1	NaN	2	1650	NaN	1	NaN	1394.4	NaN	NaN
1	2	2	4	40	2	NaN	1	750	NaN	1	NaN	841.4	NaN	NaN
1	2	2	5	1	1	NaN	2	1500	NaN	1	NaN	1267.6	NaN	NaN
1	2	2	5	2	2	NaN	1	1050	NaN	1	NaN	964.6	NaN	NaN
1	2	2	5	3	1	NaN	2	1500	NaN	1	NaN	1215.8	NaN	NaN
1	2	2	5	4	2	NaN	1	450	NaN	1	NaN	468.8	NaN	NaN
1	2	2	5	5	1	NaN	2	1800	NaN	1	NaN	1360.7	NaN	NaN
1	2	2	5	6	2	NaN	1	750	NaN	1	NaN	703.8	NaN	NaN
1	2	2	5	7	1	NaN	2	1800	NaN	1	NaN	1458.7	NaN	NaN
1	2	2	5	8	2	NaN	1	750	NaN	1	NaN	680.7	NaN	NaN
1	2	2	5	9	1	NaN	2	1200	NaN	1	NaN	1176.7	NaN	NaN
1	2	2	5	10	2	NaN	1	450	NaN	1	NaN	396.7	NaN	NaN
1	2	2	5	11	1	NaN	2	1200	NaN	1	NaN	1249.7	NaN	NaN
1	2	2	5	12	2	NaN	1	900	NaN	1	NaN	807.7	NaN	NaN
1	2	2	5	13	1	NaN	2	1800	NaN	1	NaN	1501.7	NaN	NaN
1	2	2	5	14	2	NaN	1	600	NaN	1	NaN	560.8	NaN	NaN
1	2	2	5	15	1	NaN	2	1350	NaN	1	NaN	1410.8	NaN	NaN
1	2	2	5	16	2	NaN	1	1050	NaN	1	NaN	1073.8	NaN	NaN
1	2	2	5	17	1	NaN	2	1500	NaN	1	NaN	1371.8	NaN	NaN
1	2	2	5	18	2	NaN	1	600	NaN	1	NaN	564.8	NaN	NaN
1	2	2	5	19	1	NaN	2	1200	NaN	1	NaN	1378.8	NaN	NaN
1	2	2	5	20	2	NaN	1	900	NaN	1	NaN	768.8	NaN	NaN
1	2	2	5	21	1	NaN	2	1650	NaN	1	NaN	1354.8	NaN	NaN
1	2	2	5	22	2	NaN	1	600	NaN	1	NaN	505.8	NaN	NaN
1	2	2	5	23	1	NaN	2	1650	NaN	1	NaN	1457.8	NaN	NaN
1	2	2	5	24	2	NaN	1	1050	NaN	1	NaN	1009.8	NaN	NaN
1	2	2	5	25	1	NaN	2	1650	NaN	1	NaN	1335.9	NaN	NaN
1	2	2	5	26	2	NaN	1	750	NaN	1	NaN	655.8	NaN	NaN
1	2	2	5	27	1	NaN	2	1350	NaN	1	NaN	1306.9	NaN	NaN
1	2	2	5	28	2	NaN	1	450	NaN	1	NaN	454.8	NaN	NaN
1	2	2	5	29	1	NaN	2	1800	NaN	1	NaN	1477.8	NaN	NaN
1	2	2	5	30	2	NaN	1	900	NaN	1	NaN	903.8	NaN	NaN
1	2	2	5	31	1	NaN	2	1350	NaN	1	NaN	1195.8	NaN	NaN
1	2	2	5	32	2	NaN	1	750	NaN	1	NaN	692.8	NaN	NaN
1	2	2	5	33	1	NaN	2	1650	NaN	1	NaN	1464.8	NaN	NaN
1	2	2	5	34	2	NaN	1	450	NaN	1	NaN	465.8	NaN	NaN
1	2	2	5	35	1	NaN	2	1200	NaN	1	NaN	1105.8	NaN	NaN
1	2	2	5	36	2	NaN	1	600	NaN	1	NaN	523.9	NaN	NaN
1	2	2	5	37	1	NaN	2	1500	NaN	1	NaN	1409.9	NaN	NaN
1	2	2	5	38	2	NaN	1	1050	NaN	1	NaN	965.9	NaN	NaN
1	2	2	5	39	1	NaN	2	1350	NaN	1	NaN	1244.9	NaN	NaN
1	2	2	5	40	2	NaN	1	900	NaN	1	NaN	862.9	NaN	NaN
1	2	2	6	1	1	NaN	2	1800	NaN	1	NaN	1420.9	NaN	NaN
1	2	2	6	2	2	NaN	1	1050	NaN	1	NaN	974.9	NaN	NaN
1	2	2	6	3	1	NaN	2	1800	NaN	1	NaN	1403.9	NaN	NaN
1	2	2	6	4	2	NaN	1	900	NaN	1	NaN	755	NaN	NaN
1	2	2	6	5	1	NaN	2	1200	NaN	1	NaN	1143	NaN	NaN
1	2	2	6	6	2	NaN	1	600	NaN	1	NaN	499	NaN	NaN
1	2	2	6	7	1	NaN	2	1350	NaN	1	NaN	1367	NaN	NaN
1	2	2	6	8	2	NaN	1	750	NaN	1	NaN	686	NaN	NaN
1	2	2	6	9	1	NaN	2	1200	NaN	1	NaN	1213	NaN	NaN
1	2	2	6	10	2	NaN	1	600	NaN	1	NaN	567	NaN	NaN
1	2	2	6	11	1	NaN	2	1650	NaN	1	NaN	1465	NaN	NaN
1	2	2	6	12	2	NaN	1	450	NaN	1	NaN	481	NaN	NaN
1	2	2	6	13	1	NaN	2	1500	NaN	1	NaN	1634	NaN	NaN
1	2	2	6	14	2	NaN	1	600	NaN	1	NaN	588	NaN	NaN
1	2	2	6	15	1	NaN	2	1500	NaN	1	NaN	1588	NaN	NaN
1	2	2	6	16	2	NaN	1	1050	NaN	1	NaN	1037.1	NaN	NaN
1	2	2	6	17	1	NaN	2	1800	NaN	1	NaN	1420.1	NaN	NaN
1	2	2	6	18	2	NaN	1	750	NaN	1	NaN	666	NaN	NaN
1	2	2	6	19	1	NaN	2	1800	NaN	1	NaN	1638	NaN	NaN
1	2	2	6	20	2	NaN	1	750	NaN	1	NaN	650	NaN	NaN
1	2	2	6	21	1	NaN	2	1350	NaN	1	NaN	1420	NaN	NaN
1	2	2	6	22	2	NaN	1	900	NaN	1	NaN	788	NaN	NaN
1	2	2	6	23	1	NaN	2	1650	NaN	1	NaN	1612	NaN	NaN
1	2	2	6	24	2	NaN	1	1050	NaN	1	NaN	1020	NaN	NaN
1	2	2	6	25	1	NaN	2	1350	NaN	1	NaN	1409	NaN	NaN
1	2	2	6	26	2	NaN	1	1050	NaN	1	NaN	1038.1	NaN	NaN
1	2	2	6	27	1	NaN	2	1350	NaN	1	NaN	1415.1	NaN	NaN
1	2	2	6	28	2	NaN	1	900	NaN	1	NaN	778.1	NaN	NaN
1	2	2	6	29	1	NaN	2	1200	NaN	1	NaN	1259.1	NaN	NaN
1	2	2	6	30	2	NaN	1	750	NaN	1	NaN	727.1	NaN	NaN
1	2	2	6	31	1	NaN	2	1500	NaN	1	NaN	1523.1	NaN	NaN
1	2	2	6	32	2	NaN	1	450	NaN	1	NaN	449.1	NaN	NaN
1	2	2	6	33	1	NaN	2	1500	NaN	1	NaN	1523.1	NaN	NaN
1	2	2	6	34	2	NaN	1	450	NaN	1	NaN	434	NaN	NaN
1	2	2	6	35	1	NaN	2	1200	NaN	1	NaN	1351	NaN	NaN
1	2	2	6	36	2	NaN	1	900	NaN	1	NaN	981	NaN	NaN
1	2	2	6	37	1	NaN	2	1650	NaN	1	NaN	1242.1	NaN	NaN
1	2	2	6	38	2	NaN	1	600	NaN	1	NaN	587.2	NaN	NaN
1	2	2	6	39	1	NaN	2	1650	NaN	1	NaN	1614.1	NaN	NaN
1	2	2	6	40	2	NaN	1	450	NaN	1	NaN	429.1	NaN	NaN
1	2	2	7	1	1	NaN	2	1800	NaN	1	NaN	1694.2	NaN	NaN
1	2	2	7	2	2	NaN	1	900	NaN	1	NaN	934.1	NaN	NaN
1	2	2	7	3	1	NaN	2	1500	NaN	1	NaN	1492.2	NaN	NaN
1	2	2	7	4	2	NaN	1	600	NaN	1	NaN	575.2	NaN	NaN
1	2	2	7	5	1	NaN	2	1500	NaN	1	NaN	1359.2	NaN	NaN
1	2	2	7	6	2	NaN	1	1050	NaN	1	NaN	1088.3	NaN	NaN
1	2	2	7	7	1	NaN	2	1350	NaN	1	NaN	1472.2	NaN	NaN
1	2	2	7	8	2	NaN	1	750	NaN	1	NaN	726.2	NaN	NaN
1	2	2	7	9	1	NaN	2	1200	NaN	1	NaN	1207.2	NaN	NaN
1	2	2	7	10	2	NaN	1	900	NaN	1	NaN	903.2	NaN	NaN
1	2	2	7	11	1	NaN	2	1500	NaN	1	NaN	1424.2	NaN	NaN
1	2	2	7	12	2	NaN	1	600	NaN	1	NaN	480.2	NaN	NaN
1	2	2	7	13	1	NaN	2	1200	NaN	1	NaN	1286.2	NaN	NaN
1	2	2	7	14	2	NaN	1	600	NaN	1	NaN	557.2	NaN	NaN
1	2	2	7	15	1	NaN	2	1650	NaN	1	NaN	1571.2	NaN	NaN
1	2	2	7	16	2	NaN	1	750	NaN	1	NaN	747.3	NaN	NaN
1	2	2	7	17	1	NaN	2	1500	NaN	1	NaN	1502.3	NaN	NaN
1	2	2	7	18	2	NaN	1	1050	NaN	1	NaN	1011.3	NaN	NaN
1	2	2	7	19	1	NaN	2	1200	NaN	1	NaN	1037.3	NaN	NaN
1	2	2	7	20	2	NaN	1	750	NaN	1	NaN	754.3	NaN	NaN
1	2	2	7	21	1	NaN	2	1800	NaN	1	NaN	1482.3	NaN	NaN
1	2	2	7	22	2	NaN	1	450	NaN	1	NaN	441.3	NaN	NaN
1	2	2	7	23	1	NaN	2	1800	NaN	1	NaN	1871.2	NaN	NaN
1	2	2	7	24	2	NaN	1	450	NaN	1	NaN	476.2	NaN	NaN
1	2	2	7	25	1	NaN	2	1650	NaN	1	NaN	1496.3	NaN	NaN
1	2	2	7	26	2	NaN	1	1050	NaN	1	NaN	1008.3	NaN	NaN
1	2	2	7	27	1	NaN	2	1200	NaN	1	NaN	1095.3	NaN	NaN
1	2	2	7	28	2	NaN	1	450	NaN	1	NaN	410.3	NaN	NaN
1	2	2	7	29	1	NaN	2	1350	NaN	1	NaN	1204.3	NaN	NaN
1	2	2	7	30	2	NaN	1	750	NaN	1	NaN	717.3	NaN	NaN
1	2	2	7	31	1	NaN	2	1650	NaN	1	NaN	1374.3	NaN	NaN
1	2	2	7	32	2	NaN	1	900	NaN	1	NaN	888.3	NaN	NaN
1	2	2	7	33	1	NaN	2	1350	NaN	1	NaN	1231.4	NaN	NaN
1	2	2	7	34	2	NaN	1	1050	NaN	1	NaN	877.3	NaN	NaN
1	2	2	7	35	1	NaN	2	1650	NaN	1	NaN	1416.3	NaN	NaN
1	2	2	7	36	2	NaN	1	600	NaN	1	NaN	524.3	NaN	NaN
1	2	2	7	37	1	NaN	2	1800	NaN	1	NaN	1598.3	NaN	NaN
1	2	2	7	38	2	NaN	1	900	NaN	1	NaN	808.4	NaN	NaN
1	2	2	7	39	1	NaN	2	1350	NaN	1	NaN	1227.4	NaN	NaN
1	2	2	7	40	2	NaN	1	450	NaN	1	NaN	456.4	NaN	NaN
1	2	2	8	1	1	NaN	2	1350	NaN	1	NaN	1243.4	NaN	NaN
1	2	2	8	2	2	NaN	1	1050	NaN	1	NaN	931.4	NaN	NaN
1	2	2	8	3	1	NaN	2	1800	NaN	1	NaN	1297.4	NaN	NaN
1	2	2	8	4	2	NaN	1	1050	NaN	1	NaN	1029.5	NaN	NaN
1	2	2	8	5	1	NaN	2	1500	NaN	1	NaN	1365.5	NaN	NaN
1	2	2	8	6	2	NaN	1	450	NaN	1	NaN	440.5	NaN	NaN
1	2	2	8	7	1	NaN	2	1650	NaN	1	NaN	1556.5	NaN	NaN
1	2	2	8	8	2	NaN	1	450	NaN	1	NaN	453.5	NaN	NaN
1	2	2	8	9	1	NaN	2	1200	NaN	1	NaN	1363.5	NaN	NaN
1	2	2	8	10	2	NaN	1	450	NaN	1	NaN	420.5	NaN	NaN
1	2	2	8	11	1	NaN	2	1650	NaN	1	NaN	1541.5	NaN	NaN
1	2	2	8	12	2	NaN	1	750	NaN	1	NaN	760.5	NaN	NaN
1	2	2	8	13	1	NaN	2	1800	NaN	1	NaN	1444.4	NaN	NaN
1	2	2	8	14	2	NaN	1	750	NaN	1	NaN	799.5	NaN	NaN
1	2	2	8	15	1	NaN	2	1200	NaN	1	NaN	1247.5	NaN	NaN
1	2	2	8	16	2	NaN	1	750	NaN	1	NaN	648.5	NaN	NaN
1	2	2	8	17	1	NaN	2	1500	NaN	1	NaN	1342.5	NaN	NaN
1	2	2	8	18	2	NaN	1	600	NaN	1	NaN	545.5	NaN	NaN
1	2	2	8	19	1	NaN	2	1350	NaN	1	NaN	1518.5	NaN	NaN
1	2	2	8	20	2	NaN	1	1050	NaN	1	NaN	999.5	NaN	NaN
1	2	2	8	21	1	NaN	2	1800	NaN	1	NaN	1501.5	NaN	NaN
1	2	2	8	22	2	NaN	1	750	NaN	1	NaN	782.5	NaN	NaN
1	2	2	8	23	1	NaN	2	1500	NaN	1	NaN	1366.5	NaN	NaN
1	2	2	8	24	2	NaN	1	600	NaN	1	NaN	591.5	NaN	NaN
1	2	2	8	25	1	NaN	2	1650	NaN	1	NaN	1696.5	NaN	NaN
1	2	2	8	26	2	NaN	1	600	NaN	1	NaN	543.6	NaN	NaN
1	2	2	8	27	1	NaN	2	1800	NaN	1	NaN	1516.6	NaN	NaN
1	2	2	8	28	2	NaN	1	450	NaN	1	NaN	427.6	NaN	NaN
1	2	2	8	29	1	NaN	2	1650	NaN	1	NaN	1534.6	NaN	NaN
1	2	2	8	30	2	NaN	1	900	NaN	1	NaN	781.6	NaN	NaN
1	2	2	8	31	1	NaN	2	1500	NaN	1	NaN	1493.6	NaN	NaN
1	2	2	8	32	2	NaN	1	1050	NaN	1	NaN	932.5	NaN	NaN
1	2	2	8	33	1	NaN	2	1350	NaN	1	NaN	1479.6	NaN	NaN
1	2	2	8	34	2	NaN	1	900	NaN	1	NaN	817.6	NaN	NaN
1	2	2	8	35	1	NaN	2	1200	NaN	1	NaN	1233.5	NaN	NaN
1	2	2	8	36	2	NaN	1	600	NaN	1	NaN	502.5	NaN	NaN
1	2	2	8	37	1	NaN	2	1350	NaN	1	NaN	1329.6	NaN	NaN
1	2	2	8	38	2	NaN	1	900	NaN	1	NaN	898.6	NaN	NaN
1	2	2	8	39	1	NaN	2	1200	NaN	1	NaN	1254.6	NaN	NaN
1	2	2	8	40	2	NaN	1	900	NaN	1	NaN	801.6	NaN	NaN
1	2	2	9	1	1	NaN	2	1350	NaN	1	NaN	1156.9	NaN	NaN
1	2	2	9	2	2	NaN	1	600	NaN	1	NaN	565.9	NaN	NaN
1	2	2	9	3	1	NaN	2	1650	NaN	1	NaN	1507.9	NaN	NaN
1	2	2	9	4	2	NaN	1	1050	NaN	1	NaN	954.9	NaN	NaN
1	2	2	9	5	1	NaN	2	1800	NaN	1	NaN	1701	NaN	NaN
1	2	2	9	6	2	NaN	1	900	NaN	1	NaN	900	NaN	NaN
1	2	2	9	7	1	NaN	2	1500	NaN	1	NaN	1364	NaN	NaN
1	2	2	9	8	2	NaN	1	450	NaN	1	NaN	406	NaN	NaN
1	2	2	9	9	1	NaN	2	1650	NaN	1	NaN	1409	NaN	NaN
1	2	2	9	10	2	NaN	1	600	NaN	1	NaN	512	NaN	NaN
1	2	2	9	11	1	NaN	2	1800	NaN	1	NaN	1533	NaN	NaN
1	2	2	9	12	2	NaN	1	1050	NaN	1	NaN	976	NaN	NaN
1	2	2	9	13	1	NaN	2	1500	NaN	1	NaN	1356.9	NaN	NaN
1	2	2	9	14	2	NaN	1	900	NaN	1	NaN	905.9	NaN	NaN
1	2	2	9	15	1	NaN	2	1650	NaN	1	NaN	1589	NaN	NaN
1	2	2	9	16	2	NaN	1	900	NaN	1	NaN	858	NaN	NaN
1	2	2	9	17	1	NaN	2	1350	NaN	1	NaN	1337	NaN	NaN
1	2	2	9	18	2	NaN	1	1050	NaN	1	NaN	1008	NaN	NaN
1	2	2	9	19	1	NaN	2	1200	NaN	1	NaN	1175	NaN	NaN
1	2	2	9	20	2	NaN	1	450	NaN	1	NaN	432	NaN	NaN
1	2	2	9	21	1	NaN	2	1500	NaN	1	NaN	1349	NaN	NaN
1	2	2	9	22	2	NaN	1	750	NaN	1	NaN	737	NaN	NaN
1	2	2	9	23	1	NaN	2	1800	NaN	1	NaN	1608	NaN	NaN
1	2	2	9	24	2	NaN	1	750	NaN	1	NaN	727	NaN	NaN
1	2	2	9	25	1	NaN	2	1350	NaN	1	NaN	1226	NaN	NaN
1	2	2	9	26	2	NaN	1	1050	NaN	1	NaN	1003.1	NaN	NaN
1	2	2	9	27	1	NaN	2	1200	NaN	1	NaN	1259.1	NaN	NaN
1	2	2	9	28	2	NaN	1	750	NaN	1	NaN	716.1	NaN	NaN
1	2	2	9	29	1	NaN	2	1200	NaN	1	NaN	1143.1	NaN	NaN
1	2	2	9	30	2	NaN	1	600	NaN	1	NaN	492.1	NaN	NaN
1	2	2	9	31	1	NaN	2	1500	NaN	1	NaN	1355	NaN	NaN
1	2	2	9	32	2	NaN	1	450	NaN	1	NaN	441.1	NaN	NaN
1	2	2	9	33	1	NaN	2	1200	NaN	1	NaN	1150	NaN	NaN
1	2	2	9	34	2	NaN	1	450	NaN	1	NaN	366	NaN	NaN
1	2	2	9	35	1	NaN	2	1350	NaN	1	NaN	1208	NaN	NaN
1	2	2	9	36	2	NaN	1	600	NaN	1	NaN	542	NaN	NaN
1	2	2	9	37	1	NaN	2	1800	NaN	1	NaN	1682	NaN	NaN
1	2	2	9	38	2	NaN	1	900	NaN	1	NaN	796.1	NaN	NaN
1	2	2	9	39	1	NaN	2	1650	NaN	1	NaN	1389.1	NaN	NaN
1	2	2	9	40	2	NaN	1	750	NaN	1	NaN	726.1	NaN	NaN
1	2	2	10	1	1	NaN	2	1500	NaN	1	NaN	1393.1	NaN	NaN
1	2	2	10	2	2	NaN	1	600	NaN	1	NaN	555.1	NaN	NaN
1	2	2	10	3	1	NaN	2	1200	NaN	1	NaN	1195.1	NaN	NaN
1	2	2	10	4	2	NaN	1	900	NaN	1	NaN	946.1	NaN	NaN
1	2	2	10	5	1	NaN	2	1200	NaN	1	NaN	1175.2	NaN	NaN
1	2	2	10	6	2	NaN	1	1050	NaN	1	NaN	965.2	NaN	NaN
1	2	2	10	7	1	NaN	2	1350	NaN	1	NaN	1208.2	NaN	NaN
1	2	2	10	8	2	NaN	1	1050	NaN	1	NaN	1060.2	NaN	NaN
1	2	2	10	9	1	NaN	2	1500	NaN	1	NaN	1164.2	NaN	NaN
1	2	2	10	10	2	NaN	1	450	NaN	1	NaN	473.2	NaN	NaN
1	2	2	10	11	1	NaN	2	1200	NaN	1	NaN	1118.2	NaN	NaN
1	2	2	10	12	2	NaN	1	450	NaN	1	NaN	452.2	NaN	NaN
1	2	2	10	13	1	NaN	2	1650	NaN	1	NaN	1465.2	NaN	NaN
1	2	2	10	14	2	NaN	1	1050	NaN	1	NaN	950.1	NaN	NaN
1	2	2	10	15	1	NaN	2	1650	NaN	1	NaN	1455.2	NaN	NaN
1	2	2	10	16	2	NaN	1	900	NaN	1	NaN	909.3	NaN	NaN
1	2	2	10	17	1	NaN	2	1800	NaN	1	NaN	1566.3	NaN	NaN
1	2	2	10	18	2	NaN	1	750	NaN	1	NaN	725.3	NaN	NaN
1	2	2	10	19	1	NaN	2	1350	NaN	1	NaN	1280.3	NaN	NaN
1	2	2	10	20	2	NaN	1	600	NaN	1	NaN	468.3	NaN	NaN
1	2	2	10	21	1	NaN	2	1800	NaN	1	NaN	1468.2	NaN	NaN
1	2	2	10	22	2	NaN	1	900	NaN	1	NaN	384.2	NaN	NaN
1	2	2	10	23	1	NaN	2	1800	NaN	1	NaN	1639.2	NaN	NaN
1	2	2	10	24	2	NaN	1	1050	NaN	1	NaN	936.2	NaN	NaN
1	2	2	10	25	1	NaN	2	1350	NaN	1	NaN	1382.2	NaN	NaN
1	2	2	10	26	2	NaN	1	450	NaN	1	NaN	500.3	NaN	NaN
1	2	2	10	27	1	NaN	2	1500	NaN	1	NaN	1648.3	NaN	NaN
1	2	2	10	28	2	NaN	1	600	NaN	1	NaN	418.3	NaN	NaN
1	2	2	10	29	1	NaN	2	1650	NaN	1	NaN	1412.3	NaN	NaN
1	2	2	10	30	2	NaN	1	750	NaN	1	NaN	541.4	NaN	NaN
1	2	2	10	31	1	NaN	2	1200	NaN	1	NaN	1205.3	NaN	NaN
1	2	2	10	32	2	NaN	1	900	NaN	1	NaN	762.3	NaN	NaN
1	2	2	10	33	1	NaN	2	1350	NaN	1	NaN	1382.3	NaN	NaN
1	2	2	10	34	2	NaN	1	600	NaN	1	NaN	517.3	NaN	NaN
1	2	2	10	35	1	NaN	2	1800	NaN	1	NaN	1730.3	NaN	NaN
1	2	2	10	36	2	NaN	1	450	NaN	1	NaN	501.3	NaN	NaN
1	2	2	10	37	1	NaN	2	1500	NaN	1	NaN	1498.3	NaN	NaN
1	2	2	10	38	2	NaN	1	750	NaN	1	NaN	772.4	NaN	NaN
1	2	2	10	39	1	NaN	2	1650	NaN	1	NaN	1533.3	NaN	NaN
1	2	2	10	40	2	NaN	1	750	NaN	1	NaN	775.4	NaN	NaN
1	2	2	11	1	1	NaN	2	1200	NaN	1	NaN	1230.5	NaN	NaN
1	2	2	11	2	2	NaN	1	900	NaN	1	NaN	924.5	NaN	NaN
1	2	2	11	3	1	NaN	2	1350	NaN	1	NaN	1271.5	NaN	NaN
1	2	2	11	4	2	NaN	1	900	NaN	1	NaN	909.5	NaN	NaN
1	2	2	11	5	1	NaN	2	1350	NaN	1	NaN	1259.6	NaN	NaN
1	2	2	11	6	2	NaN	1	600	NaN	1	NaN	556.6	NaN	NaN
1	2	2	11	7	1	NaN	2	1200	NaN	1	NaN	1221.5	NaN	NaN
1	2	2	11	8	2	NaN	1	600	NaN	1	NaN	482.6	NaN	NaN
1	2	2	11	9	1	NaN	2	1500	NaN	1	NaN	1267.5	NaN	NaN
1	2	2	11	10	2	NaN	1	450	NaN	1	NaN	440.5	NaN	NaN
1	2	2	11	11	1	NaN	2	1650	NaN	1	NaN	1331.6	NaN	NaN
1	2	2	11	12	2	NaN	1	600	NaN	1	NaN	564.5	NaN	NaN
1	2	2	11	13	1	NaN	2	1500	NaN	1	NaN	1343.5	NaN	NaN
1	2	2	11	14	2	NaN	1	750	NaN	1	NaN	679.5	NaN	NaN
1	2	2	11	15	1	NaN	2	1650	NaN	1	NaN	1345.5	NaN	NaN
1	2	2	11	16	2	NaN	1	750	NaN	1	NaN	713.6	NaN	NaN
1	2	2	11	17	1	NaN	2	1500	NaN	1	NaN	1412	NaN	NaN
1	2	2	11	18	2	NaN	1	1050	NaN	1	NaN	995.6	NaN	NaN
1	2	2	11	19	1	NaN	2	1500	NaN	1	NaN	1347.6	NaN	NaN
1	2	2	11	20	2	NaN	1	450	NaN	1	NaN	465.6	NaN	NaN
1	2	2	11	21	1	NaN	2	1350	NaN	1	NaN	1226.6	NaN	NaN
1	2	2	11	22	2	NaN	1	450	NaN	1	NaN	460.6	NaN	NaN
1	2	2	11	23	1	NaN	2	1200	NaN	1	NaN	1182.6	NaN	NaN
1	2	2	11	24	2	NaN	1	450	NaN	1	NaN	494.6	NaN	NaN
1	2	2	11	25	1	NaN	2	1350	NaN	1	NaN	1267.6	NaN	NaN
1	2	2	11	26	2	NaN	1	600	NaN	1	NaN	503.6	NaN	NaN
1	2	2	11	27	1	NaN	2	1200	NaN	1	NaN	1202.6	NaN	NaN
1	2	2	11	28	2	NaN	1	1050	NaN	1	NaN	1062.7	NaN	NaN
1	2	2	11	29	1	NaN	2	1650	NaN	1	NaN	1307.7	NaN	NaN
1	2	2	11	30	2	NaN	1	1050	NaN	1	NaN	1060.7	NaN	NaN
1	2	2	11	31	1	NaN	2	1800	NaN	1	NaN	1115.6	NaN	NaN
1	2	2	11	32	2	NaN	1	900	NaN	1	NaN	892.7	NaN	NaN
1	2	2	11	33	1	NaN	2	1800	NaN	1	NaN	1299.6	NaN	NaN
1	2	2	11	34	2	NaN	1	750	NaN	1	NaN	684.6	NaN	NaN
1	2	2	11	35	1	NaN	2	1800	NaN	1	NaN	1474.6	NaN	NaN
1	2	2	11	36	2	NaN	1	1050	NaN	1	NaN	1025.6	NaN	NaN
1	2	2	11	37	1	NaN	2	1800	NaN	1	NaN	NaN	NaN	NaN
1	2	2	11	38	2	NaN	1	750	NaN	1	NaN	641.7	NaN	NaN
1	2	2	11	39	1	NaN	2	1650	NaN	1	NaN	1572.7	NaN	NaN
1	2	2	11	40	2	NaN	1	900	NaN	1	NaN	828.7	NaN	NaN
1	2	2	12	1	1	NaN	2	1650	NaN	1	NaN	1494.9	NaN	NaN
1	2	2	12	2	2	NaN	1	900	NaN	1	NaN	931.9	NaN	NaN
1	2	2	12	3	1	NaN	2	1200	NaN	1	NaN	1346.9	NaN	NaN
1	2	2	12	4	2	NaN	1	450	NaN	1	NaN	362.8	NaN	NaN
1	2	2	12	5	1	NaN	2	1800	NaN	1	NaN	1549	NaN	NaN
1	2	2	12	6	2	NaN	1	450	NaN	1	NaN	455	NaN	NaN
1	2	2	12	7	1	NaN	2	1200	NaN	1	NaN	1207.9	NaN	NaN
1	2	2	12	8	2	NaN	1	450	NaN	1	NaN	470.9	NaN	NaN
1	2	2	12	9	1	NaN	2	1650	NaN	1	NaN	1373.9	NaN	NaN
1	2	2	12	10	2	NaN	1	750	NaN	1	NaN	707.9	NaN	NaN
1	2	2	12	11	1	NaN	2	1350	NaN	1	NaN	1279.9	NaN	NaN
1	2	2	12	12	2	NaN	1	600	NaN	1	NaN	533.9	NaN	NaN
1	2	2	12	13	1	NaN	2	1800	NaN	1	NaN	1637.9	NaN	NaN
1	2	2	12	14	2	NaN	1	900	NaN	1	NaN	857.9	NaN	NaN
1	2	2	12	15	1	NaN	2	1800	NaN	1	NaN	1474.9	NaN	NaN
1	2	2	12	16	2	NaN	1	1050	NaN	1	NaN	963.1	NaN	NaN
1	2	2	12	17	1	NaN	2	1650	NaN	1	NaN	1539.1	NaN	NaN
1	2	2	12	18	2	NaN	1	600	NaN	1	NaN	543	NaN	NaN
1	2	2	12	19	1	NaN	2	1500	NaN	1	NaN	1312	NaN	NaN
1	2	2	12	20	2	NaN	1	750	NaN	1	NaN	715	NaN	NaN
1	2	2	12	21	1	NaN	2	1800	NaN	1	NaN	1475	NaN	NaN
1	2	2	12	22	2	NaN	1	1050	NaN	1	NaN	919	NaN	NaN
1	2	2	12	23	1	NaN	2	1500	NaN	1	NaN	1241	NaN	NaN
1	2	2	12	24	2	NaN	1	750	NaN	1	NaN	663	NaN	NaN
1	2	2	12	25	1	NaN	2	1500	NaN	1	NaN	1074	NaN	NaN
1	2	2	12	26	2	NaN	1	600	NaN	1	NaN	498.9	NaN	NaN
1	2	2	12	27	1	NaN	2	1650	NaN	1	NaN	1492	NaN	NaN
1	2	2	12	28	2	NaN	1	1050	NaN	1	NaN	917	NaN	NaN
1	2	2	12	29	1	NaN	2	1350	NaN	1	NaN	1238	NaN	NaN
1	2	2	12	30	2	NaN	1	750	NaN	1	NaN	611	NaN	NaN
1	2	2	12	31	1	NaN	2	1500	NaN	1	NaN	1298	NaN	NaN
1	2	2	12	32	2	NaN	1	900	NaN	1	NaN	879.1	NaN	NaN
1	2	2	12	33	1	NaN	2	1350	NaN	1	NaN	1353	NaN	NaN
1	2	2	12	34	2	NaN	1	450	NaN	1	NaN	492	NaN	NaN
1	2	2	12	35	1	NaN	2	1350	NaN	1	NaN	1273	NaN	NaN
1	2	2	12	36	2	NaN	1	1050	NaN	1	NaN	1090	NaN	NaN
1	2	2	12	37	1	NaN	2	1200	NaN	1	NaN	982	NaN	NaN
1	2	2	12	38	2	NaN	1	600	NaN	1	NaN	545.1	NaN	NaN
1	2	2	12	39	1	NaN	2	1200	NaN	1	NaN	1180.1	NaN	NaN
1	2	2	12	40	2	NaN	1	900	NaN	1	NaN	812.1	NaN	NaN
1	2	2	13	1	1	NaN	2	1200	NaN	1	NaN	1229.5	NaN	NaN
1	2	2	13	2	2	NaN	1	1050	NaN	1	NaN	879.5	NaN	NaN
1	2	2	13	3	1	NaN	2	1800	NaN	1	NaN	1442.5	NaN	NaN
1	2	2	13	4	2	NaN	1	750	NaN	1	NaN	671.6	NaN	NaN
1	2	2	13	5	1	NaN	2	1200	NaN	1	NaN	1060.6	NaN	NaN
1	2	2	13	6	2	NaN	1	600	NaN	1	NaN	534.6	NaN	NaN
1	2	2	13	7	1	NaN	2	1650	NaN	1	NaN	1643.6	NaN	NaN
1	2	2	13	8	2	NaN	1	1050	NaN	1	NaN	1112.6	NaN	NaN
1	2	2	13	9	1	NaN	2	1500	NaN	1	NaN	1243.5	NaN	NaN
1	2	2	13	10	2	NaN	1	750	NaN	1	NaN	599.5	NaN	NaN
1	2	2	13	11	1	NaN	2	1650	NaN	1	NaN	1335.5	NaN	NaN
1	2	2	13	12	2	NaN	1	600	NaN	1	NaN	586.5	NaN	NaN
1	2	2	13	13	1	NaN	2	1350	NaN	1	NaN	1360.5	NaN	NaN
1	2	2	13	14	2	NaN	1	450	NaN	1	NaN	455.5	NaN	NaN
1	2	2	13	15	1	NaN	2	1500	NaN	1	NaN	1275.5	NaN	NaN
1	2	2	13	16	2	NaN	1	1050	NaN	1	NaN	1068.6	NaN	NaN
1	2	2	13	17	1	NaN	2	1800	NaN	1	NaN	1348.6	NaN	NaN
1	2	2	13	18	2	NaN	1	750	NaN	1	NaN	643.6	NaN	NaN
1	2	2	13	19	1	NaN	2	1650	NaN	1	NaN	1412.6	NaN	NaN
1	2	2	13	20	2	NaN	1	600	NaN	1	NaN	587.6	NaN	NaN
1	2	2	13	21	1	NaN	2	1650	NaN	1	NaN	1604.6	NaN	NaN
1	2	2	13	22	2	NaN	1	750	NaN	1	NaN	738.6	NaN	NaN
1	2	2	13	23	1	NaN	2	1500	NaN	1	NaN	1563.6	NaN	NaN
1	2	2	13	24	2	NaN	1	900	NaN	1	NaN	782.6	NaN	NaN
1	2	2	13	25	1	NaN	2	1800	NaN	1	NaN	1736.6	NaN	NaN
1	2	2	13	26	2	NaN	1	450	NaN	1	NaN	421.7	NaN	NaN
1	2	2	13	27	1	NaN	2	1350	NaN	1	NaN	1287.7	NaN	NaN
1	2	2	13	28	2	NaN	1	900	NaN	1	NaN	785.7	NaN	NaN
1	2	2	13	29	1	NaN	2	1350	NaN	1	NaN	1215.7	NaN	NaN
1	2	2	13	30	2	NaN	1	900	NaN	1	NaN	966.7	NaN	NaN
1	2	2	13	31	1	NaN	2	1350	NaN	1	NaN	1270.6	NaN	NaN
1	2	2	13	32	2	NaN	1	450	NaN	1	NaN	460.6	NaN	NaN
1	2	2	13	33	1	NaN	2	1800	NaN	1	NaN	1795.6	NaN	NaN
1	2	2	13	34	2	NaN	1	600	NaN	1	NaN	521.6	NaN	NaN
1	2	2	13	35	1	NaN	2	1500	NaN	1	NaN	1545.6	NaN	NaN
1	2	2	13	36	2	NaN	1	900	NaN	1	NaN	1016.6	NaN	NaN
1	2	2	13	37	1	NaN	2	1200	NaN	1	NaN	1232.7	NaN	NaN
1	2	2	13	38	2	NaN	1	450	NaN	1	NaN	393.7	NaN	NaN
1	2	2	13	39	1	NaN	2	1200	NaN	1	NaN	1228.7	NaN	NaN
1	2	2	13	40	2	NaN	1	1050	NaN	1	NaN	948.7	NaN	NaN
1	2	2	14	1	1	NaN	2	1350	NaN	1	NaN	1282.8	NaN	NaN
1	2	2	14	2	2	NaN	1	600	NaN	1	NaN	491.7	NaN	NaN
1	2	2	14	3	1	NaN	2	1350	NaN	1	NaN	1331.7	NaN	NaN
1	2	2	14	4	2	NaN	1	1050	NaN	1	NaN	960.7	NaN	NaN
1	2	2	14	5	1	NaN	2	1650	NaN	1	NaN	1366.8	NaN	NaN
1	2	2	14	6	2	NaN	1	450	NaN	1	NaN	466.8	NaN	NaN
1	2	2	14	7	1	NaN	2	1800	NaN	1	NaN	1661.8	NaN	NaN
1	2	2	14	8	2	NaN	1	600	NaN	1	NaN	545.8	NaN	NaN
1	2	2	14	9	1	NaN	2	1200	NaN	1	NaN	1140.8	NaN	NaN
1	2	2	14	10	2	NaN	1	600	NaN	1	NaN	464.8	NaN	NaN
1	2	2	14	11	1	NaN	2	1650	NaN	1	NaN	1344.8	NaN	NaN
1	2	2	14	12	2	NaN	1	750	NaN	1	NaN	711.8	NaN	NaN
1	2	2	14	13	1	NaN	2	1200	NaN	1	NaN	1201.8	NaN	NaN
1	2	2	14	14	2	NaN	1	450	NaN	1	NaN	449.8	NaN	NaN
1	2	2	14	15	1	NaN	2	1800	NaN	1	NaN	1442.8	NaN	NaN
1	2	2	14	16	2	NaN	1	1050	NaN	1	NaN	901.9	NaN	NaN
1	2	2	14	17	1	NaN	2	1650	NaN	1	NaN	1426.9	NaN	NaN
1	2	2	14	18	2	NaN	1	750	NaN	1	NaN	693.8	NaN	NaN
1	2	2	14	19	1	NaN	2	1200	NaN	1	NaN	1100.8	NaN	NaN
1	2	2	14	20	2	NaN	1	900	NaN	1	NaN	839.8	NaN	NaN
1	2	2	14	21	1	NaN	2	1500	NaN	1	NaN	1484.8	NaN	NaN
1	2	2	14	22	2	NaN	1	600	NaN	1	NaN	539.8	NaN	NaN
1	2	2	14	23	1	NaN	2	1350	NaN	1	NaN	1373.8	NaN	NaN
1	2	2	14	24	2	NaN	1	900	NaN	1	NaN	845.8	NaN	NaN
1	2	2	14	25	1	NaN	2	1800	NaN	1	NaN	1609.8	NaN	NaN
1	2	2	14	26	2	NaN	1	450	NaN	1	NaN	439.8	NaN	NaN
1	2	2	14	27	1	NaN	2	1200	NaN	1	NaN	1113.9	NaN	NaN
1	2	2	14	28	2	NaN	1	1050	NaN	1	NaN	1021.9	NaN	NaN
1	2	2	14	29	1	NaN	2	1800	NaN	1	NaN	1740.9	NaN	NaN
1	2	2	14	30	2	NaN	1	750	NaN	1	NaN	763.9	NaN	NaN
1	2	2	14	31	1	NaN	2	1650	NaN	1	NaN	1328.9	NaN	NaN
1	2	2	14	32	2	NaN	1	900	NaN	1	NaN	793.9	NaN	NaN
1	2	2	14	33	1	NaN	2	1500	NaN	1	NaN	1380.9	NaN	NaN
1	2	2	14	34	2	NaN	1	900	NaN	1	NaN	883.9	NaN	NaN
1	2	2	14	35	1	NaN	2	1500	NaN	1	NaN	1306.9	NaN	NaN
1	2	2	14	36	2	NaN	1	450	NaN	1	NaN	422.9	NaN	NaN
1	2	2	14	37	1	NaN	2	1350	NaN	1	NaN	1354.9	NaN	NaN
1	2	2	14	38	2	NaN	1	750	NaN	1	NaN	594.9	NaN	NaN
1	2	2	14	39	1	NaN	2	1500	NaN	1	NaN	1214.9	NaN	NaN
1	2	2	14	40	2	NaN	1	1050	NaN	1	NaN	916.9	NaN	NaN
1	2	2	15	1	1	NaN	2	1800	NaN	1	NaN	1560	NaN	NaN
1	2	2	15	2	2	NaN	1	600	NaN	1	NaN	622	NaN	NaN
1	2	2	15	3	1	NaN	2	1350	NaN	1	NaN	1149	NaN	NaN
1	2	2	15	4	2	NaN	1	900	NaN	1	NaN	875	NaN	NaN
1	2	2	15	5	1	NaN	2	1350	NaN	1	NaN	1353	NaN	NaN
1	2	2	15	6	2	NaN	1	450	NaN	1	NaN	450.1	NaN	NaN
1	2	2	15	7	1	NaN	2	1500	NaN	1	NaN	1218	NaN	NaN
1	2	2	15	8	2	NaN	1	750	NaN	1	NaN	690	NaN	NaN
1	2	2	15	9	1	NaN	2	1200	NaN	1	NaN	1169	NaN	NaN
1	2	2	15	10	2	NaN	1	450	NaN	1	NaN	446	NaN	NaN
1	2	2	15	11	1	NaN	2	1650	NaN	1	NaN	1503	NaN	NaN
1	2	2	15	12	2	NaN	1	450	NaN	1	NaN	478	NaN	NaN
1	2	2	15	13	1	NaN	2	1350	NaN	1	NaN	1430	NaN	NaN
1	2	2	15	14	2	NaN	1	600	NaN	1	NaN	534	NaN	NaN
1	2	2	15	15	1	NaN	2	1500	NaN	1	NaN	1378	NaN	NaN
1	2	2	15	16	2	NaN	1	900	NaN	1	NaN	927.1	NaN	NaN
1	2	2	15	17	1	NaN	2	1800	NaN	1	NaN	1375.1	NaN	NaN
1	2	2	15	18	2	NaN	1	750	NaN	1	NaN	605.1	NaN	NaN
1	2	2	15	19	1	NaN	2	1650	NaN	1	NaN	1486.1	NaN	NaN
1	2	2	15	20	2	NaN	1	1050	NaN	1	NaN	1022.1	NaN	NaN
1	2	2	15	21	1	NaN	2	1650	NaN	1	NaN	1372.1	NaN	NaN
1	2	2	15	22	2	NaN	1	750	NaN	1	NaN	720.1	NaN	NaN
1	2	2	15	23	1	NaN	2	1350	NaN	1	NaN	1299.1	NaN	NaN
1	2	2	15	24	2	NaN	1	900	NaN	1	NaN	796.1	NaN	NaN
1	2	2	15	25	1	NaN	2	1650	NaN	1	NaN	1422.1	NaN	NaN
1	2	2	15	26	2	NaN	1	600	NaN	1	NaN	570.1	NaN	NaN
1	2	2	15	27	1	NaN	2	1200	NaN	1	NaN	1070.2	NaN	NaN
1	2	2	15	28	2	NaN	1	600	NaN	1	NaN	544.1	NaN	NaN
1	2	2	15	29	1	NaN	2	1800	NaN	1	NaN	1485.1	NaN	NaN
1	2	2	15	30	2	NaN	1	750	NaN	1	NaN	701.1	NaN	NaN
1	2	2	15	31	1	NaN	2	1500	NaN	1	NaN	1307.1	NaN	NaN
1	2	2	15	32	2	NaN	1	450	NaN	1	NaN	475.1	NaN	NaN
1	2	2	15	33	1	NaN	2	1200	NaN	1	NaN	1127.1	NaN	NaN
1	2	2	15	34	2	NaN	1	1050	NaN	1	NaN	973.1	NaN	NaN
1	2	2	15	35	1	NaN	2	1800	NaN	1	NaN	1679.1	NaN	NaN
1	2	2	15	36	2	NaN	1	900	NaN	1	NaN	954.1	NaN	NaN
1	2	2	15	37	1	NaN	2	1200	NaN	1	NaN	1309.1	NaN	NaN
1	2	2	15	38	2	NaN	1	1050	NaN	1	NaN	1046.2	NaN	NaN
1	2	2	15	39	1	NaN	2	1500	NaN	1	NaN	1256.2	NaN	NaN
1	2	2	15	40	2	NaN	1	1050	NaN	1	NaN	1016.2	NaN	NaN
1	2	2	16	1	1	NaN	2	1500	NaN	1	NaN	1222.2	NaN	NaN
1	2	2	16	2	2	NaN	1	1050	NaN	1	NaN	1006.2	NaN	NaN
1	2	2	16	3	1	NaN	2	1200	NaN	1	NaN	1077.2	NaN	NaN
1	2	2	16	4	2	NaN	1	600	NaN	1	NaN	496.2	NaN	NaN
1	2	2	16	5	1	NaN	2	1650	NaN	1	NaN	1376.3	NaN	NaN
1	2	2	16	6	2	NaN	1	1050	NaN	1	NaN	1021.3	NaN	NaN
1	2	2	16	7	1	NaN	2	1800	NaN	1	NaN	1409.3	NaN	NaN
1	2	2	16	8	2	NaN	1	450	NaN	1	NaN	425.3	NaN	NaN
1	2	2	16	9	1	NaN	2	1800	NaN	1	NaN	1431.3	NaN	NaN
1	2	2	16	10	2	NaN	1	1050	NaN	1	NaN	1102.2	NaN	NaN
1	2	2	16	11	1	NaN	2	1350	NaN	1	NaN	1269.3	NaN	NaN
1	2	2	16	12	2	NaN	1	450	NaN	1	NaN	433.3	NaN	NaN
1	2	2	16	13	1	NaN	2	1350	NaN	1	NaN	1474.3	NaN	NaN
1	2	2	16	14	2	NaN	1	900	NaN	1	NaN	754.3	NaN	NaN
1	2	2	16	15	1	NaN	2	1500	NaN	1	NaN	1314.2	NaN	NaN
1	2	2	16	16	2	NaN	1	450	NaN	1	NaN	432.4	NaN	NaN
1	2	2	16	17	1	NaN	2	1200	NaN	1	NaN	1200.3	NaN	NaN
1	2	2	16	18	2	NaN	1	750	NaN	1	NaN	719.3	NaN	NaN
1	2	2	16	19	1	NaN	2	1500	NaN	1	NaN	1391.3	NaN	NaN
1	2	2	16	20	2	NaN	1	600	NaN	1	NaN	557.3	NaN	NaN
1	2	2	16	21	1	NaN	2	1200	NaN	1	NaN	1339.3	NaN	NaN
1	2	2	16	22	2	NaN	1	450	NaN	1	NaN	401.3	NaN	NaN
1	2	2	16	23	1	NaN	2	1350	NaN	1	NaN	1377.3	NaN	NaN
1	2	2	16	24	2	NaN	1	750	NaN	1	NaN	613.3	NaN	NaN
1	2	2	16	25	1	NaN	2	1800	NaN	1	NaN	1699.3	NaN	NaN
1	2	2	16	26	2	NaN	1	600	NaN	1	NaN	602.3	NaN	NaN
1	2	2	16	27	1	NaN	2	1500	NaN	1	NaN	1442.4	NaN	NaN
1	2	2	16	28	2	NaN	1	900	NaN	1	NaN	928.4	NaN	NaN
1	2	2	16	29	1	NaN	2	1350	NaN	1	NaN	1276.4	NaN	NaN
1	2	2	16	30	2	NaN	1	600	NaN	1	NaN	474.4	NaN	NaN
1	2	2	16	31	1	NaN	2	1650	NaN	1	NaN	1436.4	NaN	NaN
1	2	2	16	32	2	NaN	1	1050	NaN	1	NaN	968.4	NaN	NaN
1	2	2	16	33	1	NaN	2	1650	NaN	1	NaN	1503.4	NaN	NaN
1	2	2	16	34	2	NaN	1	900	NaN	1	NaN	837.4	NaN	NaN
1	2	2	16	35	1	NaN	2	1650	NaN	1	NaN	1467.4	NaN	NaN
1	2	2	16	36	2	NaN	1	750	NaN	1	NaN	635.4	NaN	NaN
1	2	2	16	37	1	NaN	2	1800	NaN	1	NaN	1506.3	NaN	NaN
1	2	2	16	38	2	NaN	1	750	NaN	1	NaN	796.4	NaN	NaN
1	2	2	16	39	1	NaN	2	1200	NaN	1	NaN	1210.4	NaN	NaN
1	2	2	16	40	2	NaN	1	900	NaN	1	NaN	890.4	NaN	NaN

## Sheet: 3
									response		TR		extra response
experiment	participant	handedness (1: left, 2: right)	session	trial/session	stim (1: green, 2: orange)	CMR	prior (1: short, 2: long)	TS	L	R	L	R	L	R
1	3	1	1	1	1	NaN	2	1350	1	NaN	1058.2	NaN	NaN	NaN
1	3	1	1	2	2	NaN	1	750	1	NaN	733.2	NaN	NaN	NaN
1	3	1	1	3	1	NaN	2	1500	1	NaN	1213.2	NaN	NaN	NaN
1	3	1	1	4	2	NaN	1	600	1	NaN	532.2	NaN	NaN	NaN
1	3	1	1	5	1	NaN	2	1650	1	NaN	1381.3	NaN	NaN	NaN
1	3	1	1	6	2	NaN	1	750	1	NaN	617.3	NaN	NaN	NaN
1	3	1	1	7	1	NaN	2	1350	1	NaN	1363.2	NaN	NaN	NaN
1	3	1	1	8	2	NaN	1	1050	1	NaN	1041.2	NaN	NaN	NaN
1	3	1	1	9	1	NaN	2	1800	1	NaN	1444.3	NaN	NaN	NaN
1	3	1	1	10	2	NaN	1	750	1	NaN	646.3	NaN	NaN	NaN
1	3	1	1	11	1	NaN	2	1200	1	NaN	1015.2	NaN	NaN	NaN
1	3	1	1	12	2	NaN	1	1050	1	NaN	940.2	NaN	NaN	NaN
1	3	1	1	13	1	NaN	2	1500	1	NaN	1454.2	NaN	NaN	NaN
1	3	1	1	14	2	NaN	1	750	1	NaN	773.2	NaN	NaN	NaN
1	3	1	1	15	1	NaN	2	1500	1	NaN	1183.3	NaN	NaN	NaN
1	3	1	1	16	2	NaN	1	900	1	NaN	922.3	NaN	NaN	NaN
1	3	1	1	17	1	NaN	2	1650	1	NaN	1169.3	NaN	NaN	NaN
1	3	1	1	18	2	NaN	1	450	1	NaN	469.3	NaN	NaN	NaN
1	3	1	1	19	1	NaN	2	1350	1	NaN	1118.3	NaN	NaN	NaN
1	3	1	1	20	2	NaN	1	450	1	NaN	397.3	NaN	NaN	NaN
1	3	1	1	21	1	NaN	2	1200	1	NaN	1078.3	NaN	NaN	NaN
1	3	1	1	22	2	NaN	1	600	1	NaN	517.3	NaN	NaN	NaN
1	3	1	1	23	1	NaN	2	1800	1	NaN	1590.3	NaN	NaN	NaN
1	3	1	1	24	2	NaN	1	900	1	NaN	873.3	NaN	NaN	NaN
1	3	1	1	25	1	NaN	2	1650	1	NaN	1658.3	NaN	NaN	NaN
1	3	1	1	26	2	NaN	1	450	1	NaN	404.3	NaN	NaN	NaN
1	3	1	1	27	1	NaN	2	1650	1	NaN	1669.4	NaN	NaN	NaN
1	3	1	1	28	2	NaN	1	900	1	NaN	768.4	NaN	NaN	NaN
1	3	1	1	29	1	NaN	2	1800	1	NaN	1444.4	NaN	NaN	NaN
1	3	1	1	30	2	NaN	1	1050	1	NaN	906.4	NaN	NaN	NaN
1	3	1	1	31	1	NaN	2	1350	1	NaN	1200.3	NaN	NaN	NaN
1	3	1	1	32	2	NaN	1	450	1	NaN	477.3	NaN	NaN	NaN
1	3	1	1	33	1	NaN	2	1200	1	NaN	1117.3	NaN	NaN	NaN
1	3	1	1	34	2	NaN	1	1050	1	NaN	866.3	NaN	NaN	NaN
1	3	1	1	35	1	NaN	2	1200	1	NaN	996.4	NaN	NaN	NaN
1	3	1	1	36	2	NaN	1	900	1	NaN	757.3	NaN	NaN	NaN
1	3	1	1	37	1	NaN	2	1800	1	NaN	1620.3	NaN	NaN	NaN
1	3	1	1	38	2	NaN	1	600	1	NaN	515.4	NaN	NaN	NaN
1	3	1	1	39	1	NaN	2	1500	1	NaN	1189.4	NaN	NaN	NaN
1	3	1	1	40	2	NaN	1	600	1	NaN	454.4	NaN	NaN	NaN
1	3	1	2	1	1	NaN	2	1800	1	NaN	1594.4	NaN	NaN	NaN
1	3	1	2	2	2	NaN	1	450	1	NaN	459.4	NaN	NaN	NaN
1	3	1	2	3	1	NaN	2	1800	1	NaN	1423.4	NaN	NaN	NaN
1	3	1	2	4	2	NaN	1	1050	1	NaN	944.5	NaN	NaN	NaN
1	3	1	2	5	1	NaN	2	1200	1	NaN	1016.5	NaN	NaN	NaN
1	3	1	2	6	2	NaN	1	900	1	NaN	738.5	NaN	NaN	NaN
1	3	1	2	7	1	NaN	2	1650	1	NaN	1488.5	NaN	NaN	NaN
1	3	1	2	8	2	NaN	1	1050	1	NaN	947.5	NaN	NaN	NaN
1	3	1	2	9	1	NaN	2	1650	1	NaN	1442.5	NaN	NaN	NaN
1	3	1	2	10	2	NaN	1	450	1	NaN	397.5	NaN	NaN	NaN
1	3	1	2	11	1	NaN	2	1800	1	NaN	1536.5	NaN	NaN	NaN
1	3	1	2	12	2	NaN	1	750	1	NaN	723.5	NaN	NaN	NaN
1	3	1	2	13	1	NaN	2	1650	1	NaN	1540.5	NaN	NaN	NaN
1	3	1	2	14	2	NaN	1	450	1	NaN	452.5	NaN	NaN	NaN
1	3	1	2	15	1	NaN	2	1200	1	NaN	989.6	NaN	NaN	NaN
1	3	1	2	16	2	NaN	1	1050	1	NaN	893.6	NaN	NaN	NaN
1	3	1	2	17	1	NaN	2	1500	1	NaN	1289.6	NaN	NaN	NaN
1	3	1	2	18	2	NaN	1	750	1	NaN	612.6	NaN	NaN	NaN
1	3	1	2	19	1	NaN	2	1350	1	NaN	1257.5	NaN	NaN	NaN
1	3	1	2	20	2	NaN	1	600	1	NaN	545.6	NaN	NaN	NaN
1	3	1	2	21	1	NaN	2	1800	1	NaN	1454.5	NaN	NaN	NaN
1	3	1	2	22	2	NaN	1	1050	1	NaN	927.5	NaN	NaN	NaN
1	3	1	2	23	1	NaN	2	1500	1	NaN	1129.5	NaN	NaN	NaN
1	3	1	2	24	2	NaN	1	900	1	NaN	806.5	NaN	NaN	NaN
1	3	1	2	25	1	NaN	2	1350	1	NaN	1278.6	NaN	NaN	NaN
1	3	1	2	26	2	NaN	1	600	1	NaN	520.6	NaN	NaN	NaN
1	3	1	2	27	1	NaN	2	1500	1	NaN	1360.6	NaN	NaN	NaN
1	3	1	2	28	2	NaN	1	600	1	NaN	526.7	NaN	NaN	NaN
1	3	1	2	29	1	NaN	2	1200	1	NaN	1327.6	NaN	NaN	NaN
1	3	1	2	30	2	NaN	1	450	1	NaN	430.6	NaN	NaN	NaN
1	3	1	2	31	1	NaN	2	1350	1	NaN	1123.6	NaN	NaN	NaN
1	3	1	2	32	2	NaN	1	750	1	NaN	675.6	NaN	NaN	NaN
1	3	1	2	33	1	NaN	2	1500	1	NaN	1118.6	NaN	NaN	NaN
1	3	1	2	34	2	NaN	1	900	1	NaN	689.6	NaN	NaN	NaN
1	3	1	2	35	1	NaN	2	1350	1	NaN	1076.5	NaN	NaN	NaN
1	3	1	2	36	2	NaN	1	600	1	NaN	503.6	NaN	NaN	NaN
1	3	1	2	37	1	NaN	2	1200	1	NaN	1181.6	NaN	NaN	NaN
1	3	1	2	38	2	NaN	1	900	1	NaN	850.6	NaN	NaN	NaN
1	3	1	2	39	1	NaN	2	1650	1	NaN	1521.7	NaN	NaN	NaN
1	3	1	2	40	2	NaN	1	750	1	NaN	612.7	NaN	NaN	NaN
1	3	1	3	1	1	NaN	2	1500	1	NaN	1339.7	NaN	NaN	NaN
1	3	1	3	2	2	NaN	1	1050	1	NaN	875.7	NaN	NaN	NaN
1	3	1	3	3	1	NaN	2	1650	1	NaN	1187.7	NaN	NaN	NaN
1	3	1	3	4	2	NaN	1	600	1	NaN	617.7	NaN	NaN	NaN
1	3	1	3	5	1	NaN	2	1350	1	NaN	1130.8	NaN	NaN	NaN
1	3	1	3	6	2	NaN	1	450	1	NaN	442.7	NaN	NaN	NaN
1	3	1	3	7	1	NaN	2	1350	1	NaN	1283.8	NaN	NaN	NaN
1	3	1	3	8	2	NaN	1	750	1	NaN	728.8	NaN	NaN	NaN
1	3	1	3	9	1	NaN	2	1800	1	NaN	1521.8	NaN	NaN	NaN
1	3	1	3	10	2	NaN	1	1050	1	NaN	1034.7	NaN	NaN	NaN
1	3	1	3	11	1	NaN	2	1800	1	NaN	1548.7	NaN	NaN	NaN
1	3	1	3	12	2	NaN	1	900	1	NaN	831.7	NaN	NaN	NaN
1	3	1	3	13	1	NaN	2	1350	1	NaN	1249.7	NaN	NaN	NaN
1	3	1	3	14	2	NaN	1	750	1	NaN	647.7	NaN	NaN	NaN
1	3	1	3	15	1	NaN	2	1650	1	NaN	1490.7	NaN	NaN	NaN
1	3	1	3	16	2	NaN	1	900	1	NaN	971.8	NaN	NaN	NaN
1	3	1	3	17	1	NaN	2	1500	1	NaN	1201.8	NaN	NaN	NaN
1	3	1	3	18	2	NaN	1	450	1	NaN	474.8	NaN	NaN	NaN
1	3	1	3	19	1	NaN	2	1200	1	NaN	1102.8	NaN	NaN	NaN
1	3	1	3	20	2	NaN	1	900	1	NaN	927.8	NaN	NaN	NaN
1	3	1	3	21	1	NaN	2	1350	1	NaN	1126.8	NaN	NaN	NaN
1	3	1	3	22	2	NaN	1	900	1	NaN	733.8	NaN	NaN	NaN
1	3	1	3	23	1	NaN	2	1200	1	NaN	1167.8	NaN	NaN	NaN
1	3	1	3	24	2	NaN	1	600	1	NaN	548.8	NaN	NaN	NaN
1	3	1	3	25	1	NaN	2	1800	1	NaN	1598.8	NaN	NaN	NaN
1	3	1	3	26	2	NaN	1	450	1	NaN	489.8	NaN	NaN	NaN
1	3	1	3	27	1	NaN	2	1200	1	NaN	1133.9	NaN	NaN	NaN
1	3	1	3	28	2	NaN	1	750	1	NaN	600.8	NaN	NaN	NaN
1	3	1	3	29	1	NaN	2	1200	1	NaN	1066.8	NaN	NaN	NaN
1	3	1	3	30	2	NaN	1	600	1	NaN	511.9	NaN	NaN	NaN
1	3	1	3	31	1	NaN	2	1500	1	NaN	1304.9	NaN	NaN	NaN
1	3	1	3	32	2	NaN	1	1050	1	NaN	969.8	NaN	NaN	NaN
1	3	1	3	33	1	NaN	2	1500	1	NaN	1372.8	NaN	NaN	NaN
1	3	1	3	34	2	NaN	1	1050	1	NaN	1009.8	NaN	NaN	NaN
1	3	1	3	35	1	NaN	2	1650	1	NaN	1402.8	NaN	NaN	NaN
1	3	1	3	36	2	NaN	1	600	1	NaN	554.8	NaN	NaN	NaN
1	3	1	3	37	1	NaN	2	1800	1	NaN	1403.8	NaN	NaN	NaN
1	3	1	3	38	2	NaN	1	750	1	NaN	498.9	NaN	NaN	NaN
1	3	1	3	39	1	NaN	2	1650	1	NaN	1606.9	NaN	NaN	NaN
1	3	1	3	40	2	NaN	1	450	1	NaN	457.9	NaN	NaN	NaN
1	3	1	4	1	1	NaN	2	1650	1	NaN	1496.9	NaN	NaN	NaN
1	3	1	4	2	2	NaN	1	750	1	NaN	632.9	NaN	NaN	NaN
1	3	1	4	3	1	NaN	2	1500	1	NaN	1406.9	NaN	NaN	NaN
1	3	1	4	4	2	NaN	1	900	1	NaN	750	NaN	NaN	NaN
1	3	1	4	5	1	NaN	2	1350	1	NaN	1237	NaN	NaN	NaN
1	3	1	4	6	2	NaN	1	450	1	NaN	474	NaN	NaN	NaN
1	3	1	4	7	1	NaN	2	1800	1	NaN	1738	NaN	NaN	NaN
1	3	1	4	8	2	NaN	1	750	1	NaN	596	NaN	NaN	NaN
1	3	1	4	9	1	NaN	2	1200	1	NaN	1042	NaN	NaN	NaN
1	3	1	4	10	2	NaN	1	1050	1	NaN	1009	NaN	NaN	NaN
1	3	1	4	11	1	NaN	2	1200	1	NaN	964	NaN	NaN	NaN
1	3	1	4	12	2	NaN	1	900	1	NaN	742	NaN	NaN	NaN
1	3	1	4	13	1	NaN	2	1500	NaN	NaN	NaN	NaN	NaN	NaN
1	3	1	4	14	2	NaN	1	750	1	NaN	656.9	NaN	NaN	NaN
1	3	1	4	15	1	NaN	2	1500	1	NaN	1185	NaN	NaN	NaN
1	3	1	4	16	2	NaN	1	450	1	NaN	345	NaN	NaN	NaN
1	3	1	4	17	1	NaN	2	1650	1	NaN	1678	NaN	NaN	NaN
1	3	1	4	18	2	NaN	1	900	1	NaN	800	NaN	NaN	NaN
1	3	1	4	19	1	NaN	2	1200	1	NaN	1011	NaN	NaN	NaN
1	3	1	4	20	2	NaN	1	900	1	NaN	813	NaN	NaN	NaN
1	3	1	4	21	1	NaN	2	1350	1	NaN	1157	NaN	NaN	NaN
1	3	1	4	22	2	NaN	1	1050	1	NaN	944	NaN	NaN	NaN
1	3	1	4	23	1	NaN	2	1350	1	NaN	1228	NaN	NaN	NaN
1	3	1	4	24	2	NaN	1	600	1	NaN	404	NaN	NaN	NaN
1	3	1	4	25	1	NaN	2	1650	1	NaN	1401	NaN	NaN	NaN
1	3	1	4	26	2	NaN	1	1050	1	NaN	1016.1	NaN	NaN	NaN
1	3	1	4	27	1	NaN	2	1200	1	NaN	1015.1	NaN	NaN	NaN
1	3	1	4	28	2	NaN	1	1050	1	NaN	979.1	NaN	NaN	NaN
1	3	1	4	29	1	NaN	2	1800	1	NaN	1490	NaN	NaN	NaN
1	3	1	4	30	2	NaN	1	600	1	NaN	532	NaN	NaN	NaN
1	3	1	4	31	1	NaN	2	1800	1	NaN	1631	NaN	NaN	NaN
1	3	1	4	32	2	NaN	1	600	1	NaN	548.1	NaN	NaN	NaN
1	3	1	4	33	1	NaN	2	1350	1	NaN	1520.1	NaN	NaN	NaN
1	3	1	4	34	2	NaN	1	450	1	NaN	453.1	NaN	NaN	NaN
1	3	1	4	35	1	NaN	2	1650	1	NaN	1361	NaN	NaN	NaN
1	3	1	4	36	2	NaN	1	450	1	NaN	438	NaN	NaN	NaN
1	3	1	4	37	1	NaN	2	1500	1	NaN	1365	NaN	NaN	NaN
1	3	1	4	38	2	NaN	1	600	1	NaN	507.1	NaN	NaN	NaN
1	3	1	4	39	1	NaN	2	1800	1	NaN	1657.1	NaN	NaN	NaN
1	3	1	4	40	2	NaN	1	750	1	NaN	590.2	NaN	NaN	NaN
1	3	1	5	1	1	NaN	2	1650	1	NaN	1431.4	NaN	NaN	NaN
1	3	1	5	2	2	NaN	1	750	1	NaN	619.4	NaN	NaN	NaN
1	3	1	5	3	1	NaN	2	1650	1	NaN	1328.4	NaN	NaN	NaN
1	3	1	5	4	2	NaN	1	600	1	NaN	591.5	NaN	NaN	NaN
1	3	1	5	5	1	NaN	2	1650	1	NaN	1532.5	NaN	NaN	NaN
1	3	1	5	6	2	NaN	1	900	1	NaN	974.5	NaN	NaN	NaN
1	3	1	5	7	1	NaN	2	1350	1	NaN	1342.5	NaN	NaN	NaN
1	3	1	5	8	2	NaN	1	750	1	NaN	622.5	NaN	NaN	NaN
1	3	1	5	9	1	NaN	2	1350	1	NaN	1275.5	NaN	NaN	NaN
1	3	1	5	10	2	NaN	1	1050	1	NaN	921.5	NaN	NaN	NaN
1	3	1	5	11	1	NaN	2	1200	1	NaN	1056.4	NaN	NaN	NaN
1	3	1	5	12	2	NaN	1	450	1	NaN	410.4	NaN	NaN	NaN
1	3	1	5	13	1	NaN	2	1200	1	NaN	1374.4	NaN	NaN	NaN
1	3	1	5	14	2	NaN	1	600	1	NaN	636.4	NaN	NaN	NaN
1	3	1	5	15	1	NaN	2	1200	1	NaN	1102.4	NaN	NaN	NaN
1	3	1	5	16	2	NaN	1	750	1	NaN	696.5	NaN	NaN	NaN
1	3	1	5	17	1	NaN	2	1500	1	NaN	1302.5	NaN	NaN	NaN
1	3	1	5	18	2	NaN	1	1050	1	NaN	919.5	NaN	NaN	NaN
1	3	1	5	19	1	NaN	2	1200	1	NaN	1127.5	NaN	NaN	NaN
1	3	1	5	20	2	NaN	1	1050	1	NaN	1067.5	NaN	NaN	NaN
1	3	1	5	21	1	NaN	2	1500	1	NaN	1331.5	NaN	NaN	NaN
1	3	1	5	22	2	NaN	1	750	1	NaN	720.5	NaN	NaN	NaN
1	3	1	5	23	1	NaN	2	1800	1	NaN	1648.5	NaN	NaN	NaN
1	3	1	5	24	2	NaN	1	600	1	NaN	538.5	NaN	NaN	NaN
1	3	1	5	25	1	NaN	2	1350	1	NaN	1156.5	NaN	NaN	NaN
1	3	1	5	26	2	NaN	1	900	1	NaN	732.5	NaN	NaN	NaN
1	3	1	5	27	1	NaN	2	1800	1	NaN	1476.6	NaN	NaN	NaN
1	3	1	5	28	2	NaN	1	450	1	NaN	422.6	NaN	NaN	NaN
1	3	1	5	29	1	NaN	2	1800	1	NaN	1548.6	NaN	NaN	NaN
1	3	1	5	30	2	NaN	1	1050	1	NaN	1021.6	NaN	NaN	NaN
1	3	1	5	31	1	NaN	2	1800	1	NaN	1594.5	NaN	NaN	NaN
1	3	1	5	32	2	NaN	1	900	1	NaN	255.5	NaN	NaN	NaN
1	3	1	5	33	1	NaN	2	1650	1	NaN	1743.5	NaN	NaN	NaN
1	3	1	5	34	2	NaN	1	450	1	NaN	414.5	NaN	NaN	NaN
1	3	1	5	35	1	NaN	2	1500	1	NaN	1355.5	NaN	NaN	NaN
1	3	1	5	36	2	NaN	1	450	1	NaN	425.5	NaN	NaN	NaN
1	3	1	5	37	1	NaN	2	1350	1	NaN	1379.5	NaN	NaN	NaN
1	3	1	5	38	2	NaN	1	900	1	NaN	756.6	NaN	NaN	NaN
1	3	1	5	39	1	NaN	2	1500	1	NaN	1202.6	NaN	NaN	NaN
1	3	1	5	40	2	NaN	1	600	1	NaN	525.6	NaN	NaN	NaN
1	3	1	6	1	1	NaN	2	1200	1	NaN	1075.6	NaN	NaN	NaN
1	3	1	6	2	2	NaN	1	750	1	NaN	773.6	NaN	NaN	NaN
1	3	1	6	3	1	NaN	2	1350	1	NaN	1167.6	NaN	NaN	NaN
1	3	1	6	4	2	NaN	1	1050	1	NaN	1083.7	NaN	NaN	NaN
1	3	1	6	5	1	NaN	2	1500	1	NaN	1378.7	NaN	NaN	NaN
1	3	1	6	6	2	NaN	1	600	1	NaN	536.7	NaN	NaN	NaN
1	3	1	6	7	1	NaN	2	1650	1	NaN	1291.7	NaN	NaN	NaN
1	3	1	6	8	2	NaN	1	900	1	NaN	846.7	NaN	NaN	NaN
1	3	1	6	9	1	NaN	2	1350	1	NaN	1186.7	NaN	NaN	NaN
1	3	1	6	10	2	NaN	1	750	1	NaN	627.7	NaN	NaN	NaN
1	3	1	6	11	1	NaN	2	1800	1	NaN	1589.7	NaN	NaN	NaN
1	3	1	6	12	2	NaN	1	750	1	NaN	610.6	NaN	NaN	NaN
1	3	1	6	13	1	NaN	2	1500	1	NaN	1422.6	NaN	NaN	NaN
1	3	1	6	14	2	NaN	1	450	1	NaN	412.7	NaN	NaN	NaN
1	3	1	6	15	1	NaN	2	1650	1	NaN	1412.6	NaN	NaN	NaN
1	3	1	6	16	2	NaN	1	600	1	NaN	511.8	NaN	NaN	NaN
1	3	1	6	17	1	NaN	2	1800	1	NaN	1838.8	NaN	NaN	NaN
1	3	1	6	18	2	NaN	1	450	1	NaN	446.8	NaN	NaN	NaN
1	3	1	6	19	1	NaN	2	1200	1	NaN	986.7	NaN	NaN	NaN
1	3	1	6	20	2	NaN	1	900	1	NaN	978.7	NaN	NaN	NaN
1	3	1	6	21	1	NaN	2	1500	1	NaN	1299.7	NaN	NaN	NaN
1	3	1	6	22	2	NaN	1	1050	1	NaN	940.8	NaN	NaN	NaN
1	3	1	6	23	1	NaN	2	1800	1	NaN	1558.7	NaN	NaN	NaN
1	3	1	6	24	2	NaN	1	600	1	NaN	433.7	NaN	NaN	NaN
1	3	1	6	25	1	NaN	2	1350	1	NaN	1046.7	NaN	NaN	NaN
1	3	1	6	26	2	NaN	1	1050	1	NaN	1067.8	NaN	NaN	NaN
1	3	1	6	27	1	NaN	2	1200	1	NaN	1067.8	NaN	NaN	NaN
1	3	1	6	28	2	NaN	1	450	1	NaN	462.8	NaN	NaN	NaN
1	3	1	6	29	1	NaN	2	1350	1	NaN	1202.8	NaN	NaN	NaN
1	3	1	6	30	2	NaN	1	900	1	NaN	787.8	NaN	NaN	NaN
1	3	1	6	31	1	NaN	2	1650	1	NaN	1380.8	NaN	NaN	NaN
1	3	1	6	32	2	NaN	1	450	1	NaN	438.8	NaN	NaN	NaN
1	3	1	6	33	1	NaN	2	1800	1	NaN	1350.7	NaN	NaN	NaN
1	3	1	6	34	2	NaN	1	900	1	NaN	719.8	NaN	NaN	NaN
1	3	1	6	35	1	NaN	2	1650	1	NaN	1775.8	NaN	NaN	NaN
1	3	1	6	36	2	NaN	1	600	1	NaN	471.8	NaN	NaN	NaN
1	3	1	6	37	1	NaN	2	1200	1	NaN	1156.8	NaN	NaN	NaN
1	3	1	6	38	2	NaN	1	1050	1	NaN	833.9	NaN	NaN	NaN
1	3	1	6	39	1	NaN	2	1500	1	NaN	1432.9	NaN	NaN	NaN
1	3	1	6	40	2	NaN	1	750	1	NaN	584.8	NaN	NaN	NaN
1	3	1	7	1	1	NaN	2	1500	1	NaN	1312.9	NaN	NaN	NaN
1	3	1	7	2	2	NaN	1	750	1	NaN	616.9	NaN	NaN	NaN
1	3	1	7	3	1	NaN	2	1650	1	NaN	1262.8	NaN	NaN	NaN
1	3	1	7	4	2	NaN	1	750	1	NaN	618	NaN	NaN	NaN
1	3	1	7	5	1	NaN	2	1500	1	NaN	1301	NaN	NaN	NaN
1	3	1	7	6	2	NaN	1	900	1	NaN	849.9	NaN	NaN	NaN
1	3	1	7	7	1	NaN	2	1500	1	NaN	1242.9	NaN	NaN	NaN
1	3	1	7	8	2	NaN	1	600	1	NaN	507.9	NaN	NaN	NaN
1	3	1	7	9	1	NaN	2	1500	1	NaN	1314.9	NaN	NaN	NaN
1	3	1	7	10	2	NaN	1	1050	1	NaN	1038.9	NaN	NaN	NaN
1	3	1	7	11	1	NaN	2	1650	1	NaN	1347.9	NaN	NaN	NaN
1	3	1	7	12	2	NaN	1	750	1	NaN	592.9	NaN	NaN	NaN
1	3	1	7	13	1	NaN	2	1350	1	NaN	1164.9	NaN	NaN	NaN
1	3	1	7	14	2	NaN	1	450	1	NaN	530.9	NaN	NaN	NaN
1	3	1	7	15	1	NaN	2	1200	1	NaN	1150	NaN	NaN	NaN
1	3	1	7	16	2	NaN	1	450	1	NaN	462	NaN	NaN	NaN
1	3	1	7	17	1	NaN	2	1650	1	NaN	1591	NaN	NaN	NaN
1	3	1	7	18	2	NaN	1	450	1	NaN	387	NaN	NaN	NaN
1	3	1	7	19	1	NaN	2	1650	1	NaN	1342	NaN	NaN	NaN
1	3	1	7	20	2	NaN	1	450	1	NaN	421	NaN	NaN	NaN
1	3	1	7	21	1	NaN	2	1350	1	NaN	1272	NaN	NaN	NaN
1	3	1	7	22	2	NaN	1	600	1	NaN	471	NaN	NaN	NaN
1	3	1	7	23	1	NaN	2	1800	1	NaN	1479	NaN	NaN	NaN
1	3	1	7	24	2	NaN	1	900	1	NaN	1003	NaN	NaN	NaN
1	3	1	7	25	1	NaN	2	1800	1	NaN	1615	NaN	NaN	NaN
1	3	1	7	26	2	NaN	1	1050	1	NaN	985	NaN	NaN	NaN
1	3	1	7	27	1	NaN	2	1200	1	NaN	1169.1	NaN	NaN	NaN
1	3	1	7	28	2	NaN	1	600	1	NaN	446	NaN	NaN	NaN
1	3	1	7	29	1	NaN	2	1800	1	NaN	1551	NaN	NaN	NaN
1	3	1	7	30	2	NaN	1	1050	1	NaN	1042	NaN	NaN	NaN
1	3	1	7	31	1	NaN	2	1200	1	NaN	1082	NaN	NaN	NaN
1	3	1	7	32	2	NaN	1	750	NaN	NaN	NaN	NaN	NaN	NaN
1	3	1	7	33	1	NaN	2	1350	1	NaN	1225	NaN	NaN	NaN
1	3	1	7	34	2	NaN	1	900	1	NaN	714	NaN	NaN	NaN
1	3	1	7	35	1	NaN	2	1800	NaN	NaN	NaN	NaN	NaN	NaN
1	3	1	7	36	2	NaN	1	600	NaN	NaN	NaN	NaN	NaN	NaN
1	3	1	7	37	1	NaN	2	1350	1	NaN	1329	NaN	NaN	NaN
1	3	1	7	38	2	NaN	1	1050	1	NaN	865.1	NaN	NaN	NaN
1	3	1	7	39	1	NaN	2	1200	1	NaN	1241.1	NaN	NaN	NaN
1	3	1	7	40	2	NaN	1	900	1	NaN	843.1	NaN	NaN	NaN
1	3	1	8	1	1	NaN	2	1650	1	NaN	1373.1	NaN	NaN	NaN
1	3	1	8	2	2	NaN	1	1050	1	NaN	1013.1	NaN	NaN	NaN
1	3	1	8	3	1	NaN	2	1200	1	NaN	1203.1	NaN	NaN	NaN
1	3	1	8	4	2	NaN	1	600	1	NaN	616.1	NaN	NaN	NaN
1	3	1	8	5	1	NaN	2	1500	1	NaN	1294.2	NaN	NaN	NaN
1	3	1	8	6	2	NaN	1	600	1	NaN	506.2	NaN	NaN	NaN
1	3	1	8	7	1	NaN	2	1800	1	NaN	1381.2	NaN	NaN	NaN
1	3	1	8	8	2	NaN	1	1050	1	NaN	934.2	NaN	NaN	NaN
1	3	1	8	9	1	NaN	2	1350	1	NaN	1162.2	NaN	NaN	NaN
1	3	1	8	10	2	NaN	1	600	1	NaN	532.2	NaN	NaN	NaN
1	3	1	8	11	1	NaN	2	1350	1	NaN	1180.2	NaN	NaN	NaN
1	3	1	8	12	2	NaN	1	750	1	NaN	669.2	NaN	NaN	NaN
1	3	1	8	13	1	NaN	2	1500	1	NaN	1227.2	NaN	NaN	NaN
1	3	1	8	14	2	NaN	1	1050	1	NaN	1098.2	NaN	NaN	NaN
1	3	1	8	15	1	NaN	2	1350	1	NaN	1148.2	NaN	NaN	NaN
1	3	1	8	16	2	NaN	1	450	1	NaN	472.2	NaN	NaN	NaN
1	3	1	8	17	1	NaN	2	1650	1	NaN	1421.2	NaN	NaN	NaN
1	3	1	8	18	2	NaN	1	450	1	NaN	392.2	NaN	NaN	NaN
1	3	1	8	19	1	NaN	2	1800	1	NaN	1676.2	NaN	NaN	NaN
1	3	1	8	20	2	NaN	1	750	1	NaN	698.2	NaN	NaN	NaN
1	3	1	8	21	1	NaN	2	1200	1	NaN	1090.2	NaN	NaN	NaN
1	3	1	8	22	2	NaN	1	450	1	NaN	417.2	NaN	NaN	NaN
1	3	1	8	23	1	NaN	2	1650	1	NaN	1566.2	NaN	NaN	NaN
1	3	1	8	24	2	NaN	1	1050	1	NaN	1061.2	NaN	NaN	NaN
1	3	1	8	25	1	NaN	2	1350	1	NaN	1161.2	NaN	NaN	NaN
1	3	1	8	26	2	NaN	1	600	1	NaN	471.2	NaN	NaN	NaN
1	3	1	8	27	1	NaN	2	1800	1	NaN	1994.3	NaN	NaN	NaN
1	3	1	8	28	2	NaN	1	750	1	NaN	598.3	NaN	NaN	NaN
1	3	1	8	29	1	NaN	2	1200	1	NaN	1162.3	NaN	NaN	NaN
1	3	1	8	30	2	NaN	1	900	1	NaN	812.3	NaN	NaN	NaN
1	3	1	8	31	1	NaN	2	1500	1	NaN	1290.3	NaN	NaN	NaN
1	3	1	8	32	2	NaN	1	900	1	NaN	834.3	NaN	NaN	NaN
1	3	1	8	33	1	NaN	2	1500	1	NaN	1467.3	NaN	NaN	NaN
1	3	1	8	34	2	NaN	1	900	1	NaN	565.3	NaN	NaN	NaN
1	3	1	8	35	1	NaN	2	1200	1	NaN	940.2	NaN	NaN	NaN
1	3	1	8	36	2	NaN	1	450	1	NaN	490.3	NaN	NaN	NaN
1	3	1	8	37	1	NaN	2	1800	1	NaN	1432.2	NaN	NaN	NaN
1	3	1	8	38	2	NaN	1	750	1	NaN	388.3	NaN	NaN	NaN
1	3	1	8	39	1	NaN	2	1650	1	NaN	1267.3	NaN	NaN	NaN
1	3	1	8	40	2	NaN	1	900	1	NaN	849.3	NaN	NaN	NaN
1	3	1	9	1	1	NaN	2	1350	1	NaN	1264.6	NaN	NaN	NaN
1	3	1	9	2	2	NaN	1	900	1	NaN	856.6	NaN	NaN	NaN
1	3	1	9	3	1	NaN	2	1350	1	NaN	1119.6	NaN	NaN	NaN
1	3	1	9	4	2	NaN	1	750	1	NaN	667.6	NaN	NaN	NaN
1	3	1	9	5	1	NaN	2	1800	1	NaN	1573.7	NaN	NaN	NaN
1	3	1	9	6	2	NaN	1	1050	1	NaN	887.7	NaN	NaN	NaN
1	3	1	9	7	1	NaN	2	1200	1	NaN	1165.7	NaN	NaN	NaN
1	3	1	9	8	2	NaN	1	600	1	NaN	582.7	NaN	NaN	NaN
1	3	1	9	9	1	NaN	2	1500	1	NaN	1395.7	NaN	NaN	NaN
1	3	1	9	10	2	NaN	1	900	1	NaN	816.7	NaN	NaN	NaN
1	3	1	9	11	1	NaN	2	1800	1	NaN	1667.6	NaN	NaN	NaN
1	3	1	9	12	2	NaN	1	1050	1	NaN	915.6	NaN	1	NaN
1	3	1	9	13	1	NaN	2	1200	1	NaN	1100.6	NaN	NaN	NaN
1	3	1	9	14	2	NaN	1	600	1	NaN	499.6	NaN	NaN	NaN
1	3	1	9	15	1	NaN	2	1500	1	NaN	1458.6	NaN	NaN	NaN
1	3	1	9	16	2	NaN	1	450	1	NaN	386.7	NaN	NaN	NaN
1	3	1	9	17	1	NaN	2	1200	1	NaN	1369.7	NaN	NaN	NaN
1	3	1	9	18	2	NaN	1	750	1	NaN	626.7	NaN	NaN	NaN
1	3	1	9	19	1	NaN	2	1650	1	NaN	1605.7	NaN	1	NaN
1	3	1	9	20	2	NaN	1	450	1	NaN	405.7	NaN	NaN	NaN
1	3	1	9	21	1	NaN	2	1650	1	NaN	1489.7	NaN	NaN	NaN
1	3	1	9	22	2	NaN	1	1050	1	NaN	1007.7	NaN	NaN	NaN
1	3	1	9	23	1	NaN	2	1800	1	NaN	1704.7	NaN	NaN	NaN
1	3	1	9	24	2	NaN	1	450	1	NaN	488.7	NaN	NaN	NaN
1	3	1	9	25	1	NaN	2	1650	1	NaN	1815.7	NaN	NaN	NaN
1	3	1	9	26	2	NaN	1	750	1	NaN	634.7	NaN	NaN	NaN
1	3	1	9	27	1	NaN	2	1200	1	NaN	1109.8	NaN	NaN	NaN
1	3	1	9	28	2	NaN	1	600	1	NaN	590.8	NaN	NaN	NaN
1	3	1	9	29	1	NaN	2	1800	1	NaN	1383.8	NaN	NaN	NaN
1	3	1	9	30	2	NaN	1	450	1	NaN	397.8	NaN	NaN	NaN
1	3	1	9	31	1	NaN	2	1350	1	NaN	1145.7	NaN	NaN	NaN
1	3	1	9	32	2	NaN	1	600	1	NaN	582.7	NaN	NaN	NaN
1	3	1	9	33	1	NaN	2	1500	1	NaN	1346.7	NaN	NaN	NaN
1	3	1	9	34	2	NaN	1	750	1	NaN	567.7	NaN	NaN	NaN
1	3	1	9	35	1	NaN	2	1500	1	NaN	1122.7	NaN	NaN	NaN
1	3	1	9	36	2	NaN	1	900	1	NaN	862.7	NaN	NaN	NaN
1	3	1	9	37	1	NaN	2	1350	1	NaN	1259.7	NaN	NaN	NaN
1	3	1	9	38	2	NaN	1	900	1	NaN	704.8	NaN	NaN	NaN
1	3	1	9	39	1	NaN	2	1650	1	NaN	1397.8	NaN	NaN	NaN
1	3	1	9	40	2	NaN	1	1050	1	NaN	892.8	NaN	NaN	NaN
1	3	1	10	1	1	NaN	2	1500	1	NaN	1189.8	NaN	NaN	NaN
1	3	1	10	2	2	NaN	1	450	1	NaN	408.8	NaN	NaN	NaN
1	3	1	10	3	1	NaN	2	1800	1	NaN	1315.8	NaN	NaN	NaN
1	3	1	10	4	2	NaN	1	900	1	NaN	843.9	NaN	NaN	NaN
1	3	1	10	5	1	NaN	2	1500	1	NaN	1167.9	NaN	NaN	NaN
1	3	1	10	6	2	NaN	1	1050	1	NaN	933.9	NaN	NaN	NaN
1	3	1	10	7	1	NaN	2	1350	1	NaN	1141.9	NaN	NaN	NaN
1	3	1	10	8	2	NaN	1	450	1	NaN	391.9	NaN	NaN	NaN
1	3	1	10	9	1	NaN	2	1200	1	NaN	1272.9	NaN	NaN	NaN
1	3	1	10	10	2	NaN	1	600	1	NaN	468.9	NaN	NaN	NaN
1	3	1	10	11	1	NaN	2	1350	1	NaN	1148.9	NaN	NaN	NaN
1	3	1	10	12	2	NaN	1	750	1	NaN	699.9	NaN	NaN	NaN
1	3	1	10	13	1	NaN	2	1650	1	NaN	1580.9	NaN	NaN	NaN
1	3	1	10	14	2	NaN	1	900	1	NaN	850.9	NaN	NaN	NaN
1	3	1	10	15	1	NaN	2	1200	1	NaN	1150.8	NaN	NaN	NaN
1	3	1	10	16	2	NaN	1	450	1	NaN	480	NaN	NaN	NaN
1	3	1	10	17	1	NaN	2	1200	1	NaN	1102	NaN	NaN	NaN
1	3	1	10	18	2	NaN	1	600	1	NaN	551	NaN	NaN	NaN
1	3	1	10	19	1	NaN	2	1350	1	NaN	1299	NaN	NaN	NaN
1	3	1	10	20	2	NaN	1	750	1	NaN	656	NaN	NaN	NaN
1	3	1	10	21	1	NaN	2	1650	1	NaN	1474	NaN	NaN	NaN
1	3	1	10	22	2	NaN	1	450	1	NaN	508.9	NaN	NaN	NaN
1	3	1	10	23	1	NaN	2	1350	1	NaN	1266.9	NaN	NaN	NaN
1	3	1	10	24	2	NaN	1	900	1	NaN	695.9	NaN	NaN	NaN
1	3	1	10	25	1	NaN	2	1800	1	NaN	1489.9	NaN	NaN	NaN
1	3	1	10	26	2	NaN	1	600	1	NaN	456.9	NaN	NaN	NaN
1	3	1	10	27	1	NaN	2	1500	1	NaN	1305	NaN	1	NaN
1	3	1	10	28	2	NaN	1	750	NaN	NaN	NaN	NaN	NaN	NaN
1	3	1	10	29	1	NaN	2	1800	1	NaN	1673	NaN	NaN	NaN
1	3	1	10	30	2	NaN	1	1050	1	NaN	968	NaN	NaN	NaN
1	3	1	10	31	1	NaN	2	1200	1	NaN	1145	NaN	NaN	NaN
1	3	1	10	32	2	NaN	1	1050	1	NaN	1046	NaN	NaN	NaN
1	3	1	10	33	1	NaN	2	1800	1	NaN	1617	NaN	NaN	NaN
1	3	1	10	34	2	NaN	1	750	1	NaN	695	NaN	NaN	NaN
1	3	1	10	35	1	NaN	2	1500	1	NaN	1520	NaN	NaN	NaN
1	3	1	10	36	2	NaN	1	900	1	NaN	817	NaN	NaN	NaN
1	3	1	10	37	1	NaN	2	1650	1	NaN	1416	NaN	NaN	NaN
1	3	1	10	38	2	NaN	1	1050	1	NaN	986	NaN	NaN	NaN
1	3	1	10	39	1	NaN	2	1650	1	NaN	1264	NaN	NaN	NaN
1	3	1	10	40	2	NaN	1	600	1	NaN	584	NaN	NaN	NaN
1	3	1	11	1	1	NaN	2	1800	1	NaN	1607.1	NaN	NaN	NaN
1	3	1	11	2	2	NaN	1	600	1	NaN	588.1	NaN	NaN	NaN
1	3	1	11	3	1	NaN	2	1650	1	NaN	1375.1	NaN	NaN	NaN
1	3	1	11	4	2	NaN	1	900	1	NaN	817.2	NaN	NaN	NaN
1	3	1	11	5	1	NaN	2	1200	1	NaN	1033.2	NaN	NaN	NaN
1	3	1	11	6	2	NaN	1	750	1	NaN	654.2	NaN	NaN	NaN
1	3	1	11	7	1	NaN	2	1500	1	NaN	1400.2	NaN	NaN	NaN
1	3	1	11	8	2	NaN	1	1050	1	NaN	1045.2	NaN	NaN	NaN
1	3	1	11	9	1	NaN	2	1350	1	NaN	1344.1	NaN	NaN	NaN
1	3	1	11	10	2	NaN	1	750	1	NaN	615.2	NaN	NaN	NaN
1	3	1	11	11	1	NaN	2	1350	1	NaN	1204.1	NaN	NaN	NaN
1	3	1	11	12	2	NaN	1	1050	1	NaN	1111.2	NaN	NaN	NaN
1	3	1	11	13	1	NaN	2	1800	1	NaN	1505.1	NaN	NaN	NaN
1	3	1	11	14	2	NaN	1	900	1	NaN	808.1	NaN	NaN	NaN
1	3	1	11	15	1	NaN	2	1500	1	NaN	1357.2	NaN	NaN	NaN
1	3	1	11	16	2	NaN	1	450	1	NaN	415.2	NaN	NaN	NaN
1	3	1	11	17	1	NaN	2	1650	1	NaN	1334.2	NaN	NaN	NaN
1	3	1	11	18	2	NaN	1	600	1	NaN	565.2	NaN	NaN	NaN
1	3	1	11	19	1	NaN	2	1350	1	NaN	1281.2	NaN	NaN	NaN
1	3	1	11	20	2	NaN	1	600	1	NaN	539.2	NaN	NaN	NaN
1	3	1	11	21	1	NaN	2	1800	1	NaN	1512.2	NaN	NaN	NaN
1	3	1	11	22	2	NaN	1	900	1	NaN	914.2	NaN	NaN	NaN
1	3	1	11	23	1	NaN	2	1200	1	NaN	1263.2	NaN	NaN	NaN
1	3	1	11	24	2	NaN	1	450	1	NaN	380.2	NaN	NaN	NaN
1	3	1	11	25	1	NaN	2	1500	1	NaN	1464.2	NaN	NaN	NaN
1	3	1	11	26	2	NaN	1	750	1	NaN	719.2	NaN	NaN	NaN
1	3	1	11	27	1	NaN	2	1200	1	NaN	1182.3	NaN	NaN	NaN
1	3	1	11	28	2	NaN	1	1050	1	NaN	835.3	NaN	NaN	NaN
1	3	1	11	29	1	NaN	2	1200	1	NaN	1109.3	NaN	NaN	NaN
1	3	1	11	30	2	NaN	1	1050	1	NaN	839.2	NaN	NaN	NaN
1	3	1	11	31	1	NaN	2	1650	1	NaN	1578.2	NaN	NaN	NaN
1	3	1	11	32	2	NaN	1	450	1	NaN	411.2	NaN	NaN	NaN
1	3	1	11	33	1	NaN	2	1500	1	NaN	1238.2	NaN	NaN	NaN
1	3	1	11	34	2	NaN	1	450	1	NaN	391.2	NaN	NaN	NaN
1	3	1	11	35	1	NaN	2	1800	1	NaN	1923.2	NaN	NaN	NaN
1	3	1	11	36	2	NaN	1	600	1	NaN	499.3	NaN	NaN	NaN
1	3	1	11	37	1	NaN	2	1650	1	NaN	1447.2	NaN	NaN	NaN
1	3	1	11	38	2	NaN	1	750	1	NaN	624.3	NaN	NaN	NaN
1	3	1	11	39	1	NaN	2	1350	1	NaN	1204.3	NaN	NaN	NaN
1	3	1	11	40	2	NaN	1	900	1	NaN	879.3	NaN	NaN	NaN
1	3	1	12	1	1	NaN	2	1200	1	NaN	1175.3	NaN	NaN	NaN
1	3	1	12	2	2	NaN	1	1050	1	NaN	910.3	NaN	NaN	NaN
1	3	1	12	3	1	NaN	2	1650	1	NaN	1224.3	NaN	NaN	NaN
1	3	1	12	4	2	NaN	1	450	1	NaN	418.3	NaN	NaN	NaN
1	3	1	12	5	1	NaN	2	1500	1	NaN	1183.4	NaN	NaN	NaN
1	3	1	12	6	2	NaN	1	750	1	NaN	650.4	NaN	NaN	NaN
1	3	1	12	7	1	NaN	2	1800	1	NaN	1519.4	NaN	NaN	NaN
1	3	1	12	8	2	NaN	1	450	1	NaN	422.4	NaN	NaN	NaN
1	3	1	12	9	1	NaN	2	1350	1	NaN	1137.4	NaN	NaN	NaN
1	3	1	12	10	2	NaN	1	600	1	NaN	539.4	NaN	NaN	NaN
1	3	1	12	11	1	NaN	2	1200	1	NaN	1054.4	NaN	NaN	NaN
1	3	1	12	12	2	NaN	1	750	1	NaN	715.4	NaN	NaN	NaN
1	3	1	12	13	1	NaN	2	1500	1	NaN	1447.4	NaN	NaN	NaN
1	3	1	12	14	2	NaN	1	900	1	NaN	976.4	NaN	NaN	NaN
1	3	1	12	15	1	NaN	2	1350	1	NaN	1196.4	NaN	NaN	NaN
1	3	1	12	16	2	NaN	1	900	1	NaN	686.5	NaN	NaN	NaN
1	3	1	12	17	1	NaN	2	1800	1	NaN	1377.5	NaN	NaN	NaN
1	3	1	12	18	2	NaN	1	900	1	NaN	875.4	NaN	NaN	NaN
1	3	1	12	19	1	NaN	2	1650	1	NaN	1246.4	NaN	NaN	NaN
1	3	1	12	20	2	NaN	1	1050	1	NaN	1029.5	NaN	NaN	NaN
1	3	1	12	21	1	NaN	2	1500	1	NaN	1197.4	NaN	NaN	NaN
1	3	1	12	22	2	NaN	1	600	1	NaN	555.4	NaN	NaN	NaN
1	3	1	12	23	1	NaN	2	1650	1	NaN	1435.4	NaN	NaN	NaN
1	3	1	12	24	2	NaN	1	1050	1	NaN	1061.4	NaN	NaN	NaN
1	3	1	12	25	1	NaN	2	1200	1	NaN	1166.4	NaN	NaN	NaN
1	3	1	12	26	2	NaN	1	750	1	NaN	660.4	NaN	NaN	NaN
1	3	1	12	27	1	NaN	2	1350	1	NaN	1263.5	NaN	NaN	NaN
1	3	1	12	28	2	NaN	1	900	1	NaN	813.5	NaN	NaN	NaN
1	3	1	12	29	1	NaN	2	1650	1	NaN	1304.5	NaN	NaN	NaN
1	3	1	12	30	2	NaN	1	600	1	NaN	581.5	NaN	NaN	NaN
1	3	1	12	31	1	NaN	2	1800	1	NaN	1428.5	NaN	NaN	NaN
1	3	1	12	32	2	NaN	1	450	1	NaN	439.5	NaN	NaN	NaN
1	3	1	12	33	1	NaN	2	1350	1	NaN	1185.5	NaN	NaN	NaN
1	3	1	12	34	2	NaN	1	1050	1	NaN	932.5	NaN	NaN	NaN
1	3	1	12	35	1	NaN	2	1200	1	NaN	1046.5	NaN	NaN	NaN
1	3	1	12	36	2	NaN	1	750	1	NaN	652.5	NaN	NaN	NaN
1	3	1	12	37	1	NaN	2	1800	1	NaN	1811.5	NaN	NaN	NaN
1	3	1	12	38	2	NaN	1	450	1	NaN	425.6	NaN	NaN	NaN
1	3	1	12	39	1	NaN	2	1500	1	NaN	1527.6	NaN	NaN	NaN
1	3	1	12	40	2	NaN	1	600	1	NaN	466.6	NaN	NaN	NaN
1	3	1	13	1	1	NaN	2	1350	1	NaN	1329.8	NaN	NaN	NaN
1	3	1	13	2	2	NaN	1	1050	1	NaN	920.8	NaN	NaN	NaN
1	3	1	13	3	1	NaN	2	1200	1	NaN	930.8	NaN	NaN	NaN
1	3	1	13	4	2	NaN	1	600	1	NaN	483.8	NaN	NaN	NaN
1	3	1	13	5	1	NaN	2	1200	1	NaN	1049.9	NaN	NaN	NaN
1	3	1	13	6	2	NaN	1	450	1	NaN	411.9	NaN	NaN	NaN
1	3	1	13	7	1	NaN	2	1350	1	NaN	1308.9	NaN	NaN	NaN
1	3	1	13	8	2	NaN	1	900	1	NaN	859.9	NaN	NaN	NaN
1	3	1	13	9	1	NaN	2	1350	1	NaN	1144.9	NaN	NaN	NaN
1	3	1	13	10	2	NaN	1	900	1	NaN	844.9	NaN	NaN	NaN
1	3	1	13	11	1	NaN	2	1800	1	NaN	1541.8	NaN	NaN	NaN
1	3	1	13	12	2	NaN	1	450	1	NaN	424.9	NaN	NaN	NaN
1	3	1	13	13	1	NaN	2	1650	1	NaN	1383.8	NaN	NaN	NaN
1	3	1	13	14	2	NaN	1	600	1	NaN	611.8	NaN	NaN	NaN
1	3	1	13	15	1	NaN	2	1650	1	NaN	1551.8	NaN	NaN	NaN
1	3	1	13	16	2	NaN	1	1050	1	NaN	1052.9	NaN	NaN	NaN
1	3	1	13	17	1	NaN	2	1650	1	NaN	1401.9	NaN	NaN	NaN
1	3	1	13	18	2	NaN	1	450	1	NaN	367.9	NaN	NaN	NaN
1	3	1	13	19	1	NaN	2	1500	1	NaN	1310.9	NaN	NaN	NaN
1	3	1	13	20	2	NaN	1	750	1	NaN	654.9	NaN	NaN	NaN
1	3	1	13	21	1	NaN	2	1800	1	NaN	1639.9	NaN	NaN	NaN
1	3	1	13	22	2	NaN	1	750	1	NaN	772.9	NaN	NaN	NaN
1	3	1	13	23	1	NaN	2	1200	1	NaN	1189.9	NaN	NaN	NaN
1	3	1	13	24	2	NaN	1	750	1	NaN	604.9	NaN	NaN	NaN
1	3	1	13	25	1	NaN	2	1800	1	NaN	1587.9	NaN	NaN	NaN
1	3	1	13	26	2	NaN	1	1050	1	NaN	971	NaN	NaN	NaN
1	3	1	13	27	1	NaN	2	1350	1	NaN	1327	NaN	NaN	NaN
1	3	1	13	28	2	NaN	1	450	1	NaN	428	NaN	NaN	NaN
1	3	1	13	29	1	NaN	2	1650	1	NaN	1436.9	NaN	NaN	NaN
1	3	1	13	30	2	NaN	1	600	1	NaN	529	NaN	NaN	NaN
1	3	1	13	31	1	NaN	2	1500	1	NaN	1517	NaN	NaN	NaN
1	3	1	13	32	2	NaN	1	600	1	NaN	526.9	NaN	NaN	NaN
1	3	1	13	33	1	NaN	2	1800	1	NaN	1546.9	NaN	NaN	NaN
1	3	1	13	34	2	NaN	1	900	1	NaN	1047.9	NaN	NaN	NaN
1	3	1	13	35	1	NaN	2	1500	1	NaN	1585.9	NaN	NaN	NaN
1	3	1	13	36	2	NaN	1	750	1	NaN	658.9	NaN	NaN	NaN
1	3	1	13	37	1	NaN	2	1500	1	NaN	1171.9	NaN	NaN	NaN
1	3	1	13	38	2	NaN	1	1050	1	NaN	969	NaN	NaN	NaN
1	3	1	13	39	1	NaN	2	1200	1	NaN	1212	NaN	NaN	NaN
1	3	1	13	40	2	NaN	1	900	1	NaN	680	NaN	NaN	NaN
1	3	1	14	1	1	NaN	2	1800	1	NaN	1593	NaN	NaN	NaN
1	3	1	14	2	2	NaN	1	900	1	NaN	860	NaN	NaN	NaN
1	3	1	14	3	1	NaN	2	1650	1	NaN	1436	NaN	NaN	NaN
1	3	1	14	4	2	NaN	1	600	1	NaN	624	NaN	NaN	NaN
1	3	1	14	5	1	NaN	2	1350	1	NaN	1285.1	NaN	NaN	NaN
1	3	1	14	6	2	NaN	1	600	1	NaN	583.1	NaN	NaN	NaN
1	3	1	14	7	1	NaN	2	1350	1	NaN	1412.1	NaN	NaN	NaN
1	3	1	14	8	2	NaN	1	1050	1	NaN	1140.1	NaN	NaN	NaN
1	3	1	14	9	1	NaN	2	1500	1	NaN	1090.1	NaN	NaN	NaN
1	3	1	14	10	2	NaN	1	600	1	NaN	498.1	NaN	NaN	NaN
1	3	1	14	11	1	NaN	2	1350	1	NaN	1281.1	NaN	NaN	NaN
1	3	1	14	12	2	NaN	1	750	1	NaN	635.1	NaN	NaN	NaN
1	3	1	14	13	1	NaN	2	1800	1	NaN	1376.1	NaN	NaN	NaN
1	3	1	14	14	2	NaN	1	600	1	NaN	523	NaN	NaN	NaN
1	3	1	14	15	1	NaN	2	1500	1	NaN	1248.1	NaN	NaN	NaN
1	3	1	14	16	2	NaN	1	450	1	NaN	443.2	NaN	NaN	NaN
1	3	1	14	17	1	NaN	2	1200	1	NaN	1101.2	NaN	NaN	NaN
1	3	1	14	18	2	NaN	1	450	1	NaN	420.2	NaN	NaN	NaN
1	3	1	14	19	1	NaN	2	1800	1	NaN	1413.1	NaN	NaN	NaN
1	3	1	14	20	2	NaN	1	900	1	NaN	845.1	NaN	NaN	NaN
1	3	1	14	21	1	NaN	2	1650	1	NaN	1558.1	NaN	NaN	NaN
1	3	1	14	22	2	NaN	1	900	1	NaN	841.1	NaN	NaN	NaN
1	3	1	14	23	1	NaN	2	1650	1	NaN	1513.1	NaN	NaN	NaN
1	3	1	14	24	2	NaN	1	450	1	NaN	449.1	NaN	NaN	NaN
1	3	1	14	25	1	NaN	2	1500	1	NaN	1455.1	NaN	NaN	NaN
1	3	1	14	26	2	NaN	1	1050	1	NaN	982.1	NaN	NaN	NaN
1	3	1	14	27	1	NaN	2	1800	1	NaN	1358.2	NaN	1	NaN
1	3	1	14	28	2	NaN	1	750	1	NaN	574.2	NaN	NaN	NaN
1	3	1	14	29	1	NaN	2	1500	1	NaN	1472.2	NaN	NaN	NaN
1	3	1	14	30	2	NaN	1	1050	1	NaN	938.2	NaN	NaN	NaN
1	3	1	14	31	1	NaN	2	1200	1	NaN	1047.2	NaN	NaN	NaN
1	3	1	14	32	2	NaN	1	900	1	NaN	788.2	NaN	NaN	NaN
1	3	1	14	33	1	NaN	2	1200	1	NaN	1355.2	NaN	NaN	NaN
1	3	1	14	34	2	NaN	1	750	1	NaN	750.2	NaN	NaN	NaN
1	3	1	14	35	1	NaN	2	1200	1	NaN	1137.1	NaN	NaN	NaN
1	3	1	14	36	2	NaN	1	750	1	NaN	788.2	NaN	NaN	NaN
1	3	1	14	37	1	NaN	2	1350	1	NaN	1232.2	NaN	NaN	NaN
1	3	1	14	38	2	NaN	1	450	1	NaN	487.3	NaN	NaN	NaN
1	3	1	14	39	1	NaN	2	1650	1	NaN	1245.2	NaN	NaN	NaN
1	3	1	14	40	2	NaN	1	1050	1	NaN	681.2	NaN	NaN	NaN
1	3	1	15	1	1	NaN	2	1200	1	NaN	1177.3	NaN	NaN	NaN
1	3	1	15	2	2	NaN	1	600	1	NaN	589.3	NaN	NaN	NaN
1	3	1	15	3	1	NaN	2	1350	1	NaN	1222.3	NaN	NaN	NaN
1	3	1	15	4	2	NaN	1	900	1	NaN	757.3	NaN	NaN	NaN
1	3	1	15	5	1	NaN	2	1500	1	NaN	1380.4	NaN	NaN	NaN
1	3	1	15	6	2	NaN	1	450	1	NaN	358.4	NaN	NaN	NaN
1	3	1	15	7	1	NaN	2	1350	1	NaN	1236.4	NaN	NaN	NaN
1	3	1	15	8	2	NaN	1	450	1	NaN	404.4	NaN	NaN	NaN
1	3	1	15	9	1	NaN	2	1350	1	NaN	1110.3	NaN	NaN	NaN
1	3	1	15	10	2	NaN	1	750	1	NaN	645.3	NaN	NaN	NaN
1	3	1	15	11	1	NaN	2	1500	1	NaN	1232.3	NaN	NaN	NaN
1	3	1	15	12	2	NaN	1	1050	1	NaN	1012.3	NaN	NaN	NaN
1	3	1	15	13	1	NaN	2	1650	1	NaN	1350.3	NaN	NaN	NaN
1	3	1	15	14	2	NaN	1	1050	1	NaN	932.3	NaN	NaN	NaN
1	3	1	15	15	1	NaN	2	1650	1	NaN	1360.3	NaN	NaN	NaN
1	3	1	15	16	2	NaN	1	900	1	NaN	826.4	NaN	NaN	NaN
1	3	1	15	17	1	NaN	2	1500	1	NaN	1396.4	NaN	NaN	NaN
1	3	1	15	18	2	NaN	1	1050	1	NaN	787.4	NaN	NaN	NaN
1	3	1	15	19	1	NaN	2	1650	1	NaN	1507.4	NaN	NaN	NaN
1	3	1	15	20	2	NaN	1	450	1	NaN	589.4	NaN	NaN	NaN
1	3	1	15	21	1	NaN	2	1800	1	NaN	1528.4	NaN	NaN	NaN
1	3	1	15	22	2	NaN	1	750	1	NaN	737.4	NaN	NaN	NaN
1	3	1	15	23	1	NaN	2	1500	1	NaN	1269.4	NaN	NaN	NaN
1	3	1	15	24	2	NaN	1	450	1	NaN	394.4	NaN	NaN	NaN
1	3	1	15	25	1	NaN	2	1200	1	NaN	1133.4	NaN	NaN	NaN
1	3	1	15	26	2	NaN	1	600	1	NaN	649.4	NaN	NaN	NaN
1	3	1	15	27	1	NaN	2	1800	1	NaN	1464.5	NaN	NaN	NaN
1	3	1	15	28	2	NaN	1	900	1	NaN	773.5	NaN	NaN	NaN
1	3	1	15	29	1	NaN	2	1800	1	NaN	1440.4	NaN	NaN	NaN
1	3	1	15	30	2	NaN	1	1050	1	NaN	968.4	NaN	NaN	NaN
1	3	1	15	31	1	NaN	2	1200	1	NaN	1015.4	NaN	NaN	NaN
1	3	1	15	32	2	NaN	1	600	1	NaN	536.4	NaN	NaN	NaN
1	3	1	15	33	1	NaN	2	1200	1	NaN	1215.4	NaN	NaN	NaN
1	3	1	15	34	2	NaN	1	750	1	NaN	680.4	NaN	NaN	NaN
1	3	1	15	35	1	NaN	2	1350	1	NaN	1420.4	NaN	NaN	NaN
1	3	1	15	36	2	NaN	1	600	1	NaN	552.4	NaN	NaN	NaN
1	3	1	15	37	1	NaN	2	1800	1	NaN	1629.4	NaN	NaN	NaN
1	3	1	15	38	2	NaN	1	750	1	NaN	813.5	NaN	NaN	NaN
1	3	1	15	39	1	NaN	2	1650	1	NaN	1383.5	NaN	NaN	NaN
1	3	1	15	40	2	NaN	1	900	1	NaN	723.5	NaN	NaN	NaN
1	3	1	16	1	1	NaN	2	1200	1	NaN	1077.5	NaN	NaN	NaN
1	3	1	16	2	2	NaN	1	600	1	NaN	566.5	NaN	NaN	NaN
1	3	1	16	3	1	NaN	2	1350	1	NaN	1132.5	NaN	NaN	NaN
1	3	1	16	4	2	NaN	1	600	1	NaN	557.5	NaN	NaN	NaN
1	3	1	16	5	1	NaN	2	1500	1	NaN	1222.6	NaN	NaN	NaN
1	3	1	16	6	2	NaN	1	900	1	NaN	888.6	NaN	NaN	NaN
1	3	1	16	7	1	NaN	2	1200	1	NaN	1111.6	NaN	NaN	NaN
1	3	1	16	8	2	NaN	1	1050	1	NaN	848.6	NaN	NaN	NaN
1	3	1	16	9	1	NaN	2	1650	1	NaN	1468.6	NaN	NaN	NaN
1	3	1	16	10	2	NaN	1	450	1	NaN	501.6	NaN	NaN	NaN
1	3	1	16	11	1	NaN	2	1800	1	NaN	1625.6	NaN	NaN	NaN
1	3	1	16	12	2	NaN	1	1050	1	NaN	965.6	NaN	NaN	NaN
1	3	1	16	13	1	NaN	2	1200	1	NaN	1046.6	NaN	NaN	NaN
1	3	1	16	14	2	NaN	1	450	1	NaN	422.6	NaN	NaN	NaN
1	3	1	16	15	1	NaN	2	1800	1	NaN	1672.6	NaN	NaN	NaN
1	3	1	16	16	2	NaN	1	600	1	NaN	561.7	NaN	NaN	NaN
1	3	1	16	17	1	NaN	2	1650	1	NaN	1447.6	NaN	NaN	NaN
1	3	1	16	18	2	NaN	1	900	1	NaN	807.6	NaN	NaN	NaN
1	3	1	16	19	1	NaN	2	1800	1	NaN	1627.6	NaN	NaN	NaN
1	3	1	16	20	2	NaN	1	450	1	NaN	420.6	NaN	NaN	NaN
1	3	1	16	21	1	NaN	2	1350	1	NaN	1355.6	NaN	NaN	NaN
1	3	1	16	22	2	NaN	1	1050	1	NaN	965.6	NaN	NaN	NaN
1	3	1	16	23	1	NaN	2	1650	1	NaN	1566.6	NaN	NaN	NaN
1	3	1	16	24	2	NaN	1	1050	1	NaN	1064.6	NaN	NaN	NaN
1	3	1	16	25	1	NaN	2	1350	1	NaN	1265.6	NaN	NaN	NaN
1	3	1	16	26	2	NaN	1	750	1	NaN	596.6	NaN	NaN	NaN
1	3	1	16	27	1	NaN	2	1650	1	NaN	1728.7	NaN	NaN	NaN
1	3	1	16	28	2	NaN	1	600	1	NaN	381.7	NaN	NaN	NaN
1	3	1	16	29	1	NaN	2	1500	1	NaN	1294.7	NaN	NaN	NaN
1	3	1	16	30	2	NaN	1	750	1	NaN	718.7	NaN	NaN	NaN
1	3	1	16	31	1	NaN	2	1500	1	NaN	1636.7	NaN	NaN	NaN
1	3	1	16	32	2	NaN	1	750	1	NaN	663.7	NaN	NaN	NaN
1	3	1	16	33	1	NaN	2	1200	1	NaN	1231.7	NaN	NaN	NaN
1	3	1	16	34	2	NaN	1	900	1	NaN	793.6	NaN	NaN	NaN
1	3	1	16	35	1	NaN	2	1350	1	NaN	1101.6	NaN	NaN	NaN
1	3	1	16	36	2	NaN	1	900	1	NaN	781.7	NaN	NaN	NaN
1	3	1	16	37	1	NaN	2	1800	1	NaN	1466.6	NaN	NaN	NaN
1	3	1	16	38	2	NaN	1	750	1	NaN	626.7	NaN	NaN	NaN
1	3	1	16	39	1	NaN	2	1500	1	NaN	1404.8	NaN	NaN	NaN
1	3	1	16	40	2	NaN	1	450	1	NaN	458.7	NaN	NaN	NaN

## Sheet: 4
									response		TR		extra response
experiment	participant	handedness (1: left, 2: right)	session	trial/session	stim (1: green, 2: orange)	CMR	prior (1: short, 2: long)	TS	L	R	L	R	L	R
1	4	2	1	1	1	NaN	2	1500	NaN	1	NaN	1149.3	NaN	NaN
1	4	2	1	2	2	NaN	1	900	NaN	1	NaN	874.3	NaN	NaN
1	4	2	1	3	1	NaN	2	1800	NaN	1	NaN	1415.3	NaN	NaN
1	4	2	1	4	2	NaN	1	1050	NaN	1	NaN	864.4	NaN	NaN
1	4	2	1	5	1	NaN	2	1350	NaN	1	NaN	1243.4	NaN	NaN
1	4	2	1	6	2	NaN	1	750	NaN	1	NaN	526.4	NaN	NaN
1	4	2	1	7	1	NaN	2	1200	NaN	1	NaN	1091.4	NaN	NaN
1	4	2	1	8	2	NaN	1	900	NaN	1	NaN	1033.3	NaN	NaN
1	4	2	1	9	1	NaN	2	1200	NaN	1	NaN	1094.4	NaN	NaN
1	4	2	1	10	2	NaN	1	600	NaN	1	NaN	650.4	NaN	NaN
1	4	2	1	11	1	NaN	2	1350	NaN	1	NaN	1319.3	NaN	NaN
1	4	2	1	12	2	NaN	1	450	NaN	1	NaN	604.4	NaN	NaN
1	4	2	1	13	1	NaN	2	1500	NaN	1	NaN	1241.3	NaN	NaN
1	4	2	1	14	2	NaN	1	450	NaN	1	NaN	558.3	NaN	NaN
1	4	2	1	15	1	NaN	2	1350	NaN	1	NaN	1106.3	NaN	NaN
1	4	2	1	16	2	NaN	1	450	NaN	1	NaN	514.4	NaN	NaN
1	4	2	1	17	1	NaN	2	1800	NaN	1	NaN	1525.4	NaN	NaN
1	4	2	1	18	2	NaN	1	900	NaN	1	NaN	853.4	NaN	NaN
1	4	2	1	19	1	NaN	2	1800	NaN	1	NaN	1472.4	NaN	NaN
1	4	2	1	20	2	NaN	1	750	NaN	1	NaN	779.4	NaN	NaN
1	4	2	1	21	1	NaN	2	1500	NaN	1	NaN	1319.4	NaN	NaN
1	4	2	1	22	2	NaN	1	450	NaN	1	NaN	526.4	NaN	NaN
1	4	2	1	23	1	NaN	2	1650	NaN	1	NaN	1647.4	NaN	NaN
1	4	2	1	24	2	NaN	1	600	NaN	1	NaN	577.4	NaN	NaN
1	4	2	1	25	1	NaN	2	1650	NaN	1	NaN	1726.4	NaN	1
1	4	2	1	26	2	NaN	1	600	NaN	1	NaN	582.3	NaN	NaN
1	4	2	1	27	1	NaN	2	1200	NaN	1	NaN	1330.5	NaN	NaN
1	4	2	1	28	2	NaN	1	900	NaN	1	NaN	737.5	NaN	NaN
1	4	2	1	29	1	NaN	2	1650	NaN	1	NaN	1535.4	NaN	NaN
1	4	2	1	30	2	NaN	1	750	NaN	1	NaN	670.4	NaN	NaN
1	4	2	1	31	1	NaN	2	1650	NaN	1	NaN	1690.5	NaN	NaN
1	4	2	1	32	2	NaN	1	1050	NaN	1	NaN	1118.4	NaN	NaN
1	4	2	1	33	1	NaN	2	1500	NaN	1	NaN	1317.4	NaN	NaN
1	4	2	1	34	2	NaN	1	750	NaN	1	NaN	689.4	NaN	NaN
1	4	2	1	35	1	NaN	2	1800	NaN	1	NaN	1541.4	NaN	NaN
1	4	2	1	36	2	NaN	1	1050	NaN	1	NaN	1074.4	NaN	NaN
1	4	2	1	37	1	NaN	2	1350	NaN	1	NaN	1451.4	NaN	NaN
1	4	2	1	38	2	NaN	1	1050	NaN	1	NaN	1189.5	NaN	NaN
1	4	2	1	39	1	NaN	2	1200	NaN	1	NaN	1222.5	NaN	NaN
1	4	2	1	40	2	NaN	1	600	NaN	1	NaN	659.5	NaN	NaN
1	4	2	2	1	1	NaN	2	1500	NaN	1	NaN	1303.6	NaN	NaN
1	4	2	2	2	2	NaN	1	600	NaN	1	NaN	614.6	NaN	NaN
1	4	2	2	3	1	NaN	2	1800	NaN	1	NaN	1525.6	NaN	NaN
1	4	2	2	4	2	NaN	1	600	NaN	1	NaN	711.6	NaN	NaN
1	4	2	2	5	1	NaN	2	1200	NaN	1	NaN	1312.6	NaN	NaN
1	4	2	2	6	2	NaN	1	900	NaN	1	NaN	802.6	NaN	NaN
1	4	2	2	7	1	NaN	2	1200	NaN	1	NaN	1285.6	NaN	NaN
1	4	2	2	8	2	NaN	1	450	NaN	1	NaN	461.6	NaN	NaN
1	4	2	2	9	1	NaN	2	1650	NaN	1	NaN	1541.6	NaN	NaN
1	4	2	2	10	2	NaN	1	1050	NaN	1	NaN	1100.6	NaN	NaN
1	4	2	2	11	1	NaN	2	1350	NaN	1	NaN	1393.6	NaN	NaN
1	4	2	2	12	2	NaN	1	750	NaN	1	NaN	730.6	NaN	NaN
1	4	2	2	13	1	NaN	2	1800	NaN	1	NaN	1652.6	NaN	NaN
1	4	2	2	14	2	NaN	1	450	NaN	1	NaN	469.6	NaN	NaN
1	4	2	2	15	1	NaN	2	1200	NaN	1	NaN	1365.6	NaN	NaN
1	4	2	2	16	2	NaN	1	750	NaN	1	NaN	723.7	NaN	NaN
1	4	2	2	17	1	NaN	2	1800	NaN	1	NaN	1616.7	NaN	NaN
1	4	2	2	18	2	NaN	1	600	NaN	1	NaN	649.7	NaN	NaN
1	4	2	2	19	1	NaN	2	1650	NaN	1	NaN	1648.7	NaN	NaN
1	4	2	2	20	2	NaN	1	600	NaN	1	NaN	590.7	NaN	NaN
1	4	2	2	21	1	NaN	2	1650	NaN	1	NaN	1628.7	NaN	NaN
1	4	2	2	22	2	NaN	1	900	NaN	1	NaN	1049.7	NaN	NaN
1	4	2	2	23	1	NaN	2	1350	NaN	1	NaN	1504.6	NaN	NaN
1	4	2	2	24	2	NaN	1	1050	NaN	1	NaN	915.6	NaN	NaN
1	4	2	2	25	1	NaN	2	1650	NaN	1	NaN	1620.6	NaN	NaN
1	4	2	2	26	2	NaN	1	1050	NaN	1	NaN	1075.6	NaN	NaN
1	4	2	2	27	1	NaN	2	1800	NaN	1	NaN	1749.7	NaN	NaN
1	4	2	2	28	2	NaN	1	750	NaN	1	NaN	764.7	NaN	NaN
1	4	2	2	29	1	NaN	2	1500	NaN	1	NaN	1416.7	NaN	NaN
1	4	2	2	30	2	NaN	1	450	NaN	1	NaN	486.7	NaN	NaN
1	4	2	2	31	1	NaN	2	1350	NaN	1	NaN	1274.7	NaN	NaN
1	4	2	2	32	2	NaN	1	900	NaN	1	NaN	800.7	NaN	NaN
1	4	2	2	33	1	NaN	2	1500	NaN	1	NaN	1422.7	NaN	NaN
1	4	2	2	34	2	NaN	1	750	NaN	1	NaN	729.7	NaN	NaN
1	4	2	2	35	1	NaN	2	1200	NaN	1	NaN	1250.7	NaN	NaN
1	4	2	2	36	2	NaN	1	900	NaN	1	NaN	943.7	NaN	NaN
1	4	2	2	37	1	NaN	2	1500	NaN	1	NaN	1548.7	NaN	NaN
1	4	2	2	38	2	NaN	1	1050	NaN	1	NaN	956.8	NaN	NaN
1	4	2	2	39	1	NaN	2	1350	NaN	1	NaN	1330.8	NaN	NaN
1	4	2	2	40	2	NaN	1	450	NaN	1	NaN	470.8	NaN	NaN
1	4	2	3	1	1	NaN	2	1200	NaN	1	NaN	1351.8	NaN	NaN
1	4	2	3	2	2	NaN	1	450	NaN	1	NaN	458.8	NaN	NaN
1	4	2	3	3	1	NaN	2	1500	NaN	1	NaN	1582.8	NaN	NaN
1	4	2	3	4	2	NaN	1	900	NaN	1	NaN	835.8	NaN	NaN
1	4	2	3	5	1	NaN	2	1650	NaN	1	NaN	1544.9	NaN	NaN
1	4	2	3	6	2	NaN	1	600	NaN	1	NaN	630.9	NaN	NaN
1	4	2	3	7	1	NaN	2	1650	NaN	1	NaN	1539.9	NaN	NaN
1	4	2	3	8	2	NaN	1	900	NaN	1	NaN	891.9	NaN	NaN
1	4	2	3	9	1	NaN	2	1200	NaN	1	NaN	1290.9	NaN	NaN
1	4	2	3	10	2	NaN	1	600	NaN	1	NaN	564.9	NaN	NaN
1	4	2	3	11	1	NaN	2	1800	NaN	1	NaN	1495.9	NaN	NaN
1	4	2	3	12	2	NaN	1	450	NaN	1	NaN	457.8	NaN	NaN
1	4	2	3	13	1	NaN	2	1500	NaN	1	NaN	1409.8	NaN	NaN
1	4	2	3	14	2	NaN	1	750	NaN	1	NaN	732.9	NaN	NaN
1	4	2	3	15	1	NaN	2	1800	NaN	1	NaN	1653.8	NaN	NaN
1	4	2	3	16	2	NaN	1	1050	NaN	1	NaN	996.9	NaN	NaN
1	4	2	3	17	1	NaN	2	1500	NaN	1	NaN	1385.9	NaN	NaN
1	4	2	3	18	2	NaN	1	750	NaN	1	NaN	739.9	NaN	NaN
1	4	2	3	19	1	NaN	2	1200	NaN	1	NaN	1288.9	NaN	NaN
1	4	2	3	20	2	NaN	1	600	NaN	1	NaN	675.9	NaN	NaN
1	4	2	3	21	1	NaN	2	1650	NaN	1	NaN	1406.9	NaN	NaN
1	4	2	3	22	2	NaN	1	900	NaN	1	NaN	848.9	NaN	NaN
1	4	2	3	23	1	NaN	2	1800	NaN	1	NaN	1700.9	NaN	NaN
1	4	2	3	24	2	NaN	1	450	NaN	1	NaN	555.9	NaN	NaN
1	4	2	3	25	1	NaN	2	1500	NaN	1	NaN	1568.9	NaN	NaN
1	4	2	3	26	2	NaN	1	1050	NaN	1	NaN	971.9	NaN	NaN
1	4	2	3	27	1	NaN	2	1650	NaN	1	NaN	1608	NaN	NaN
1	4	2	3	28	2	NaN	1	900	NaN	1	NaN	913.9	NaN	NaN
1	4	2	3	29	1	NaN	2	1350	NaN	1	NaN	1387	NaN	NaN
1	4	2	3	30	2	NaN	1	750	NaN	1	NaN	792	NaN	NaN
1	4	2	3	31	1	NaN	2	1350	NaN	1	NaN	1465	NaN	NaN
1	4	2	3	32	2	NaN	1	1050	NaN	1	NaN	1044.9	NaN	NaN
1	4	2	3	33	1	NaN	2	1800	NaN	1	NaN	1603.9	NaN	NaN
1	4	2	3	34	2	NaN	1	1050	NaN	1	NaN	1195.9	NaN	NaN
1	4	2	3	35	1	NaN	2	1200	NaN	1	NaN	1204.9	NaN	NaN
1	4	2	3	36	2	NaN	1	450	NaN	1	NaN	587.9	NaN	NaN
1	4	2	3	37	1	NaN	2	1350	NaN	1	NaN	1345.9	NaN	NaN
1	4	2	3	38	2	NaN	1	750	NaN	1	NaN	674	NaN	NaN
1	4	2	3	39	1	NaN	2	1350	NaN	1	NaN	1334	NaN	NaN
1	4	2	3	40	2	NaN	1	600	NaN	1	NaN	590	NaN	NaN
1	4	2	4	1	1	NaN	2	1200	NaN	1	NaN	1240	NaN	NaN
1	4	2	4	2	2	NaN	1	600	NaN	1	NaN	561	NaN	NaN
1	4	2	4	3	1	NaN	2	1800	NaN	1	NaN	1479	NaN	NaN
1	4	2	4	4	2	NaN	1	750	NaN	1	NaN	745.1	NaN	NaN
1	4	2	4	5	1	NaN	2	1650	NaN	1	NaN	1626.1	NaN	NaN
1	4	2	4	6	2	NaN	1	1050	NaN	1	NaN	1041.1	NaN	NaN
1	4	2	4	7	1	NaN	2	1350	NaN	1	NaN	1365.1	NaN	NaN
1	4	2	4	8	2	NaN	1	450	NaN	1	NaN	472.1	NaN	NaN
1	4	2	4	9	1	NaN	2	1500	NaN	1	NaN	1574.1	NaN	NaN
1	4	2	4	10	2	NaN	1	750	NaN	1	NaN	720.1	NaN	NaN
1	4	2	4	11	1	NaN	2	1800	NaN	1	NaN	1815.1	NaN	NaN
1	4	2	4	12	2	NaN	1	1050	NaN	1	NaN	1072.1	NaN	NaN
1	4	2	4	13	1	NaN	2	1200	NaN	1	NaN	1361.1	NaN	NaN
1	4	2	4	14	2	NaN	1	750	NaN	1	NaN	646.1	NaN	NaN
1	4	2	4	15	1	NaN	2	1200	NaN	1	NaN	1324.2	NaN	NaN
1	4	2	4	16	2	NaN	1	1050	NaN	1	NaN	971.2	NaN	NaN
1	4	2	4	17	1	NaN	2	1500	NaN	1	NaN	1379.2	NaN	NaN
1	4	2	4	18	2	NaN	1	600	NaN	1	NaN	615.2	NaN	NaN
1	4	2	4	19	1	NaN	2	1500	NaN	1	NaN	1541.2	NaN	NaN
1	4	2	4	20	2	NaN	1	450	NaN	1	NaN	495.1	NaN	NaN
1	4	2	4	21	1	NaN	2	1350	NaN	1	NaN	1303.1	NaN	NaN
1	4	2	4	22	2	NaN	1	750	NaN	1	NaN	827.1	NaN	NaN
1	4	2	4	23	1	NaN	2	1200	NaN	1	NaN	1192.2	NaN	NaN
1	4	2	4	24	2	NaN	1	1050	NaN	1	NaN	1064.1	NaN	NaN
1	4	2	4	25	1	NaN	2	1650	NaN	1	NaN	1556.1	NaN	NaN
1	4	2	4	26	2	NaN	1	600	NaN	1	NaN	605.1	NaN	NaN
1	4	2	4	27	1	NaN	2	1800	NaN	1	NaN	1542.3	NaN	NaN
1	4	2	4	28	2	NaN	1	900	NaN	1	NaN	939.2	NaN	NaN
1	4	2	4	29	1	NaN	2	1350	NaN	1	NaN	1364.2	NaN	NaN
1	4	2	4	30	2	NaN	1	450	NaN	1	NaN	493.2	NaN	NaN
1	4	2	4	31	1	NaN	2	1650	NaN	1	NaN	1618.2	NaN	NaN
1	4	2	4	32	2	NaN	1	450	NaN	1	NaN	542.2	NaN	NaN
1	4	2	4	33	1	NaN	2	1350	NaN	1	NaN	1332.2	NaN	NaN
1	4	2	4	34	2	NaN	1	900	NaN	1	NaN	969.2	NaN	NaN
1	4	2	4	35	1	NaN	2	1500	NaN	1	NaN	1458.2	NaN	NaN
1	4	2	4	36	2	NaN	1	900	NaN	1	NaN	849.2	NaN	NaN
1	4	2	4	37	1	NaN	2	1650	NaN	1	NaN	1533.2	NaN	NaN
1	4	2	4	38	2	NaN	1	900	NaN	1	NaN	784.3	NaN	NaN
1	4	2	4	39	1	NaN	2	1800	NaN	1	NaN	1897.3	NaN	NaN
1	4	2	4	40	2	NaN	1	600	NaN	1	NaN	582.3	NaN	NaN
1	4	2	5	1	1	NaN	2	1650	NaN	1	NaN	1531.5	NaN	NaN
1	4	2	5	2	2	NaN	1	600	NaN	1	NaN	717.5	NaN	NaN
1	4	2	5	3	1	NaN	2	1200	NaN	1	NaN	1351.5	NaN	NaN
1	4	2	5	4	2	NaN	1	750	NaN	1	NaN	738.5	NaN	NaN
1	4	2	5	5	1	NaN	2	1500	NaN	1	NaN	1458.6	NaN	NaN
1	4	2	5	6	2	NaN	1	900	NaN	1	NaN	887.6	NaN	NaN
1	4	2	5	7	1	NaN	2	1800	NaN	1	NaN	1543.6	NaN	NaN
1	4	2	5	8	2	NaN	1	1050	NaN	1	NaN	1078.6	NaN	NaN
1	4	2	5	9	1	NaN	2	1650	NaN	1	NaN	1606.6	NaN	NaN
1	4	2	5	10	2	NaN	1	600	NaN	1	NaN	543.6	NaN	NaN
1	4	2	5	11	1	NaN	2	1500	NaN	1	NaN	1495.6	NaN	NaN
1	4	2	5	12	2	NaN	1	1050	NaN	1	NaN	948.6	NaN	NaN
1	4	2	5	13	1	NaN	2	1350	NaN	1	NaN	1504.6	NaN	NaN
1	4	2	5	14	2	NaN	1	900	NaN	1	NaN	802.6	NaN	NaN
1	4	2	5	15	1	NaN	2	1350	NaN	1	NaN	1143.6	NaN	NaN
1	4	2	5	16	2	NaN	1	450	NaN	1	NaN	479.6	NaN	NaN
1	4	2	5	17	1	NaN	2	1350	NaN	1	NaN	1499.6	NaN	NaN
1	4	2	5	18	2	NaN	1	600	NaN	1	NaN	543.6	NaN	NaN
1	4	2	5	19	1	NaN	2	1800	NaN	1	NaN	1424.6	NaN	NaN
1	4	2	5	20	2	NaN	1	1050	NaN	1	NaN	994.6	NaN	NaN
1	4	2	5	21	1	NaN	2	1200	NaN	1	NaN	1216.6	NaN	NaN
1	4	2	5	22	2	NaN	1	450	NaN	1	NaN	593.6	NaN	NaN
1	4	2	5	23	1	NaN	2	1350	NaN	1	NaN	1285.6	NaN	NaN
1	4	2	5	24	2	NaN	1	900	NaN	1	NaN	910.6	NaN	NaN
1	4	2	5	25	1	NaN	2	1500	NaN	1	NaN	1345.6	NaN	NaN
1	4	2	5	26	2	NaN	1	750	NaN	1	NaN	693.6	NaN	NaN
1	4	2	5	27	1	NaN	2	1200	NaN	1	NaN	1333.7	NaN	NaN
1	4	2	5	28	2	NaN	1	450	NaN	1	NaN	460.7	NaN	NaN
1	4	2	5	29	1	NaN	2	1800	NaN	1	NaN	1493.7	NaN	NaN
1	4	2	5	30	2	NaN	1	600	NaN	1	NaN	520.7	NaN	NaN
1	4	2	5	31	1	NaN	2	1650	NaN	1	NaN	1495.7	NaN	NaN
1	4	2	5	32	2	NaN	1	450	NaN	1	NaN	431.7	NaN	NaN
1	4	2	5	33	1	NaN	2	1500	NaN	1	NaN	1453.7	NaN	NaN
1	4	2	5	34	2	NaN	1	750	NaN	1	NaN	752.7	NaN	NaN
1	4	2	5	35	1	NaN	2	1800	NaN	1	NaN	1545.6	NaN	NaN
1	4	2	5	36	2	NaN	1	750	NaN	1	NaN	683.7	NaN	NaN
1	4	2	5	37	1	NaN	2	1650	NaN	1	NaN	1482.7	NaN	NaN
1	4	2	5	38	2	NaN	1	900	NaN	1	NaN	940.8	NaN	NaN
1	4	2	5	39	1	NaN	2	1200	NaN	1	NaN	1296.8	NaN	NaN
1	4	2	5	40	2	NaN	1	1050	NaN	1	NaN	1056.8	NaN	NaN
1	4	2	6	1	1	NaN	2	1200	NaN	1	NaN	1206.8	NaN	NaN
1	4	2	6	2	2	NaN	1	1050	NaN	1	NaN	1054.8	NaN	NaN
1	4	2	6	3	1	NaN	2	1500	NaN	1	NaN	1424.7	NaN	NaN
1	4	2	6	4	2	NaN	1	450	NaN	1	NaN	424.9	NaN	NaN
1	4	2	6	5	1	NaN	2	1350	NaN	1	NaN	1353.8	NaN	NaN
1	4	2	6	6	2	NaN	1	900	NaN	1	NaN	1020.9	NaN	NaN
1	4	2	6	7	1	NaN	2	1500	NaN	1	NaN	1411.9	NaN	NaN
1	4	2	6	8	2	NaN	1	600	NaN	1	NaN	617.8	NaN	NaN
1	4	2	6	9	1	NaN	2	1650	NaN	1	NaN	1503.8	NaN	NaN
1	4	2	6	10	2	NaN	1	450	NaN	1	NaN	493.8	NaN	NaN
1	4	2	6	11	1	NaN	2	1800	NaN	1	NaN	1639.8	NaN	NaN
1	4	2	6	12	2	NaN	1	600	NaN	1	NaN	581.8	NaN	NaN
1	4	2	6	13	1	NaN	2	1500	NaN	1	NaN	1610.8	NaN	NaN
1	4	2	6	14	2	NaN	1	450	NaN	1	NaN	482.8	NaN	NaN
1	4	2	6	15	1	NaN	2	1500	NaN	1	NaN	1544.8	NaN	NaN
1	4	2	6	16	2	NaN	1	750	NaN	1	NaN	682.9	NaN	NaN
1	4	2	6	17	1	NaN	2	1800	NaN	1	NaN	1573.9	NaN	NaN
1	4	2	6	18	2	NaN	1	750	NaN	1	NaN	720.9	NaN	NaN
1	4	2	6	19	1	NaN	2	1650	NaN	1	NaN	1680.9	NaN	NaN
1	4	2	6	20	2	NaN	1	600	NaN	1	NaN	617.9	NaN	NaN
1	4	2	6	21	1	NaN	2	1200	NaN	1	NaN	1323.9	NaN	NaN
1	4	2	6	22	2	NaN	1	750	NaN	1	NaN	681.9	NaN	NaN
1	4	2	6	23	1	NaN	2	1800	NaN	1	NaN	1701.9	NaN	NaN
1	4	2	6	24	2	NaN	1	600	NaN	1	NaN	599.9	NaN	NaN
1	4	2	6	25	1	NaN	2	1200	NaN	1	NaN	1329.9	NaN	NaN
1	4	2	6	26	2	NaN	1	900	NaN	1	NaN	894.9	NaN	NaN
1	4	2	6	27	1	NaN	2	1350	NaN	1	NaN	1077.9	NaN	NaN
1	4	2	6	28	2	NaN	1	900	NaN	1	NaN	921.9	NaN	NaN
1	4	2	6	29	1	NaN	2	1350	NaN	1	NaN	1289.9	NaN	NaN
1	4	2	6	30	2	NaN	1	1050	NaN	1	NaN	991.9	NaN	NaN
1	4	2	6	31	1	NaN	2	1800	NaN	1	NaN	1535.9	NaN	NaN
1	4	2	6	32	2	NaN	1	1050	NaN	1	NaN	1030.9	NaN	NaN
1	4	2	6	33	1	NaN	2	1200	NaN	1	NaN	1263.9	NaN	NaN
1	4	2	6	34	2	NaN	1	450	NaN	1	NaN	435.9	NaN	NaN
1	4	2	6	35	1	NaN	2	1650	NaN	1	NaN	1520.9	NaN	NaN
1	4	2	6	36	2	NaN	1	900	NaN	1	NaN	913.9	NaN	NaN
1	4	2	6	37	1	NaN	2	1650	NaN	1	NaN	1535.9	NaN	NaN
1	4	2	6	38	2	NaN	1	1050	NaN	1	NaN	1006	NaN	NaN
1	4	2	6	39	1	NaN	2	1350	NaN	1	NaN	1340	NaN	NaN
1	4	2	6	40	2	NaN	1	750	NaN	1	NaN	695	NaN	NaN
1	4	2	7	1	1	NaN	2	1650	NaN	1	NaN	1446	NaN	NaN
1	4	2	7	2	2	NaN	1	750	NaN	1	NaN	739	NaN	NaN
1	4	2	7	3	1	NaN	2	1650	NaN	1	NaN	1505	NaN	NaN
1	4	2	7	4	2	NaN	1	900	NaN	1	NaN	976.1	NaN	NaN
1	4	2	7	5	1	NaN	2	1200	NaN	1	NaN	1294.1	NaN	NaN
1	4	2	7	6	2	NaN	1	600	NaN	1	NaN	602.1	NaN	NaN
1	4	2	7	7	1	NaN	2	1650	NaN	1	NaN	1544.1	NaN	NaN
1	4	2	7	8	2	NaN	1	450	NaN	1	NaN	410.1	NaN	NaN
1	4	2	7	9	1	NaN	2	1350	NaN	1	NaN	1273.1	NaN	NaN
1	4	2	7	10	2	NaN	1	900	NaN	1	NaN	937.1	NaN	NaN
1	4	2	7	11	1	NaN	2	1650	NaN	1	NaN	1569.1	NaN	NaN
1	4	2	7	12	2	NaN	1	900	NaN	1	NaN	889.1	NaN	NaN
1	4	2	7	13	1	NaN	2	1500	NaN	1	NaN	1491	NaN	NaN
1	4	2	7	14	2	NaN	1	450	NaN	1	NaN	409.1	NaN	NaN
1	4	2	7	15	1	NaN	2	1500	NaN	1	NaN	1497	NaN	NaN
1	4	2	7	16	2	NaN	1	600	NaN	1	NaN	547.1	NaN	NaN
1	4	2	7	17	1	NaN	2	1800	NaN	1	NaN	1628.1	NaN	NaN
1	4	2	7	18	2	NaN	1	900	NaN	1	NaN	897.1	NaN	NaN
1	4	2	7	19	1	NaN	2	1350	NaN	1	NaN	1402.1	NaN	NaN
1	4	2	7	20	2	NaN	1	600	NaN	1	NaN	554.1	NaN	NaN
1	4	2	7	21	1	NaN	2	1350	NaN	1	NaN	1401.1	NaN	NaN
1	4	2	7	22	2	NaN	1	600	NaN	1	NaN	568.1	NaN	NaN
1	4	2	7	23	1	NaN	2	1500	NaN	1	NaN	1329.1	NaN	NaN
1	4	2	7	24	2	NaN	1	1050	NaN	1	NaN	1022.1	NaN	NaN
1	4	2	7	25	1	NaN	2	1350	NaN	1	NaN	1267.1	NaN	NaN
1	4	2	7	26	2	NaN	1	750	NaN	1	NaN	741.1	NaN	NaN
1	4	2	7	27	1	NaN	2	1200	NaN	1	NaN	1063.2	NaN	NaN
1	4	2	7	28	2	NaN	1	1050	NaN	1	NaN	978.2	NaN	NaN
1	4	2	7	29	1	NaN	2	1500	NaN	1	NaN	1399.1	NaN	NaN
1	4	2	7	30	2	NaN	1	1050	NaN	1	NaN	1015.2	NaN	NaN
1	4	2	7	31	1	NaN	2	1800	NaN	1	NaN	1810.2	NaN	NaN
1	4	2	7	32	2	NaN	1	1050	NaN	1	NaN	1042.2	NaN	NaN
1	4	2	7	33	1	NaN	2	1200	NaN	1	NaN	1227.2	NaN	NaN
1	4	2	7	34	2	NaN	1	750	NaN	1	NaN	765.2	NaN	NaN
1	4	2	7	35	1	NaN	2	1200	NaN	1	NaN	1190.2	NaN	NaN
1	4	2	7	36	2	NaN	1	450	NaN	1	NaN	466.1	NaN	NaN
1	4	2	7	37	1	NaN	2	1800	NaN	1	NaN	1486.1	NaN	NaN
1	4	2	7	38	2	NaN	1	450	NaN	1	NaN	431.2	NaN	NaN
1	4	2	7	39	1	NaN	2	1800	NaN	1	NaN	1536.2	NaN	NaN
1	4	2	7	40	2	NaN	1	750	NaN	1	NaN	740.3	NaN	NaN
1	4	2	8	1	1	NaN	2	1200	NaN	1	NaN	1158.3	NaN	NaN
1	4	2	8	2	2	NaN	1	600	NaN	1	NaN	675.2	NaN	NaN
1	4	2	8	3	1	NaN	2	1350	NaN	1	NaN	1186.3	NaN	NaN
1	4	2	8	4	2	NaN	1	600	NaN	1	NaN	583.3	NaN	NaN
1	4	2	8	5	1	NaN	2	1500	NaN	1	NaN	1315.3	NaN	NaN
1	4	2	8	6	2	NaN	1	1050	NaN	1	NaN	1117.3	NaN	NaN
1	4	2	8	7	1	NaN	2	1650	NaN	1	NaN	1443.4	NaN	NaN
1	4	2	8	8	2	NaN	1	1050	NaN	1	NaN	1075.3	NaN	NaN
1	4	2	8	9	1	NaN	2	1350	NaN	1	NaN	1453.3	NaN	NaN
1	4	2	8	10	2	NaN	1	900	NaN	1	NaN	782.3	NaN	NaN
1	4	2	8	11	1	NaN	2	1500	NaN	1	NaN	1358.3	NaN	NaN
1	4	2	8	12	2	NaN	1	900	NaN	1	NaN	958.3	NaN	NaN
1	4	2	8	13	1	NaN	2	1800	NaN	1	NaN	1553.3	NaN	NaN
1	4	2	8	14	2	NaN	1	900	NaN	1	NaN	866.3	NaN	NaN
1	4	2	8	15	1	NaN	2	1650	NaN	1	NaN	1559.4	NaN	NaN
1	4	2	8	16	2	NaN	1	1050	NaN	1	NaN	1120.4	NaN	NaN
1	4	2	8	17	1	NaN	2	1500	NaN	1	NaN	1296.4	NaN	NaN
1	4	2	8	18	2	NaN	1	450	NaN	1	NaN	487.4	NaN	NaN
1	4	2	8	19	1	NaN	2	1200	NaN	1	NaN	1195.4	NaN	NaN
1	4	2	8	20	2	NaN	1	450	NaN	1	NaN	472.4	NaN	NaN
1	4	2	8	21	1	NaN	2	1650	NaN	1	NaN	1517.4	NaN	NaN
1	4	2	8	22	2	NaN	1	600	NaN	1	NaN	619.4	NaN	NaN
1	4	2	8	23	1	NaN	2	1650	NaN	1	NaN	1686.4	NaN	NaN
1	4	2	8	24	2	NaN	1	750	NaN	1	NaN	746.3	NaN	NaN
1	4	2	8	25	1	NaN	2	1800	NaN	1	NaN	1541.4	NaN	NaN
1	4	2	8	26	2	NaN	1	450	NaN	1	NaN	475.4	NaN	NaN
1	4	2	8	27	1	NaN	2	1200	NaN	1	NaN	1138.4	NaN	NaN
1	4	2	8	28	2	NaN	1	750	NaN	1	NaN	716.4	NaN	NaN
1	4	2	8	29	1	NaN	2	1350	NaN	1	NaN	1431.4	NaN	NaN
1	4	2	8	30	2	NaN	1	600	NaN	NaN	NaN	NaN	NaN	NaN
1	4	2	8	31	1	NaN	2	1800	NaN	1	NaN	1439.4	NaN	NaN
1	4	2	8	32	2	NaN	1	900	NaN	1	NaN	849.4	NaN	NaN
1	4	2	8	33	1	NaN	2	1500	NaN	1	NaN	1354.4	NaN	NaN
1	4	2	8	34	2	NaN	1	450	NaN	1	NaN	460.4	NaN	NaN
1	4	2	8	35	1	NaN	2	1350	NaN	1	NaN	1261.4	NaN	NaN
1	4	2	8	36	2	NaN	1	1050	NaN	1	NaN	1111.4	NaN	NaN
1	4	2	8	37	1	NaN	2	1800	NaN	1	NaN	1386.5	NaN	NaN
1	4	2	8	38	2	NaN	1	750	NaN	1	NaN	767.5	NaN	NaN
1	4	2	8	39	1	NaN	2	1200	NaN	1	NaN	1257.5	NaN	NaN
1	4	2	8	40	2	NaN	1	750	NaN	1	NaN	712.5	NaN	NaN
1	4	2	9	1	1	NaN	2	1650	NaN	1	NaN	1379.7	NaN	NaN
1	4	2	9	2	2	NaN	1	900	NaN	1	NaN	872.7	NaN	NaN
1	4	2	9	3	1	NaN	2	1200	NaN	1	NaN	1296.8	NaN	NaN
1	4	2	9	4	2	NaN	1	450	NaN	1	NaN	459.7	NaN	NaN
1	4	2	9	5	1	NaN	2	1800	NaN	1	NaN	1506.8	NaN	NaN
1	4	2	9	6	2	NaN	1	450	NaN	1	NaN	408.9	NaN	NaN
1	4	2	9	7	1	NaN	2	1350	NaN	1	NaN	1278.8	NaN	NaN
1	4	2	9	8	2	NaN	1	900	NaN	1	NaN	825.8	NaN	NaN
1	4	2	9	9	1	NaN	2	1650	NaN	1	NaN	1543.8	NaN	NaN
1	4	2	9	10	2	NaN	1	1050	NaN	1	NaN	1074.8	NaN	NaN
1	4	2	9	11	1	NaN	2	1500	NaN	1	NaN	1648.8	NaN	NaN
1	4	2	9	12	2	NaN	1	1050	NaN	1	NaN	1068.8	NaN	NaN
1	4	2	9	13	1	NaN	2	1200	NaN	1	NaN	1217.8	NaN	NaN
1	4	2	9	14	2	NaN	1	600	NaN	1	NaN	592.8	NaN	NaN
1	4	2	9	15	1	NaN	2	1350	NaN	1	NaN	1424.8	NaN	NaN
1	4	2	9	16	2	NaN	1	900	NaN	1	NaN	812.9	NaN	NaN
1	4	2	9	17	1	NaN	2	1350	NaN	1	NaN	1240.9	NaN	NaN
1	4	2	9	18	2	NaN	1	750	NaN	1	NaN	623.9	NaN	NaN
1	4	2	9	19	1	NaN	2	1500	NaN	1	NaN	1441.9	NaN	NaN
1	4	2	9	20	2	NaN	1	600	NaN	1	NaN	535.9	NaN	NaN
1	4	2	9	21	1	NaN	2	1650	NaN	1	NaN	1311.8	NaN	NaN
1	4	2	9	22	2	NaN	1	450	NaN	1	NaN	484.8	NaN	NaN
1	4	2	9	23	1	NaN	2	1800	NaN	1	NaN	1469.8	NaN	NaN
1	4	2	9	24	2	NaN	1	750	NaN	1	NaN	702.8	NaN	NaN
1	4	2	9	25	1	NaN	2	1350	NaN	1	NaN	1245.8	NaN	NaN
1	4	2	9	26	2	NaN	1	900	NaN	1	NaN	803.8	NaN	NaN
1	4	2	9	27	1	NaN	2	1800	NaN	1	NaN	1604.9	NaN	NaN
1	4	2	9	28	2	NaN	1	600	NaN	1	NaN	608.9	NaN	NaN
1	4	2	9	29	1	NaN	2	1500	NaN	1	NaN	1626.9	NaN	NaN
1	4	2	9	30	2	NaN	1	600	NaN	1	NaN	617.9	NaN	NaN
1	4	2	9	31	1	NaN	2	1650	NaN	1	NaN	1507.9	NaN	NaN
1	4	2	9	32	2	NaN	1	1050	NaN	1	NaN	1063.9	NaN	NaN
1	4	2	9	33	1	NaN	2	1500	NaN	1	NaN	1316.9	NaN	NaN
1	4	2	9	34	2	NaN	1	750	NaN	1	NaN	722.9	NaN	NaN
1	4	2	9	35	1	NaN	2	1200	NaN	1	NaN	1326.9	NaN	NaN
1	4	2	9	36	2	NaN	1	450	NaN	1	NaN	470.9	NaN	NaN
1	4	2	9	37	1	NaN	2	1200	NaN	1	NaN	1225.9	NaN	NaN
1	4	2	9	38	2	NaN	1	750	NaN	1	NaN	641.9	NaN	NaN
1	4	2	9	39	1	NaN	2	1800	NaN	1	NaN	1582	NaN	NaN
1	4	2	9	40	2	NaN	1	1050	NaN	1	NaN	1076	NaN	NaN
1	4	2	10	1	1	NaN	2	1500	NaN	1	NaN	1407	NaN	NaN
1	4	2	10	2	2	NaN	1	600	NaN	1	NaN	617	NaN	NaN
1	4	2	10	3	1	NaN	2	1800	NaN	1	NaN	1574	NaN	NaN
1	4	2	10	4	2	NaN	1	750	NaN	1	NaN	768	NaN	NaN
1	4	2	10	5	1	NaN	2	1650	NaN	1	NaN	1522.1	NaN	NaN
1	4	2	10	6	2	NaN	1	750	NaN	1	NaN	764.1	NaN	NaN
1	4	2	10	7	1	NaN	2	1500	NaN	1	NaN	1534.1	NaN	NaN
1	4	2	10	8	2	NaN	1	750	NaN	1	NaN	826	NaN	NaN
1	4	2	10	9	1	NaN	2	1200	NaN	1	NaN	1180.1	NaN	NaN
1	4	2	10	10	2	NaN	1	900	NaN	1	NaN	860	NaN	NaN
1	4	2	10	11	1	NaN	2	1200	NaN	1	NaN	1179.1	NaN	NaN
1	4	2	10	12	2	NaN	1	750	NaN	1	NaN	737	NaN	NaN
1	4	2	10	13	1	NaN	2	1800	NaN	1	NaN	1512	NaN	NaN
1	4	2	10	14	2	NaN	1	600	NaN	1	NaN	663	NaN	NaN
1	4	2	10	15	1	NaN	2	1200	NaN	1	NaN	1320	NaN	NaN
1	4	2	10	16	2	NaN	1	450	NaN	1	NaN	453.1	NaN	NaN
1	4	2	10	17	1	NaN	2	1200	NaN	1	NaN	1229.1	NaN	NaN
1	4	2	10	18	2	NaN	1	1050	NaN	1	NaN	928.1	NaN	NaN
1	4	2	10	19	1	NaN	2	1350	NaN	1	NaN	1306.1	NaN	NaN
1	4	2	10	20	2	NaN	1	1050	NaN	1	NaN	872.1	NaN	NaN
1	4	2	10	21	1	NaN	2	1350	NaN	1	NaN	1312.1	NaN	NaN
1	4	2	10	22	2	NaN	1	450	NaN	1	NaN	504.1	NaN	NaN
1	4	2	10	23	1	NaN	2	1650	NaN	1	NaN	1504.1	NaN	NaN
1	4	2	10	24	2	NaN	1	900	NaN	1	NaN	979.1	NaN	NaN
1	4	2	10	25	1	NaN	2	1800	NaN	1	NaN	1711.1	NaN	NaN
1	4	2	10	26	2	NaN	1	900	NaN	1	NaN	813.1	NaN	NaN
1	4	2	10	27	1	NaN	2	1650	NaN	1	NaN	1820.2	NaN	NaN
1	4	2	10	28	2	NaN	1	600	NaN	1	NaN	620.2	NaN	NaN
1	4	2	10	29	1	NaN	2	1500	NaN	1	NaN	1514.2	NaN	NaN
1	4	2	10	30	2	NaN	1	450	NaN	1	NaN	484.2	NaN	NaN
1	4	2	10	31	1	NaN	2	1350	NaN	1	NaN	1507.2	NaN	NaN
1	4	2	10	32	2	NaN	1	1050	NaN	1	NaN	1066.2	NaN	NaN
1	4	2	10	33	1	NaN	2	1650	NaN	1	NaN	1503.2	NaN	NaN
1	4	2	10	34	2	NaN	1	1050	NaN	1	NaN	1109.2	NaN	NaN
1	4	2	10	35	1	NaN	2	1500	NaN	1	NaN	1273.1	NaN	NaN
1	4	2	10	36	2	NaN	1	450	NaN	1	NaN	381.1	NaN	NaN
1	4	2	10	37	1	NaN	2	1350	NaN	1	NaN	1341.1	NaN	NaN
1	4	2	10	38	2	NaN	1	600	NaN	1	NaN	639.2	NaN	NaN
1	4	2	10	39	1	NaN	2	1800	NaN	1	NaN	1803.2	NaN	NaN
1	4	2	10	40	2	NaN	1	900	NaN	1	NaN	1029.2	NaN	NaN
1	4	2	11	1	1	NaN	2	1200	NaN	1	NaN	1121.3	NaN	NaN
1	4	2	11	2	2	NaN	1	600	NaN	1	NaN	617.2	NaN	NaN
1	4	2	11	3	1	NaN	2	1800	NaN	1	NaN	1576.2	NaN	NaN
1	4	2	11	4	2	NaN	1	600	NaN	1	NaN	755.2	NaN	NaN
1	4	2	11	5	1	NaN	2	1500	NaN	1	NaN	1540.3	NaN	NaN
1	4	2	11	6	2	NaN	1	750	NaN	1	NaN	725.3	NaN	NaN
1	4	2	11	7	1	NaN	2	1500	NaN	1	NaN	1429.3	NaN	NaN
1	4	2	11	8	2	NaN	1	600	NaN	1	NaN	768.3	NaN	NaN
1	4	2	11	9	1	NaN	2	1350	NaN	1	NaN	1335.3	NaN	NaN
1	4	2	11	10	2	NaN	1	750	NaN	1	NaN	711.3	NaN	NaN
1	4	2	11	11	1	NaN	2	1650	NaN	1	NaN	1497.3	NaN	NaN
1	4	2	11	12	2	NaN	1	1050	NaN	1	NaN	968.3	NaN	NaN
1	4	2	11	13	1	NaN	2	1350	NaN	1	NaN	1383.3	NaN	NaN
1	4	2	11	14	2	NaN	1	900	NaN	1	NaN	812.3	NaN	NaN
1	4	2	11	15	1	NaN	2	1350	NaN	1	NaN	1268.3	NaN	NaN
1	4	2	11	16	2	NaN	1	450	NaN	1	NaN	472.4	NaN	NaN
1	4	2	11	17	1	NaN	2	1800	NaN	1	NaN	1738.4	NaN	NaN
1	4	2	11	18	2	NaN	1	1050	NaN	1	NaN	1043.3	NaN	NaN
1	4	2	11	19	1	NaN	2	1200	NaN	1	NaN	1126.4	NaN	NaN
1	4	2	11	20	2	NaN	1	900	NaN	1	NaN	844.4	NaN	NaN
1	4	2	11	21	1	NaN	2	1200	NaN	1	NaN	1239.4	NaN	NaN
1	4	2	11	22	2	NaN	1	450	NaN	1	NaN	508.4	NaN	NaN
1	4	2	11	23	1	NaN	2	1200	NaN	1	NaN	1200.3	NaN	NaN
1	4	2	11	24	2	NaN	1	900	NaN	1	NaN	952.4	NaN	NaN
1	4	2	11	25	1	NaN	2	1650	NaN	1	NaN	1630.3	NaN	NaN
1	4	2	11	26	2	NaN	1	1050	NaN	1	NaN	1070.3	NaN	NaN
1	4	2	11	27	1	NaN	2	1350	NaN	1	NaN	1355.4	NaN	NaN
1	4	2	11	28	2	NaN	1	450	NaN	1	NaN	451.4	NaN	NaN
1	4	2	11	29	1	NaN	2	1800	NaN	1	NaN	1637.4	NaN	NaN
1	4	2	11	30	2	NaN	1	900	NaN	1	NaN	851.4	NaN	NaN
1	4	2	11	31	1	NaN	2	1650	NaN	1	NaN	1612.4	NaN	NaN
1	4	2	11	32	2	NaN	1	750	NaN	1	NaN	803.4	NaN	NaN
1	4	2	11	33	1	NaN	2	1800	NaN	1	NaN	1552.4	NaN	NaN
1	4	2	11	34	2	NaN	1	600	NaN	1	NaN	570.4	NaN	NaN
1	4	2	11	35	1	NaN	2	1500	NaN	1	NaN	1539.4	NaN	NaN
1	4	2	11	36	2	NaN	1	450	NaN	1	NaN	426.4	NaN	NaN
1	4	2	11	37	1	NaN	2	1650	NaN	1	NaN	1701.4	NaN	NaN
1	4	2	11	38	2	NaN	1	1050	NaN	1	NaN	984.5	NaN	NaN
1	4	2	11	39	1	NaN	2	1500	NaN	1	NaN	1464.5	NaN	NaN
1	4	2	11	40	2	NaN	1	750	NaN	1	NaN	777.5	NaN	NaN
1	4	2	12	1	1	NaN	2	1650	NaN	1	NaN	1521.5	NaN	NaN
1	4	2	12	2	2	NaN	1	600	NaN	1	NaN	757.5	NaN	NaN
1	4	2	12	3	1	NaN	2	1650	NaN	1	NaN	1477.5	NaN	NaN
1	4	2	12	4	2	NaN	1	900	NaN	1	NaN	1036.6	NaN	NaN
1	4	2	12	5	1	NaN	2	1200	NaN	1	NaN	1154.6	NaN	NaN
1	4	2	12	6	2	NaN	1	900	NaN	1	NaN	978.6	NaN	NaN
1	4	2	12	7	1	NaN	2	1800	NaN	1	NaN	1664.6	NaN	NaN
1	4	2	12	8	2	NaN	1	450	NaN	1	NaN	433.6	NaN	NaN
1	4	2	12	9	1	NaN	2	1800	NaN	1	NaN	1659.6	NaN	NaN
1	4	2	12	10	2	NaN	1	1050	NaN	1	NaN	1056.6	NaN	NaN
1	4	2	12	11	1	NaN	2	1650	NaN	1	NaN	1614.6	NaN	NaN
1	4	2	12	12	2	NaN	1	450	NaN	1	NaN	469.6	NaN	NaN
1	4	2	12	13	1	NaN	2	1350	NaN	1	NaN	1476.5	NaN	NaN
1	4	2	12	14	2	NaN	1	1050	NaN	1	NaN	1025.5	NaN	NaN
1	4	2	12	15	1	NaN	2	1500	NaN	1	NaN	1534.5	NaN	NaN
1	4	2	12	16	2	NaN	1	1050	NaN	1	NaN	1143.6	NaN	NaN
1	4	2	12	17	1	NaN	2	1350	NaN	1	NaN	1471.6	NaN	NaN
1	4	2	12	18	2	NaN	1	750	NaN	1	NaN	752.6	NaN	NaN
1	4	2	12	19	1	NaN	2	1800	NaN	1	NaN	1553.6	NaN	NaN
1	4	2	12	20	2	NaN	1	450	NaN	1	NaN	485.6	NaN	NaN
1	4	2	12	21	1	NaN	2	1500	NaN	1	NaN	1587.6	NaN	NaN
1	4	2	12	22	2	NaN	1	750	NaN	1	NaN	708.6	NaN	NaN
1	4	2	12	23	1	NaN	2	1200	NaN	1	NaN	1240.7	NaN	NaN
1	4	2	12	24	2	NaN	1	750	NaN	1	NaN	712.6	NaN	NaN
1	4	2	12	25	1	NaN	2	1500	NaN	1	NaN	1248.5	NaN	NaN
1	4	2	12	26	2	NaN	1	600	NaN	1	NaN	504.6	NaN	NaN
1	4	2	12	27	1	NaN	2	1350	NaN	1	NaN	1371.7	NaN	NaN
1	4	2	12	28	2	NaN	1	1050	NaN	1	NaN	1004.7	NaN	NaN
1	4	2	12	29	1	NaN	2	1500	NaN	1	NaN	1430.7	NaN	NaN
1	4	2	12	30	2	NaN	1	900	NaN	1	NaN	769.7	NaN	NaN
1	4	2	12	31	1	NaN	2	1200	NaN	1	NaN	1157.6	NaN	NaN
1	4	2	12	32	2	NaN	1	600	NaN	1	NaN	656.7	NaN	NaN
1	4	2	12	33	1	NaN	2	1200	NaN	1	NaN	1358.6	NaN	NaN
1	4	2	12	34	2	NaN	1	600	NaN	1	NaN	541.6	NaN	NaN
1	4	2	12	35	1	NaN	2	1350	NaN	1	NaN	1270.7	NaN	NaN
1	4	2	12	36	2	NaN	1	450	NaN	1	NaN	438.6	NaN	NaN
1	4	2	12	37	1	NaN	2	1800	NaN	1	NaN	1751.6	NaN	NaN
1	4	2	12	38	2	NaN	1	750	NaN	1	NaN	722.7	NaN	NaN
1	4	2	12	39	1	NaN	2	1650	NaN	1	NaN	1576.7	NaN	NaN
1	4	2	12	40	2	NaN	1	900	NaN	1	NaN	869.7	NaN	NaN
1	4	2	13	1	1	NaN	2	1200	NaN	1	NaN	1139	NaN	NaN
1	4	2	13	2	2	NaN	1	750	NaN	1	NaN	765	NaN	NaN
1	4	2	13	3	1	NaN	2	1650	NaN	1	NaN	1361.9	NaN	NaN
1	4	2	13	4	2	NaN	1	450	NaN	1	NaN	507.9	NaN	NaN
1	4	2	13	5	1	NaN	2	1800	NaN	1	NaN	1476	NaN	NaN
1	4	2	13	6	2	NaN	1	450	NaN	1	NaN	402	NaN	NaN
1	4	2	13	7	1	NaN	2	1500	NaN	1	NaN	1494	NaN	NaN
1	4	2	13	8	2	NaN	1	900	NaN	1	NaN	1046	NaN	NaN
1	4	2	13	9	1	NaN	2	1650	NaN	1	NaN	1572	NaN	NaN
1	4	2	13	10	2	NaN	1	450	NaN	1	NaN	569	NaN	NaN
1	4	2	13	11	1	NaN	2	1200	NaN	1	NaN	1115	NaN	NaN
1	4	2	13	12	2	NaN	1	1050	NaN	1	NaN	1033	NaN	NaN
1	4	2	13	13	1	NaN	2	1800	NaN	1	NaN	1563	NaN	NaN
1	4	2	13	14	2	NaN	1	1050	NaN	1	NaN	995	NaN	NaN
1	4	2	13	15	1	NaN	2	1350	NaN	1	NaN	1304	NaN	NaN
1	4	2	13	16	2	NaN	1	450	NaN	1	NaN	487.1	NaN	NaN
1	4	2	13	17	1	NaN	2	1350	NaN	1	NaN	1287.1	NaN	NaN
1	4	2	13	18	2	NaN	1	600	NaN	1	NaN	638.1	NaN	NaN
1	4	2	13	19	1	NaN	2	1200	NaN	1	NaN	1142.1	NaN	NaN
1	4	2	13	20	2	NaN	1	750	NaN	1	NaN	722.1	NaN	NaN
1	4	2	13	21	1	NaN	2	1350	NaN	1	NaN	1352.1	NaN	NaN
1	4	2	13	22	2	NaN	1	600	NaN	1	NaN	523.1	NaN	NaN
1	4	2	13	23	1	NaN	2	1650	NaN	1	NaN	1493.1	NaN	NaN
1	4	2	13	24	2	NaN	1	750	NaN	1	NaN	708.1	NaN	NaN
1	4	2	13	25	1	NaN	2	1200	NaN	1	NaN	1069.1	NaN	NaN
1	4	2	13	26	2	NaN	1	750	NaN	1	NaN	842	NaN	NaN
1	4	2	13	27	1	NaN	2	1650	NaN	1	NaN	1514.1	NaN	NaN
1	4	2	13	28	2	NaN	1	600	NaN	1	NaN	528.1	NaN	NaN
1	4	2	13	29	1	NaN	2	1800	NaN	1	NaN	1660.1	NaN	NaN
1	4	2	13	30	2	NaN	1	900	NaN	1	NaN	900.1	NaN	NaN
1	4	2	13	31	1	NaN	2	1500	NaN	1	NaN	1535.1	NaN	NaN
1	4	2	13	32	2	NaN	1	1050	NaN	1	NaN	1101.1	NaN	NaN
1	4	2	13	33	1	NaN	2	1350	NaN	1	NaN	1401.1	NaN	NaN
1	4	2	13	34	2	NaN	1	600	NaN	1	NaN	616.1	NaN	NaN
1	4	2	13	35	1	NaN	2	1500	NaN	1	NaN	1356.1	NaN	NaN
1	4	2	13	36	2	NaN	1	1050	NaN	1	NaN	1043.1	NaN	NaN
1	4	2	13	37	1	NaN	2	1500	NaN	1	NaN	1389.1	NaN	NaN
1	4	2	13	38	2	NaN	1	900	NaN	1	NaN	930.2	NaN	NaN
1	4	2	13	39	1	NaN	2	1800	NaN	1	NaN	1668.2	NaN	NaN
1	4	2	13	40	2	NaN	1	900	NaN	1	NaN	820.2	NaN	NaN
1	4	2	14	1	1	NaN	2	1200	NaN	1	NaN	1199.2	NaN	NaN
1	4	2	14	2	2	NaN	1	600	NaN	1	NaN	774.2	NaN	NaN
1	4	2	14	3	1	NaN	2	1500	NaN	1	NaN	1255.2	NaN	NaN
1	4	2	14	4	2	NaN	1	900	NaN	1	NaN	795.2	NaN	NaN
1	4	2	14	5	1	NaN	2	1500	NaN	1	NaN	1347.3	NaN	NaN
1	4	2	14	6	2	NaN	1	450	NaN	1	NaN	512.3	NaN	NaN
1	4	2	14	7	1	NaN	2	1350	NaN	1	NaN	1301.3	NaN	NaN
1	4	2	14	8	2	NaN	1	900	NaN	1	NaN	926.3	NaN	NaN
1	4	2	14	9	1	NaN	2	1350	NaN	1	NaN	1347.3	NaN	NaN
1	4	2	14	10	2	NaN	1	450	NaN	1	NaN	540.3	NaN	NaN
1	4	2	14	11	1	NaN	2	1350	NaN	1	NaN	1301.3	NaN	NaN
1	4	2	14	12	2	NaN	1	450	NaN	1	NaN	411.2	NaN	NaN
1	4	2	14	13	1	NaN	2	1800	NaN	1	NaN	1423.3	NaN	NaN
1	4	2	14	14	2	NaN	1	750	NaN	1	NaN	721.2	NaN	NaN
1	4	2	14	15	1	NaN	2	1350	NaN	1	NaN	1235.3	NaN	NaN
1	4	2	14	16	2	NaN	1	1050	NaN	1	NaN	1133.4	NaN	NaN
1	4	2	14	17	1	NaN	2	1200	NaN	1	NaN	1238.3	NaN	NaN
1	4	2	14	18	2	NaN	1	1050	NaN	1	NaN	971.3	NaN	NaN
1	4	2	14	19	1	NaN	2	1650	NaN	1	NaN	1552.3	NaN	NaN
1	4	2	14	20	2	NaN	1	900	NaN	1	NaN	903.3	NaN	NaN
1	4	2	14	21	1	NaN	2	1650	NaN	1	NaN	1539.3	NaN	NaN
1	4	2	14	22	2	NaN	1	750	NaN	1	NaN	763.3	NaN	NaN
1	4	2	14	23	1	NaN	2	1500	NaN	1	NaN	1465.3	NaN	NaN
1	4	2	14	24	2	NaN	1	600	NaN	1	NaN	594.3	NaN	NaN
1	4	2	14	25	1	NaN	2	1800	NaN	1	NaN	1574.3	NaN	NaN
1	4	2	14	26	2	NaN	1	450	NaN	1	NaN	545.3	NaN	NaN
1	4	2	14	27	1	NaN	2	1800	NaN	1	NaN	1667.4	NaN	NaN
1	4	2	14	28	2	NaN	1	1050	NaN	1	NaN	1173.4	NaN	NaN
1	4	2	14	29	1	NaN	2	1650	NaN	1	NaN	1565.4	NaN	NaN
1	4	2	14	30	2	NaN	1	750	NaN	1	NaN	772.3	NaN	NaN
1	4	2	14	31	1	NaN	2	1800	NaN	1	NaN	1656.4	NaN	NaN
1	4	2	14	32	2	NaN	1	600	NaN	1	NaN	522.4	NaN	NaN
1	4	2	14	33	1	NaN	2	1200	NaN	1	NaN	1185.3	NaN	NaN
1	4	2	14	34	2	NaN	1	750	NaN	1	NaN	805.4	NaN	NaN
1	4	2	14	35	1	NaN	2	1200	NaN	1	NaN	1243.4	NaN	NaN
1	4	2	14	36	2	NaN	1	1050	NaN	1	NaN	1056.3	NaN	NaN
1	4	2	14	37	1	NaN	2	1650	NaN	1	NaN	1427.3	NaN	NaN
1	4	2	14	38	2	NaN	1	600	NaN	1	NaN	499.4	NaN	NaN
1	4	2	14	39	1	NaN	2	1500	NaN	1	NaN	1426.4	NaN	NaN
1	4	2	14	40	2	NaN	1	900	NaN	1	NaN	910.4	NaN	NaN
1	4	2	15	1	1	NaN	2	1800	NaN	1	NaN	1563.4	NaN	NaN
1	4	2	15	2	2	NaN	1	450	NaN	1	NaN	437.5	NaN	NaN
1	4	2	15	3	1	NaN	2	1650	NaN	1	NaN	1500.4	NaN	NaN
1	4	2	15	4	2	NaN	1	750	NaN	1	NaN	631.4	NaN	NaN
1	4	2	15	5	1	NaN	2	1650	NaN	1	NaN	1677.5	NaN	NaN
1	4	2	15	6	2	NaN	1	900	NaN	1	NaN	869.5	NaN	NaN
1	4	2	15	7	1	NaN	2	1800	NaN	1	NaN	1843.5	NaN	NaN
1	4	2	15	8	2	NaN	1	450	NaN	1	NaN	629.5	NaN	NaN
1	4	2	15	9	1	NaN	2	1500	NaN	1	NaN	1553.5	NaN	NaN
1	4	2	15	10	2	NaN	1	600	NaN	1	NaN	523.5	NaN	NaN
1	4	2	15	11	1	NaN	2	1350	NaN	1	NaN	1475.5	NaN	NaN
1	4	2	15	12	2	NaN	1	600	NaN	1	NaN	646.5	NaN	NaN
1	4	2	15	13	1	NaN	2	1500	NaN	1	NaN	1432.5	NaN	NaN
1	4	2	15	14	2	NaN	1	450	NaN	1	NaN	399.5	NaN	NaN
1	4	2	15	15	1	NaN	2	1200	NaN	1	NaN	1268.5	NaN	NaN
1	4	2	15	16	2	NaN	1	900	NaN	1	NaN	1002.6	NaN	NaN
1	4	2	15	17	1	NaN	2	1350	NaN	1	NaN	1222.6	NaN	NaN
1	4	2	15	18	2	NaN	1	600	NaN	1	NaN	581.6	NaN	NaN
1	4	2	15	19	1	NaN	2	1200	NaN	1	NaN	1420.6	NaN	NaN
1	4	2	15	20	2	NaN	1	450	NaN	1	NaN	394.6	NaN	NaN
1	4	2	15	21	1	NaN	2	1800	NaN	1	NaN	1699.6	NaN	NaN
1	4	2	15	22	2	NaN	1	600	NaN	1	NaN	582.5	NaN	NaN
1	4	2	15	23	1	NaN	2	1200	NaN	1	NaN	1164.6	NaN	NaN
1	4	2	15	24	2	NaN	1	750	NaN	1	NaN	729.6	NaN	NaN
1	4	2	15	25	1	NaN	2	1650	NaN	1	NaN	1584.6	NaN	NaN
1	4	2	15	26	2	NaN	1	750	NaN	1	NaN	853.5	NaN	NaN
1	4	2	15	27	1	NaN	2	1650	NaN	1	NaN	1465.6	NaN	NaN
1	4	2	15	28	2	NaN	1	1050	NaN	1	NaN	977.6	NaN	NaN
1	4	2	15	29	1	NaN	2	1350	NaN	1	NaN	1393.6	NaN	NaN
1	4	2	15	30	2	NaN	1	1050	NaN	1	NaN	1201.6	NaN	NaN
1	4	2	15	31	1	NaN	2	1500	NaN	1	NaN	1351.6	NaN	NaN
1	4	2	15	32	2	NaN	1	1050	NaN	1	NaN	1201.6	NaN	NaN
1	4	2	15	33	1	NaN	2	1200	NaN	1	NaN	1074.6	NaN	NaN
1	4	2	15	34	2	NaN	1	1050	NaN	1	NaN	1223.6	NaN	NaN
1	4	2	15	35	1	NaN	2	1350	NaN	1	NaN	1190.6	NaN	NaN
1	4	2	15	36	2	NaN	1	900	NaN	1	NaN	821.6	NaN	NaN
1	4	2	15	37	1	NaN	2	1500	NaN	1	NaN	1259.5	NaN	NaN
1	4	2	15	38	2	NaN	1	900	NaN	1	NaN	934.7	NaN	NaN
1	4	2	15	39	1	NaN	2	1800	NaN	1	NaN	1656.7	NaN	NaN
1	4	2	15	40	2	NaN	1	750	NaN	1	NaN	774.6	NaN	NaN
1	4	2	16	1	1	NaN	2	1650	NaN	1	NaN	1632.7	NaN	NaN
1	4	2	16	2	2	NaN	1	900	NaN	1	NaN	881.7	NaN	NaN
1	4	2	16	3	1	NaN	2	1500	NaN	1	NaN	1304.7	NaN	NaN
1	4	2	16	4	2	NaN	1	450	NaN	1	NaN	483.8	NaN	NaN
1	4	2	16	5	1	NaN	2	1200	NaN	1	NaN	1190.8	NaN	NaN
1	4	2	16	6	2	NaN	1	1050	NaN	1	NaN	1032.8	NaN	NaN
1	4	2	16	7	1	NaN	2	1350	NaN	1	NaN	1234.8	NaN	NaN
1	4	2	16	8	2	NaN	1	750	NaN	1	NaN	906.8	NaN	NaN
1	4	2	16	9	1	NaN	2	1650	NaN	1	NaN	1508.8	NaN	NaN
1	4	2	16	10	2	NaN	1	750	NaN	1	NaN	735.7	NaN	NaN
1	4	2	16	11	1	NaN	2	1200	NaN	1	NaN	1377.7	NaN	NaN
1	4	2	16	12	2	NaN	1	900	NaN	1	NaN	845.7	NaN	NaN
1	4	2	16	13	1	NaN	2	1500	NaN	1	NaN	1489.7	NaN	NaN
1	4	2	16	14	2	NaN	1	1050	NaN	1	NaN	877.7	NaN	NaN
1	4	2	16	15	1	NaN	2	1650	NaN	1	NaN	1659.7	NaN	NaN
1	4	2	16	16	2	NaN	1	600	NaN	1	NaN	558.8	NaN	NaN
1	4	2	16	17	1	NaN	2	1200	NaN	1	NaN	1258.8	NaN	NaN
1	4	2	16	18	2	NaN	1	750	NaN	1	NaN	658.8	NaN	NaN
1	4	2	16	19	1	NaN	2	1650	NaN	1	NaN	1515.8	NaN	NaN
1	4	2	16	20	2	NaN	1	1050	NaN	1	NaN	1159.8	NaN	NaN
1	4	2	16	21	1	NaN	2	1350	NaN	1	NaN	1333.8	NaN	NaN
1	4	2	16	22	2	NaN	1	900	NaN	1	NaN	833.8	NaN	NaN
1	4	2	16	23	1	NaN	2	1500	NaN	1	NaN	1527.8	NaN	NaN
1	4	2	16	24	2	NaN	1	600	NaN	1	NaN	603.8	NaN	NaN
1	4	2	16	25	1	NaN	2	1800	NaN	1	NaN	1567.8	NaN	NaN
1	4	2	16	26	2	NaN	1	450	NaN	1	NaN	474.8	NaN	NaN
1	4	2	16	27	1	NaN	2	1350	NaN	1	NaN	1363.9	NaN	NaN
1	4	2	16	28	2	NaN	1	900	NaN	1	NaN	760.9	NaN	NaN
1	4	2	16	29	1	NaN	2	1350	NaN	1	NaN	1274.9	NaN	NaN
1	4	2	16	30	2	NaN	1	450	NaN	1	NaN	554.8	NaN	NaN
1	4	2	16	31	1	NaN	2	1800	NaN	1	NaN	1561.8	NaN	NaN
1	4	2	16	32	2	NaN	1	600	NaN	1	NaN	657.8	NaN	NaN
1	4	2	16	33	1	NaN	2	1800	NaN	1	NaN	1833.8	NaN	NaN
1	4	2	16	34	2	NaN	1	600	NaN	1	NaN	526.8	NaN	NaN
1	4	2	16	35	1	NaN	2	1800	NaN	1	NaN	1695.8	NaN	NaN
1	4	2	16	36	2	NaN	1	1050	NaN	1	NaN	1119.8	NaN	NaN
1	4	2	16	37	1	NaN	2	1500	NaN	1	NaN	1339.8	NaN	NaN
1	4	2	16	38	2	NaN	1	450	NaN	1	NaN	445.9	NaN	NaN
1	4	2	16	39	1	NaN	2	1200	NaN	1	NaN	1258.9	NaN	NaN
1	4	2	16	40	2	NaN	1	750	NaN	1	NaN	747.9	NaN	NaN

## Sheet: 5
									response		TR		extra response
experiment	participant	handedness (1: left, 2: right)	session	trial/session	stim (1: green, 2: orange)	CMR	prior (1: short, 2: long)	TS	L	R	L	R	L	R
1	5	2	1	1	1	NaN	2	1350	NaN	1	NaN	1281.4	NaN	NaN
1	5	2	1	2	2	NaN	1	900	NaN	1	NaN	853.4	NaN	NaN
1	5	2	1	3	1	NaN	2	1800	NaN	1	NaN	1703.4	NaN	NaN
1	5	2	1	4	2	NaN	1	1050	NaN	1	NaN	895.4	NaN	NaN
1	5	2	1	5	1	NaN	2	1350	NaN	1	NaN	1326.4	NaN	NaN
1	5	2	1	6	2	NaN	1	1050	NaN	1	NaN	860.5	NaN	NaN
1	5	2	1	7	1	NaN	2	1200	NaN	1	NaN	1132.4	NaN	NaN
1	5	2	1	8	2	NaN	1	750	NaN	1	NaN	570.4	NaN	NaN
1	5	2	1	9	1	NaN	2	1500	NaN	1	NaN	1284.4	NaN	NaN
1	5	2	1	10	2	NaN	1	750	NaN	1	NaN	666.4	NaN	NaN
1	5	2	1	11	1	NaN	2	1650	NaN	1	NaN	1506.4	NaN	NaN
1	5	2	1	12	2	NaN	1	1050	NaN	1	NaN	879.4	NaN	NaN
1	5	2	1	13	1	NaN	2	1650	NaN	1	NaN	1393.4	NaN	NaN
1	5	2	1	14	2	NaN	1	750	NaN	1	NaN	596.4	NaN	NaN
1	5	2	1	15	1	NaN	2	1650	NaN	1	NaN	1715.5	NaN	NaN
1	5	2	1	16	2	NaN	1	600	NaN	1	NaN	493.5	NaN	1
1	5	2	1	17	1	NaN	2	1200	NaN	1	NaN	1069.5	NaN	NaN
1	5	2	1	18	2	NaN	1	600	NaN	1	NaN	524.5	NaN	NaN
1	5	2	1	19	1	NaN	2	1800	NaN	1	NaN	1562.5	NaN	NaN
1	5	2	1	20	2	NaN	1	750	NaN	1	NaN	614.5	NaN	NaN
1	5	2	1	21	1	NaN	2	1800	NaN	1	NaN	1580.5	NaN	NaN
1	5	2	1	22	2	NaN	1	900	NaN	1	NaN	934.5	NaN	NaN
1	5	2	1	23	1	NaN	2	1200	NaN	1	NaN	1193.4	NaN	NaN
1	5	2	1	24	2	NaN	1	450	NaN	1	NaN	625.5	NaN	1
1	5	2	1	25	1	NaN	2	1200	NaN	1	NaN	1140.4	NaN	NaN
1	5	2	1	26	2	NaN	1	600	NaN	1	NaN	494.5	NaN	NaN
1	5	2	1	27	1	NaN	2	1800	NaN	1	NaN	1628.5	NaN	NaN
1	5	2	1	28	2	NaN	1	900	NaN	1	NaN	658.5	NaN	NaN
1	5	2	1	29	1	NaN	2	1350	NaN	1	NaN	1191.5	NaN	NaN
1	5	2	1	30	2	NaN	1	450	NaN	1	NaN	419.5	NaN	NaN
1	5	2	1	31	1	NaN	2	1500	NaN	1	NaN	1664.5	NaN	NaN
1	5	2	1	32	2	NaN	1	1050	NaN	1	NaN	942.5	NaN	NaN
1	5	2	1	33	1	NaN	2	1650	NaN	1	NaN	1447.5	NaN	NaN
1	5	2	1	34	2	NaN	1	900	NaN	1	NaN	833.5	NaN	NaN
1	5	2	1	35	1	NaN	2	1350	NaN	1	NaN	1151.5	NaN	NaN
1	5	2	1	36	2	NaN	1	450	NaN	1	NaN	422.5	NaN	NaN
1	5	2	1	37	1	NaN	2	1500	NaN	1	NaN	1584.6	NaN	1
1	5	2	1	38	2	NaN	1	450	NaN	1	NaN	409.6	NaN	NaN
1	5	2	1	39	1	NaN	2	1500	NaN	1	NaN	1219.6	NaN	NaN
1	5	2	1	40	2	NaN	1	600	NaN	1	NaN	502.6	NaN	NaN
1	5	2	2	1	1	NaN	2	1500	NaN	1	NaN	1378.7	NaN	NaN
1	5	2	2	2	2	NaN	1	1050	NaN	1	NaN	997.6	NaN	NaN
1	5	2	2	3	1	NaN	2	1200	NaN	1	NaN	1211.6	NaN	NaN
1	5	2	2	4	2	NaN	1	900	NaN	1	NaN	867.6	NaN	NaN
1	5	2	2	5	1	NaN	2	1650	NaN	1	NaN	1418.7	NaN	NaN
1	5	2	2	6	2	NaN	1	1050	NaN	1	NaN	926.7	NaN	NaN
1	5	2	2	7	1	NaN	2	1800	NaN	1	NaN	1428.7	NaN	NaN
1	5	2	2	8	2	NaN	1	450	NaN	1	NaN	449.7	NaN	NaN
1	5	2	2	9	1	NaN	2	1200	NaN	1	NaN	977.7	NaN	NaN
1	5	2	2	10	2	NaN	1	750	NaN	1	NaN	639.7	NaN	NaN
1	5	2	2	11	1	NaN	2	1350	NaN	1	NaN	1380.7	NaN	NaN
1	5	2	2	12	2	NaN	1	450	NaN	1	NaN	449.6	NaN	NaN
1	5	2	2	13	1	NaN	2	1650	NaN	1	NaN	1566.7	NaN	NaN
1	5	2	2	14	2	NaN	1	600	NaN	1	NaN	492.7	NaN	NaN
1	5	2	2	15	1	NaN	2	1500	NaN	1	NaN	1656.7	NaN	NaN
1	5	2	2	16	2	NaN	1	750	NaN	1	NaN	526.7	NaN	NaN
1	5	2	2	17	1	NaN	2	1800	NaN	1	NaN	1236.8	NaN	NaN
1	5	2	2	18	2	NaN	1	1050	NaN	1	NaN	960.7	NaN	NaN
1	5	2	2	19	1	NaN	2	1800	NaN	1	NaN	1405.7	NaN	NaN
1	5	2	2	20	2	NaN	1	900	NaN	1	NaN	848.7	NaN	NaN
1	5	2	2	21	1	NaN	2	1350	NaN	1	NaN	1295.7	NaN	NaN
1	5	2	2	22	2	NaN	1	600	NaN	1	NaN	725.7	NaN	NaN
1	5	2	2	23	1	NaN	2	1650	NaN	1	NaN	1243.7	NaN	NaN
1	5	2	2	24	2	NaN	1	900	NaN	1	NaN	757.6	NaN	NaN
1	5	2	2	25	1	NaN	2	1500	NaN	1	NaN	1405.7	NaN	NaN
1	5	2	2	26	2	NaN	1	750	NaN	1	NaN	621.8	NaN	NaN
1	5	2	2	27	1	NaN	2	1200	NaN	1	NaN	1339.8	NaN	NaN
1	5	2	2	28	2	NaN	1	450	NaN	1	NaN	423.8	NaN	NaN
1	5	2	2	29	1	NaN	2	1800	NaN	1	NaN	1505.8	NaN	NaN
1	5	2	2	30	2	NaN	1	450	NaN	1	NaN	426.8	NaN	NaN
1	5	2	2	31	1	NaN	2	1350	NaN	1	NaN	1408.8	NaN	NaN
1	5	2	2	32	2	NaN	1	900	NaN	1	NaN	702.8	NaN	NaN
1	5	2	2	33	1	NaN	2	1200	NaN	1	NaN	1272.8	NaN	NaN
1	5	2	2	34	2	NaN	1	600	NaN	1	NaN	491.8	NaN	NaN
1	5	2	2	35	1	NaN	2	1650	NaN	1	NaN	1429.7	NaN	NaN
1	5	2	2	36	2	NaN	1	1050	NaN	1	NaN	763.8	NaN	NaN
1	5	2	2	37	1	NaN	2	1350	NaN	1	NaN	1270.7	NaN	NaN
1	5	2	2	38	2	NaN	1	750	NaN	1	NaN	550.8	NaN	NaN
1	5	2	2	39	1	NaN	2	1500	NaN	1	NaN	1343.8	NaN	NaN
1	5	2	2	40	2	NaN	1	600	NaN	1	NaN	430.8	NaN	NaN
1	5	2	3	1	1	NaN	2	1800	NaN	1	NaN	1707.9	NaN	NaN
1	5	2	3	2	2	NaN	1	900	NaN	1	NaN	909.9	NaN	NaN
1	5	2	3	3	1	NaN	2	1350	NaN	1	NaN	1236.8	NaN	NaN
1	5	2	3	4	2	NaN	1	900	NaN	1	NaN	872.9	NaN	NaN
1	5	2	3	5	1	NaN	2	1500	NaN	1	NaN	1281.9	NaN	NaN
1	5	2	3	6	2	NaN	1	750	NaN	1	NaN	708	NaN	NaN
1	5	2	3	7	1	NaN	2	1650	NaN	1	NaN	1383.9	NaN	NaN
1	5	2	3	8	2	NaN	1	1050	NaN	1	NaN	891.9	NaN	NaN
1	5	2	3	9	1	NaN	2	1500	NaN	1	NaN	1245.9	NaN	NaN
1	5	2	3	10	2	NaN	1	750	NaN	1	NaN	689.9	NaN	NaN
1	5	2	3	11	1	NaN	2	1350	NaN	1	NaN	1262.9	NaN	NaN
1	5	2	3	12	2	NaN	1	450	NaN	1	NaN	588.9	NaN	NaN
1	5	2	3	13	1	NaN	2	1800	NaN	1	NaN	1356.9	NaN	NaN
1	5	2	3	14	2	NaN	1	600	NaN	1	NaN	508	NaN	NaN
1	5	2	3	15	1	NaN	2	1200	NaN	1	NaN	1123	NaN	NaN
1	5	2	3	16	2	NaN	1	1050	NaN	1	NaN	1133	NaN	NaN
1	5	2	3	17	1	NaN	2	1200	NaN	1	NaN	1065	NaN	NaN
1	5	2	3	18	2	NaN	1	600	NaN	1	NaN	491	NaN	NaN
1	5	2	3	19	1	NaN	2	1800	NaN	1	NaN	1620	NaN	NaN
1	5	2	3	20	2	NaN	1	450	NaN	1	NaN	412	NaN	NaN
1	5	2	3	21	1	NaN	2	1650	NaN	1	NaN	1572	NaN	NaN
1	5	2	3	22	2	NaN	1	1050	NaN	1	NaN	885	NaN	NaN
1	5	2	3	23	1	NaN	2	1500	NaN	1	NaN	1236.9	NaN	NaN
1	5	2	3	24	2	NaN	1	450	NaN	1	NaN	480	NaN	NaN
1	5	2	3	25	1	NaN	2	1500	NaN	1	NaN	1403.9	NaN	NaN
1	5	2	3	26	2	NaN	1	900	NaN	1	NaN	811	NaN	NaN
1	5	2	3	27	1	NaN	2	1650	NaN	1	NaN	1247	NaN	NaN
1	5	2	3	28	2	NaN	1	900	NaN	1	NaN	777	NaN	NaN
1	5	2	3	29	1	NaN	2	1650	NaN	1	NaN	1484	NaN	NaN
1	5	2	3	30	2	NaN	1	750	NaN	1	NaN	761	NaN	NaN
1	5	2	3	31	1	NaN	2	1350	NaN	1	NaN	1656	NaN	NaN
1	5	2	3	32	2	NaN	1	1050	NaN	1	NaN	1215	NaN	NaN
1	5	2	3	33	1	NaN	2	1350	NaN	1	NaN	1068	NaN	NaN
1	5	2	3	34	2	NaN	1	750	NaN	1	NaN	645	NaN	NaN
1	5	2	3	35	1	NaN	2	1800	NaN	1	NaN	1521	NaN	NaN
1	5	2	3	36	2	NaN	1	600	NaN	1	NaN	486	NaN	NaN
1	5	2	3	37	1	NaN	2	1200	NaN	1	NaN	1294.1	NaN	NaN
1	5	2	3	38	2	NaN	1	600	NaN	1	NaN	506.1	NaN	NaN
1	5	2	3	39	1	NaN	2	1200	NaN	1	NaN	1152.1	NaN	NaN
1	5	2	3	40	2	NaN	1	450	NaN	1	NaN	399.1	NaN	NaN
1	5	2	4	1	1	NaN	2	1200	NaN	1	NaN	1128.1	NaN	NaN
1	5	2	4	2	2	NaN	1	900	NaN	1	NaN	891.1	NaN	NaN
1	5	2	4	3	1	NaN	2	1650	NaN	1	NaN	1370.1	NaN	NaN
1	5	2	4	4	2	NaN	1	450	NaN	1	NaN	410.1	NaN	NaN
1	5	2	4	5	1	NaN	2	1350	NaN	1	NaN	1396.2	NaN	NaN
1	5	2	4	6	2	NaN	1	750	NaN	1	NaN	733.2	NaN	NaN
1	5	2	4	7	1	NaN	2	1500	NaN	1	NaN	1313.2	NaN	NaN
1	5	2	4	8	2	NaN	1	600	NaN	1	NaN	494.1	NaN	NaN
1	5	2	4	9	1	NaN	2	1650	NaN	1	NaN	1334.1	NaN	NaN
1	5	2	4	10	2	NaN	1	750	NaN	1	NaN	661.2	NaN	NaN
1	5	2	4	11	1	NaN	2	1350	NaN	1	NaN	1232.2	NaN	NaN
1	5	2	4	12	2	NaN	1	1050	NaN	1	NaN	1064.2	NaN	NaN
1	5	2	4	13	1	NaN	2	1500	NaN	1	NaN	1180.1	NaN	NaN
1	5	2	4	14	2	NaN	1	600	NaN	1	NaN	536.1	NaN	NaN
1	5	2	4	15	1	NaN	2	1800	NaN	1	NaN	1358.1	NaN	NaN
1	5	2	4	16	2	NaN	1	1050	NaN	1	NaN	919.2	NaN	NaN
1	5	2	4	17	1	NaN	2	1800	NaN	1	NaN	1401.2	NaN	NaN
1	5	2	4	18	2	NaN	1	900	NaN	1	NaN	794.2	NaN	NaN
1	5	2	4	19	1	NaN	2	1200	NaN	1	NaN	1078.2	NaN	NaN
1	5	2	4	20	2	NaN	1	600	NaN	1	NaN	538.2	NaN	NaN
1	5	2	4	21	1	NaN	2	1800	NaN	1	NaN	1650.2	NaN	NaN
1	5	2	4	22	2	NaN	1	450	NaN	1	NaN	438.2	NaN	NaN
1	5	2	4	23	1	NaN	2	1650	NaN	1	NaN	1362.2	NaN	NaN
1	5	2	4	24	2	NaN	1	600	NaN	1	NaN	615.2	NaN	NaN
1	5	2	4	25	1	NaN	2	1350	NaN	1	NaN	1453.2	NaN	NaN
1	5	2	4	26	2	NaN	1	1050	NaN	1	NaN	1026.2	NaN	NaN
1	5	2	4	27	1	NaN	2	1350	NaN	1	NaN	1129.3	NaN	NaN
1	5	2	4	28	2	NaN	1	750	NaN	1	NaN	623.3	NaN	NaN
1	5	2	4	29	1	NaN	2	1500	NaN	1	NaN	1244.3	NaN	NaN
1	5	2	4	30	2	NaN	1	1050	NaN	1	NaN	881.3	NaN	NaN
1	5	2	4	31	1	NaN	2	1500	NaN	1	NaN	1354.3	NaN	NaN
1	5	2	4	32	2	NaN	1	450	NaN	1	NaN	391.3	NaN	NaN
1	5	2	4	33	1	NaN	2	1200	NaN	1	NaN	1233.3	NaN	NaN
1	5	2	4	34	2	NaN	1	900	NaN	1	NaN	971.2	NaN	NaN
1	5	2	4	35	1	NaN	2	1200	NaN	1	NaN	1127.3	NaN	NaN
1	5	2	4	36	2	NaN	1	750	NaN	1	NaN	743.3	NaN	NaN
1	5	2	4	37	1	NaN	2	1650	NaN	1	NaN	1352.2	NaN	NaN
1	5	2	4	38	2	NaN	1	450	NaN	1	NaN	472.3	NaN	NaN
1	5	2	4	39	1	NaN	2	1800	NaN	1	NaN	1394.3	NaN	NaN
1	5	2	4	40	2	NaN	1	900	NaN	1	NaN	862.3	NaN	NaN
1	5	2	5	1	1	NaN	2	1800	NaN	1	NaN	1678.5	NaN	NaN
1	5	2	5	2	2	NaN	1	450	NaN	1	NaN	519.6	NaN	NaN
1	5	2	5	3	1	NaN	2	1500	NaN	1	NaN	1452.6	NaN	NaN
1	5	2	5	4	2	NaN	1	1050	NaN	1	NaN	1112.6	NaN	NaN
1	5	2	5	5	1	NaN	2	1800	NaN	1	NaN	1572.7	NaN	NaN
1	5	2	5	6	2	NaN	1	900	NaN	1	NaN	711.6	NaN	NaN
1	5	2	5	7	1	NaN	2	1350	NaN	1	NaN	1283.6	NaN	NaN
1	5	2	5	8	2	NaN	1	600	NaN	1	NaN	602.6	NaN	NaN
1	5	2	5	9	1	NaN	2	1500	NaN	1	NaN	1262.6	NaN	NaN
1	5	2	5	10	2	NaN	1	900	NaN	1	NaN	934.6	NaN	NaN
1	5	2	5	11	1	NaN	2	1200	NaN	1	NaN	1130.6	NaN	NaN
1	5	2	5	12	2	NaN	1	600	NaN	1	NaN	533.6	NaN	NaN
1	5	2	5	13	1	NaN	2	1200	NaN	1	NaN	1143.6	NaN	NaN
1	5	2	5	14	2	NaN	1	900	NaN	1	NaN	912.6	NaN	NaN
1	5	2	5	15	1	NaN	2	1500	NaN	1	NaN	1278.6	NaN	NaN
1	5	2	5	16	2	NaN	1	450	NaN	1	NaN	470.7	NaN	NaN
1	5	2	5	17	1	NaN	2	1650	NaN	1	NaN	1583.7	NaN	NaN
1	5	2	5	18	2	NaN	1	750	NaN	1	NaN	741.7	NaN	NaN
1	5	2	5	19	1	NaN	2	1200	NaN	1	NaN	1157.7	NaN	NaN
1	5	2	5	20	2	NaN	1	1050	NaN	1	NaN	1074.7	NaN	NaN
1	5	2	5	21	1	NaN	2	1350	NaN	1	NaN	1149.7	NaN	NaN
1	5	2	5	22	2	NaN	1	450	NaN	1	NaN	474.7	NaN	NaN
1	5	2	5	23	1	NaN	2	1800	NaN	1	NaN	1418.7	NaN	NaN
1	5	2	5	24	2	NaN	1	750	NaN	1	NaN	664.7	NaN	NaN
1	5	2	5	25	1	NaN	2	1650	NaN	1	NaN	1603.7	NaN	NaN
1	5	2	5	26	2	NaN	1	750	NaN	1	NaN	753.7	NaN	NaN
1	5	2	5	27	1	NaN	2	1200	NaN	1	NaN	1166.7	NaN	NaN
1	5	2	5	28	2	NaN	1	450	NaN	1	NaN	430.7	NaN	NaN
1	5	2	5	29	1	NaN	2	1350	NaN	1	NaN	1087.7	NaN	NaN
1	5	2	5	30	2	NaN	1	750	NaN	1	NaN	588.8	NaN	NaN
1	5	2	5	31	1	NaN	2	1800	NaN	1	NaN	1429.7	NaN	NaN
1	5	2	5	32	2	NaN	1	1050	NaN	1	NaN	946.7	NaN	NaN
1	5	2	5	33	1	NaN	2	1650	NaN	1	NaN	1554.7	NaN	NaN
1	5	2	5	34	2	NaN	1	600	NaN	1	NaN	545.7	NaN	NaN
1	5	2	5	35	1	NaN	2	1500	NaN	1	NaN	1448.7	NaN	NaN
1	5	2	5	36	2	NaN	1	900	NaN	1	NaN	911.7	NaN	NaN
1	5	2	5	37	1	NaN	2	1350	NaN	1	NaN	1294.7	NaN	NaN
1	5	2	5	38	2	NaN	1	1050	NaN	1	NaN	1224.8	NaN	NaN
1	5	2	5	39	1	NaN	2	1650	NaN	1	NaN	1466.8	NaN	NaN
1	5	2	5	40	2	NaN	1	600	NaN	1	NaN	587.8	NaN	NaN
1	5	2	6	1	1	NaN	2	1500	NaN	1	NaN	1295.8	NaN	NaN
1	5	2	6	2	2	NaN	1	900	NaN	1	NaN	897.8	NaN	NaN
1	5	2	6	3	1	NaN	2	1650	NaN	1	NaN	1425.8	NaN	NaN
1	5	2	6	4	2	NaN	1	900	NaN	1	NaN	959.9	NaN	NaN
1	5	2	6	5	1	NaN	2	1500	NaN	1	NaN	1248.9	NaN	NaN
1	5	2	6	6	2	NaN	1	1050	NaN	1	NaN	893.9	NaN	NaN
1	5	2	6	7	1	NaN	2	1350	NaN	1	NaN	1182.9	NaN	NaN
1	5	2	6	8	2	NaN	1	450	NaN	1	NaN	476.9	NaN	NaN
1	5	2	6	9	1	NaN	2	1650	NaN	1	NaN	1484.9	NaN	NaN
1	5	2	6	10	2	NaN	1	600	NaN	1	NaN	600.9	NaN	NaN
1	5	2	6	11	1	NaN	2	1200	NaN	1	NaN	1237.9	NaN	NaN
1	5	2	6	12	2	NaN	1	450	NaN	1	NaN	452.9	NaN	NaN
1	5	2	6	13	1	NaN	2	1800	NaN	1	NaN	1632.9	NaN	NaN
1	5	2	6	14	2	NaN	1	900	NaN	1	NaN	869.8	NaN	NaN
1	5	2	6	15	1	NaN	2	1350	NaN	1	NaN	1329.9	NaN	NaN
1	5	2	6	16	2	NaN	1	600	NaN	1	NaN	597.9	NaN	NaN
1	5	2	6	17	1	NaN	2	1800	NaN	1	NaN	1557.9	NaN	NaN
1	5	2	6	18	2	NaN	1	600	NaN	1	NaN	671.9	NaN	NaN
1	5	2	6	19	1	NaN	2	1500	NaN	1	NaN	1575.9	NaN	NaN
1	5	2	6	20	2	NaN	1	750	NaN	1	NaN	786.9	NaN	NaN
1	5	2	6	21	1	NaN	2	1200	NaN	1	NaN	1249.9	NaN	NaN
1	5	2	6	22	2	NaN	1	750	NaN	1	NaN	664.9	NaN	NaN
1	5	2	6	23	1	NaN	2	1200	NaN	1	NaN	1123.9	NaN	NaN
1	5	2	6	24	2	NaN	1	1050	NaN	1	NaN	1082.9	NaN	NaN
1	5	2	6	25	1	NaN	2	1350	NaN	1	NaN	1415.9	NaN	NaN
1	5	2	6	26	2	NaN	1	450	NaN	1	NaN	480.9	NaN	NaN
1	5	2	6	27	1	NaN	2	1800	NaN	1	NaN	1439	NaN	NaN
1	5	2	6	28	2	NaN	1	1050	NaN	1	NaN	1119	NaN	NaN
1	5	2	6	29	1	NaN	2	1500	NaN	1	NaN	1358	NaN	NaN
1	5	2	6	30	2	NaN	1	750	NaN	1	NaN	760	NaN	NaN
1	5	2	6	31	1	NaN	2	1650	NaN	1	NaN	1400	NaN	NaN
1	5	2	6	32	2	NaN	1	750	NaN	1	NaN	797	NaN	NaN
1	5	2	6	33	1	NaN	2	1800	NaN	1	NaN	1299	NaN	NaN
1	5	2	6	34	2	NaN	1	450	NaN	1	NaN	495	NaN	NaN
1	5	2	6	35	1	NaN	2	1200	NaN	1	NaN	1246	NaN	NaN
1	5	2	6	36	2	NaN	1	1050	NaN	1	NaN	1061	NaN	NaN
1	5	2	6	37	1	NaN	2	1350	NaN	1	NaN	1257.9	NaN	NaN
1	5	2	6	38	2	NaN	1	600	NaN	1	NaN	562	NaN	NaN
1	5	2	6	39	1	NaN	2	1650	NaN	1	NaN	1407	NaN	NaN
1	5	2	6	40	2	NaN	1	900	NaN	1	NaN	825	NaN	NaN
1	5	2	7	1	1	NaN	2	1200	NaN	1	NaN	1150.1	NaN	NaN
1	5	2	7	2	2	NaN	1	1050	NaN	1	NaN	1112.1	NaN	NaN
1	5	2	7	3	1	NaN	2	1200	NaN	1	NaN	1158	NaN	NaN
1	5	2	7	4	2	NaN	1	900	NaN	1	NaN	800.2	NaN	NaN
1	5	2	7	5	1	NaN	2	1650	NaN	1	NaN	1452.1	NaN	NaN
1	5	2	7	6	2	NaN	1	600	NaN	1	NaN	607.1	NaN	NaN
1	5	2	7	7	1	NaN	2	1200	NaN	1	NaN	1230.1	NaN	NaN
1	5	2	7	8	2	NaN	1	750	NaN	1	NaN	696.1	NaN	NaN
1	5	2	7	9	1	NaN	2	1500	NaN	1	NaN	1411.1	NaN	NaN
1	5	2	7	10	2	NaN	1	900	NaN	1	NaN	928.1	NaN	NaN
1	5	2	7	11	1	NaN	2	1500	NaN	1	NaN	1335.1	NaN	NaN
1	5	2	7	12	2	NaN	1	450	NaN	1	NaN	463.1	NaN	NaN
1	5	2	7	13	1	NaN	2	1650	NaN	1	NaN	1469.1	NaN	NaN
1	5	2	7	14	2	NaN	1	1050	NaN	1	NaN	1194.1	NaN	NaN
1	5	2	7	15	1	NaN	2	1350	NaN	1	NaN	1239.2	NaN	NaN
1	5	2	7	16	2	NaN	1	750	NaN	1	NaN	737.2	NaN	NaN
1	5	2	7	17	1	NaN	2	1800	NaN	1	NaN	1484.2	NaN	NaN
1	5	2	7	18	2	NaN	1	750	NaN	1	NaN	689.2	NaN	NaN
1	5	2	7	19	1	NaN	2	1200	NaN	1	NaN	1253.2	NaN	NaN
1	5	2	7	20	2	NaN	1	600	NaN	1	NaN	486.2	NaN	NaN
1	5	2	7	21	1	NaN	2	1500	NaN	1	NaN	1400.2	NaN	NaN
1	5	2	7	22	2	NaN	1	1050	NaN	1	NaN	1129.2	NaN	NaN
1	5	2	7	23	1	NaN	2	1800	NaN	1	NaN	1430.2	NaN	NaN
1	5	2	7	24	2	NaN	1	1050	NaN	1	NaN	953.2	NaN	NaN
1	5	2	7	25	1	NaN	2	1650	NaN	1	NaN	1330.1	NaN	NaN
1	5	2	7	26	2	NaN	1	450	NaN	1	NaN	493.2	NaN	NaN
1	5	2	7	27	1	NaN	2	1800	NaN	1	NaN	1557.2	NaN	NaN
1	5	2	7	28	2	NaN	1	450	NaN	1	NaN	431.2	NaN	NaN
1	5	2	7	29	1	NaN	2	1800	NaN	1	NaN	1612.2	NaN	NaN
1	5	2	7	30	2	NaN	1	600	NaN	1	NaN	603.2	NaN	NaN
1	5	2	7	31	1	NaN	2	1350	NaN	1	NaN	1307.2	NaN	NaN
1	5	2	7	32	2	NaN	1	900	NaN	1	NaN	971.2	NaN	NaN
1	5	2	7	33	1	NaN	2	1350	NaN	1	NaN	1129.2	NaN	NaN
1	5	2	7	34	2	NaN	1	450	NaN	1	NaN	486.2	NaN	NaN
1	5	2	7	35	1	NaN	2	1500	NaN	1	NaN	1367.2	NaN	NaN
1	5	2	7	36	2	NaN	1	900	NaN	1	NaN	921.2	NaN	NaN
1	5	2	7	37	1	NaN	2	1650	NaN	1	NaN	1324.2	NaN	NaN
1	5	2	7	38	2	NaN	1	750	NaN	1	NaN	681.3	NaN	NaN
1	5	2	7	39	1	NaN	2	1350	NaN	1	NaN	1154.3	NaN	NaN
1	5	2	7	40	2	NaN	1	600	NaN	1	NaN	501.3	NaN	NaN
1	5	2	8	1	1	NaN	2	1800	NaN	1	NaN	1621.3	NaN	NaN
1	5	2	8	2	2	NaN	1	600	NaN	1	NaN	606.3	NaN	NaN
1	5	2	8	3	1	NaN	2	1200	NaN	1	NaN	1318.3	NaN	NaN
1	5	2	8	4	2	NaN	1	750	NaN	1	NaN	916.3	NaN	NaN
1	5	2	8	5	1	NaN	2	1800	NaN	1	NaN	1433.4	NaN	NaN
1	5	2	8	6	2	NaN	1	600	NaN	1	NaN	526.4	NaN	NaN
1	5	2	8	7	1	NaN	2	1800	NaN	1	NaN	1599.4	NaN	NaN
1	5	2	8	8	2	NaN	1	750	NaN	1	NaN	836.4	NaN	NaN
1	5	2	8	9	1	NaN	2	1350	NaN	1	NaN	1497.4	NaN	NaN
1	5	2	8	10	2	NaN	1	1050	NaN	1	NaN	958.4	NaN	NaN
1	5	2	8	11	1	NaN	2	1200	NaN	1	NaN	1250.4	NaN	NaN
1	5	2	8	12	2	NaN	1	450	NaN	1	NaN	469.4	NaN	NaN
1	5	2	8	13	1	NaN	2	1350	NaN	1	NaN	1322.4	NaN	NaN
1	5	2	8	14	2	NaN	1	1050	NaN	1	NaN	1062.4	NaN	NaN
1	5	2	8	15	1	NaN	2	1350	NaN	1	NaN	1100.3	NaN	NaN
1	5	2	8	16	2	NaN	1	900	NaN	1	NaN	1010.4	NaN	NaN
1	5	2	8	17	1	NaN	2	1500	NaN	1	NaN	1275.4	NaN	NaN
1	5	2	8	18	2	NaN	1	900	NaN	1	NaN	742.4	NaN	NaN
1	5	2	8	19	1	NaN	2	1200	NaN	1	NaN	1219.4	NaN	NaN
1	5	2	8	20	2	NaN	1	900	NaN	1	NaN	770.4	NaN	NaN
1	5	2	8	21	1	NaN	2	1500	NaN	1	NaN	1664.4	NaN	NaN
1	5	2	8	22	2	NaN	1	750	NaN	1	NaN	752.4	NaN	NaN
1	5	2	8	23	1	NaN	2	1500	NaN	1	NaN	1698.4	NaN	NaN
1	5	2	8	24	2	NaN	1	450	NaN	1	NaN	531.4	NaN	NaN
1	5	2	8	25	1	NaN	2	1200	NaN	1	NaN	1173.4	NaN	NaN
1	5	2	8	26	2	NaN	1	750	NaN	1	NaN	910.4	NaN	NaN
1	5	2	8	27	1	NaN	2	1350	NaN	1	NaN	1359.5	NaN	NaN
1	5	2	8	28	2	NaN	1	600	NaN	1	NaN	551.5	NaN	NaN
1	5	2	8	29	1	NaN	2	1650	NaN	1	NaN	1464.5	NaN	NaN
1	5	2	8	30	2	NaN	1	450	NaN	1	NaN	417.5	NaN	NaN
1	5	2	8	31	1	NaN	2	1650	NaN	1	NaN	2568.5	NaN	NaN
1	5	2	8	32	2	NaN	1	1050	NaN	1	NaN	941.5	NaN	NaN
1	5	2	8	33	1	NaN	2	1500	NaN	1	NaN	1432.4	NaN	NaN
1	5	2	8	34	2	NaN	1	900	NaN	1	NaN	1006.5	NaN	NaN
1	5	2	8	35	1	NaN	2	1800	NaN	1	NaN	1532.4	NaN	NaN
1	5	2	8	36	2	NaN	1	1050	NaN	1	NaN	1036.4	NaN	NaN
1	5	2	8	37	1	NaN	2	1650	NaN	1	NaN	1427.4	NaN	NaN
1	5	2	8	38	2	NaN	1	450	NaN	1	NaN	586.5	NaN	NaN
1	5	2	8	39	1	NaN	2	1650	NaN	1	NaN	1538.5	NaN	NaN
1	5	2	8	40	2	NaN	1	600	NaN	1	NaN	507.5	NaN	NaN
1	5	2	9	1	1	NaN	2	1650	NaN	1	NaN	1560.8	NaN	NaN
1	5	2	9	2	2	NaN	1	900	NaN	1	NaN	810.7	NaN	NaN
1	5	2	9	3	1	NaN	2	1200	NaN	1	NaN	1187.7	NaN	NaN
1	5	2	9	4	2	NaN	1	600	NaN	1	NaN	501.9	NaN	NaN
1	5	2	9	5	1	NaN	2	1200	NaN	1	NaN	1373.8	NaN	NaN
1	5	2	9	6	2	NaN	1	450	NaN	1	NaN	428.8	NaN	NaN
1	5	2	9	7	1	NaN	2	1350	NaN	1	NaN	1107.9	NaN	NaN
1	5	2	9	8	2	NaN	1	1050	NaN	1	NaN	1085.8	NaN	NaN
1	5	2	9	9	1	NaN	2	1500	NaN	1	NaN	1645.9	NaN	NaN
1	5	2	9	10	2	NaN	1	450	NaN	1	NaN	487.8	NaN	NaN
1	5	2	9	11	1	NaN	2	1800	NaN	1	NaN	1681.8	NaN	NaN
1	5	2	9	12	2	NaN	1	600	NaN	1	NaN	511.8	NaN	NaN
1	5	2	9	13	1	NaN	2	1500	NaN	1	NaN	1478.8	NaN	NaN
1	5	2	9	14	2	NaN	1	1050	NaN	1	NaN	1089.9	NaN	NaN
1	5	2	9	15	1	NaN	2	1500	NaN	1	NaN	1345.9	NaN	NaN
1	5	2	9	16	2	NaN	1	1050	NaN	1	NaN	1149.9	NaN	NaN
1	5	2	9	17	1	NaN	2	1800	NaN	1	NaN	1357.9	NaN	NaN
1	5	2	9	18	2	NaN	1	1050	NaN	1	NaN	1109.9	NaN	NaN
1	5	2	9	19	1	NaN	2	1650	NaN	1	NaN	1474.9	NaN	NaN
1	5	2	9	20	2	NaN	1	900	NaN	1	NaN	1065.9	NaN	NaN
1	5	2	9	21	1	NaN	2	1500	NaN	1	NaN	1378.9	NaN	NaN
1	5	2	9	22	2	NaN	1	750	NaN	1	NaN	724.9	NaN	NaN
1	5	2	9	23	1	NaN	2	1350	NaN	1	NaN	1284.8	NaN	NaN
1	5	2	9	24	2	NaN	1	750	NaN	1	NaN	934.9	NaN	NaN
1	5	2	9	25	1	NaN	2	1650	NaN	1	NaN	1382.9	NaN	NaN
1	5	2	9	26	2	NaN	1	900	NaN	1	NaN	849	NaN	NaN
1	5	2	9	27	1	NaN	2	1650	NaN	1	NaN	1588	NaN	NaN
1	5	2	9	28	2	NaN	1	900	NaN	1	NaN	807.9	NaN	NaN
1	5	2	9	29	1	NaN	2	1200	NaN	1	NaN	1086.9	NaN	NaN
1	5	2	9	30	2	NaN	1	450	NaN	1	NaN	498.9	NaN	NaN
1	5	2	9	31	1	NaN	2	1350	NaN	1	NaN	1334.9	NaN	NaN
1	5	2	9	32	2	NaN	1	600	NaN	1	NaN	513.9	NaN	NaN
1	5	2	9	33	1	NaN	2	1800	NaN	1	NaN	1489.9	NaN	NaN
1	5	2	9	34	2	NaN	1	450	NaN	1	NaN	520	NaN	NaN
1	5	2	9	35	1	NaN	2	1800	NaN	1	NaN	1812.9	NaN	NaN
1	5	2	9	36	2	NaN	1	750	NaN	1	NaN	738.9	NaN	NaN
1	5	2	9	37	1	NaN	2	1350	NaN	1	NaN	1434	NaN	NaN
1	5	2	9	38	2	NaN	1	600	NaN	1	NaN	596	NaN	NaN
1	5	2	9	39	1	NaN	2	1200	NaN	1	NaN	1208	NaN	NaN
1	5	2	9	40	2	NaN	1	750	NaN	1	NaN	714	NaN	NaN
1	5	2	10	1	1	NaN	2	1350	NaN	1	NaN	1362	NaN	NaN
1	5	2	10	2	2	NaN	1	450	NaN	1	NaN	471	NaN	NaN
1	5	2	10	3	1	NaN	2	1800	NaN	1	NaN	1560	NaN	NaN
1	5	2	10	4	2	NaN	1	450	NaN	1	NaN	417	NaN	NaN
1	5	2	10	5	1	NaN	2	1800	NaN	1	NaN	1521.1	NaN	NaN
1	5	2	10	6	2	NaN	1	750	NaN	1	NaN	763.1	NaN	NaN
1	5	2	10	7	1	NaN	2	1650	NaN	1	NaN	1528.2	NaN	NaN
1	5	2	10	8	2	NaN	1	1050	NaN	1	NaN	1200.1	NaN	NaN
1	5	2	10	9	1	NaN	2	1350	NaN	1	NaN	1361.1	NaN	NaN
1	5	2	10	10	2	NaN	1	900	NaN	1	NaN	951.1	NaN	NaN
1	5	2	10	11	1	NaN	2	1650	NaN	1	NaN	1348.1	NaN	NaN
1	5	2	10	12	2	NaN	1	900	NaN	1	NaN	785	NaN	NaN
1	5	2	10	13	1	NaN	2	1200	NaN	1	NaN	1173.1	NaN	NaN
1	5	2	10	14	2	NaN	1	600	NaN	1	NaN	597.1	NaN	NaN
1	5	2	10	15	1	NaN	2	1350	NaN	1	NaN	1396.1	NaN	NaN
1	5	2	10	16	2	NaN	1	450	NaN	1	NaN	566.2	NaN	NaN
1	5	2	10	17	1	NaN	2	1800	NaN	1	NaN	1678.1	NaN	NaN
1	5	2	10	18	2	NaN	1	750	NaN	1	NaN	741.2	NaN	NaN
1	5	2	10	19	1	NaN	2	1500	NaN	1	NaN	1386.1	NaN	NaN
1	5	2	10	20	2	NaN	1	900	NaN	1	NaN	913.1	NaN	NaN
1	5	2	10	21	1	NaN	2	1500	NaN	1	NaN	1377.1	NaN	NaN
1	5	2	10	22	2	NaN	1	600	NaN	1	NaN	557.1	NaN	NaN
1	5	2	10	23	1	NaN	2	1350	NaN	1	NaN	1299.1	NaN	NaN
1	5	2	10	24	2	NaN	1	1050	NaN	1	NaN	1222.1	NaN	NaN
1	5	2	10	25	1	NaN	2	1800	NaN	1	NaN	1514.1	NaN	NaN
1	5	2	10	26	2	NaN	1	600	NaN	1	NaN	525.1	NaN	NaN
1	5	2	10	27	1	NaN	2	1650	NaN	1	NaN	1394.2	NaN	NaN
1	5	2	10	28	2	NaN	1	900	NaN	1	NaN	917.2	NaN	NaN
1	5	2	10	29	1	NaN	2	1650	NaN	1	NaN	2034.2	NaN	NaN
1	5	2	10	30	2	NaN	1	1050	NaN	1	NaN	1095.2	NaN	NaN
1	5	2	10	31	1	NaN	2	1200	NaN	1	NaN	1108.2	NaN	NaN
1	5	2	10	32	2	NaN	1	600	NaN	1	NaN	615.2	NaN	NaN
1	5	2	10	33	1	NaN	2	1500	NaN	1	NaN	1161.2	NaN	NaN
1	5	2	10	34	2	NaN	1	750	NaN	1	NaN	943.2	NaN	NaN
1	5	2	10	35	1	NaN	2	1200	NaN	1	NaN	1230.2	NaN	NaN
1	5	2	10	36	2	NaN	1	1050	NaN	1	NaN	1182.2	NaN	NaN
1	5	2	10	37	1	NaN	2	1200	NaN	1	NaN	1297.3	NaN	NaN
1	5	2	10	38	2	NaN	1	750	NaN	1	NaN	843.3	NaN	NaN
1	5	2	10	39	1	NaN	2	1500	NaN	1	NaN	1215.2	NaN	NaN
1	5	2	10	40	2	NaN	1	450	NaN	1	NaN	472.2	NaN	NaN
1	5	2	11	1	1	NaN	2	1650	NaN	1	NaN	1358.3	NaN	NaN
1	5	2	11	2	2	NaN	1	600	NaN	1	NaN	570.3	NaN	NaN
1	5	2	11	3	1	NaN	2	1350	NaN	1	NaN	1240.2	NaN	NaN
1	5	2	11	4	2	NaN	1	1050	NaN	1	NaN	1153.4	NaN	NaN
1	5	2	11	5	1	NaN	2	1650	NaN	1	NaN	1328.3	NaN	NaN
1	5	2	11	6	2	NaN	1	1050	NaN	1	NaN	1231.4	NaN	NaN
1	5	2	11	7	1	NaN	2	1200	NaN	1	NaN	870.4	NaN	NaN
1	5	2	11	8	2	NaN	1	750	NaN	1	NaN	713.3	NaN	NaN
1	5	2	11	9	1	NaN	2	1500	NaN	1	NaN	1236.3	NaN	NaN
1	5	2	11	10	2	NaN	1	750	NaN	1	NaN	595.3	NaN	NaN
1	5	2	11	11	1	NaN	2	1500	NaN	1	NaN	1401.3	NaN	NaN
1	5	2	11	12	2	NaN	1	750	NaN	1	NaN	866.3	NaN	NaN
1	5	2	11	13	1	NaN	2	1200	NaN	1	NaN	1380.3	NaN	NaN
1	5	2	11	14	2	NaN	1	900	NaN	1	NaN	1138.3	NaN	NaN
1	5	2	11	15	1	NaN	2	1200	NaN	1	NaN	1165.4	NaN	NaN
1	5	2	11	16	2	NaN	1	900	NaN	1	NaN	910.4	NaN	NaN
1	5	2	11	17	1	NaN	2	1350	NaN	1	NaN	1207.4	NaN	NaN
1	5	2	11	18	2	NaN	1	1050	NaN	1	NaN	1135.4	NaN	NaN
1	5	2	11	19	1	NaN	2	1800	NaN	1	NaN	1651.4	NaN	NaN
1	5	2	11	20	2	NaN	1	900	NaN	1	NaN	995.4	NaN	NaN
1	5	2	11	21	1	NaN	2	1650	NaN	1	NaN	1644.4	NaN	NaN
1	5	2	11	22	2	NaN	1	600	NaN	1	NaN	617.4	NaN	NaN
1	5	2	11	23	1	NaN	2	1350	NaN	1	NaN	1968.4	NaN	NaN
1	5	2	11	24	2	NaN	1	750	NaN	1	NaN	800.4	NaN	NaN
1	5	2	11	25	1	NaN	2	1650	NaN	1	NaN	1589.4	NaN	NaN
1	5	2	11	26	2	NaN	1	450	NaN	1	NaN	464.4	NaN	NaN
1	5	2	11	27	1	NaN	2	1500	NaN	1	NaN	1557.5	NaN	NaN
1	5	2	11	28	2	NaN	1	600	NaN	1	NaN	583.4	NaN	NaN
1	5	2	11	29	1	NaN	2	1800	NaN	1	NaN	1637.4	NaN	NaN
1	5	2	11	30	2	NaN	1	450	NaN	1	NaN	562.4	NaN	NaN
1	5	2	11	31	1	NaN	2	1800	NaN	1	NaN	1955.4	NaN	NaN
1	5	2	11	32	2	NaN	1	1050	NaN	1	NaN	1230.4	NaN	NaN
1	5	2	11	33	1	NaN	2	1200	NaN	1	NaN	1166.4	NaN	NaN
1	5	2	11	34	2	NaN	1	450	NaN	1	NaN	525.4	NaN	NaN
1	5	2	11	35	1	NaN	2	1350	NaN	1	NaN	1232.4	NaN	NaN
1	5	2	11	36	2	NaN	1	450	NaN	1	NaN	484.4	NaN	NaN
1	5	2	11	37	1	NaN	2	1500	NaN	1	NaN	1466.4	NaN	NaN
1	5	2	11	38	2	NaN	1	900	NaN	1	NaN	1064.5	NaN	NaN
1	5	2	11	39	1	NaN	2	1800	NaN	1	NaN	1715.5	NaN	NaN
1	5	2	11	40	2	NaN	1	600	NaN	1	NaN	563.5	NaN	NaN
1	5	2	12	1	1	NaN	2	1200	NaN	1	NaN	1223.5	NaN	NaN
1	5	2	12	2	2	NaN	1	1050	NaN	1	NaN	969.5	NaN	NaN
1	5	2	12	3	1	NaN	2	1500	NaN	1	NaN	1435.5	NaN	NaN
1	5	2	12	4	2	NaN	1	600	NaN	1	NaN	544.5	NaN	NaN
1	5	2	12	5	1	NaN	2	1200	NaN	1	NaN	1132.6	NaN	NaN
1	5	2	12	6	2	NaN	1	900	NaN	1	NaN	1087.6	NaN	NaN
1	5	2	12	7	1	NaN	2	1500	NaN	1	NaN	1443.6	NaN	NaN
1	5	2	12	8	2	NaN	1	750	NaN	1	NaN	1977.6	NaN	NaN
1	5	2	12	9	1	NaN	2	1650	NaN	1	NaN	1460.6	NaN	NaN
1	5	2	12	10	2	NaN	1	900	NaN	1	NaN	1012.6	NaN	NaN
1	5	2	12	11	1	NaN	2	1500	NaN	1	NaN	1395.6	NaN	NaN
1	5	2	12	12	2	NaN	1	1050	NaN	1	NaN	1075.6	NaN	NaN
1	5	2	12	13	1	NaN	2	1350	NaN	1	NaN	1273.6	NaN	NaN
1	5	2	12	14	2	NaN	1	750	NaN	1	NaN	667.6	NaN	NaN
1	5	2	12	15	1	NaN	2	1800	NaN	1	NaN	1723.7	NaN	NaN
1	5	2	12	16	2	NaN	1	450	NaN	1	NaN	484.7	NaN	NaN
1	5	2	12	17	1	NaN	2	1800	NaN	1	NaN	1590.6	NaN	NaN
1	5	2	12	18	2	NaN	1	1050	NaN	1	NaN	1257.6	NaN	NaN
1	5	2	12	19	1	NaN	2	1350	NaN	1	NaN	1259.6	NaN	NaN
1	5	2	12	20	2	NaN	1	450	NaN	1	NaN	662.6	NaN	NaN
1	5	2	12	21	1	NaN	2	1800	NaN	1	NaN	1599.7	NaN	NaN
1	5	2	12	22	2	NaN	1	600	NaN	1	NaN	523.6	NaN	NaN
1	5	2	12	23	1	NaN	2	1200	NaN	1	NaN	1286.6	NaN	NaN
1	5	2	12	24	2	NaN	1	600	NaN	1	NaN	555.6	NaN	NaN
1	5	2	12	25	1	NaN	2	1650	NaN	1	NaN	1593.6	NaN	NaN
1	5	2	12	26	2	NaN	1	900	NaN	1	NaN	888.6	NaN	NaN
1	5	2	12	27	1	NaN	2	1350	NaN	1	NaN	1590.7	NaN	NaN
1	5	2	12	28	2	NaN	1	750	NaN	1	NaN	699.6	NaN	NaN
1	5	2	12	29	1	NaN	2	1500	NaN	1	NaN	1416.7	NaN	NaN
1	5	2	12	30	2	NaN	1	1050	NaN	1	NaN	1275.7	NaN	NaN
1	5	2	12	31	1	NaN	2	1200	NaN	NaN	NaN	NaN	NaN	NaN
1	5	2	12	32	2	NaN	1	600	NaN	1	NaN	595.7	NaN	NaN
1	5	2	12	33	1	NaN	2	1650	NaN	NaN	NaN	NaN	NaN	NaN
1	5	2	12	34	2	NaN	1	900	NaN	1	NaN	982.7	NaN	NaN
1	5	2	12	35	1	NaN	2	1350	NaN	1	NaN	1287.7	NaN	NaN
1	5	2	12	36	2	NaN	1	450	NaN	1	NaN	512.7	NaN	NaN
1	5	2	12	37	1	NaN	2	1800	NaN	1	NaN	1817.6	NaN	NaN
1	5	2	12	38	2	NaN	1	450	NaN	1	NaN	448.7	NaN	NaN
1	5	2	12	39	1	NaN	2	1650	NaN	1	NaN	1508.7	NaN	NaN
1	5	2	12	40	2	NaN	1	750	NaN	1	NaN	813.7	NaN	NaN
1	5	2	13	1	1	NaN	2	1650	NaN	1	NaN	1394.1	NaN	NaN
1	5	2	13	2	2	NaN	1	450	NaN	1	NaN	415	NaN	NaN
1	5	2	13	3	1	NaN	2	1200	NaN	1	NaN	1154	NaN	NaN
1	5	2	13	4	2	NaN	1	900	NaN	1	NaN	1070	NaN	NaN
1	5	2	13	5	1	NaN	2	1800	NaN	1	NaN	1727.1	NaN	NaN
1	5	2	13	6	2	NaN	1	750	NaN	1	NaN	697.1	NaN	NaN
1	5	2	13	7	1	NaN	2	1350	NaN	1	NaN	1394.1	NaN	NaN
1	5	2	13	8	2	NaN	1	450	NaN	1	NaN	486.1	NaN	NaN
1	5	2	13	9	1	NaN	2	1500	NaN	1	NaN	1487.1	NaN	NaN
1	5	2	13	10	2	NaN	1	450	NaN	1	NaN	429.1	NaN	NaN
1	5	2	13	11	1	NaN	2	1650	NaN	1	NaN	2252	NaN	NaN
1	5	2	13	12	2	NaN	1	600	NaN	1	NaN	618.1	NaN	NaN
1	5	2	13	13	1	NaN	2	1800	NaN	1	NaN	1585.1	NaN	NaN
1	5	2	13	14	2	NaN	1	750	NaN	1	NaN	833	NaN	NaN
1	5	2	13	15	1	NaN	2	1200	NaN	1	NaN	1325.1	NaN	NaN
1	5	2	13	16	2	NaN	1	900	NaN	1	NaN	1042.2	NaN	NaN
1	5	2	13	17	1	NaN	2	1650	NaN	1	NaN	1280.1	NaN	NaN
1	5	2	13	18	2	NaN	1	600	NaN	1	NaN	645.1	NaN	NaN
1	5	2	13	19	1	NaN	2	1500	NaN	1	NaN	1357.2	NaN	NaN
1	5	2	13	20	2	NaN	1	1050	NaN	1	NaN	1057.1	NaN	NaN
1	5	2	13	21	1	NaN	2	1350	NaN	1	NaN	1499.1	NaN	NaN
1	5	2	13	22	2	NaN	1	1050	NaN	1	NaN	1203.1	NaN	NaN
1	5	2	13	23	1	NaN	2	1350	NaN	1	NaN	1184.2	NaN	NaN
1	5	2	13	24	2	NaN	1	750	NaN	1	NaN	763.1	NaN	NaN
1	5	2	13	25	1	NaN	2	1350	NaN	1	NaN	1202.1	NaN	NaN
1	5	2	13	26	2	NaN	1	900	NaN	1	NaN	1027.1	NaN	NaN
1	5	2	13	27	1	NaN	2	1200	NaN	1	NaN	1224.2	NaN	NaN
1	5	2	13	28	2	NaN	1	600	NaN	1	NaN	583.2	NaN	NaN
1	5	2	13	29	1	NaN	2	1500	NaN	1	NaN	1413.2	NaN	NaN
1	5	2	13	30	2	NaN	1	1050	NaN	1	NaN	1053.2	NaN	NaN
1	5	2	13	31	1	NaN	2	1800	NaN	1	NaN	1480.2	NaN	NaN
1	5	2	13	32	2	NaN	1	750	NaN	1	NaN	606.2	NaN	NaN
1	5	2	13	33	1	NaN	2	1500	NaN	1	NaN	1238.2	NaN	NaN
1	5	2	13	34	2	NaN	1	1050	NaN	1	NaN	887.2	NaN	NaN
1	5	2	13	35	1	NaN	2	1650	NaN	1	NaN	1263.2	NaN	NaN
1	5	2	13	36	2	NaN	1	600	NaN	1	NaN	604.1	NaN	NaN
1	5	2	13	37	1	NaN	2	1800	NaN	1	NaN	1508.2	NaN	NaN
1	5	2	13	38	2	NaN	1	450	NaN	1	NaN	495.2	NaN	NaN
1	5	2	13	39	1	NaN	2	1200	NaN	1	NaN	1270.2	NaN	NaN
1	5	2	13	40	2	NaN	1	900	NaN	1	NaN	728.2	NaN	NaN
1	5	2	14	1	1	NaN	2	1350	NaN	1	NaN	1192.3	NaN	NaN
1	5	2	14	2	2	NaN	1	450	NaN	1	NaN	483.3	NaN	NaN
1	5	2	14	3	1	NaN	2	1650	NaN	1	NaN	1228.3	NaN	NaN
1	5	2	14	4	2	NaN	1	450	NaN	1	NaN	421.3	NaN	NaN
1	5	2	14	5	1	NaN	2	1800	NaN	1	NaN	1522.3	NaN	NaN
1	5	2	14	6	2	NaN	1	450	NaN	1	NaN	504.3	NaN	NaN
1	5	2	14	7	1	NaN	2	1800	NaN	1	NaN	1507.3	NaN	NaN
1	5	2	14	8	2	NaN	1	1050	NaN	1	NaN	988.3	NaN	NaN
1	5	2	14	9	1	NaN	2	1200	NaN	1	NaN	1113.3	NaN	NaN
1	5	2	14	10	2	NaN	1	1050	NaN	1	NaN	1166.3	NaN	NaN
1	5	2	14	11	1	NaN	2	1500	NaN	1	NaN	1329.3	NaN	NaN
1	5	2	14	12	2	NaN	1	600	NaN	1	NaN	504.3	NaN	NaN
1	5	2	14	13	1	NaN	2	1500	NaN	1	NaN	1424.3	NaN	NaN
1	5	2	14	14	2	NaN	1	750	NaN	1	NaN	755.3	NaN	NaN
1	5	2	14	15	1	NaN	2	1350	NaN	1	NaN	1297.3	NaN	NaN
1	5	2	14	16	2	NaN	1	750	NaN	1	NaN	651.4	NaN	NaN
1	5	2	14	17	1	NaN	2	1500	NaN	1	NaN	1379.4	NaN	NaN
1	5	2	14	18	2	NaN	1	750	NaN	1	NaN	594.4	NaN	NaN
1	5	2	14	19	1	NaN	2	1200	NaN	1	NaN	1084.4	NaN	NaN
1	5	2	14	20	2	NaN	1	450	NaN	1	NaN	382.4	NaN	NaN
1	5	2	14	21	1	NaN	2	1500	NaN	1	NaN	1358.4	NaN	NaN
1	5	2	14	22	2	NaN	1	900	NaN	1	NaN	930.4	NaN	NaN
1	5	2	14	23	1	NaN	2	1800	NaN	1	NaN	1328.4	NaN	NaN
1	5	2	14	24	2	NaN	1	750	NaN	1	NaN	837.3	NaN	NaN
1	5	2	14	25	1	NaN	2	1650	NaN	1	NaN	1364.3	NaN	NaN
1	5	2	14	26	2	NaN	1	1050	NaN	1	NaN	938.3	NaN	NaN
1	5	2	14	27	1	NaN	2	1650	NaN	1	NaN	1443.4	NaN	NaN
1	5	2	14	28	2	NaN	1	900	NaN	1	NaN	925.4	NaN	NaN
1	5	2	14	29	1	NaN	2	1650	NaN	1	NaN	1412.5	NaN	NaN
1	5	2	14	30	2	NaN	1	600	NaN	1	NaN	498.4	NaN	NaN
1	5	2	14	31	1	NaN	2	1800	NaN	1	NaN	1487.4	NaN	NaN
1	5	2	14	32	2	NaN	1	900	NaN	1	NaN	893.4	NaN	NaN
1	5	2	14	33	1	NaN	2	1200	NaN	1	NaN	1098.4	NaN	NaN
1	5	2	14	34	2	NaN	1	1050	NaN	1	NaN	969.4	NaN	NaN
1	5	2	14	35	1	NaN	2	1200	NaN	1	NaN	1106.4	NaN	NaN
1	5	2	14	36	2	NaN	1	600	NaN	1	NaN	503.4	NaN	NaN
1	5	2	14	37	1	NaN	2	1350	NaN	1	NaN	1217.4	NaN	NaN
1	5	2	14	38	2	NaN	1	600	NaN	1	NaN	514.5	NaN	NaN
1	5	2	14	39	1	NaN	2	1350	NaN	1	NaN	1191.5	NaN	NaN
1	5	2	14	40	2	NaN	1	900	NaN	1	NaN	851.5	NaN	NaN
1	5	2	15	1	1	NaN	2	1650	NaN	1	NaN	1505.5	NaN	NaN
1	5	2	15	2	2	NaN	1	1050	NaN	1	NaN	900.5	NaN	NaN
1	5	2	15	3	1	NaN	2	1200	NaN	1	NaN	1060.5	NaN	NaN
1	5	2	15	4	2	NaN	1	1050	NaN	1	NaN	946.5	NaN	NaN
1	5	2	15	5	1	NaN	2	1650	NaN	1	NaN	1594.6	NaN	NaN
1	5	2	15	6	2	NaN	1	900	NaN	1	NaN	896.6	NaN	NaN
1	5	2	15	7	1	NaN	2	1200	NaN	1	NaN	1246.5	NaN	NaN
1	5	2	15	8	2	NaN	1	750	NaN	1	NaN	660.6	NaN	NaN
1	5	2	15	9	1	NaN	2	1800	NaN	1	NaN	1563.6	NaN	NaN
1	5	2	15	10	2	NaN	1	1050	NaN	1	NaN	999.6	NaN	NaN
1	5	2	15	11	1	NaN	2	1800	NaN	1	NaN	1692.6	NaN	NaN
1	5	2	15	12	2	NaN	1	450	NaN	1	NaN	471.6	NaN	NaN
1	5	2	15	13	1	NaN	2	1350	NaN	1	NaN	1487.5	NaN	NaN
1	5	2	15	14	2	NaN	1	600	NaN	1	NaN	510.5	NaN	NaN
1	5	2	15	15	1	NaN	2	1200	NaN	1	NaN	1135.6	NaN	NaN
1	5	2	15	16	2	NaN	1	600	NaN	1	NaN	576.6	NaN	NaN
1	5	2	15	17	1	NaN	2	1650	NaN	1	NaN	1315.6	NaN	NaN
1	5	2	15	18	2	NaN	1	600	NaN	1	NaN	525.6	NaN	NaN
1	5	2	15	19	1	NaN	2	1350	NaN	1	NaN	1226.6	NaN	NaN
1	5	2	15	20	2	NaN	1	750	NaN	1	NaN	540.6	NaN	NaN
1	5	2	15	21	1	NaN	2	1350	NaN	1	NaN	1283.6	NaN	NaN
1	5	2	15	22	2	NaN	1	1050	NaN	1	NaN	879.6	NaN	NaN
1	5	2	15	23	1	NaN	2	1500	NaN	1	NaN	1250.6	NaN	NaN
1	5	2	15	24	2	NaN	1	900	NaN	1	NaN	931.6	NaN	NaN
1	5	2	15	25	1	NaN	2	1500	NaN	1	NaN	1376.6	NaN	NaN
1	5	2	15	26	2	NaN	1	450	NaN	1	NaN	457.7	NaN	NaN
1	5	2	15	27	1	NaN	2	1350	NaN	1	NaN	1306.7	NaN	NaN
1	5	2	15	28	2	NaN	1	450	NaN	1	NaN	451.7	NaN	NaN
1	5	2	15	29	1	NaN	2	1500	NaN	1	NaN	1254.7	NaN	NaN
1	5	2	15	30	2	NaN	1	450	NaN	1	NaN	430.7	NaN	NaN
1	5	2	15	31	1	NaN	2	1800	NaN	1	NaN	1561.7	NaN	NaN
1	5	2	15	32	2	NaN	1	750	NaN	1	NaN	696.6	NaN	NaN
1	5	2	15	33	1	NaN	2	1500	NaN	1	NaN	1482.6	NaN	NaN
1	5	2	15	34	2	NaN	1	750	NaN	1	NaN	754.6	NaN	NaN
1	5	2	15	35	1	NaN	2	1650	NaN	1	NaN	1439.6	NaN	NaN
1	5	2	15	36	2	NaN	1	600	NaN	1	NaN	598.6	NaN	NaN
1	5	2	15	37	1	NaN	2	1200	NaN	1	NaN	1257.6	NaN	NaN
1	5	2	15	38	2	NaN	1	900	NaN	1	NaN	874.7	NaN	NaN
1	5	2	15	39	1	NaN	2	1800	NaN	1	NaN	1627.7	NaN	NaN
1	5	2	15	40	2	NaN	1	900	NaN	1	NaN	845.7	NaN	NaN
1	5	2	16	1	1	NaN	2	1500	NaN	1	NaN	1372.7	NaN	NaN
1	5	2	16	2	2	NaN	1	750	NaN	1	NaN	722.7	NaN	NaN
1	5	2	16	3	1	NaN	2	1500	NaN	1	NaN	1504.7	NaN	NaN
1	5	2	16	4	2	NaN	1	900	NaN	1	NaN	797.8	NaN	NaN
1	5	2	16	5	1	NaN	2	1200	NaN	1	NaN	1207.8	NaN	NaN
1	5	2	16	6	2	NaN	1	450	NaN	1	NaN	435.8	NaN	NaN
1	5	2	16	7	1	NaN	2	1350	NaN	1	NaN	1281.9	NaN	NaN
1	5	2	16	8	2	NaN	1	450	NaN	1	NaN	446.8	NaN	NaN
1	5	2	16	9	1	NaN	2	1650	NaN	1	NaN	1655.8	NaN	NaN
1	5	2	16	10	2	NaN	1	900	NaN	1	NaN	1090.8	NaN	NaN
1	5	2	16	11	1	NaN	2	1500	NaN	1	NaN	1255.8	NaN	NaN
1	5	2	16	12	2	NaN	1	750	NaN	1	NaN	691.8	NaN	NaN
1	5	2	16	13	1	NaN	2	1800	NaN	1	NaN	1449.8	NaN	NaN
1	5	2	16	14	2	NaN	1	600	NaN	1	NaN	525.8	NaN	NaN
1	5	2	16	15	1	NaN	2	1500	NaN	1	NaN	1395.7	NaN	NaN
1	5	2	16	16	2	NaN	1	1050	NaN	1	NaN	1067.9	NaN	NaN
1	5	2	16	17	1	NaN	2	1200	NaN	1	NaN	1194.8	NaN	NaN
1	5	2	16	18	2	NaN	1	1050	NaN	1	NaN	1102.9	NaN	NaN
1	5	2	16	19	1	NaN	2	1350	NaN	1	NaN	1164.8	NaN	NaN
1	5	2	16	20	2	NaN	1	450	NaN	1	NaN	514.8	NaN	NaN
1	5	2	16	21	1	NaN	2	1350	NaN	1	NaN	1417.8	NaN	NaN
1	5	2	16	22	2	NaN	1	750	NaN	1	NaN	706.8	NaN	NaN
1	5	2	16	23	1	NaN	2	1800	NaN	1	NaN	1638.8	NaN	NaN
1	5	2	16	24	2	NaN	1	600	NaN	1	NaN	569.8	NaN	NaN
1	5	2	16	25	1	NaN	2	1350	NaN	1	NaN	1391.8	NaN	NaN
1	5	2	16	26	2	NaN	1	900	NaN	1	NaN	834.8	NaN	NaN
1	5	2	16	27	1	NaN	2	1650	NaN	1	NaN	1381.9	NaN	NaN
1	5	2	16	28	2	NaN	1	600	NaN	1	NaN	592.9	NaN	NaN
1	5	2	16	29	1	NaN	2	1650	NaN	1	NaN	1662.9	NaN	NaN
1	5	2	16	30	2	NaN	1	1050	NaN	1	NaN	924.9	NaN	NaN
1	5	2	16	31	1	NaN	2	1800	NaN	1	NaN	1729.9	NaN	NaN
1	5	2	16	32	2	NaN	1	750	NaN	1	NaN	691.9	NaN	NaN
1	5	2	16	33	1	NaN	2	1200	NaN	1	NaN	1185.9	NaN	NaN
1	5	2	16	34	2	NaN	1	900	NaN	1	NaN	898.9	NaN	NaN
1	5	2	16	35	1	NaN	2	1800	NaN	1	NaN	1845.9	NaN	NaN
1	5	2	16	36	2	NaN	1	1050	NaN	1	NaN	1183.9	NaN	NaN
1	5	2	16	37	1	NaN	2	1200	NaN	1	NaN	1092.9	NaN	NaN
1	5	2	16	38	2	NaN	1	600	NaN	1	NaN	566	NaN	NaN
1	5	2	16	39	1	NaN	2	1650	NaN	1	NaN	1581.9	NaN	NaN
1	5	2	16	40	2	NaN	1	450	NaN	1	NaN	432.9	NaN	NaN

## Sheet: 6
									response		TR		extra response
experiment	participant	handedness (1: left, 2: right)	session	trial/session	stim (1: green, 2: orange)	CMR	prior (1: short, 2: long)	TS	L	R	L	R	L	R
1	6	2	1	1	1	NaN	2	1350	NaN	1	NaN	1304.3	NaN	NaN
1	6	2	1	2	2	NaN	1	750	NaN	1	NaN	763.3	NaN	NaN
1	6	2	1	3	1	NaN	2	1650	NaN	1	NaN	1527.3	NaN	NaN
1	6	2	1	4	2	NaN	1	600	NaN	1	NaN	609.3	NaN	NaN
1	6	2	1	5	1	NaN	2	1200	NaN	1	NaN	1313.4	NaN	NaN
1	6	2	1	6	2	NaN	1	750	NaN	1	NaN	840.4	NaN	NaN
1	6	2	1	7	1	NaN	2	1200	NaN	1	NaN	1186.4	NaN	NaN
1	6	2	1	8	2	NaN	1	600	NaN	1	NaN	646.4	NaN	NaN
1	6	2	1	9	1	NaN	2	1350	NaN	1	NaN	1294.4	NaN	NaN
1	6	2	1	10	2	NaN	1	1050	NaN	1	NaN	1181.4	NaN	NaN
1	6	2	1	11	1	NaN	2	1200	NaN	1	NaN	1099.4	NaN	NaN
1	6	2	1	12	2	NaN	1	900	NaN	1	NaN	857.4	NaN	NaN
1	6	2	1	13	1	NaN	2	1800	NaN	1	NaN	1560.3	NaN	NaN
1	6	2	1	14	2	NaN	1	900	NaN	1	NaN	845.3	NaN	NaN
1	6	2	1	15	1	NaN	2	1650	NaN	1	NaN	1407.3	NaN	NaN
1	6	2	1	16	2	NaN	1	1050	NaN	1	NaN	1133.4	NaN	NaN
1	6	2	1	17	1	NaN	2	1800	NaN	1	NaN	1529.4	NaN	NaN
1	6	2	1	18	2	NaN	1	900	NaN	1	NaN	927.5	NaN	NaN
1	6	2	1	19	1	NaN	2	1800	NaN	1	NaN	1693.4	NaN	NaN
1	6	2	1	20	2	NaN	1	450	NaN	1	NaN	447.4	NaN	NaN
1	6	2	1	21	1	NaN	2	1800	NaN	1	NaN	1924.4	NaN	NaN
1	6	2	1	22	2	NaN	1	450	NaN	1	NaN	465.4	NaN	NaN
1	6	2	1	23	1	NaN	2	1650	NaN	1	NaN	1628.4	NaN	NaN
1	6	2	1	24	2	NaN	1	450	NaN	1	NaN	413.4	NaN	NaN
1	6	2	1	25	1	NaN	2	1500	NaN	1	NaN	1539.4	NaN	NaN
1	6	2	1	26	2	NaN	1	1050	NaN	1	NaN	967.4	NaN	NaN
1	6	2	1	27	1	NaN	2	1500	NaN	1	NaN	1484.5	NaN	NaN
1	6	2	1	28	2	NaN	1	450	NaN	1	NaN	433.5	NaN	NaN
1	6	2	1	29	1	NaN	2	1200	NaN	1	NaN	1213.5	NaN	NaN
1	6	2	1	30	2	NaN	1	1050	NaN	1	NaN	1216.5	NaN	NaN
1	6	2	1	31	1	NaN	2	1650	NaN	1	NaN	1471.5	NaN	NaN
1	6	2	1	32	2	NaN	1	600	NaN	1	NaN	549.5	NaN	NaN
1	6	2	1	33	1	NaN	2	1500	NaN	1	NaN	1499.4	NaN	NaN
1	6	2	1	34	2	NaN	1	750	NaN	1	NaN	741.4	NaN	NaN
1	6	2	1	35	1	NaN	2	1350	NaN	1	NaN	1371.4	NaN	NaN
1	6	2	1	36	2	NaN	1	600	NaN	1	NaN	571.4	NaN	NaN
1	6	2	1	37	1	NaN	2	1500	NaN	1	NaN	1663.4	NaN	NaN
1	6	2	1	38	2	NaN	1	750	NaN	1	NaN	707.5	NaN	NaN
1	6	2	1	39	1	NaN	2	1350	NaN	1	NaN	1312.5	NaN	NaN
1	6	2	1	40	2	NaN	1	900	NaN	1	NaN	853.5	NaN	NaN
1	6	2	2	1	1	NaN	2	1500	NaN	1	NaN	1398.6	NaN	NaN
1	6	2	2	2	2	NaN	1	750	NaN	1	NaN	783.6	NaN	NaN
1	6	2	2	3	1	NaN	2	1350	NaN	1	NaN	1373.6	NaN	NaN
1	6	2	2	4	2	NaN	1	1050	NaN	1	NaN	942.5	NaN	NaN
1	6	2	2	5	1	NaN	2	1350	NaN	1	NaN	1364.6	NaN	NaN
1	6	2	2	6	2	NaN	1	450	NaN	1	NaN	403.6	NaN	NaN
1	6	2	2	7	1	NaN	2	1500	NaN	1	NaN	1569.6	NaN	NaN
1	6	2	2	8	2	NaN	1	900	NaN	1	NaN	821.6	NaN	NaN
1	6	2	2	9	1	NaN	2	1800	NaN	1	NaN	1711.6	NaN	NaN
1	6	2	2	10	2	NaN	1	600	NaN	1	NaN	461.6	NaN	NaN
1	6	2	2	11	1	NaN	2	1650	NaN	1	NaN	1354.6	NaN	NaN
1	6	2	2	12	2	NaN	1	1050	NaN	1	NaN	1101.6	NaN	NaN
1	6	2	2	13	1	NaN	2	1800	NaN	1	NaN	1632.6	NaN	NaN
1	6	2	2	14	2	NaN	1	1050	NaN	1	NaN	973.6	NaN	NaN
1	6	2	2	15	1	NaN	2	1800	NaN	1	NaN	1542.7	NaN	NaN
1	6	2	2	16	2	NaN	1	1050	NaN	1	NaN	1161.7	NaN	NaN
1	6	2	2	17	1	NaN	2	1500	NaN	1	NaN	1587.7	NaN	NaN
1	6	2	2	18	2	NaN	1	750	NaN	1	NaN	729.7	NaN	NaN
1	6	2	2	19	1	NaN	2	1200	NaN	1	NaN	1422.7	NaN	NaN
1	6	2	2	20	2	NaN	1	450	NaN	1	NaN	474.7	NaN	NaN
1	6	2	2	21	1	NaN	2	1650	NaN	1	NaN	1306.6	NaN	NaN
1	6	2	2	22	2	NaN	1	450	NaN	1	NaN	499.7	NaN	NaN
1	6	2	2	23	1	NaN	2	1650	NaN	1	NaN	1463.7	NaN	NaN
1	6	2	2	24	2	NaN	1	600	NaN	1	NaN	637.7	NaN	NaN
1	6	2	2	25	1	NaN	2	1350	NaN	1	NaN	1165.6	NaN	NaN
1	6	2	2	26	2	NaN	1	900	NaN	1	NaN	809.6	NaN	NaN
1	6	2	2	27	1	NaN	2	1200	NaN	1	NaN	1317.7	NaN	NaN
1	6	2	2	28	2	NaN	1	600	NaN	1	NaN	645.7	NaN	NaN
1	6	2	2	29	1	NaN	2	1800	NaN	1	NaN	1388.7	NaN	NaN
1	6	2	2	30	2	NaN	1	600	NaN	1	NaN	678.7	NaN	NaN
1	6	2	2	31	1	NaN	2	1350	NaN	1	NaN	1313.7	NaN	NaN
1	6	2	2	32	2	NaN	1	750	NaN	1	NaN	821.7	NaN	NaN
1	6	2	2	33	1	NaN	2	1500	NaN	1	NaN	1413.7	NaN	NaN
1	6	2	2	34	2	NaN	1	450	NaN	1	NaN	576.7	NaN	NaN
1	6	2	2	35	1	NaN	2	1650	NaN	1	NaN	1568.7	NaN	NaN
1	6	2	2	36	2	NaN	1	900	NaN	1	NaN	988.7	NaN	NaN
1	6	2	2	37	1	NaN	2	1200	NaN	1	NaN	1210.7	NaN	NaN
1	6	2	2	38	2	NaN	1	900	NaN	1	NaN	904.8	NaN	NaN
1	6	2	2	39	1	NaN	2	1200	NaN	1	NaN	1088.8	NaN	NaN
1	6	2	2	40	2	NaN	1	750	NaN	1	NaN	785.8	NaN	NaN
1	6	2	3	1	1	NaN	2	1200	NaN	1	NaN	1161.8	NaN	NaN
1	6	2	3	2	2	NaN	1	900	NaN	1	NaN	1034.8	NaN	NaN
1	6	2	3	3	1	NaN	2	1800	NaN	1	NaN	1536.8	NaN	NaN
1	6	2	3	4	2	NaN	1	600	NaN	1	NaN	553.9	NaN	NaN
1	6	2	3	5	1	NaN	2	1500	NaN	1	NaN	1533.9	NaN	NaN
1	6	2	3	6	2	NaN	1	1050	NaN	1	NaN	1031.9	NaN	NaN
1	6	2	3	7	1	NaN	2	1500	NaN	1	NaN	1348.9	NaN	NaN
1	6	2	3	8	2	NaN	1	1050	NaN	1	NaN	1069.9	NaN	NaN
1	6	2	3	9	1	NaN	2	1650	NaN	1	NaN	1485.9	NaN	NaN
1	6	2	3	10	2	NaN	1	900	NaN	1	NaN	857.9	NaN	NaN
1	6	2	3	11	1	NaN	2	1350	NaN	1	NaN	1333.9	NaN	NaN
1	6	2	3	12	2	NaN	1	600	NaN	1	NaN	505.8	NaN	NaN
1	6	2	3	13	1	NaN	2	1650	NaN	1	NaN	1819.8	NaN	NaN
1	6	2	3	14	2	NaN	1	600	NaN	1	NaN	545.8	NaN	NaN
1	6	2	3	15	1	NaN	2	1350	NaN	1	NaN	1338.9	NaN	NaN
1	6	2	3	16	2	NaN	1	600	NaN	1	NaN	842.9	NaN	NaN
1	6	2	3	17	1	NaN	2	1650	NaN	1	NaN	1477.9	NaN	NaN
1	6	2	3	18	2	NaN	1	450	NaN	1	NaN	427.9	NaN	NaN
1	6	2	3	19	1	NaN	2	1800	NaN	1	NaN	1793.9	NaN	NaN
1	6	2	3	20	2	NaN	1	750	NaN	1	NaN	792.9	NaN	NaN
1	6	2	3	21	1	NaN	2	1200	NaN	1	NaN	1255.9	NaN	NaN
1	6	2	3	22	2	NaN	1	750	NaN	1	NaN	710.9	NaN	NaN
1	6	2	3	23	1	NaN	2	1800	NaN	1	NaN	1504.9	NaN	NaN
1	6	2	3	24	2	NaN	1	450	NaN	1	NaN	477.9	NaN	NaN
1	6	2	3	25	1	NaN	2	1200	NaN	1	NaN	1236.9	NaN	NaN
1	6	2	3	26	2	NaN	1	1050	NaN	1	NaN	1026	NaN	NaN
1	6	2	3	27	1	NaN	2	1500	NaN	1	NaN	1417	NaN	NaN
1	6	2	3	28	2	NaN	1	900	NaN	1	NaN	829	NaN	NaN
1	6	2	3	29	1	NaN	2	1200	NaN	1	NaN	1231.9	NaN	NaN
1	6	2	3	30	2	NaN	1	750	NaN	1	NaN	833	NaN	NaN
1	6	2	3	31	1	NaN	2	1500	NaN	1	NaN	1305	NaN	NaN
1	6	2	3	32	2	NaN	1	900	NaN	1	NaN	977	NaN	NaN
1	6	2	3	33	1	NaN	2	1350	NaN	1	NaN	1247.9	NaN	NaN
1	6	2	3	34	2	NaN	1	450	NaN	1	NaN	413.9	NaN	NaN
1	6	2	3	35	1	NaN	2	1350	NaN	1	NaN	1542.9	NaN	NaN
1	6	2	3	36	2	NaN	1	450	NaN	1	NaN	591.9	NaN	NaN
1	6	2	3	37	1	NaN	2	1650	NaN	1	NaN	NaN	NaN	NaN
1	6	2	3	38	2	NaN	1	1050	NaN	1	NaN	912	NaN	NaN
1	6	2	3	39	1	NaN	2	1800	NaN	1	NaN	1939	NaN	NaN
1	6	2	3	40	2	NaN	1	750	NaN	1	NaN	755	NaN	NaN
1	6	2	4	1	1	NaN	2	1200	NaN	1	NaN	1178.1	NaN	NaN
1	6	2	4	2	2	NaN	1	1050	NaN	1	NaN	1135.1	NaN	NaN
1	6	2	4	3	1	NaN	2	1200	NaN	1	NaN	1440.1	NaN	NaN
1	6	2	4	4	2	NaN	1	600	NaN	1	NaN	637.1	NaN	NaN
1	6	2	4	5	1	NaN	2	1650	NaN	1	NaN	1717.2	NaN	NaN
1	6	2	4	6	2	NaN	1	450	NaN	1	NaN	444.2	NaN	NaN
1	6	2	4	7	1	NaN	2	1350	NaN	1	NaN	1401.2	NaN	NaN
1	6	2	4	8	2	NaN	1	1050	NaN	1	NaN	1045.2	NaN	NaN
1	6	2	4	9	1	NaN	2	1800	NaN	1	NaN	1994.2	NaN	NaN
1	6	2	4	10	2	NaN	1	450	NaN	1	NaN	343.2	NaN	NaN
1	6	2	4	11	1	NaN	2	1500	NaN	1	NaN	1388.2	NaN	NaN
1	6	2	4	12	2	NaN	1	900	NaN	1	NaN	864.1	NaN	NaN
1	6	2	4	13	1	NaN	2	1650	NaN	1	NaN	1705.1	NaN	NaN
1	6	2	4	14	2	NaN	1	600	NaN	1	NaN	593.1	NaN	NaN
1	6	2	4	15	1	NaN	2	1200	NaN	1	NaN	1189.1	NaN	NaN
1	6	2	4	16	2	NaN	1	750	NaN	1	NaN	705.2	NaN	NaN
1	6	2	4	17	1	NaN	2	1350	NaN	1	NaN	1423.2	NaN	NaN
1	6	2	4	18	2	NaN	1	900	NaN	1	NaN	870.2	NaN	NaN
1	6	2	4	19	1	NaN	2	1350	NaN	1	NaN	1319.2	NaN	NaN
1	6	2	4	20	2	NaN	1	750	NaN	1	NaN	708.2	NaN	NaN
1	6	2	4	21	1	NaN	2	1200	NaN	1	NaN	1247.2	NaN	NaN
1	6	2	4	22	2	NaN	1	450	NaN	1	NaN	506.2	NaN	NaN
1	6	2	4	23	1	NaN	2	1500	NaN	1	NaN	1601.2	NaN	NaN
1	6	2	4	24	2	NaN	1	900	NaN	1	NaN	960.2	NaN	NaN
1	6	2	4	25	1	NaN	2	1350	NaN	1	NaN	1202.2	NaN	NaN
1	6	2	4	26	2	NaN	1	600	NaN	1	NaN	571.2	NaN	NaN
1	6	2	4	27	1	NaN	2	1650	NaN	1	NaN	1750.2	NaN	NaN
1	6	2	4	28	2	NaN	1	1050	NaN	1	NaN	975.3	NaN	NaN
1	6	2	4	29	1	NaN	2	1800	NaN	1	NaN	1446.3	NaN	NaN
1	6	2	4	30	2	NaN	1	600	NaN	1	NaN	572.3	NaN	NaN
1	6	2	4	31	1	NaN	2	1800	NaN	1	NaN	1964.3	NaN	NaN
1	6	2	4	32	2	NaN	1	450	NaN	1	NaN	445.2	NaN	NaN
1	6	2	4	33	1	NaN	2	1500	NaN	1	NaN	1367.2	NaN	NaN
1	6	2	4	34	2	NaN	1	900	NaN	1	NaN	855.2	NaN	NaN
1	6	2	4	35	1	NaN	2	1650	NaN	1	NaN	1605.2	NaN	NaN
1	6	2	4	36	2	NaN	1	750	NaN	1	NaN	732.2	NaN	NaN
1	6	2	4	37	1	NaN	2	1800	NaN	1	NaN	1956.2	NaN	NaN
1	6	2	4	38	2	NaN	1	750	NaN	1	NaN	702.3	NaN	NaN
1	6	2	4	39	1	NaN	2	1500	NaN	1	NaN	1402.3	NaN	NaN
1	6	2	4	40	2	NaN	1	1050	NaN	1	NaN	997.3	NaN	NaN
1	6	2	5	1	1	NaN	2	1200	NaN	1	NaN	1312.6	NaN	NaN
1	6	2	5	2	2	NaN	1	750	NaN	1	NaN	918.6	NaN	NaN
1	6	2	5	3	1	NaN	2	1350	NaN	1	NaN	1263.6	NaN	NaN
1	6	2	5	4	2	NaN	1	1050	NaN	1	NaN	970.6	NaN	NaN
1	6	2	5	5	1	NaN	2	1350	NaN	1	NaN	1146.7	NaN	NaN
1	6	2	5	6	2	NaN	1	600	NaN	1	NaN	622.6	NaN	NaN
1	6	2	5	7	1	NaN	2	1200	NaN	1	NaN	1315.6	NaN	NaN
1	6	2	5	8	2	NaN	1	750	NaN	1	NaN	748.6	NaN	NaN
1	6	2	5	9	1	NaN	2	1650	NaN	1	NaN	1932.7	NaN	NaN
1	6	2	5	10	2	NaN	1	1050	NaN	1	NaN	1039.6	NaN	NaN
1	6	2	5	11	1	NaN	2	1800	NaN	1	NaN	1808.6	NaN	NaN
1	6	2	5	12	2	NaN	1	600	NaN	1	NaN	589.6	NaN	NaN
1	6	2	5	13	1	NaN	2	1500	NaN	1	NaN	1534.6	NaN	NaN
1	6	2	5	14	2	NaN	1	900	NaN	1	NaN	857.6	NaN	NaN
1	6	2	5	15	1	NaN	2	1800	NaN	1	NaN	1567.7	NaN	NaN
1	6	2	5	16	2	NaN	1	900	NaN	1	NaN	980.7	NaN	NaN
1	6	2	5	17	1	NaN	2	1650	NaN	1	NaN	1408.7	NaN	NaN
1	6	2	5	18	2	NaN	1	450	NaN	1	NaN	498.7	NaN	NaN
1	6	2	5	19	1	NaN	2	1800	NaN	1	NaN	1588.7	NaN	NaN
1	6	2	5	20	2	NaN	1	450	NaN	1	NaN	614.7	NaN	NaN
1	6	2	5	21	1	NaN	2	1350	NaN	1	NaN	1420.7	NaN	NaN
1	6	2	5	22	2	NaN	1	750	NaN	1	NaN	757.7	NaN	NaN
1	6	2	5	23	1	NaN	2	1200	NaN	1	NaN	1411.7	NaN	NaN
1	6	2	5	24	2	NaN	1	900	NaN	1	NaN	939.7	NaN	NaN
1	6	2	5	25	1	NaN	2	1650	NaN	1	NaN	1553.7	NaN	NaN
1	6	2	5	26	2	NaN	1	900	NaN	1	NaN	905.8	NaN	NaN
1	6	2	5	27	1	NaN	2	1500	NaN	1	NaN	1452.7	NaN	NaN
1	6	2	5	28	2	NaN	1	600	NaN	1	NaN	536.7	NaN	NaN
1	6	2	5	29	1	NaN	2	1500	NaN	1	NaN	1396.7	NaN	NaN
1	6	2	5	30	2	NaN	1	450	NaN	1	NaN	419.7	NaN	NaN
1	6	2	5	31	1	NaN	2	1800	NaN	1	NaN	1735.7	NaN	NaN
1	6	2	5	32	2	NaN	1	1050	NaN	1	NaN	1202.7	NaN	NaN
1	6	2	5	33	1	NaN	2	1200	NaN	1	NaN	1379.7	NaN	NaN
1	6	2	5	34	2	NaN	1	450	NaN	1	NaN	391.7	NaN	NaN
1	6	2	5	35	1	NaN	2	1500	NaN	1	NaN	1324.7	NaN	NaN
1	6	2	5	36	2	NaN	1	750	NaN	1	NaN	825.7	NaN	NaN
1	6	2	5	37	1	NaN	2	1350	NaN	1	NaN	1239.7	NaN	NaN
1	6	2	5	38	2	NaN	1	1050	NaN	1	NaN	1024.8	NaN	NaN
1	6	2	5	39	1	NaN	2	1650	NaN	1	NaN	1278.8	NaN	NaN
1	6	2	5	40	2	NaN	1	600	NaN	1	NaN	521.8	NaN	NaN
1	6	2	6	1	1	NaN	2	1200	NaN	1	NaN	1380.8	NaN	NaN
1	6	2	6	2	2	NaN	1	900	NaN	1	NaN	952.8	NaN	NaN
1	6	2	6	3	1	NaN	2	1350	NaN	1	NaN	1241.8	NaN	NaN
1	6	2	6	4	2	NaN	1	750	NaN	1	NaN	736.8	NaN	NaN
1	6	2	6	5	1	NaN	2	1350	NaN	1	NaN	1384.9	NaN	NaN
1	6	2	6	6	2	NaN	1	450	NaN	1	NaN	436.9	NaN	NaN
1	6	2	6	7	1	NaN	2	1800	NaN	1	NaN	1630.9	NaN	NaN
1	6	2	6	8	2	NaN	1	450	NaN	1	NaN	349.9	NaN	NaN
1	6	2	6	9	1	NaN	2	1350	NaN	1	NaN	1270.9	NaN	NaN
1	6	2	6	10	2	NaN	1	600	NaN	1	NaN	746.9	NaN	NaN
1	6	2	6	11	1	NaN	2	1800	NaN	1	NaN	1686.9	NaN	NaN
1	6	2	6	12	2	NaN	1	750	NaN	1	NaN	1119.9	NaN	NaN
1	6	2	6	13	1	NaN	2	1200	NaN	1	NaN	1307.9	NaN	NaN
1	6	2	6	14	2	NaN	1	600	NaN	1	NaN	590.9	NaN	NaN
1	6	2	6	15	1	NaN	2	1500	NaN	1	NaN	1338.9	NaN	NaN
1	6	2	6	16	2	NaN	1	900	NaN	1	NaN	916.9	NaN	NaN
1	6	2	6	17	1	NaN	2	1200	NaN	1	NaN	1052.9	NaN	NaN
1	6	2	6	18	2	NaN	1	600	NaN	1	NaN	540.9	NaN	NaN
1	6	2	6	19	1	NaN	2	1650	NaN	1	NaN	1480.9	NaN	NaN
1	6	2	6	20	2	NaN	1	750	NaN	1	NaN	785.9	NaN	NaN
1	6	2	6	21	1	NaN	2	1350	NaN	1	NaN	1404.9	NaN	NaN
1	6	2	6	22	2	NaN	1	900	NaN	1	NaN	881.9	NaN	NaN
1	6	2	6	23	1	NaN	2	1650	NaN	1	NaN	1344.9	NaN	NaN
1	6	2	6	24	2	NaN	1	450	NaN	1	NaN	539.9	NaN	NaN
1	6	2	6	25	1	NaN	2	1200	NaN	1	NaN	1339.9	NaN	NaN
1	6	2	6	26	2	NaN	1	1050	NaN	1	NaN	1219.9	NaN	NaN
1	6	2	6	27	1	NaN	2	1800	NaN	1	NaN	1444	NaN	NaN
1	6	2	6	28	2	NaN	1	750	NaN	1	NaN	579	NaN	NaN
1	6	2	6	29	1	NaN	2	1650	NaN	1	NaN	1430	NaN	NaN
1	6	2	6	30	2	NaN	1	900	NaN	1	NaN	844	NaN	NaN
1	6	2	6	31	1	NaN	2	1800	NaN	1	NaN	1532	NaN	NaN
1	6	2	6	32	2	NaN	1	450	NaN	1	NaN	509	NaN	NaN
1	6	2	6	33	1	NaN	2	1500	NaN	1	NaN	1348	NaN	NaN
1	6	2	6	34	2	NaN	1	1050	NaN	1	NaN	913	NaN	NaN
1	6	2	6	35	1	NaN	2	1500	NaN	1	NaN	1475	NaN	NaN
1	6	2	6	36	2	NaN	1	600	NaN	1	NaN	608	NaN	NaN
1	6	2	6	37	1	NaN	2	1650	NaN	1	NaN	1524.9	NaN	NaN
1	6	2	6	38	2	NaN	1	1050	NaN	1	NaN	1218	NaN	NaN
1	6	2	6	39	1	NaN	2	1500	NaN	1	NaN	1501	NaN	NaN
1	6	2	6	40	2	NaN	1	1050	NaN	1	NaN	1238	NaN	NaN
1	6	2	7	1	1	NaN	2	1800	NaN	1	NaN	1594.1	NaN	NaN
1	6	2	7	2	2	NaN	1	450	NaN	1	NaN	512.1	NaN	NaN
1	6	2	7	3	1	NaN	2	1650	NaN	1	NaN	1431.1	NaN	NaN
1	6	2	7	4	2	NaN	1	750	NaN	1	NaN	826.2	NaN	NaN
1	6	2	7	5	1	NaN	2	1500	NaN	1	NaN	1576.2	NaN	NaN
1	6	2	7	6	2	NaN	1	750	NaN	1	NaN	721.1	NaN	NaN
1	6	2	7	7	1	NaN	2	1200	NaN	1	NaN	1131.1	NaN	NaN
1	6	2	7	8	2	NaN	1	750	NaN	1	NaN	756.1	NaN	NaN
1	6	2	7	9	1	NaN	2	1650	NaN	1	NaN	1281.2	NaN	NaN
1	6	2	7	10	2	NaN	1	450	NaN	1	NaN	470.1	NaN	NaN
1	6	2	7	11	1	NaN	2	1500	NaN	1	NaN	1263.1	NaN	NaN
1	6	2	7	12	2	NaN	1	600	NaN	1	NaN	606.1	NaN	NaN
1	6	2	7	13	1	NaN	2	1200	NaN	1	NaN	1272.1	NaN	NaN
1	6	2	7	14	2	NaN	1	900	NaN	1	NaN	851.1	NaN	NaN
1	6	2	7	15	1	NaN	2	1350	NaN	1	NaN	1335.2	NaN	NaN
1	6	2	7	16	2	NaN	1	450	NaN	1	NaN	490.2	NaN	NaN
1	6	2	7	17	1	NaN	2	1350	NaN	1	NaN	1421.2	NaN	NaN
1	6	2	7	18	2	NaN	1	600	NaN	1	NaN	495.2	NaN	NaN
1	6	2	7	19	1	NaN	2	1500	NaN	1	NaN	1573.2	NaN	NaN
1	6	2	7	20	2	NaN	1	900	NaN	1	NaN	882.2	NaN	NaN
1	6	2	7	21	1	NaN	2	1800	NaN	1	NaN	1655.2	NaN	NaN
1	6	2	7	22	2	NaN	1	600	NaN	1	NaN	571.2	NaN	NaN
1	6	2	7	23	1	NaN	2	1350	NaN	1	NaN	1157.2	NaN	NaN
1	6	2	7	24	2	NaN	1	1050	NaN	1	NaN	1017.2	NaN	NaN
1	6	2	7	25	1	NaN	2	1200	NaN	1	NaN	1097.2	NaN	NaN
1	6	2	7	26	2	NaN	1	1050	NaN	1	NaN	973.1	NaN	NaN
1	6	2	7	27	1	NaN	2	1350	NaN	1	NaN	1585.2	NaN	NaN
1	6	2	7	28	2	NaN	1	1050	NaN	1	NaN	950.2	NaN	NaN
1	6	2	7	29	1	NaN	2	1800	NaN	1	NaN	1541.2	NaN	NaN
1	6	2	7	30	2	NaN	1	600	NaN	1	NaN	572.2	NaN	NaN
1	6	2	7	31	1	NaN	2	1200	NaN	1	NaN	1054.2	NaN	NaN
1	6	2	7	32	2	NaN	1	1050	NaN	1	NaN	993.2	NaN	NaN
1	6	2	7	33	1	NaN	2	1500	NaN	1	NaN	1413.2	NaN	NaN
1	6	2	7	34	2	NaN	1	450	NaN	1	NaN	476.2	NaN	NaN
1	6	2	7	35	1	NaN	2	1650	NaN	1	NaN	424.2	NaN	NaN
1	6	2	7	36	2	NaN	1	900	NaN	1	NaN	776.2	NaN	NaN
1	6	2	7	37	1	NaN	2	1800	NaN	1	NaN	1655.2	NaN	NaN
1	6	2	7	38	2	NaN	1	750	NaN	1	NaN	787.3	NaN	NaN
1	6	2	7	39	1	NaN	2	1650	NaN	1	NaN	1707.3	NaN	NaN
1	6	2	7	40	2	NaN	1	900	NaN	1	NaN	757.3	NaN	NaN
1	6	2	8	1	1	NaN	2	1500	NaN	1	NaN	1362.3	NaN	NaN
1	6	2	8	2	2	NaN	1	750	NaN	1	NaN	712.3	NaN	NaN
1	6	2	8	3	1	NaN	2	1800	NaN	1	NaN	1721.3	NaN	NaN
1	6	2	8	4	2	NaN	1	1050	NaN	1	NaN	1088.4	NaN	NaN
1	6	2	8	5	1	NaN	2	1500	NaN	1	NaN	1617.4	NaN	NaN
1	6	2	8	6	2	NaN	1	600	NaN	1	NaN	601.4	NaN	NaN
1	6	2	8	7	1	NaN	2	1200	NaN	1	NaN	1336.4	NaN	NaN
1	6	2	8	8	2	NaN	1	1050	NaN	1	NaN	1020.4	NaN	NaN
1	6	2	8	9	1	NaN	2	1650	NaN	1	NaN	1435.4	NaN	NaN
1	6	2	8	10	2	NaN	1	450	NaN	1	NaN	458.4	NaN	NaN
1	6	2	8	11	1	NaN	2	1500	NaN	1	NaN	1432.4	NaN	NaN
1	6	2	8	12	2	NaN	1	750	NaN	1	NaN	827.4	NaN	NaN
1	6	2	8	13	1	NaN	2	1650	NaN	1	NaN	1787.4	NaN	NaN
1	6	2	8	14	2	NaN	1	750	NaN	1	NaN	766.4	NaN	NaN
1	6	2	8	15	1	NaN	2	1200	NaN	1	NaN	1274.3	NaN	NaN
1	6	2	8	16	2	NaN	1	450	NaN	1	NaN	470.4	NaN	NaN
1	6	2	8	17	1	NaN	2	1500	NaN	1	NaN	1525.4	NaN	NaN
1	6	2	8	18	2	NaN	1	600	NaN	1	NaN	682.4	NaN	NaN
1	6	2	8	19	1	NaN	2	1800	NaN	1	NaN	1738.4	NaN	NaN
1	6	2	8	20	2	NaN	1	900	NaN	1	NaN	914.4	NaN	NaN
1	6	2	8	21	1	NaN	2	1350	NaN	1	NaN	1554.4	NaN	NaN
1	6	2	8	22	2	NaN	1	900	NaN	1	NaN	787.4	NaN	NaN
1	6	2	8	23	1	NaN	2	1200	NaN	1	NaN	1287.4	NaN	NaN
1	6	2	8	24	2	NaN	1	450	NaN	1	NaN	502.4	NaN	NaN
1	6	2	8	25	1	NaN	2	1350	NaN	1	NaN	1283.4	NaN	NaN
1	6	2	8	26	2	NaN	1	900	NaN	1	NaN	916.4	NaN	NaN
1	6	2	8	27	1	NaN	2	1350	NaN	1	NaN	1491.5	NaN	NaN
1	6	2	8	28	2	NaN	1	600	NaN	1	NaN	567.5	NaN	NaN
1	6	2	8	29	1	NaN	2	1200	NaN	1	NaN	1233.5	NaN	NaN
1	6	2	8	30	2	NaN	1	600	NaN	1	NaN	669.5	NaN	NaN
1	6	2	8	31	1	NaN	2	1650	NaN	1	NaN	1482.5	NaN	NaN
1	6	2	8	32	2	NaN	1	1050	NaN	1	NaN	1044.5	NaN	NaN
1	6	2	8	33	1	NaN	2	1350	NaN	1	NaN	1149.5	NaN	NaN
1	6	2	8	34	2	NaN	1	750	NaN	1	NaN	739.5	NaN	NaN
1	6	2	8	35	1	NaN	2	1800	NaN	1	NaN	1656.5	NaN	NaN
1	6	2	8	36	2	NaN	1	900	NaN	1	NaN	975.4	NaN	NaN
1	6	2	8	37	1	NaN	2	1800	NaN	1	NaN	1685.4	NaN	NaN
1	6	2	8	38	2	NaN	1	1050	NaN	1	NaN	1071.5	NaN	NaN
1	6	2	8	39	1	NaN	2	1650	NaN	1	NaN	1543.5	NaN	NaN
1	6	2	8	40	2	NaN	1	450	NaN	1	NaN	502.5	NaN	NaN
1	6	2	9	1	1	NaN	2	1800	NaN	1	NaN	1508.8	NaN	NaN
1	6	2	9	2	2	NaN	1	600	NaN	1	NaN	573.8	NaN	NaN
1	6	2	9	3	1	NaN	2	1200	NaN	1	NaN	1428.8	NaN	NaN
1	6	2	9	4	2	NaN	1	450	NaN	1	NaN	461.9	NaN	NaN
1	6	2	9	5	1	NaN	2	1200	NaN	1	NaN	1173.9	NaN	NaN
1	6	2	9	6	2	NaN	1	900	NaN	1	NaN	946.9	NaN	NaN
1	6	2	9	7	1	NaN	2	1500	NaN	1	NaN	1548.9	NaN	NaN
1	6	2	9	8	2	NaN	1	600	NaN	1	NaN	631.9	NaN	NaN
1	6	2	9	9	1	NaN	2	1650	NaN	1	NaN	1466.8	NaN	NaN
1	6	2	9	10	2	NaN	1	900	NaN	1	NaN	798.8	NaN	NaN
1	6	2	9	11	1	NaN	2	1650	NaN	1	NaN	1799.8	NaN	NaN
1	6	2	9	12	2	NaN	1	1050	NaN	1	NaN	966.8	NaN	NaN
1	6	2	9	13	1	NaN	2	1500	NaN	1	NaN	1544.8	NaN	NaN
1	6	2	9	14	2	NaN	1	600	NaN	1	NaN	566.9	NaN	NaN
1	6	2	9	15	1	NaN	2	1350	NaN	1	NaN	1381.8	NaN	NaN
1	6	2	9	16	2	NaN	1	900	NaN	1	NaN	893.9	NaN	NaN
1	6	2	9	17	1	NaN	2	1350	NaN	1	NaN	1187.9	NaN	NaN
1	6	2	9	18	2	NaN	1	450	NaN	1	NaN	539.9	NaN	NaN
1	6	2	9	19	1	NaN	2	1200	NaN	1	NaN	1256.9	NaN	NaN
1	6	2	9	20	2	NaN	1	450	NaN	1	NaN	413.9	NaN	NaN
1	6	2	9	21	1	NaN	2	1800	NaN	1	NaN	1452.9	NaN	NaN
1	6	2	9	22	2	NaN	1	1050	NaN	1	NaN	1088.9	NaN	NaN
1	6	2	9	23	1	NaN	2	1500	NaN	1	NaN	1381.9	NaN	NaN
1	6	2	9	24	2	NaN	1	900	NaN	1	NaN	904.9	NaN	NaN
1	6	2	9	25	1	NaN	2	1650	NaN	1	NaN	1451.9	NaN	NaN
1	6	2	9	26	2	NaN	1	750	NaN	1	NaN	758	NaN	NaN
1	6	2	9	27	1	NaN	2	1800	NaN	1	NaN	1525	NaN	NaN
1	6	2	9	28	2	NaN	1	750	NaN	1	NaN	746	NaN	NaN
1	6	2	9	29	1	NaN	2	1800	NaN	1	NaN	1321	NaN	NaN
1	6	2	9	30	2	NaN	1	450	NaN	1	NaN	966	NaN	NaN
1	6	2	9	31	1	NaN	2	1350	NaN	1	NaN	1375.9	NaN	NaN
1	6	2	9	32	2	NaN	1	600	NaN	1	NaN	658.9	NaN	NaN
1	6	2	9	33	1	NaN	2	1650	NaN	1	NaN	1269	NaN	NaN
1	6	2	9	34	2	NaN	1	750	NaN	1	NaN	747.9	NaN	NaN
1	6	2	9	35	1	NaN	2	1350	NaN	1	NaN	1332.9	NaN	NaN
1	6	2	9	36	2	NaN	1	750	NaN	1	NaN	714.9	NaN	NaN
1	6	2	9	37	1	NaN	2	1200	NaN	1	NaN	1435.9	NaN	NaN
1	6	2	9	38	2	NaN	1	1050	NaN	1	NaN	1056	NaN	NaN
1	6	2	9	39	1	NaN	2	1500	NaN	1	NaN	1467	NaN	NaN
1	6	2	9	40	2	NaN	1	1050	NaN	1	NaN	1032	NaN	NaN
1	6	2	10	1	1	NaN	2	1800	NaN	1	NaN	1536	NaN	NaN
1	6	2	10	2	2	NaN	1	450	NaN	1	NaN	464	NaN	NaN
1	6	2	10	3	1	NaN	2	1350	NaN	1	NaN	1308	NaN	NaN
1	6	2	10	4	2	NaN	1	900	NaN	1	NaN	903	NaN	NaN
1	6	2	10	5	1	NaN	2	1200	NaN	1	NaN	1123.1	NaN	NaN
1	6	2	10	6	2	NaN	1	1050	NaN	1	NaN	1073.1	NaN	NaN
1	6	2	10	7	1	NaN	2	1350	NaN	1	NaN	1311.1	NaN	NaN
1	6	2	10	8	2	NaN	1	600	NaN	1	NaN	607.1	NaN	NaN
1	6	2	10	9	1	NaN	2	1350	NaN	1	NaN	1200.1	NaN	NaN
1	6	2	10	10	2	NaN	1	600	NaN	1	NaN	647.1	NaN	NaN
1	6	2	10	11	1	NaN	2	1500	NaN	1	NaN	1167.1	NaN	NaN
1	6	2	10	12	2	NaN	1	750	NaN	1	NaN	632.1	NaN	NaN
1	6	2	10	13	1	NaN	2	1350	NaN	1	NaN	1209.1	NaN	NaN
1	6	2	10	14	2	NaN	1	450	NaN	1	NaN	481.1	NaN	NaN
1	6	2	10	15	1	NaN	2	1650	NaN	1	NaN	1394.1	NaN	NaN
1	6	2	10	16	2	NaN	1	900	NaN	1	NaN	846.2	NaN	NaN
1	6	2	10	17	1	NaN	2	1500	NaN	1	NaN	710.1	NaN	NaN
1	6	2	10	18	2	NaN	1	1050	NaN	1	NaN	1017.2	NaN	NaN
1	6	2	10	19	1	NaN	2	1650	NaN	1	NaN	1384.1	NaN	NaN
1	6	2	10	20	2	NaN	1	600	NaN	1	NaN	599.1	NaN	NaN
1	6	2	10	21	1	NaN	2	1650	NaN	1	NaN	1487.1	NaN	NaN
1	6	2	10	22	2	NaN	1	750	NaN	1	NaN	847.1	NaN	NaN
1	6	2	10	23	1	NaN	2	1200	NaN	1	NaN	1370.1	NaN	NaN
1	6	2	10	24	2	NaN	1	1050	NaN	1	NaN	1050.1	NaN	NaN
1	6	2	10	25	1	NaN	2	1650	NaN	1	NaN	1291.1	NaN	NaN
1	6	2	10	26	2	NaN	1	750	NaN	1	NaN	768.1	NaN	NaN
1	6	2	10	27	1	NaN	2	1500	NaN	1	NaN	1617.2	NaN	NaN
1	6	2	10	28	2	NaN	1	900	NaN	1	NaN	892.2	NaN	NaN
1	6	2	10	29	1	NaN	2	1800	NaN	1	NaN	1730.2	NaN	NaN
1	6	2	10	30	2	NaN	1	450	NaN	1	NaN	570.2	NaN	NaN
1	6	2	10	31	1	NaN	2	1500	NaN	1	NaN	1306.2	NaN	NaN
1	6	2	10	32	2	NaN	1	750	NaN	1	NaN	818.2	NaN	NaN
1	6	2	10	33	1	NaN	2	1800	NaN	1	NaN	269.2	NaN	NaN
1	6	2	10	34	2	NaN	1	600	NaN	1	NaN	556.2	NaN	NaN
1	6	2	10	35	1	NaN	2	1200	NaN	1	NaN	1180.2	NaN	NaN
1	6	2	10	36	2	NaN	1	900	NaN	1	NaN	829.2	NaN	NaN
1	6	2	10	37	1	NaN	2	1800	NaN	1	NaN	1436.2	NaN	NaN
1	6	2	10	38	2	NaN	1	450	NaN	1	NaN	449.2	NaN	NaN
1	6	2	10	39	1	NaN	2	1200	NaN	1	NaN	1173.3	NaN	NaN
1	6	2	10	40	2	NaN	1	1050	NaN	1	NaN	923.3	NaN	NaN
1	6	2	11	1	1	NaN	2	1200	NaN	1	NaN	1189.3	NaN	NaN
1	6	2	11	2	2	NaN	1	600	NaN	1	NaN	564.3	NaN	NaN
1	6	2	11	3	1	NaN	2	1350	NaN	1	NaN	1052.3	NaN	NaN
1	6	2	11	4	2	NaN	1	900	NaN	1	NaN	961.3	NaN	NaN
1	6	2	11	5	1	NaN	2	1500	NaN	1	NaN	1607.4	NaN	NaN
1	6	2	11	6	2	NaN	1	1050	NaN	1	NaN	1034.4	NaN	NaN
1	6	2	11	7	1	NaN	2	1800	NaN	1	NaN	1373.4	NaN	NaN
1	6	2	11	8	2	NaN	1	750	NaN	1	NaN	738.4	NaN	NaN
1	6	2	11	9	1	NaN	2	1350	NaN	1	NaN	1315.4	NaN	NaN
1	6	2	11	10	2	NaN	1	600	NaN	1	NaN	590.3	NaN	NaN
1	6	2	11	11	1	NaN	2	1350	NaN	1	NaN	1312.3	NaN	NaN
1	6	2	11	12	2	NaN	1	900	NaN	1	NaN	863.4	NaN	NaN
1	6	2	11	13	1	NaN	2	1200	NaN	1	NaN	1329.3	NaN	NaN
1	6	2	11	14	2	NaN	1	1050	NaN	1	NaN	956.3	NaN	NaN
1	6	2	11	15	1	NaN	2	1350	NaN	1	NaN	1337.3	NaN	NaN
1	6	2	11	16	2	NaN	1	900	NaN	1	NaN	827.4	NaN	NaN
1	6	2	11	17	1	NaN	2	1650	NaN	1	NaN	1420.4	NaN	NaN
1	6	2	11	18	2	NaN	1	750	NaN	1	NaN	693.4	NaN	NaN
1	6	2	11	19	1	NaN	2	1650	NaN	1	NaN	1519.4	NaN	NaN
1	6	2	11	20	2	NaN	1	450	NaN	1	NaN	470.4	NaN	NaN
1	6	2	11	21	1	NaN	2	1800	NaN	1	NaN	1690.4	NaN	NaN
1	6	2	11	22	2	NaN	1	600	NaN	1	NaN	553.4	NaN	NaN
1	6	2	11	23	1	NaN	2	1800	NaN	1	NaN	1599.4	NaN	NaN
1	6	2	11	24	2	NaN	1	750	NaN	1	NaN	704.4	NaN	NaN
1	6	2	11	25	1	NaN	2	1200	NaN	1	NaN	1222.4	NaN	NaN
1	6	2	11	26	2	NaN	1	900	NaN	1	NaN	880.4	NaN	NaN
1	6	2	11	27	1	NaN	2	1500	NaN	1	NaN	1356.4	NaN	NaN
1	6	2	11	28	2	NaN	1	450	NaN	1	NaN	414.5	NaN	NaN
1	6	2	11	29	1	NaN	2	1650	NaN	1	NaN	1708.5	NaN	NaN
1	6	2	11	30	2	NaN	1	450	NaN	1	NaN	437.4	NaN	NaN
1	6	2	11	31	1	NaN	2	1500	NaN	1	NaN	1232.5	NaN	NaN
1	6	2	11	32	2	NaN	1	1050	NaN	1	NaN	907.4	NaN	NaN
1	6	2	11	33	1	NaN	2	1200	NaN	1	NaN	1128.4	NaN	NaN
1	6	2	11	34	2	NaN	1	1050	NaN	1	NaN	1035.4	NaN	NaN
1	6	2	11	35	1	NaN	2	1500	NaN	1	NaN	1515.4	NaN	NaN
1	6	2	11	36	2	NaN	1	600	NaN	1	NaN	634.4	NaN	NaN
1	6	2	11	37	1	NaN	2	1800	NaN	1	NaN	1520.4	NaN	NaN
1	6	2	11	38	2	NaN	1	450	NaN	1	NaN	427.5	NaN	NaN
1	6	2	11	39	1	NaN	2	1650	NaN	1	NaN	1401.5	NaN	NaN
1	6	2	11	40	2	NaN	1	750	NaN	1	NaN	763.5	NaN	NaN
1	6	2	12	1	1	NaN	2	1650	NaN	1	NaN	1478.5	NaN	NaN
1	6	2	12	2	2	NaN	1	750	NaN	1	NaN	743.5	NaN	NaN
1	6	2	12	3	1	NaN	2	1800	NaN	1	NaN	1569.5	NaN	NaN
1	6	2	12	4	2	NaN	1	750	NaN	1	NaN	833.6	NaN	NaN
1	6	2	12	5	1	NaN	2	1500	NaN	1	NaN	1607.6	NaN	NaN
1	6	2	12	6	2	NaN	1	450	NaN	1	NaN	436.6	NaN	NaN
1	6	2	12	7	1	NaN	2	1200	NaN	1	NaN	1119.6	NaN	NaN
1	6	2	12	8	2	NaN	1	900	NaN	1	NaN	927.6	NaN	NaN
1	6	2	12	9	1	NaN	2	1200	NaN	1	NaN	1058.6	NaN	NaN
1	6	2	12	10	2	NaN	1	1050	NaN	1	NaN	975.6	NaN	NaN
1	6	2	12	11	1	NaN	2	1350	NaN	1	NaN	1212.6	NaN	NaN
1	6	2	12	12	2	NaN	1	900	NaN	1	NaN	921.6	NaN	NaN
1	6	2	12	13	1	NaN	2	1200	NaN	1	NaN	1313.6	NaN	NaN
1	6	2	12	14	2	NaN	1	750	NaN	1	NaN	703.5	NaN	NaN
1	6	2	12	15	1	NaN	2	1500	NaN	1	NaN	1333.5	NaN	NaN
1	6	2	12	16	2	NaN	1	1050	NaN	1	NaN	1042.7	NaN	NaN
1	6	2	12	17	1	NaN	2	1350	NaN	1	NaN	1268.7	NaN	NaN
1	6	2	12	18	2	NaN	1	600	NaN	1	NaN	582.6	NaN	NaN
1	6	2	12	19	1	NaN	2	1800	NaN	1	NaN	1313.6	NaN	NaN
1	6	2	12	20	2	NaN	1	600	NaN	1	NaN	554.6	NaN	NaN
1	6	2	12	21	1	NaN	2	1350	NaN	1	NaN	1415.6	NaN	NaN
1	6	2	12	22	2	NaN	1	450	NaN	1	NaN	428.6	NaN	NaN
1	6	2	12	23	1	NaN	2	1650	NaN	1	NaN	1523.6	NaN	NaN
1	6	2	12	24	2	NaN	1	450	NaN	1	NaN	365.6	NaN	NaN
1	6	2	12	25	1	NaN	2	1650	NaN	1	NaN	1499.7	NaN	NaN
1	6	2	12	26	2	NaN	1	600	NaN	1	NaN	569.6	NaN	NaN
1	6	2	12	27	1	NaN	2	1350	NaN	1	NaN	1250.7	NaN	NaN
1	6	2	12	28	2	NaN	1	900	NaN	1	NaN	923.7	NaN	NaN
1	6	2	12	29	1	NaN	2	1500	NaN	1	NaN	1362.7	NaN	NaN
1	6	2	12	30	2	NaN	1	600	NaN	1	NaN	633.7	NaN	NaN
1	6	2	12	31	1	NaN	2	1500	NaN	1	NaN	1295.7	NaN	NaN
1	6	2	12	32	2	NaN	1	450	NaN	1	NaN	533.7	NaN	NaN
1	6	2	12	33	1	NaN	2	1200	NaN	1	NaN	1181.7	NaN	NaN
1	6	2	12	34	2	NaN	1	1050	NaN	1	NaN	1063.7	NaN	NaN
1	6	2	12	35	1	NaN	2	1650	NaN	1	NaN	1631.7	NaN	NaN
1	6	2	12	36	2	NaN	1	900	NaN	1	NaN	789.7	NaN	NaN
1	6	2	12	37	1	NaN	2	1800	NaN	1	NaN	1941.7	NaN	NaN
1	6	2	12	38	2	NaN	1	750	NaN	1	NaN	756.7	NaN	NaN
1	6	2	12	39	1	NaN	2	1800	NaN	1	NaN	1505.7	NaN	NaN
1	6	2	12	40	2	NaN	1	1050	NaN	1	NaN	1040.7	NaN	NaN
1	6	2	13	1	1	NaN	2	1500	NaN	1	NaN	1191	NaN	NaN
1	6	2	13	2	2	NaN	1	450	NaN	1	NaN	432	NaN	NaN
1	6	2	13	3	1	NaN	2	1500	NaN	1	NaN	1454	NaN	NaN
1	6	2	13	4	2	NaN	1	450	NaN	1	NaN	467	NaN	NaN
1	6	2	13	5	1	NaN	2	1350	NaN	1	NaN	1271.1	NaN	NaN
1	6	2	13	6	2	NaN	1	600	NaN	1	NaN	556.1	NaN	NaN
1	6	2	13	7	1	NaN	2	1200	NaN	1	NaN	1343.1	NaN	NaN
1	6	2	13	8	2	NaN	1	900	NaN	1	NaN	896.1	NaN	NaN
1	6	2	13	9	1	NaN	2	1200	NaN	1	NaN	921.1	NaN	NaN
1	6	2	13	10	2	NaN	1	750	NaN	1	NaN	745.1	NaN	NaN
1	6	2	13	11	1	NaN	2	1800	NaN	1	NaN	1578.1	NaN	NaN
1	6	2	13	12	2	NaN	1	750	NaN	1	NaN	694.1	NaN	NaN
1	6	2	13	13	1	NaN	2	1500	NaN	1	NaN	1347.1	NaN	NaN
1	6	2	13	14	2	NaN	1	600	NaN	1	NaN	563.1	NaN	NaN
1	6	2	13	15	1	NaN	2	1350	NaN	1	NaN	1287.1	NaN	NaN
1	6	2	13	16	2	NaN	1	750	NaN	1	NaN	773.2	NaN	NaN
1	6	2	13	17	1	NaN	2	1650	NaN	1	NaN	1346.2	NaN	NaN
1	6	2	13	18	2	NaN	1	1050	NaN	1	NaN	921.2	NaN	NaN
1	6	2	13	19	1	NaN	2	1800	NaN	1	NaN	1522.2	NaN	NaN
1	6	2	13	20	2	NaN	1	450	NaN	1	NaN	491.2	NaN	NaN
1	6	2	13	21	1	NaN	2	1200	NaN	1	NaN	1136.2	NaN	NaN
1	6	2	13	22	2	NaN	1	900	NaN	1	NaN	879.1	NaN	NaN
1	6	2	13	23	1	NaN	2	1650	NaN	1	NaN	1586.1	NaN	NaN
1	6	2	13	24	2	NaN	1	900	NaN	1	NaN	865.1	NaN	NaN
1	6	2	13	25	1	NaN	2	1350	NaN	1	NaN	1285.1	NaN	NaN
1	6	2	13	26	2	NaN	1	900	NaN	1	NaN	846.1	NaN	NaN
1	6	2	13	27	1	NaN	2	1500	NaN	1	NaN	1309.2	NaN	NaN
1	6	2	13	28	2	NaN	1	1050	NaN	1	NaN	896.2	NaN	NaN
1	6	2	13	29	1	NaN	2	1800	NaN	1	NaN	1657.2	NaN	NaN
1	6	2	13	30	2	NaN	1	1050	NaN	1	NaN	1008.2	NaN	NaN
1	6	2	13	31	1	NaN	2	1650	NaN	1	NaN	1662.2	NaN	NaN
1	6	2	13	32	2	NaN	1	750	NaN	1	NaN	500.2	NaN	NaN
1	6	2	13	33	1	NaN	2	1650	NaN	1	NaN	1501.2	NaN	NaN
1	6	2	13	34	2	NaN	1	450	NaN	1	NaN	377.2	NaN	NaN
1	6	2	13	35	1	NaN	2	1800	NaN	1	NaN	1490.2	NaN	NaN
1	6	2	13	36	2	NaN	1	600	NaN	1	NaN	512.2	NaN	NaN
1	6	2	13	37	1	NaN	2	1200	NaN	1	NaN	1207.2	NaN	NaN
1	6	2	13	38	2	NaN	1	600	NaN	1	NaN	549.3	NaN	NaN
1	6	2	13	39	1	NaN	2	1350	NaN	1	NaN	1270.3	NaN	NaN
1	6	2	13	40	2	NaN	1	1050	NaN	1	NaN	1038.3	NaN	NaN
1	6	2	14	1	1	NaN	2	1200	NaN	1	NaN	1237.3	NaN	NaN
1	6	2	14	2	2	NaN	1	1050	NaN	1	NaN	1107.3	NaN	NaN
1	6	2	14	3	1	NaN	2	1800	NaN	1	NaN	1374.3	NaN	NaN
1	6	2	14	4	2	NaN	1	900	NaN	1	NaN	940.4	NaN	NaN
1	6	2	14	5	1	NaN	2	1200	NaN	1	NaN	1203.4	NaN	NaN
1	6	2	14	6	2	NaN	1	1050	NaN	1	NaN	986.4	NaN	NaN
1	6	2	14	7	1	NaN	2	1500	NaN	1	NaN	1268.4	NaN	NaN
1	6	2	14	8	2	NaN	1	900	NaN	1	NaN	945.3	NaN	NaN
1	6	2	14	9	1	NaN	2	1200	NaN	1	NaN	1252.3	NaN	NaN
1	6	2	14	10	2	NaN	1	600	NaN	1	NaN	626.3	NaN	1
1	6	2	14	11	1	NaN	2	1350	NaN	1	NaN	1217.3	NaN	NaN
1	6	2	14	12	2	NaN	1	750	NaN	1	NaN	580.3	NaN	NaN
1	6	2	14	13	1	NaN	2	1800	NaN	1	NaN	1450.3	NaN	NaN
1	6	2	14	14	2	NaN	1	750	NaN	1	NaN	648.3	NaN	NaN
1	6	2	14	15	1	NaN	2	1800	NaN	1	NaN	1248.4	NaN	NaN
1	6	2	14	16	2	NaN	1	600	NaN	1	NaN	534.4	NaN	NaN
1	6	2	14	17	1	NaN	2	1500	NaN	1	NaN	1420.4	NaN	NaN
1	6	2	14	18	2	NaN	1	750	NaN	1	NaN	702.4	NaN	NaN
1	6	2	14	19	1	NaN	2	1650	NaN	1	NaN	1399.4	NaN	NaN
1	6	2	14	20	2	NaN	1	600	NaN	1	NaN	594.4	NaN	NaN
1	6	2	14	21	1	NaN	2	1350	NaN	1	NaN	1214.4	NaN	NaN
1	6	2	14	22	2	NaN	1	600	NaN	1	NaN	554.4	NaN	NaN
1	6	2	14	23	1	NaN	2	1350	NaN	1	NaN	1254.4	NaN	NaN
1	6	2	14	24	2	NaN	1	1050	NaN	1	NaN	1074.4	NaN	NaN
1	6	2	14	25	1	NaN	2	1650	NaN	1	NaN	1448.4	NaN	NaN
1	6	2	14	26	2	NaN	1	750	NaN	1	NaN	695.5	NaN	NaN
1	6	2	14	27	1	NaN	2	1650	NaN	1	NaN	1258.5	NaN	NaN
1	6	2	14	28	2	NaN	1	900	NaN	1	NaN	859.4	NaN	NaN
1	6	2	14	29	1	NaN	2	1650	NaN	1	NaN	1423.4	NaN	NaN
1	6	2	14	30	2	NaN	1	900	NaN	1	NaN	822.4	NaN	NaN
1	6	2	14	31	1	NaN	2	1500	NaN	1	NaN	1327.4	NaN	NaN
1	6	2	14	32	2	NaN	1	450	NaN	1	NaN	440.4	NaN	NaN
1	6	2	14	33	1	NaN	2	1800	NaN	1	NaN	1301.4	NaN	NaN
1	6	2	14	34	2	NaN	1	450	NaN	1	NaN	433.4	NaN	NaN
1	6	2	14	35	1	NaN	2	1200	NaN	1	NaN	1239.4	NaN	NaN
1	6	2	14	36	2	NaN	1	450	NaN	1	NaN	402.4	NaN	NaN
1	6	2	14	37	1	NaN	2	1500	NaN	1	NaN	1383.5	NaN	NaN
1	6	2	14	38	2	NaN	1	1050	NaN	1	NaN	1054.5	NaN	NaN
1	6	2	14	39	1	NaN	2	1350	NaN	1	NaN	1356.5	NaN	NaN
1	6	2	14	40	2	NaN	1	450	NaN	1	NaN	429.5	NaN	NaN
1	6	2	15	1	1	NaN	2	1500	NaN	1	NaN	1537.5	NaN	NaN
1	6	2	15	2	2	NaN	1	1050	NaN	1	NaN	1078.5	NaN	NaN
1	6	2	15	3	1	NaN	2	1800	NaN	1	NaN	1470.5	NaN	NaN
1	6	2	15	4	2	NaN	1	900	NaN	1	NaN	899.6	NaN	NaN
1	6	2	15	5	1	NaN	2	1200	NaN	1	NaN	1201.6	NaN	NaN
1	6	2	15	6	2	NaN	1	750	NaN	1	NaN	815.6	NaN	NaN
1	6	2	15	7	1	NaN	2	1650	NaN	1	NaN	1419.6	NaN	NaN
1	6	2	15	8	2	NaN	1	750	NaN	1	NaN	700.6	NaN	NaN
1	6	2	15	9	1	NaN	2	1800	NaN	1	NaN	1630.6	NaN	NaN
1	6	2	15	10	2	NaN	1	450	NaN	1	NaN	402.6	NaN	NaN
1	6	2	15	11	1	NaN	2	1800	NaN	1	NaN	1462.6	NaN	NaN
1	6	2	15	12	2	NaN	1	900	NaN	1	NaN	929.6	NaN	NaN
1	6	2	15	13	1	NaN	2	1350	NaN	1	NaN	1375.6	NaN	NaN
1	6	2	15	14	2	NaN	1	750	NaN	1	NaN	706.6	NaN	NaN
1	6	2	15	15	1	NaN	2	1200	NaN	1	NaN	1199.7	NaN	NaN
1	6	2	15	16	2	NaN	1	450	NaN	1	NaN	488.7	NaN	NaN
1	6	2	15	17	1	NaN	2	1200	NaN	1	NaN	1165.6	NaN	NaN
1	6	2	15	18	2	NaN	1	900	NaN	1	NaN	960.6	NaN	NaN
1	6	2	15	19	1	NaN	2	1650	NaN	1	NaN	1425.6	NaN	NaN
1	6	2	15	20	2	NaN	1	600	NaN	1	NaN	489.6	NaN	NaN
1	6	2	15	21	1	NaN	2	1650	NaN	1	NaN	1403.6	NaN	NaN
1	6	2	15	22	2	NaN	1	1050	NaN	1	NaN	1078.6	NaN	NaN
1	6	2	15	23	1	NaN	2	1350	NaN	1	NaN	1435.6	NaN	NaN
1	6	2	15	24	2	NaN	1	900	NaN	1	NaN	943.6	NaN	NaN
1	6	2	15	25	1	NaN	2	1350	NaN	1	NaN	1329.6	NaN	NaN
1	6	2	15	26	2	NaN	1	750	NaN	1	NaN	752.6	NaN	NaN
1	6	2	15	27	1	NaN	2	1800	NaN	1	NaN	1429.7	NaN	NaN
1	6	2	15	28	2	NaN	1	600	NaN	1	NaN	532.7	NaN	NaN
1	6	2	15	29	1	NaN	2	1500	NaN	1	NaN	1451.7	NaN	NaN
1	6	2	15	30	2	NaN	1	600	NaN	1	NaN	593.7	NaN	NaN
1	6	2	15	31	1	NaN	2	1500	NaN	1	NaN	1198.7	NaN	NaN
1	6	2	15	32	2	NaN	1	450	NaN	1	NaN	426.7	NaN	NaN
1	6	2	15	33	1	NaN	2	1500	NaN	1	NaN	1232.7	NaN	NaN
1	6	2	15	34	2	NaN	1	450	NaN	1	NaN	465.6	NaN	NaN
1	6	2	15	35	1	NaN	2	1350	NaN	1	NaN	1298.7	NaN	NaN
1	6	2	15	36	2	NaN	1	600	NaN	1	NaN	574.7	NaN	NaN
1	6	2	15	37	1	NaN	2	1650	NaN	1	NaN	1630.6	NaN	NaN
1	6	2	15	38	2	NaN	1	1050	NaN	1	NaN	1045.7	NaN	NaN
1	6	2	15	39	1	NaN	2	1200	NaN	1	NaN	1184.7	NaN	NaN
1	6	2	15	40	2	NaN	1	1050	NaN	1	NaN	1096.7	NaN	NaN
1	6	2	16	1	1	NaN	2	1500	NaN	1	NaN	3047.8	NaN	NaN
1	6	2	16	2	2	NaN	1	600	NaN	1	NaN	533.8	NaN	NaN
1	6	2	16	3	1	NaN	2	1200	NaN	1	NaN	1251.8	NaN	NaN
1	6	2	16	4	2	NaN	1	450	NaN	1	NaN	427.8	NaN	NaN
1	6	2	16	5	1	NaN	2	1500	NaN	1	NaN	1325.9	NaN	NaN
1	6	2	16	6	2	NaN	1	900	NaN	1	NaN	976.8	NaN	NaN
1	6	2	16	7	1	NaN	2	1650	NaN	1	NaN	1434.8	NaN	NaN
1	6	2	16	8	2	NaN	1	1050	NaN	1	NaN	1050.8	NaN	NaN
1	6	2	16	9	1	NaN	2	1350	NaN	1	NaN	1386.8	NaN	NaN
1	6	2	16	10	2	NaN	1	900	NaN	1	NaN	1114.8	NaN	NaN
1	6	2	16	11	1	NaN	2	1800	NaN	1	NaN	1430.8	NaN	NaN
1	6	2	16	12	2	NaN	1	750	NaN	1	NaN	730.8	NaN	NaN
1	6	2	16	13	1	NaN	2	1500	NaN	1	NaN	1408.8	NaN	NaN
1	6	2	16	14	2	NaN	1	450	NaN	1	NaN	433.8	NaN	NaN
1	6	2	16	15	1	NaN	2	1650	NaN	1	NaN	1458.9	NaN	NaN
1	6	2	16	16	2	NaN	1	1050	NaN	1	NaN	987.9	NaN	NaN
1	6	2	16	17	1	NaN	2	1800	NaN	1	NaN	1621.9	NaN	NaN
1	6	2	16	18	2	NaN	1	750	NaN	1	NaN	545.9	NaN	NaN
1	6	2	16	19	1	NaN	2	1500	NaN	1	NaN	1293.9	NaN	NaN
1	6	2	16	20	2	NaN	1	600	NaN	1	NaN	540.9	NaN	NaN
1	6	2	16	21	1	NaN	2	1800	NaN	1	NaN	1619.9	NaN	NaN
1	6	2	16	22	2	NaN	1	1050	NaN	1	NaN	931.9	NaN	NaN
1	6	2	16	23	1	NaN	2	1800	NaN	1	NaN	1646.9	NaN	NaN
1	6	2	16	24	2	NaN	1	900	NaN	1	NaN	791.8	NaN	NaN
1	6	2	16	25	1	NaN	2	1650	NaN	1	NaN	1314.8	NaN	NaN
1	6	2	16	26	2	NaN	1	450	NaN	1	NaN	458.9	NaN	NaN
1	6	2	16	27	1	NaN	2	1350	NaN	1	NaN	1353.9	NaN	NaN
1	6	2	16	28	2	NaN	1	1050	NaN	1	NaN	1042.9	NaN	NaN
1	6	2	16	29	1	NaN	2	1200	NaN	1	NaN	1276	NaN	NaN
1	6	2	16	30	2	NaN	1	750	NaN	1	NaN	726	NaN	NaN
1	6	2	16	31	1	NaN	2	1200	NaN	1	NaN	1232.9	NaN	NaN
1	6	2	16	32	2	NaN	1	750	NaN	1	NaN	585.9	NaN	NaN
1	6	2	16	33	1	NaN	2	1650	NaN	1	NaN	1383.9	NaN	NaN
1	6	2	16	34	2	NaN	1	600	NaN	1	NaN	548.9	NaN	NaN
1	6	2	16	35	1	NaN	2	1200	NaN	1	NaN	1216	NaN	NaN
1	6	2	16	36	2	NaN	1	900	NaN	1	NaN	902.9	NaN	NaN
1	6	2	16	37	1	NaN	2	1350	NaN	1	NaN	1446	NaN	NaN
1	6	2	16	38	2	NaN	1	450	NaN	1	NaN	508	NaN	NaN
1	6	2	16	39	1	NaN	2	1350	NaN	1	NaN	1205	NaN	NaN
1	6	2	16	40	2	NaN	1	600	NaN	1	NaN	563	NaN	NaN

## Sheet: 7
									response		TR		extra response
experiment	participant	handedness (1: left, 2: right)	session	trial/session	stim (1: green, 2: orange)	CMR	prior (1: short, 2: long)	TS	L	R	L	R	L	R
1	7	2	1	1	1	NaN	2	1500	NaN	1	NaN	1443.5	NaN	NaN
1	7	2	1	2	2	NaN	1	750	NaN	1	NaN	756.5	NaN	NaN
1	7	2	1	3	1	NaN	2	1350	NaN	1	NaN	1332.5	NaN	NaN
1	7	2	1	4	2	NaN	1	450	NaN	1	NaN	444.6	NaN	NaN
1	7	2	1	5	1	NaN	2	1650	NaN	1	NaN	1487.6	NaN	NaN
1	7	2	1	6	2	NaN	1	1050	NaN	1	NaN	1031.6	NaN	NaN
1	7	2	1	7	1	NaN	2	1800	NaN	1	NaN	1747.6	NaN	NaN
1	7	2	1	8	2	NaN	1	450	NaN	1	NaN	475.6	NaN	NaN
1	7	2	1	9	1	NaN	2	1200	NaN	1	NaN	1227.5	NaN	NaN
1	7	2	1	10	2	NaN	1	600	NaN	1	NaN	678.6	NaN	NaN
1	7	2	1	11	1	NaN	2	1650	NaN	1	NaN	1571.5	NaN	NaN
1	7	2	1	12	2	NaN	1	600	NaN	1	NaN	583.6	NaN	NaN
1	7	2	1	13	1	NaN	2	1350	NaN	1	NaN	1352.6	NaN	NaN
1	7	2	1	14	2	NaN	1	600	NaN	1	NaN	633.6	NaN	NaN
1	7	2	1	15	1	NaN	2	1200	NaN	1	NaN	1340.5	NaN	NaN
1	7	2	1	16	2	NaN	1	1050	NaN	1	NaN	1004.6	NaN	NaN
1	7	2	1	17	1	NaN	2	1650	NaN	1	NaN	1551.6	NaN	NaN
1	7	2	1	18	2	NaN	1	1050	NaN	1	NaN	956.6	NaN	NaN
1	7	2	1	19	1	NaN	2	1500	NaN	1	NaN	1620.6	NaN	NaN
1	7	2	1	20	2	NaN	1	750	NaN	1	NaN	746.6	NaN	NaN
1	7	2	1	21	1	NaN	2	1200	NaN	1	NaN	1183.6	NaN	NaN
1	7	2	1	22	2	NaN	1	450	NaN	1	NaN	504.6	NaN	NaN
1	7	2	1	23	1	NaN	2	1650	NaN	1	NaN	1414.6	NaN	NaN
1	7	2	1	24	2	NaN	1	750	NaN	1	NaN	746.6	NaN	NaN
1	7	2	1	25	1	NaN	2	1350	NaN	1	NaN	1348.6	NaN	NaN
1	7	2	1	26	2	NaN	1	1050	NaN	1	NaN	956.6	NaN	NaN
1	7	2	1	27	1	NaN	2	1500	NaN	1	NaN	1374.7	NaN	NaN
1	7	2	1	28	2	NaN	1	750	NaN	1	NaN	791.7	NaN	NaN
1	7	2	1	29	1	NaN	2	1800	NaN	1	NaN	1627.7	NaN	NaN
1	7	2	1	30	2	NaN	1	900	NaN	1	NaN	875.7	NaN	NaN
1	7	2	1	31	1	NaN	2	1200	NaN	1	NaN	1256.7	NaN	NaN
1	7	2	1	32	2	NaN	1	600	NaN	1	NaN	616.7	NaN	NaN
1	7	2	1	33	1	NaN	2	1800	NaN	1	NaN	1520.7	NaN	NaN
1	7	2	1	34	2	NaN	1	900	NaN	1	NaN	867.7	NaN	NaN
1	7	2	1	35	1	NaN	2	1500	NaN	1	NaN	1613.6	NaN	NaN
1	7	2	1	36	2	NaN	1	900	NaN	1	NaN	830.6	NaN	NaN
1	7	2	1	37	1	NaN	2	1800	NaN	1	NaN	1681.6	NaN	NaN
1	7	2	1	38	2	NaN	1	450	NaN	1	NaN	487.7	NaN	NaN
1	7	2	1	39	1	NaN	2	1350	NaN	1	NaN	1387.7	NaN	NaN
1	7	2	1	40	2	NaN	1	900	NaN	1	NaN	910.7	NaN	NaN
1	7	2	2	1	1	NaN	2	1650	NaN	1	NaN	1524.8	NaN	NaN
1	7	2	2	2	2	NaN	1	750	NaN	1	NaN	729.8	NaN	NaN
1	7	2	2	3	1	NaN	2	1350	NaN	1	NaN	1485.8	NaN	NaN
1	7	2	2	4	2	NaN	1	1050	NaN	1	NaN	1016.8	NaN	NaN
1	7	2	2	5	1	NaN	2	1650	NaN	1	NaN	1492.9	NaN	NaN
1	7	2	2	6	2	NaN	1	750	NaN	1	NaN	741.9	NaN	NaN
1	7	2	2	7	1	NaN	2	1200	NaN	1	NaN	1318.9	NaN	NaN
1	7	2	2	8	2	NaN	1	450	NaN	1	NaN	520.9	NaN	NaN
1	7	2	2	9	1	NaN	2	1500	NaN	1	NaN	1395.9	NaN	NaN
1	7	2	2	10	2	NaN	1	900	NaN	1	NaN	954.8	NaN	NaN
1	7	2	2	11	1	NaN	2	1800	NaN	1	NaN	1890.9	NaN	NaN
1	7	2	2	12	2	NaN	1	750	NaN	1	NaN	709.9	NaN	NaN
1	7	2	2	13	1	NaN	2	1800	NaN	1	NaN	1623.9	NaN	NaN
1	7	2	2	14	2	NaN	1	600	NaN	1	NaN	613.8	NaN	NaN
1	7	2	2	15	1	NaN	2	1800	NaN	1	NaN	1583	NaN	NaN
1	7	2	2	16	2	NaN	1	600	NaN	1	NaN	655.9	NaN	NaN
1	7	2	2	17	1	NaN	2	1500	NaN	1	NaN	1525.9	NaN	NaN
1	7	2	2	18	2	NaN	1	1050	NaN	1	NaN	956.9	NaN	NaN
1	7	2	2	19	1	NaN	2	1200	NaN	1	NaN	1287.9	NaN	NaN
1	7	2	2	20	2	NaN	1	1050	NaN	1	NaN	951	NaN	NaN
1	7	2	2	21	1	NaN	2	1350	NaN	1	NaN	1384.9	NaN	NaN
1	7	2	2	22	2	NaN	1	600	NaN	1	NaN	601.9	NaN	NaN
1	7	2	2	23	1	NaN	2	1500	NaN	1	NaN	1622.9	NaN	NaN
1	7	2	2	24	2	NaN	1	900	NaN	1	NaN	988.9	NaN	NaN
1	7	2	2	25	1	NaN	2	1800	NaN	1	NaN	1718.9	NaN	NaN
1	7	2	2	26	2	NaN	1	900	NaN	1	NaN	861	NaN	NaN
1	7	2	2	27	1	NaN	2	1350	NaN	1	NaN	1280	NaN	NaN
1	7	2	2	28	2	NaN	1	750	NaN	1	NaN	773	NaN	NaN
1	7	2	2	29	1	NaN	2	1650	NaN	1	NaN	1613	NaN	NaN
1	7	2	2	30	2	NaN	1	1050	NaN	1	NaN	963	NaN	NaN
1	7	2	2	31	1	NaN	2	1350	NaN	1	NaN	1328	NaN	NaN
1	7	2	2	32	2	NaN	1	600	NaN	1	NaN	652	NaN	NaN
1	7	2	2	33	1	NaN	2	1200	NaN	1	NaN	1384	NaN	NaN
1	7	2	2	34	2	NaN	1	450	NaN	1	NaN	476	NaN	NaN
1	7	2	2	35	1	NaN	2	1500	NaN	1	NaN	1323.9	NaN	NaN
1	7	2	2	36	2	NaN	1	450	NaN	1	NaN	474.9	NaN	NaN
1	7	2	2	37	1	NaN	2	1200	NaN	1	NaN	1214	NaN	NaN
1	7	2	2	38	2	NaN	1	900	NaN	1	NaN	887	NaN	NaN
1	7	2	2	39	1	NaN	2	1650	NaN	1	NaN	1637	NaN	NaN
1	7	2	2	40	2	NaN	1	450	NaN	1	NaN	497	NaN	NaN
1	7	2	3	1	1	NaN	2	1500	NaN	1	NaN	1368.1	NaN	NaN
1	7	2	3	2	2	NaN	1	450	NaN	1	NaN	467.1	NaN	NaN
1	7	2	3	3	1	NaN	2	1200	NaN	1	NaN	1235.1	NaN	NaN
1	7	2	3	4	2	NaN	1	1050	NaN	1	NaN	1106.1	NaN	NaN
1	7	2	3	5	1	NaN	2	1350	NaN	1	NaN	1315.2	NaN	NaN
1	7	2	3	6	2	NaN	1	900	NaN	1	NaN	929.2	NaN	NaN
1	7	2	3	7	1	NaN	2	1650	NaN	1	NaN	1697.2	NaN	NaN
1	7	2	3	8	2	NaN	1	1050	NaN	1	NaN	1031.2	NaN	NaN
1	7	2	3	9	1	NaN	2	1650	NaN	1	NaN	1679.2	NaN	NaN
1	7	2	3	10	2	NaN	1	600	NaN	1	NaN	655.2	NaN	NaN
1	7	2	3	11	1	NaN	2	1500	NaN	1	NaN	1604.2	NaN	NaN
1	7	2	3	12	2	NaN	1	450	NaN	1	NaN	506.2	NaN	NaN
1	7	2	3	13	1	NaN	2	1200	NaN	1	NaN	1130.2	NaN	NaN
1	7	2	3	14	2	NaN	1	450	NaN	1	NaN	528.2	NaN	NaN
1	7	2	3	15	1	NaN	2	1650	NaN	1	NaN	1593.2	NaN	NaN
1	7	2	3	16	2	NaN	1	600	NaN	1	NaN	625.3	NaN	NaN
1	7	2	3	17	1	NaN	2	1500	NaN	1	NaN	1528.3	NaN	NaN
1	7	2	3	18	2	NaN	1	1050	NaN	1	NaN	1023.3	NaN	NaN
1	7	2	3	19	1	NaN	2	1350	NaN	1	NaN	1479.3	NaN	NaN
1	7	2	3	20	2	NaN	1	750	NaN	1	NaN	795.2	NaN	NaN
1	7	2	3	21	1	NaN	2	1500	NaN	1	NaN	1410.2	NaN	NaN
1	7	2	3	22	2	NaN	1	750	NaN	1	NaN	736.3	NaN	NaN
1	7	2	3	23	1	NaN	2	1800	NaN	1	NaN	1810.2	NaN	NaN
1	7	2	3	24	2	NaN	1	1050	NaN	1	NaN	1092.2	NaN	NaN
1	7	2	3	25	1	NaN	2	1350	NaN	1	NaN	1339.2	NaN	NaN
1	7	2	3	26	2	NaN	1	450	NaN	1	NaN	518.2	NaN	NaN
1	7	2	3	27	1	NaN	2	1800	NaN	1	NaN	1960.3	NaN	NaN
1	7	2	3	28	2	NaN	1	750	NaN	1	NaN	746.3	NaN	NaN
1	7	2	3	29	1	NaN	2	1800	NaN	1	NaN	1428.3	NaN	NaN
1	7	2	3	30	2	NaN	1	900	NaN	1	NaN	925.3	NaN	NaN
1	7	2	3	31	1	NaN	2	1650	NaN	1	NaN	1401.3	NaN	NaN
1	7	2	3	32	2	NaN	1	600	NaN	1	NaN	663.3	NaN	NaN
1	7	2	3	33	1	NaN	2	1200	NaN	1	NaN	1326.3	NaN	NaN
1	7	2	3	34	2	NaN	1	900	NaN	1	NaN	817.3	NaN	NaN
1	7	2	3	35	1	NaN	2	1350	NaN	1	NaN	1295.2	NaN	NaN
1	7	2	3	36	2	NaN	1	900	NaN	1	NaN	847.2	NaN	NaN
1	7	2	3	37	1	NaN	2	1200	NaN	1	NaN	1247.4	NaN	NaN
1	7	2	3	38	2	NaN	1	600	NaN	1	NaN	641.3	NaN	NaN
1	7	2	3	39	1	NaN	2	1800	NaN	1	NaN	1749.4	NaN	NaN
1	7	2	3	40	2	NaN	1	750	NaN	1	NaN	739.3	NaN	NaN
1	7	2	4	1	1	NaN	2	1650	NaN	1	NaN	1513.5	NaN	NaN
1	7	2	4	2	2	NaN	1	600	NaN	1	NaN	649.5	NaN	NaN
1	7	2	4	3	1	NaN	2	1350	NaN	1	NaN	1282.5	NaN	NaN
1	7	2	4	4	2	NaN	1	600	NaN	1	NaN	647.5	NaN	NaN
1	7	2	4	5	1	NaN	2	1650	NaN	1	NaN	1506.6	NaN	NaN
1	7	2	4	6	2	NaN	1	600	NaN	1	NaN	570.6	NaN	NaN
1	7	2	4	7	1	NaN	2	1200	NaN	1	NaN	1262.5	NaN	NaN
1	7	2	4	8	2	NaN	1	750	NaN	1	NaN	765.5	NaN	NaN
1	7	2	4	9	1	NaN	2	1200	NaN	1	NaN	1221.5	NaN	NaN
1	7	2	4	10	2	NaN	1	450	NaN	1	NaN	524.5	NaN	NaN
1	7	2	4	11	1	NaN	2	1200	NaN	1	NaN	1148.5	NaN	NaN
1	7	2	4	12	2	NaN	1	1050	NaN	1	NaN	1048.5	NaN	NaN
1	7	2	4	13	1	NaN	2	1200	NaN	1	NaN	1293.5	NaN	NaN
1	7	2	4	14	2	NaN	1	900	NaN	1	NaN	880.5	NaN	NaN
1	7	2	4	15	1	NaN	2	1800	NaN	1	NaN	1842.5	NaN	NaN
1	7	2	4	16	2	NaN	1	900	NaN	1	NaN	933.6	NaN	NaN
1	7	2	4	17	1	NaN	2	1350	NaN	1	NaN	1363.6	NaN	NaN
1	7	2	4	18	2	NaN	1	450	NaN	1	NaN	542.6	NaN	NaN
1	7	2	4	19	1	NaN	2	1350	NaN	1	NaN	1405.6	NaN	NaN
1	7	2	4	20	2	NaN	1	750	NaN	1	NaN	773.6	NaN	NaN
1	7	2	4	21	1	NaN	2	1500	NaN	1	NaN	1264.6	NaN	NaN
1	7	2	4	22	2	NaN	1	450	NaN	1	NaN	511.6	NaN	NaN
1	7	2	4	23	1	NaN	2	1800	NaN	1	NaN	1609.6	NaN	NaN
1	7	2	4	24	2	NaN	1	1050	NaN	1	NaN	1156.6	NaN	NaN
1	7	2	4	25	1	NaN	2	1800	NaN	1	NaN	1542.6	NaN	NaN
1	7	2	4	26	2	NaN	1	1050	NaN	1	NaN	999.5	NaN	NaN
1	7	2	4	27	1	NaN	2	1650	NaN	1	NaN	1697.6	NaN	NaN
1	7	2	4	28	2	NaN	1	600	NaN	1	NaN	606.7	NaN	NaN
1	7	2	4	29	1	NaN	2	1500	NaN	1	NaN	1393.6	NaN	NaN
1	7	2	4	30	2	NaN	1	750	NaN	1	NaN	906.6	NaN	NaN
1	7	2	4	31	1	NaN	2	1800	NaN	1	NaN	1562.6	NaN	NaN
1	7	2	4	32	2	NaN	1	750	NaN	1	NaN	791.6	NaN	NaN
1	7	2	4	33	1	NaN	2	1500	NaN	1	NaN	1565.6	NaN	NaN
1	7	2	4	34	2	NaN	1	900	NaN	1	NaN	876.6	NaN	NaN
1	7	2	4	35	1	NaN	2	1500	NaN	1	NaN	1424.6	NaN	NaN
1	7	2	4	36	2	NaN	1	1050	NaN	1	NaN	970.6	NaN	NaN
1	7	2	4	37	1	NaN	2	1650	NaN	1	NaN	1595.6	NaN	NaN
1	7	2	4	38	2	NaN	1	450	NaN	1	NaN	481.7	NaN	NaN
1	7	2	4	39	1	NaN	2	1350	NaN	1	NaN	1388.7	NaN	NaN
1	7	2	4	40	2	NaN	1	900	NaN	1	NaN	1029.7	NaN	NaN
1	7	2	5	1	1	NaN	2	1200	NaN	1	NaN	1124.9	NaN	NaN
1	7	2	5	2	2	NaN	1	450	NaN	1	NaN	512	NaN	NaN
1	7	2	5	3	1	NaN	2	1650	NaN	1	NaN	1618.9	NaN	NaN
1	7	2	5	4	2	NaN	1	450	NaN	1	NaN	491.9	NaN	NaN
1	7	2	5	5	1	NaN	2	1500	NaN	1	NaN	1402	NaN	NaN
1	7	2	5	6	2	NaN	1	1050	NaN	1	NaN	1156	NaN	NaN
1	7	2	5	7	1	NaN	2	1350	NaN	1	NaN	1378	NaN	NaN
1	7	2	5	8	2	NaN	1	1050	NaN	1	NaN	1072	NaN	NaN
1	7	2	5	9	1	NaN	2	1200	NaN	1	NaN	1240	NaN	NaN
1	7	2	5	10	2	NaN	1	1050	NaN	1	NaN	972	NaN	NaN
1	7	2	5	11	1	NaN	2	1500	NaN	1	NaN	1419	NaN	NaN
1	7	2	5	12	2	NaN	1	600	NaN	1	NaN	583	NaN	NaN
1	7	2	5	13	1	NaN	2	1800	NaN	1	NaN	1592	NaN	NaN
1	7	2	5	14	2	NaN	1	450	NaN	1	NaN	508	NaN	NaN
1	7	2	5	15	1	NaN	2	1500	NaN	1	NaN	1443	NaN	NaN
1	7	2	5	16	2	NaN	1	750	NaN	1	NaN	791.1	NaN	NaN
1	7	2	5	17	1	NaN	2	1800	NaN	1	NaN	1469.1	NaN	NaN
1	7	2	5	18	2	NaN	1	750	NaN	1	NaN	801	NaN	NaN
1	7	2	5	19	1	NaN	2	1800	NaN	1	NaN	1870	NaN	NaN
1	7	2	5	20	2	NaN	1	600	NaN	1	NaN	632	NaN	NaN
1	7	2	5	21	1	NaN	2	1350	NaN	1	NaN	1430	NaN	NaN
1	7	2	5	22	2	NaN	1	750	NaN	1	NaN	746	NaN	NaN
1	7	2	5	23	1	NaN	2	1800	NaN	1	NaN	1795	NaN	NaN
1	7	2	5	24	2	NaN	1	900	NaN	1	NaN	995	NaN	NaN
1	7	2	5	25	1	NaN	2	1650	NaN	1	NaN	1726	NaN	NaN
1	7	2	5	26	2	NaN	1	900	NaN	1	NaN	881	NaN	NaN
1	7	2	5	27	1	NaN	2	1200	NaN	1	NaN	1227.1	NaN	NaN
1	7	2	5	28	2	NaN	1	900	NaN	1	NaN	1055.1	NaN	NaN
1	7	2	5	29	1	NaN	2	1350	NaN	1	NaN	1282.1	NaN	NaN
1	7	2	5	30	2	NaN	1	1050	NaN	1	NaN	1036.1	NaN	NaN
1	7	2	5	31	1	NaN	2	1200	NaN	1	NaN	1231.1	NaN	NaN
1	7	2	5	32	2	NaN	1	900	NaN	1	NaN	817.1	NaN	NaN
1	7	2	5	33	1	NaN	2	1350	NaN	1	NaN	1297.1	NaN	NaN
1	7	2	5	34	2	NaN	1	600	NaN	1	NaN	609.1	NaN	NaN
1	7	2	5	35	1	NaN	2	1650	NaN	1	NaN	1579.1	NaN	NaN
1	7	2	5	36	2	NaN	1	450	NaN	1	NaN	509	NaN	NaN
1	7	2	5	37	1	NaN	2	1650	NaN	1	NaN	1556.1	NaN	NaN
1	7	2	5	38	2	NaN	1	600	NaN	1	NaN	582.2	NaN	NaN
1	7	2	5	39	1	NaN	2	1500	NaN	1	NaN	1476.2	NaN	NaN
1	7	2	5	40	2	NaN	1	750	NaN	1	NaN	799.1	NaN	NaN
1	7	2	6	1	1	NaN	2	1500	NaN	1	NaN	1322.3	NaN	NaN
1	7	2	6	2	2	NaN	1	1050	NaN	1	NaN	1068.2	NaN	NaN
1	7	2	6	3	1	NaN	2	1200	NaN	1	NaN	1172.2	NaN	NaN
1	7	2	6	4	2	NaN	1	450	NaN	1	NaN	503.3	NaN	NaN
1	7	2	6	5	1	NaN	2	1500	NaN	1	NaN	1401.3	NaN	NaN
1	7	2	6	6	2	NaN	1	900	NaN	1	NaN	905.3	NaN	NaN
1	7	2	6	7	1	NaN	2	1650	NaN	1	NaN	1535.3	NaN	NaN
1	7	2	6	8	2	NaN	1	1050	NaN	1	NaN	1012.4	NaN	NaN
1	7	2	6	9	1	NaN	2	1200	NaN	1	NaN	1160.3	NaN	NaN
1	7	2	6	10	2	NaN	1	750	NaN	1	NaN	840.3	NaN	NaN
1	7	2	6	11	1	NaN	2	1350	NaN	1	NaN	1519.3	NaN	NaN
1	7	2	6	12	2	NaN	1	750	NaN	1	NaN	731.3	NaN	NaN
1	7	2	6	13	1	NaN	2	1800	NaN	1	NaN	1722.4	NaN	NaN
1	7	2	6	14	2	NaN	1	900	NaN	1	NaN	1004.3	NaN	NaN
1	7	2	6	15	1	NaN	2	1800	NaN	1	NaN	1759.4	NaN	NaN
1	7	2	6	16	2	NaN	1	600	NaN	1	NaN	614.4	NaN	NaN
1	7	2	6	17	1	NaN	2	1500	NaN	1	NaN	1215.4	NaN	NaN
1	7	2	6	18	2	NaN	1	450	NaN	1	NaN	518.3	NaN	NaN
1	7	2	6	19	1	NaN	2	1350	NaN	1	NaN	1406.4	NaN	NaN
1	7	2	6	20	2	NaN	1	600	NaN	1	NaN	608.7	NaN	NaN
1	7	2	6	21	1	NaN	2	1800	NaN	1	NaN	1713.3	NaN	NaN
1	7	2	6	22	2	NaN	1	750	NaN	1	NaN	888.3	NaN	NaN
1	7	2	6	23	1	NaN	2	1500	NaN	1	NaN	1534.3	NaN	NaN
1	7	2	6	24	2	NaN	1	900	NaN	1	NaN	902.3	NaN	NaN
1	7	2	6	25	1	NaN	2	1650	NaN	1	NaN	1577.3	NaN	NaN
1	7	2	6	26	2	NaN	1	450	NaN	1	NaN	457.3	NaN	NaN
1	7	2	6	27	1	NaN	2	1350	NaN	1	NaN	1346.4	NaN	NaN
1	7	2	6	28	2	NaN	1	1050	NaN	1	NaN	1044.4	NaN	NaN
1	7	2	6	29	1	NaN	2	1800	NaN	1	NaN	1573.4	NaN	NaN
1	7	2	6	30	2	NaN	1	600	NaN	1	NaN	596.4	NaN	NaN
1	7	2	6	31	1	NaN	2	1650	NaN	1	NaN	1678.4	NaN	NaN
1	7	2	6	32	2	NaN	1	900	NaN	1	NaN	916.4	NaN	NaN
1	7	2	6	33	1	NaN	2	1350	NaN	1	NaN	1452.4	NaN	NaN
1	7	2	6	34	2	NaN	1	1050	NaN	1	NaN	950.3	NaN	NaN
1	7	2	6	35	1	NaN	2	1650	NaN	1	NaN	1522.4	NaN	NaN
1	7	2	6	36	2	NaN	1	600	NaN	1	NaN	577.4	NaN	NaN
1	7	2	6	37	1	NaN	2	1200	NaN	1	NaN	1321.4	NaN	NaN
1	7	2	6	38	2	NaN	1	750	NaN	1	NaN	757.5	NaN	NaN
1	7	2	6	39	1	NaN	2	1200	NaN	1	NaN	1240.5	NaN	NaN
1	7	2	6	40	2	NaN	1	450	NaN	1	NaN	499.5	NaN	NaN
1	7	2	7	1	1	NaN	2	1500	NaN	1	NaN	1385.5	NaN	NaN
1	7	2	7	2	2	NaN	1	600	NaN	1	NaN	626.5	NaN	NaN
1	7	2	7	3	1	NaN	2	1350	NaN	1	NaN	1267.5	NaN	NaN
1	7	2	7	4	2	NaN	1	450	NaN	1	NaN	510.5	NaN	NaN
1	7	2	7	5	1	NaN	2	1650	NaN	1	NaN	1470.6	NaN	NaN
1	7	2	7	6	2	NaN	1	600	NaN	1	NaN	636.6	NaN	NaN
1	7	2	7	7	1	NaN	2	1500	NaN	1	NaN	1354.6	NaN	NaN
1	7	2	7	8	2	NaN	1	1050	NaN	1	NaN	990.6	NaN	NaN
1	7	2	7	9	1	NaN	2	1500	NaN	1	NaN	1364.6	NaN	NaN
1	7	2	7	10	2	NaN	1	600	NaN	1	NaN	620.6	NaN	NaN
1	7	2	7	11	1	NaN	2	1650	NaN	1	NaN	1471.6	NaN	NaN
1	7	2	7	12	2	NaN	1	1050	NaN	1	NaN	1126.6	NaN	NaN
1	7	2	7	13	1	NaN	2	1500	NaN	1	NaN	1548.6	NaN	NaN
1	7	2	7	14	2	NaN	1	900	NaN	1	NaN	980.5	NaN	NaN
1	7	2	7	15	1	NaN	2	1800	NaN	1	NaN	1819.6	NaN	NaN
1	7	2	7	16	2	NaN	1	1050	NaN	1	NaN	1060.6	NaN	NaN
1	7	2	7	17	1	NaN	2	1200	NaN	1	NaN	1159.6	NaN	NaN
1	7	2	7	18	2	NaN	1	450	NaN	1	NaN	569.6	NaN	NaN
1	7	2	7	19	1	NaN	2	1200	NaN	1	NaN	1158.6	NaN	NaN
1	7	2	7	20	2	NaN	1	750	NaN	1	NaN	754.6	NaN	NaN
1	7	2	7	21	1	NaN	2	1800	NaN	1	NaN	1730.6	NaN	NaN
1	7	2	7	22	2	NaN	1	450	NaN	1	NaN	408.6	NaN	NaN
1	7	2	7	23	1	NaN	2	1200	NaN	1	NaN	1078.6	NaN	NaN
1	7	2	7	24	2	NaN	1	900	NaN	1	NaN	909.6	NaN	NaN
1	7	2	7	25	1	NaN	2	1650	NaN	1	NaN	1544.6	NaN	NaN
1	7	2	7	26	2	NaN	1	1050	NaN	1	NaN	1122.6	NaN	NaN
1	7	2	7	27	1	NaN	2	1650	NaN	1	NaN	1498.7	NaN	NaN
1	7	2	7	28	2	NaN	1	600	NaN	1	NaN	559.7	NaN	NaN
1	7	2	7	29	1	NaN	2	1800	NaN	1	NaN	1633.7	NaN	NaN
1	7	2	7	30	2	NaN	1	750	NaN	1	NaN	806.7	NaN	NaN
1	7	2	7	31	1	NaN	2	1350	NaN	1	NaN	1280.7	NaN	NaN
1	7	2	7	32	2	NaN	1	900	NaN	1	NaN	843.7	NaN	NaN
1	7	2	7	33	1	NaN	2	1350	NaN	1	NaN	1134.7	NaN	NaN
1	7	2	7	34	2	NaN	1	900	NaN	1	NaN	937.6	NaN	NaN
1	7	2	7	35	1	NaN	2	1800	NaN	1	NaN	1793.6	NaN	NaN
1	7	2	7	36	2	NaN	1	450	NaN	1	NaN	470.6	NaN	NaN
1	7	2	7	37	1	NaN	2	1200	NaN	1	NaN	1267.6	NaN	NaN
1	7	2	7	38	2	NaN	1	750	NaN	1	NaN	664.7	NaN	1
1	7	2	7	39	1	NaN	2	1350	NaN	1	NaN	1235.7	NaN	NaN
1	7	2	7	40	2	NaN	1	750	NaN	1	NaN	784.7	NaN	NaN
1	7	2	8	1	1	NaN	2	1500	NaN	1	NaN	1454.8	NaN	NaN
1	7	2	8	2	2	NaN	1	750	NaN	1	NaN	694.8	NaN	NaN
1	7	2	8	3	1	NaN	2	1200	NaN	1	NaN	1191.8	NaN	NaN
1	7	2	8	4	2	NaN	1	600	NaN	1	NaN	594.9	NaN	NaN
1	7	2	8	5	1	NaN	2	1500	NaN	1	NaN	1446.9	NaN	NaN
1	7	2	8	6	2	NaN	1	750	NaN	1	NaN	741.9	NaN	NaN
1	7	2	8	7	1	NaN	2	1500	NaN	1	NaN	1447.9	NaN	NaN
1	7	2	8	8	2	NaN	1	1050	NaN	1	NaN	1047.9	NaN	NaN
1	7	2	8	9	1	NaN	2	1800	NaN	1	NaN	1578.9	NaN	NaN
1	7	2	8	10	2	NaN	1	450	NaN	1	NaN	458.9	NaN	NaN
1	7	2	8	11	1	NaN	2	1800	NaN	1	NaN	1783.9	NaN	NaN
1	7	2	8	12	2	NaN	1	1050	NaN	1	NaN	1069.9	NaN	NaN
1	7	2	8	13	1	NaN	2	1350	NaN	1	NaN	1208.9	NaN	NaN
1	7	2	8	14	2	NaN	1	900	NaN	1	NaN	924.8	NaN	NaN
1	7	2	8	15	1	NaN	2	1350	NaN	1	NaN	1282	NaN	NaN
1	7	2	8	16	2	NaN	1	450	NaN	1	NaN	483	NaN	NaN
1	7	2	8	17	1	NaN	2	1350	NaN	1	NaN	1347	NaN	NaN
1	7	2	8	18	2	NaN	1	450	NaN	1	NaN	471	NaN	NaN
1	7	2	8	19	1	NaN	2	1200	NaN	1	NaN	1235.9	NaN	NaN
1	7	2	8	20	2	NaN	1	750	NaN	1	NaN	791.9	NaN	NaN
1	7	2	8	21	1	NaN	2	1200	NaN	1	NaN	1089.9	NaN	NaN
1	7	2	8	22	2	NaN	1	900	NaN	1	NaN	924.9	NaN	NaN
1	7	2	8	23	1	NaN	2	1200	NaN	1	NaN	1203.9	NaN	NaN
1	7	2	8	24	2	NaN	1	1050	NaN	1	NaN	982.9	NaN	NaN
1	7	2	8	25	1	NaN	2	1650	NaN	1	NaN	1603.9	NaN	NaN
1	7	2	8	26	2	NaN	1	900	NaN	1	NaN	874.9	NaN	NaN
1	7	2	8	27	1	NaN	2	1800	NaN	1	NaN	1493	NaN	NaN
1	7	2	8	28	2	NaN	1	600	NaN	1	NaN	601	NaN	NaN
1	7	2	8	29	1	NaN	2	1650	NaN	1	NaN	1791	NaN	NaN
1	7	2	8	30	2	NaN	1	600	NaN	1	NaN	568	NaN	NaN
1	7	2	8	31	1	NaN	2	1650	NaN	1	NaN	1622	NaN	NaN
1	7	2	8	32	2	NaN	1	900	NaN	1	NaN	859	NaN	NaN
1	7	2	8	33	1	NaN	2	1500	NaN	1	NaN	1513	NaN	NaN
1	7	2	8	34	2	NaN	1	450	NaN	1	NaN	449	NaN	NaN
1	7	2	8	35	1	NaN	2	1650	NaN	1	NaN	1737	NaN	NaN
1	7	2	8	36	2	NaN	1	1050	NaN	1	NaN	1014.9	NaN	NaN
1	7	2	8	37	1	NaN	2	1800	NaN	1	NaN	1474	NaN	NaN
1	7	2	8	38	2	NaN	1	600	NaN	1	NaN	597.1	NaN	NaN
1	7	2	8	39	1	NaN	2	1350	NaN	1	NaN	1162.1	NaN	NaN
1	7	2	8	40	2	NaN	1	750	NaN	1	NaN	709	NaN	NaN
1	7	2	9	1	1	NaN	2	1350	NaN	1	NaN	1415.3	NaN	NaN
1	7	2	9	2	2	NaN	1	450	NaN	1	NaN	500.3	NaN	NaN
1	7	2	9	3	1	NaN	2	1650	NaN	1	NaN	1669.3	NaN	NaN
1	7	2	9	4	2	NaN	1	750	NaN	1	NaN	828.4	NaN	NaN
1	7	2	9	5	1	NaN	2	1800	NaN	1	NaN	1798.4	NaN	NaN
1	7	2	9	6	2	NaN	1	450	NaN	1	NaN	495.4	NaN	NaN
1	7	2	9	7	1	NaN	2	1500	NaN	1	NaN	1643.4	NaN	NaN
1	7	2	9	8	2	NaN	1	1050	NaN	1	NaN	1139.4	NaN	NaN
1	7	2	9	9	1	NaN	2	1350	NaN	1	NaN	1432.4	NaN	NaN
1	7	2	9	10	2	NaN	1	900	NaN	1	NaN	945.3	NaN	NaN
1	7	2	9	11	1	NaN	2	1200	NaN	1	NaN	1191.3	NaN	NaN
1	7	2	9	12	2	NaN	1	1050	NaN	1	NaN	1005.3	NaN	NaN
1	7	2	9	13	1	NaN	2	1500	NaN	1	NaN	1391.3	NaN	NaN
1	7	2	9	14	2	NaN	1	600	NaN	1	NaN	606.3	NaN	NaN
1	7	2	9	15	1	NaN	2	1500	NaN	1	NaN	1502.3	NaN	NaN
1	7	2	9	16	2	NaN	1	900	NaN	1	NaN	895.4	NaN	NaN
1	7	2	9	17	1	NaN	2	1650	NaN	1	NaN	1693.4	NaN	NaN
1	7	2	9	18	2	NaN	1	900	NaN	1	NaN	920.4	NaN	NaN
1	7	2	9	19	1	NaN	2	1650	NaN	1	NaN	1749.4	NaN	NaN
1	7	2	9	20	2	NaN	1	750	NaN	1	NaN	781.4	NaN	NaN
1	7	2	9	21	1	NaN	2	1500	NaN	1	NaN	1525.4	NaN	NaN
1	7	2	9	22	2	NaN	1	1050	NaN	1	NaN	1087.4	NaN	NaN
1	7	2	9	23	1	NaN	2	1800	NaN	1	NaN	1773.4	NaN	NaN
1	7	2	9	24	2	NaN	1	600	NaN	1	NaN	545.5	NaN	NaN
1	7	2	9	25	1	NaN	2	1350	NaN	1	NaN	1412.4	NaN	NaN
1	7	2	9	26	2	NaN	1	900	NaN	1	NaN	925.5	NaN	NaN
1	7	2	9	27	1	NaN	2	1650	NaN	1	NaN	1559.5	NaN	NaN
1	7	2	9	28	2	NaN	1	600	NaN	1	NaN	585.5	NaN	NaN
1	7	2	9	29	1	NaN	2	1800	NaN	1	NaN	1518.5	NaN	NaN
1	7	2	9	30	2	NaN	1	450	NaN	1	NaN	487.5	NaN	NaN
1	7	2	9	31	1	NaN	2	1200	NaN	1	NaN	1295.5	NaN	NaN
1	7	2	9	32	2	NaN	1	450	NaN	1	NaN	430.4	NaN	NaN
1	7	2	9	33	1	NaN	2	1200	NaN	1	NaN	1221.4	NaN	NaN
1	7	2	9	34	2	NaN	1	750	NaN	1	NaN	745.4	NaN	NaN
1	7	2	9	35	1	NaN	2	1350	NaN	1	NaN	1412.4	NaN	NaN
1	7	2	9	36	2	NaN	1	1050	NaN	1	NaN	1003.4	NaN	NaN
1	7	2	9	37	1	NaN	2	1200	NaN	1	NaN	1194.5	NaN	NaN
1	7	2	9	38	2	NaN	1	600	NaN	1	NaN	576.5	NaN	NaN
1	7	2	9	39	1	NaN	2	1800	NaN	1	NaN	1651.5	NaN	NaN
1	7	2	9	40	2	NaN	1	750	NaN	1	NaN	716.5	NaN	NaN
1	7	2	10	1	1	NaN	2	1800	NaN	1	NaN	1685.6	NaN	NaN
1	7	2	10	2	2	NaN	1	1050	NaN	1	NaN	1080.6	NaN	NaN
1	7	2	10	3	1	NaN	2	1350	NaN	1	NaN	1325.6	NaN	NaN
1	7	2	10	4	2	NaN	1	900	NaN	1	NaN	955.7	NaN	NaN
1	7	2	10	5	1	NaN	2	1350	NaN	1	NaN	1213.6	NaN	NaN
1	7	2	10	6	2	NaN	1	900	NaN	1	NaN	861.7	NaN	NaN
1	7	2	10	7	1	NaN	2	1200	NaN	1	NaN	1239.7	NaN	NaN
1	7	2	10	8	2	NaN	1	600	NaN	1	NaN	566.7	NaN	NaN
1	7	2	10	9	1	NaN	2	1350	NaN	1	NaN	1410.7	NaN	NaN
1	7	2	10	10	2	NaN	1	1050	NaN	1	NaN	1038.6	NaN	NaN
1	7	2	10	11	1	NaN	2	1500	NaN	1	NaN	1450.6	NaN	NaN
1	7	2	10	12	2	NaN	1	750	NaN	1	NaN	823.6	NaN	NaN
1	7	2	10	13	1	NaN	2	1650	NaN	1	NaN	1497.6	NaN	NaN
1	7	2	10	14	2	NaN	1	750	NaN	1	NaN	701.6	NaN	NaN
1	7	2	10	15	1	NaN	2	1350	NaN	1	NaN	1379.7	NaN	NaN
1	7	2	10	16	2	NaN	1	1050	NaN	1	NaN	1015.7	NaN	NaN
1	7	2	10	17	1	NaN	2	1500	NaN	1	NaN	1640.7	NaN	NaN
1	7	2	10	18	2	NaN	1	450	NaN	1	NaN	446.7	NaN	NaN
1	7	2	10	19	1	NaN	2	1500	NaN	1	NaN	1416.7	NaN	NaN
1	7	2	10	20	2	NaN	1	450	NaN	1	NaN	467.7	NaN	NaN
1	7	2	10	21	1	NaN	2	1500	NaN	1	NaN	1510.7	NaN	NaN
1	7	2	10	22	2	NaN	1	450	NaN	1	NaN	478.7	NaN	NaN
1	7	2	10	23	1	NaN	2	1800	NaN	1	NaN	1513.6	NaN	NaN
1	7	2	10	24	2	NaN	1	600	NaN	1	NaN	551.6	NaN	NaN
1	7	2	10	25	1	NaN	2	1650	NaN	1	NaN	1550.7	NaN	NaN
1	7	2	10	26	2	NaN	1	600	NaN	1	NaN	557.7	NaN	NaN
1	7	2	10	27	1	NaN	2	1650	NaN	1	NaN	1674.8	NaN	NaN
1	7	2	10	28	2	NaN	1	900	NaN	1	NaN	977.7	NaN	NaN
1	7	2	10	29	1	NaN	2	1800	NaN	1	NaN	1769.7	NaN	NaN
1	7	2	10	30	2	NaN	1	750	NaN	1	NaN	739.7	NaN	NaN
1	7	2	10	31	1	NaN	2	1200	NaN	1	NaN	1186.7	NaN	NaN
1	7	2	10	32	2	NaN	1	600	NaN	1	NaN	598.7	NaN	NaN
1	7	2	10	33	1	NaN	2	1200	NaN	1	NaN	1169.7	NaN	NaN
1	7	2	10	34	2	NaN	1	750	NaN	1	NaN	779.7	NaN	NaN
1	7	2	10	35	1	NaN	2	1200	NaN	1	NaN	1373.7	NaN	NaN
1	7	2	10	36	2	NaN	1	900	NaN	1	NaN	790.7	NaN	NaN
1	7	2	10	37	1	NaN	2	1800	NaN	1	NaN	1663.7	NaN	NaN
1	7	2	10	38	2	NaN	1	450	NaN	1	NaN	528.8	NaN	NaN
1	7	2	10	39	1	NaN	2	1650	NaN	1	NaN	1572.8	NaN	NaN
1	7	2	10	40	2	NaN	1	1050	NaN	1	NaN	1184.8	NaN	NaN
1	7	2	11	1	1	NaN	2	1650	NaN	1	NaN	1704.9	NaN	NaN
1	7	2	11	2	2	NaN	1	750	NaN	1	NaN	743.9	NaN	NaN
1	7	2	11	3	1	NaN	2	1500	NaN	1	NaN	1352.9	NaN	NaN
1	7	2	11	4	2	NaN	1	1050	NaN	1	NaN	1006.9	NaN	NaN
1	7	2	11	5	1	NaN	2	1800	NaN	1	NaN	1631	NaN	NaN
1	7	2	11	6	2	NaN	1	450	NaN	1	NaN	459.9	NaN	NaN
1	7	2	11	7	1	NaN	2	1350	NaN	1	NaN	1337.9	NaN	NaN
1	7	2	11	8	2	NaN	1	750	NaN	1	NaN	800.9	NaN	NaN
1	7	2	11	9	1	NaN	2	1500	NaN	1	NaN	1528.9	NaN	NaN
1	7	2	11	10	2	NaN	1	900	NaN	1	NaN	863.9	NaN	NaN
1	7	2	11	11	1	NaN	2	1350	NaN	1	NaN	1281.9	NaN	NaN
1	7	2	11	12	2	NaN	1	450	NaN	1	NaN	435.9	NaN	NaN
1	7	2	11	13	1	NaN	2	1800	NaN	1	NaN	1606.9	NaN	NaN
1	7	2	11	14	2	NaN	1	450	NaN	1	NaN	437.9	NaN	NaN
1	7	2	11	15	1	NaN	2	1500	NaN	1	NaN	1514.9	NaN	NaN
1	7	2	11	16	2	NaN	1	900	NaN	1	NaN	968	NaN	NaN
1	7	2	11	17	1	NaN	2	1350	NaN	1	NaN	1283	NaN	NaN
1	7	2	11	18	2	NaN	1	450	NaN	1	NaN	451	NaN	NaN
1	7	2	11	19	1	NaN	2	1200	NaN	1	NaN	1284	NaN	NaN
1	7	2	11	20	2	NaN	1	1050	NaN	1	NaN	995	NaN	NaN
1	7	2	11	21	1	NaN	2	1350	NaN	1	NaN	1174	NaN	NaN
1	7	2	11	22	2	NaN	1	600	NaN	1	NaN	539	NaN	NaN
1	7	2	11	23	1	NaN	2	1650	NaN	1	NaN	1514	NaN	NaN
1	7	2	11	24	2	NaN	1	600	NaN	1	NaN	569	NaN	NaN
1	7	2	11	25	1	NaN	2	1200	NaN	1	NaN	1239	NaN	NaN
1	7	2	11	26	2	NaN	1	1050	NaN	1	NaN	1121	NaN	NaN
1	7	2	11	27	1	NaN	2	1650	NaN	1	NaN	1491	NaN	NaN
1	7	2	11	28	2	NaN	1	750	NaN	1	NaN	686	NaN	NaN
1	7	2	11	29	1	NaN	2	1800	NaN	1	NaN	1871.1	NaN	NaN
1	7	2	11	30	2	NaN	1	600	NaN	1	NaN	565	NaN	NaN
1	7	2	11	31	1	NaN	2	1200	NaN	1	NaN	1282	NaN	NaN
1	7	2	11	32	2	NaN	1	1050	NaN	1	NaN	1102	NaN	NaN
1	7	2	11	33	1	NaN	2	1650	NaN	1	NaN	1698	NaN	NaN
1	7	2	11	34	2	NaN	1	750	NaN	1	NaN	756	NaN	NaN
1	7	2	11	35	1	NaN	2	1800	NaN	1	NaN	1683	NaN	NaN
1	7	2	11	36	2	NaN	1	900	NaN	1	NaN	809	NaN	NaN
1	7	2	11	37	1	NaN	2	1500	NaN	1	NaN	1439.1	NaN	NaN
1	7	2	11	38	2	NaN	1	600	NaN	1	NaN	586.1	NaN	NaN
1	7	2	11	39	1	NaN	2	1200	NaN	1	NaN	1311.1	NaN	NaN
1	7	2	11	40	2	NaN	1	900	NaN	1	NaN	930.1	NaN	NaN
1	7	2	12	1	1	NaN	2	1200	NaN	1	NaN	1097.2	NaN	NaN
1	7	2	12	2	2	NaN	1	450	NaN	1	NaN	448.2	NaN	NaN
1	7	2	12	3	1	NaN	2	1500	NaN	1	NaN	1244.2	NaN	NaN
1	7	2	12	4	2	NaN	1	450	NaN	1	NaN	439.2	NaN	NaN
1	7	2	12	5	1	NaN	2	1650	NaN	1	NaN	1488.3	NaN	NaN
1	7	2	12	6	2	NaN	1	900	NaN	1	NaN	981.2	NaN	NaN
1	7	2	12	7	1	NaN	2	1800	NaN	1	NaN	1611.2	NaN	NaN
1	7	2	12	8	2	NaN	1	600	NaN	1	NaN	580.2	NaN	NaN
1	7	2	12	9	1	NaN	2	1200	NaN	1	NaN	1223.2	NaN	NaN
1	7	2	12	10	2	NaN	1	750	NaN	1	NaN	794.2	NaN	NaN
1	7	2	12	11	1	NaN	2	1800	NaN	1	NaN	1728.2	NaN	NaN
1	7	2	12	12	2	NaN	1	900	NaN	1	NaN	943.2	NaN	NaN
1	7	2	12	13	1	NaN	2	1500	NaN	1	NaN	1460.2	NaN	NaN
1	7	2	12	14	2	NaN	1	450	NaN	1	NaN	437.2	NaN	NaN
1	7	2	12	15	1	NaN	2	1650	NaN	1	NaN	1542.2	NaN	NaN
1	7	2	12	16	2	NaN	1	1050	NaN	1	NaN	969.3	NaN	NaN
1	7	2	12	17	1	NaN	2	1800	NaN	1	NaN	1882.3	NaN	NaN
1	7	2	12	18	2	NaN	1	1050	NaN	1	NaN	968.5	NaN	NaN
1	7	2	12	19	1	NaN	2	1200	NaN	1	NaN	1167.3	NaN	NaN
1	7	2	12	20	2	NaN	1	1050	NaN	1	NaN	1020.3	NaN	NaN
1	7	2	12	21	1	NaN	2	1500	NaN	1	NaN	1443.3	NaN	NaN
1	7	2	12	22	2	NaN	1	600	NaN	1	NaN	560.3	NaN	NaN
1	7	2	12	23	1	NaN	2	1500	NaN	1	NaN	1489.2	NaN	NaN
1	7	2	12	24	2	NaN	1	600	NaN	1	NaN	514.2	NaN	NaN
1	7	2	12	25	1	NaN	2	1650	NaN	1	NaN	1631.2	NaN	NaN
1	7	2	12	26	2	NaN	1	750	NaN	1	NaN	742.2	NaN	NaN
1	7	2	12	27	1	NaN	2	1350	NaN	1	NaN	1550.4	NaN	NaN
1	7	2	12	28	2	NaN	1	750	NaN	1	NaN	635.3	NaN	NaN
1	7	2	12	29	1	NaN	2	1350	NaN	1	NaN	1316.3	NaN	NaN
1	7	2	12	30	2	NaN	1	900	NaN	1	NaN	869.3	NaN	NaN
1	7	2	12	31	1	NaN	2	1350	NaN	1	NaN	1249.4	NaN	NaN
1	7	2	12	32	2	NaN	1	750	NaN	1	NaN	630.3	NaN	NaN
1	7	2	12	33	1	NaN	2	1800	NaN	1	NaN	1618.3	NaN	NaN
1	7	2	12	34	2	NaN	1	900	NaN	1	NaN	939.3	NaN	NaN
1	7	2	12	35	1	NaN	2	1350	NaN	1	NaN	1292.3	NaN	NaN
1	7	2	12	36	2	NaN	1	600	NaN	1	NaN	613.3	NaN	NaN
1	7	2	12	37	1	NaN	2	1650	NaN	1	NaN	1594.3	NaN	NaN
1	7	2	12	38	2	NaN	1	450	NaN	1	NaN	491.4	NaN	NaN
1	7	2	12	39	1	NaN	2	1200	NaN	1	NaN	1120.4	NaN	NaN
1	7	2	12	40	2	NaN	1	1050	NaN	1	NaN	947.4	NaN	NaN
1	7	2	13	1	1	NaN	2	1350	NaN	1	NaN	1254.6	NaN	NaN
1	7	2	13	2	2	NaN	1	1050	NaN	1	NaN	1082.6	NaN	NaN
1	7	2	13	3	1	NaN	2	1650	NaN	1	NaN	1417.6	NaN	NaN
1	7	2	13	4	2	NaN	1	1050	NaN	1	NaN	1045.7	NaN	NaN
1	7	2	13	5	1	NaN	2	1500	NaN	1	NaN	1327.7	NaN	NaN
1	7	2	13	6	2	NaN	1	900	NaN	1	NaN	1029.7	NaN	NaN
1	7	2	13	7	1	NaN	2	1200	NaN	1	NaN	1255.7	NaN	NaN
1	7	2	13	8	2	NaN	1	600	NaN	1	NaN	521.7	NaN	NaN
1	7	2	13	9	1	NaN	2	1350	NaN	1	NaN	1227.7	NaN	NaN
1	7	2	13	10	2	NaN	1	900	NaN	1	NaN	843.7	NaN	NaN
1	7	2	13	11	1	NaN	2	1500	NaN	1	NaN	1500.7	NaN	NaN
1	7	2	13	12	2	NaN	1	450	NaN	1	NaN	428.7	NaN	NaN
1	7	2	13	13	1	NaN	2	1500	NaN	1	NaN	1459.6	NaN	NaN
1	7	2	13	14	2	NaN	1	1050	NaN	1	NaN	972.7	NaN	NaN
1	7	2	13	15	1	NaN	2	1650	NaN	1	NaN	1655.8	NaN	NaN
1	7	2	13	16	2	NaN	1	600	NaN	1	NaN	623.8	NaN	NaN
1	7	2	13	17	1	NaN	2	1800	NaN	1	NaN	1774.8	NaN	NaN
1	7	2	13	18	2	NaN	1	750	NaN	1	NaN	784.7	NaN	NaN
1	7	2	13	19	1	NaN	2	1800	NaN	1	NaN	1963.7	NaN	NaN
1	7	2	13	20	2	NaN	1	900	NaN	1	NaN	940.7	NaN	NaN
1	7	2	13	21	1	NaN	2	1800	NaN	1	NaN	1647.7	NaN	NaN
1	7	2	13	22	2	NaN	1	750	NaN	1	NaN	707.7	NaN	NaN
1	7	2	13	23	1	NaN	2	1650	NaN	1	NaN	1544.7	NaN	NaN
1	7	2	13	24	2	NaN	1	750	NaN	1	NaN	717.7	NaN	NaN
1	7	2	13	25	1	NaN	2	1650	NaN	1	NaN	1489.8	NaN	NaN
1	7	2	13	26	2	NaN	1	1050	NaN	1	NaN	1027.8	NaN	NaN
1	7	2	13	27	1	NaN	2	1200	NaN	1	NaN	1165.8	NaN	NaN
1	7	2	13	28	2	NaN	1	450	NaN	1	NaN	475.8	NaN	NaN
1	7	2	13	29	1	NaN	2	1350	NaN	1	NaN	1204.8	NaN	NaN
1	7	2	13	30	2	NaN	1	600	NaN	1	NaN	605.8	NaN	NaN
1	7	2	13	31	1	NaN	2	1500	NaN	1	NaN	1316.8	NaN	NaN
1	7	2	13	32	2	NaN	1	600	NaN	1	NaN	630.8	NaN	NaN
1	7	2	13	33	1	NaN	2	1200	NaN	1	NaN	1243.8	NaN	NaN
1	7	2	13	34	2	NaN	1	750	NaN	1	NaN	735.8	NaN	NaN
1	7	2	13	35	1	NaN	2	1350	NaN	1	NaN	1376.7	NaN	NaN
1	7	2	13	36	2	NaN	1	450	NaN	1	NaN	501.7	NaN	NaN
1	7	2	13	37	1	NaN	2	1200	NaN	1	NaN	1163.7	NaN	NaN
1	7	2	13	38	2	NaN	1	900	NaN	1	NaN	907.8	NaN	NaN
1	7	2	13	39	1	NaN	2	1800	NaN	1	NaN	1740.8	NaN	NaN
1	7	2	13	40	2	NaN	1	450	NaN	1	NaN	419.9	NaN	NaN
1	7	2	14	1	1	NaN	2	1500	NaN	1	NaN	1343.9	NaN	NaN
1	7	2	14	2	2	NaN	1	1050	NaN	1	NaN	960.9	NaN	NaN
1	7	2	14	3	1	NaN	2	1500	NaN	1	NaN	1360.9	NaN	NaN
1	7	2	14	4	2	NaN	1	600	NaN	1	NaN	535.9	NaN	NaN
1	7	2	14	5	1	NaN	2	1200	NaN	1	NaN	1257	NaN	NaN
1	7	2	14	6	2	NaN	1	450	NaN	1	NaN	487	NaN	NaN
1	7	2	14	7	1	NaN	2	1200	NaN	1	NaN	1213	NaN	NaN
1	7	2	14	8	2	NaN	1	450	NaN	1	NaN	484	NaN	NaN
1	7	2	14	9	1	NaN	2	1800	NaN	1	NaN	1810	NaN	NaN
1	7	2	14	10	2	NaN	1	450	NaN	1	NaN	428	NaN	NaN
1	7	2	14	11	1	NaN	2	1350	NaN	1	NaN	1240	NaN	NaN
1	7	2	14	12	2	NaN	1	750	NaN	1	NaN	771	NaN	NaN
1	7	2	14	13	1	NaN	2	1200	NaN	1	NaN	1336	NaN	NaN
1	7	2	14	14	2	NaN	1	600	NaN	1	NaN	558	NaN	NaN
1	7	2	14	15	1	NaN	2	1650	NaN	1	NaN	1621	NaN	NaN
1	7	2	14	16	2	NaN	1	1050	NaN	1	NaN	990	NaN	NaN
1	7	2	14	17	1	NaN	2	1800	NaN	1	NaN	1772	NaN	NaN
1	7	2	14	18	2	NaN	1	750	NaN	1	NaN	764	NaN	NaN
1	7	2	14	19	1	NaN	2	1650	NaN	1	NaN	1626	NaN	NaN
1	7	2	14	20	2	NaN	1	900	NaN	1	NaN	860	NaN	NaN
1	7	2	14	21	1	NaN	2	1500	NaN	1	NaN	1307	NaN	NaN
1	7	2	14	22	2	NaN	1	1050	NaN	1	NaN	950	NaN	NaN
1	7	2	14	23	1	NaN	2	1800	NaN	1	NaN	1784	NaN	NaN
1	7	2	14	24	2	NaN	1	900	NaN	1	NaN	986	NaN	NaN
1	7	2	14	25	1	NaN	2	1650	NaN	1	NaN	1630	NaN	NaN
1	7	2	14	26	2	NaN	1	600	NaN	1	NaN	573	NaN	NaN
1	7	2	14	27	1	NaN	2	1350	NaN	1	NaN	1337.1	NaN	NaN
1	7	2	14	28	2	NaN	1	900	NaN	1	NaN	840.1	NaN	NaN
1	7	2	14	29	1	NaN	2	1350	NaN	1	NaN	1456.1	NaN	NaN
1	7	2	14	30	2	NaN	1	750	NaN	1	NaN	787	NaN	NaN
1	7	2	14	31	1	NaN	2	1650	NaN	1	NaN	1347.1	NaN	NaN
1	7	2	14	32	2	NaN	1	600	NaN	1	NaN	590	NaN	NaN
1	7	2	14	33	1	NaN	2	1350	NaN	1	NaN	1313.1	NaN	NaN
1	7	2	14	34	2	NaN	1	900	NaN	1	NaN	814	NaN	NaN
1	7	2	14	35	1	NaN	2	1800	NaN	1	NaN	1573	NaN	NaN
1	7	2	14	36	2	NaN	1	1050	NaN	1	NaN	1003	NaN	NaN
1	7	2	14	37	1	NaN	2	1500	NaN	1	NaN	1275	NaN	NaN
1	7	2	14	38	2	NaN	1	750	NaN	1	NaN	1152.1	NaN	1
1	7	2	14	39	1	NaN	2	1200	NaN	1	NaN	1120.1	NaN	NaN
1	7	2	14	40	2	NaN	1	450	NaN	1	NaN	1105.1	NaN	NaN
1	7	2	15	1	1	NaN	2	1200	NaN	1	NaN	1199.2	NaN	NaN
1	7	2	15	2	2	NaN	1	900	NaN	1	NaN	897.3	NaN	NaN
1	7	2	15	3	1	NaN	2	1800	NaN	1	NaN	1617.3	NaN	NaN
1	7	2	15	4	2	NaN	1	450	NaN	1	NaN	464.3	NaN	NaN
1	7	2	15	5	1	NaN	2	1500	NaN	1	NaN	1665.3	NaN	NaN
1	7	2	15	6	2	NaN	1	450	NaN	1	NaN	464.3	NaN	NaN
1	7	2	15	7	1	NaN	2	1650	NaN	1	NaN	1544.3	NaN	NaN
1	7	2	15	8	2	NaN	1	750	NaN	1	NaN	733.3	NaN	NaN
1	7	2	15	9	1	NaN	2	1800	NaN	1	NaN	1772.3	NaN	NaN
1	7	2	15	10	2	NaN	1	1050	NaN	1	NaN	1065.2	NaN	NaN
1	7	2	15	11	1	NaN	2	1200	NaN	1	NaN	1189.2	NaN	NaN
1	7	2	15	12	2	NaN	1	750	NaN	1	NaN	724.3	NaN	NaN
1	7	2	15	13	1	NaN	2	1200	NaN	1	NaN	1143.3	NaN	NaN
1	7	2	15	14	2	NaN	1	900	NaN	1	NaN	909.3	NaN	NaN
1	7	2	15	15	1	NaN	2	1350	NaN	1	NaN	1559.3	NaN	NaN
1	7	2	15	16	2	NaN	1	600	NaN	1	NaN	591.3	NaN	NaN
1	7	2	15	17	1	NaN	2	1500	NaN	1	NaN	1327.3	NaN	NaN
1	7	2	15	18	2	NaN	1	450	NaN	1	NaN	468.3	NaN	NaN
1	7	2	15	19	1	NaN	2	1200	NaN	1	NaN	1208.3	NaN	NaN
1	7	2	15	20	2	NaN	1	600	NaN	1	NaN	551.3	NaN	NaN
1	7	2	15	21	1	NaN	2	1500	NaN	1	NaN	1370.3	NaN	NaN
1	7	2	15	22	2	NaN	1	600	NaN	1	NaN	638.3	NaN	NaN
1	7	2	15	23	1	NaN	2	1800	NaN	1	NaN	1414.3	NaN	NaN
1	7	2	15	24	2	NaN	1	900	NaN	1	NaN	981.4	NaN	NaN
1	7	2	15	25	1	NaN	2	1650	NaN	1	NaN	1428.4	NaN	NaN
1	7	2	15	26	2	NaN	1	1050	NaN	1	NaN	959.4	NaN	NaN
1	7	2	15	27	1	NaN	2	1800	NaN	1	NaN	1609.4	NaN	NaN
1	7	2	15	28	2	NaN	1	450	NaN	1	NaN	506.4	NaN	NaN
1	7	2	15	29	1	NaN	2	1650	NaN	1	NaN	1631.4	NaN	NaN
1	7	2	15	30	2	NaN	1	1050	NaN	1	NaN	1016.3	NaN	NaN
1	7	2	15	31	1	NaN	2	1350	NaN	1	NaN	1340.3	NaN	NaN
1	7	2	15	32	2	NaN	1	900	NaN	1	NaN	864.3	NaN	NaN
1	7	2	15	33	1	NaN	2	1650	NaN	1	NaN	1551.3	NaN	NaN
1	7	2	15	34	2	NaN	1	750	NaN	1	NaN	694.3	NaN	NaN
1	7	2	15	35	1	NaN	2	1350	NaN	1	NaN	1527.4	NaN	NaN
1	7	2	15	36	2	NaN	1	1050	NaN	1	NaN	1049.4	NaN	NaN
1	7	2	15	37	1	NaN	2	1500	NaN	1	NaN	1551.4	NaN	NaN
1	7	2	15	38	2	NaN	1	600	NaN	1	NaN	516.4	NaN	NaN
1	7	2	15	39	1	NaN	2	1350	NaN	1	NaN	1257.4	NaN	NaN
1	7	2	15	40	2	NaN	1	750	NaN	1	NaN	656.4	NaN	NaN
1	7	2	16	1	1	NaN	2	1200	NaN	1	NaN	1138.5	NaN	NaN
1	7	2	16	2	2	NaN	1	600	NaN	1	NaN	544.5	NaN	NaN
1	7	2	16	3	1	NaN	2	1350	NaN	1	NaN	1277.5	NaN	NaN
1	7	2	16	4	2	NaN	1	600	NaN	1	NaN	572.6	NaN	NaN
1	7	2	16	5	1	NaN	2	1650	NaN	1	NaN	1386.6	NaN	NaN
1	7	2	16	6	2	NaN	1	750	NaN	1	NaN	790.6	NaN	NaN
1	7	2	16	7	1	NaN	2	1200	NaN	1	NaN	1177.6	NaN	NaN
1	7	2	16	8	2	NaN	1	900	NaN	1	NaN	854.6	NaN	NaN
1	7	2	16	9	1	NaN	2	1200	NaN	1	NaN	1239.6	NaN	NaN
1	7	2	16	10	2	NaN	1	1050	NaN	1	NaN	1028.5	NaN	NaN
1	7	2	16	11	1	NaN	2	1650	NaN	1	NaN	1652.5	NaN	NaN
1	7	2	16	12	2	NaN	1	450	NaN	1	NaN	458.5	NaN	NaN
1	7	2	16	13	1	NaN	2	1800	NaN	1	NaN	1543.5	NaN	NaN
1	7	2	16	14	2	NaN	1	750	NaN	1	NaN	750.5	NaN	NaN
1	7	2	16	15	1	NaN	2	1650	NaN	1	NaN	1590.5	NaN	NaN
1	7	2	16	16	2	NaN	1	900	NaN	1	NaN	940.6	NaN	NaN
1	7	2	16	17	1	NaN	2	1800	NaN	1	NaN	1424.6	NaN	NaN
1	7	2	16	18	2	NaN	1	900	NaN	1	NaN	878.6	NaN	NaN
1	7	2	16	19	1	NaN	2	1350	NaN	1	NaN	1267.6	NaN	NaN
1	7	2	16	20	2	NaN	1	450	NaN	1	NaN	465.6	NaN	NaN
1	7	2	16	21	1	NaN	2	1500	NaN	1	NaN	1557.6	NaN	NaN
1	7	2	16	22	2	NaN	1	1050	NaN	1	NaN	999.6	NaN	NaN
1	7	2	16	23	1	NaN	2	1800	NaN	1	NaN	1697.6	NaN	NaN
1	7	2	16	24	2	NaN	1	450	NaN	1	NaN	425.6	NaN	NaN
1	7	2	16	25	1	NaN	2	1200	NaN	1	NaN	1264.6	NaN	NaN
1	7	2	16	26	2	NaN	1	450	NaN	1	NaN	456.6	NaN	NaN
1	7	2	16	27	1	NaN	2	1350	NaN	1	NaN	1332.7	NaN	NaN
1	7	2	16	28	2	NaN	1	900	NaN	1	NaN	892.7	NaN	NaN
1	7	2	16	29	1	NaN	2	1650	NaN	1	NaN	1532.7	NaN	NaN
1	7	2	16	30	2	NaN	1	750	NaN	1	NaN	640.7	NaN	NaN
1	7	2	16	31	1	NaN	2	1350	NaN	1	NaN	1255.6	NaN	NaN
1	7	2	16	32	2	NaN	1	600	NaN	1	NaN	538.6	NaN	NaN
1	7	2	16	33	1	NaN	2	1800	NaN	1	NaN	1359.6	NaN	NaN
1	7	2	16	34	2	NaN	1	1050	NaN	1	NaN	1083.6	NaN	NaN
1	7	2	16	35	1	NaN	2	1500	NaN	1	NaN	1482.6	NaN	NaN
1	7	2	16	36	2	NaN	1	1050	NaN	1	NaN	972.6	NaN	NaN
1	7	2	16	37	1	NaN	2	1500	NaN	1	NaN	1347.7	NaN	NaN
1	7	2	16	38	2	NaN	1	750	NaN	1	NaN	707.7	NaN	NaN
1	7	2	16	39	1	NaN	2	1500	NaN	1	NaN	1381.7	NaN	NaN
1	7	2	16	40	2	NaN	1	600	NaN	1	NaN	598.7	NaN	NaN

## Sheet: 8
									response		TR		extra response
experiment	participant	handedness (1: left, 2: right)	session	trial/session	stim (1: green, 2: orange)	CMR	prior (1: short, 2: long)	TS	L	R	L	R	L	R
1	8	2	1	1	1	NaN	2	1650	NaN	1	NaN	779.3	NaN	1
1	8	2	1	2	2	NaN	1	600	NaN	1	NaN	651.3	NaN	NaN
1	8	2	1	3	1	NaN	2	1800	NaN	1	NaN	1369.3	NaN	NaN
1	8	2	1	4	2	NaN	1	750	NaN	1	NaN	559.4	NaN	NaN
1	8	2	1	5	1	NaN	2	1200	NaN	1	NaN	1127.4	NaN	NaN
1	8	2	1	6	2	NaN	1	450	NaN	1	NaN	522.4	NaN	NaN
1	8	2	1	7	1	NaN	2	1650	NaN	1	NaN	1561.4	NaN	NaN
1	8	2	1	8	2	NaN	1	450	NaN	1	NaN	523.4	NaN	NaN
1	8	2	1	9	1	NaN	2	1650	NaN	1	NaN	1536.4	NaN	NaN
1	8	2	1	10	2	NaN	1	600	NaN	1	NaN	560.4	NaN	NaN
1	8	2	1	11	1	NaN	2	1500	NaN	1	NaN	1690.3	NaN	NaN
1	8	2	1	12	2	NaN	1	450	NaN	1	NaN	500.4	NaN	NaN
1	8	2	1	13	1	NaN	2	1650	NaN	1	NaN	1435.3	NaN	NaN
1	8	2	1	14	2	NaN	1	1050	NaN	1	NaN	881.3	NaN	NaN
1	8	2	1	15	1	NaN	2	1500	NaN	1	NaN	1288.3	NaN	NaN
1	8	2	1	16	2	NaN	1	750	NaN	1	NaN	751.4	NaN	NaN
1	8	2	1	17	1	NaN	2	1350	NaN	1	NaN	1154.4	NaN	NaN
1	8	2	1	18	2	NaN	1	450	NaN	1	NaN	504.4	NaN	NaN
1	8	2	1	19	1	NaN	2	1350	NaN	1	NaN	1293.4	NaN	NaN
1	8	2	1	20	2	NaN	1	900	NaN	1	NaN	920.4	NaN	NaN
1	8	2	1	21	1	NaN	2	1200	NaN	1	NaN	1275.4	NaN	NaN
1	8	2	1	22	2	NaN	1	1050	NaN	1	NaN	834.4	NaN	NaN
1	8	2	1	23	1	NaN	2	1200	NaN	1	NaN	1228.4	NaN	NaN
1	8	2	1	24	2	NaN	1	600	NaN	1	NaN	615.4	NaN	NaN
1	8	2	1	25	1	NaN	2	1200	NaN	1	NaN	1202.4	NaN	NaN
1	8	2	1	26	2	NaN	1	900	NaN	1	NaN	733.4	NaN	NaN
1	8	2	1	27	1	NaN	2	1800	NaN	1	NaN	1617.5	NaN	NaN
1	8	2	1	28	2	NaN	1	900	NaN	1	NaN	798.5	NaN	NaN
1	8	2	1	29	1	NaN	2	1800	NaN	1	NaN	1353.5	NaN	NaN
1	8	2	1	30	2	NaN	1	750	NaN	1	NaN	746.4	NaN	NaN
1	8	2	1	31	1	NaN	2	1350	NaN	1	NaN	1175.4	NaN	NaN
1	8	2	1	32	2	NaN	1	600	NaN	1	NaN	652.4	NaN	NaN
1	8	2	1	33	1	NaN	2	1500	NaN	1	NaN	1500.4	NaN	NaN
1	8	2	1	34	2	NaN	1	1050	NaN	1	NaN	991.4	NaN	NaN
1	8	2	1	35	1	NaN	2	1800	NaN	1	NaN	1466.4	NaN	NaN
1	8	2	1	36	2	NaN	1	1050	NaN	1	NaN	1132.4	NaN	NaN
1	8	2	1	37	1	NaN	2	1500	NaN	1	NaN	1304.4	NaN	NaN
1	8	2	1	38	2	NaN	1	900	NaN	1	NaN	854.5	NaN	NaN
1	8	2	1	39	1	NaN	2	1350	NaN	1	NaN	1215.5	NaN	NaN
1	8	2	1	40	2	NaN	1	750	NaN	1	NaN	788.5	NaN	NaN
1	8	2	2	1	1	NaN	2	1650	NaN	1	NaN	1578.6	NaN	NaN
1	8	2	2	2	2	NaN	1	600	NaN	1	NaN	621.5	NaN	NaN
1	8	2	2	3	1	NaN	2	1800	NaN	1	NaN	1616.5	NaN	NaN
1	8	2	2	4	2	NaN	1	900	NaN	1	NaN	834.6	NaN	NaN
1	8	2	2	5	1	NaN	2	1650	NaN	1	NaN	1444.6	NaN	NaN
1	8	2	2	6	2	NaN	1	900	NaN	1	NaN	838.6	NaN	NaN
1	8	2	2	7	1	NaN	2	1350	NaN	1	NaN	1363.6	NaN	NaN
1	8	2	2	8	2	NaN	1	900	NaN	1	NaN	689.6	NaN	NaN
1	8	2	2	9	1	NaN	2	1650	NaN	1	NaN	1454.6	NaN	NaN
1	8	2	2	10	2	NaN	1	750	NaN	1	NaN	877.6	NaN	NaN
1	8	2	2	11	1	NaN	2	1800	NaN	1	NaN	1653.6	NaN	NaN
1	8	2	2	12	2	NaN	1	450	NaN	1	NaN	535.6	NaN	NaN
1	8	2	2	13	1	NaN	2	1500	NaN	1	NaN	1569.6	NaN	NaN
1	8	2	2	14	2	NaN	1	1050	NaN	1	NaN	1041.6	NaN	NaN
1	8	2	2	15	1	NaN	2	1350	NaN	1	NaN	1372.7	NaN	NaN
1	8	2	2	16	2	NaN	1	1050	NaN	1	NaN	776.7	NaN	NaN
1	8	2	2	17	1	NaN	2	1200	NaN	1	NaN	1193.7	NaN	NaN
1	8	2	2	18	2	NaN	1	600	NaN	1	NaN	526.7	NaN	NaN
1	8	2	2	19	1	NaN	2	1200	NaN	1	NaN	1192.7	NaN	NaN
1	8	2	2	20	2	NaN	1	600	NaN	1	NaN	536.7	NaN	NaN
1	8	2	2	21	1	NaN	2	1350	NaN	1	NaN	1297.6	NaN	NaN
1	8	2	2	22	2	NaN	1	900	NaN	1	NaN	940.6	NaN	NaN
1	8	2	2	23	1	NaN	2	1500	NaN	1	NaN	1402.6	NaN	NaN
1	8	2	2	24	2	NaN	1	1050	NaN	1	NaN	1003.6	NaN	NaN
1	8	2	2	25	1	NaN	2	1800	NaN	1	NaN	1607.6	NaN	NaN
1	8	2	2	26	2	NaN	1	450	NaN	1	NaN	446.7	NaN	NaN
1	8	2	2	27	1	NaN	2	1650	NaN	1	NaN	1690.7	NaN	NaN
1	8	2	2	28	2	NaN	1	1050	NaN	1	NaN	1044.7	NaN	NaN
1	8	2	2	29	1	NaN	2	1500	NaN	1	NaN	1407.7	NaN	NaN
1	8	2	2	30	2	NaN	1	750	NaN	1	NaN	849.7	NaN	NaN
1	8	2	2	31	1	NaN	2	1500	NaN	1	NaN	1257.7	NaN	NaN
1	8	2	2	32	2	NaN	1	750	NaN	1	NaN	628.7	NaN	NaN
1	8	2	2	33	1	NaN	2	1800	NaN	1	NaN	1737.7	NaN	NaN
1	8	2	2	34	2	NaN	1	750	NaN	1	NaN	750.7	NaN	NaN
1	8	2	2	35	1	NaN	2	1350	NaN	1	NaN	1397.7	NaN	NaN
1	8	2	2	36	2	NaN	1	450	NaN	1	NaN	533.7	NaN	NaN
1	8	2	2	37	1	NaN	2	1200	NaN	1	NaN	1208.8	NaN	NaN
1	8	2	2	38	2	NaN	1	600	NaN	1	NaN	563.8	NaN	NaN
1	8	2	2	39	1	NaN	2	1200	NaN	1	NaN	1155.8	NaN	NaN
1	8	2	2	40	2	NaN	1	450	NaN	1	NaN	536.8	NaN	NaN
1	8	2	3	1	1	NaN	2	1800	NaN	1	NaN	1402.8	NaN	NaN
1	8	2	3	2	2	NaN	1	750	NaN	1	NaN	723.8	NaN	NaN
1	8	2	3	3	1	NaN	2	1650	NaN	1	NaN	1443.8	NaN	NaN
1	8	2	3	4	2	NaN	1	900	NaN	1	NaN	924.9	NaN	NaN
1	8	2	3	5	1	NaN	2	1500	NaN	1	NaN	1485.9	NaN	NaN
1	8	2	3	6	2	NaN	1	1050	NaN	1	NaN	986.9	NaN	NaN
1	8	2	3	7	1	NaN	2	1650	NaN	1	NaN	1497.9	NaN	NaN
1	8	2	3	8	2	NaN	1	750	NaN	1	NaN	801.9	NaN	NaN
1	8	2	3	9	1	NaN	2	1200	NaN	1	NaN	1295.9	NaN	NaN
1	8	2	3	10	2	NaN	1	900	NaN	1	NaN	904.8	NaN	NaN
1	8	2	3	11	1	NaN	2	1350	NaN	1	NaN	1120.8	NaN	NaN
1	8	2	3	12	2	NaN	1	600	NaN	1	NaN	624.8	NaN	NaN
1	8	2	3	13	1	NaN	2	1800	NaN	1	NaN	1550.8	NaN	NaN
1	8	2	3	14	2	NaN	1	600	NaN	1	NaN	514.9	NaN	NaN
1	8	2	3	15	1	NaN	2	1350	NaN	1	NaN	1529.9	NaN	NaN
1	8	2	3	16	2	NaN	1	750	NaN	1	NaN	766.9	NaN	NaN
1	8	2	3	17	1	NaN	2	1500	NaN	1	NaN	1257.9	NaN	NaN
1	8	2	3	18	2	NaN	1	600	NaN	1	NaN	616.9	NaN	NaN
1	8	2	3	19	1	NaN	2	1200	NaN	1	NaN	1239.9	NaN	NaN
1	8	2	3	20	2	NaN	1	1050	NaN	1	NaN	1059.9	NaN	NaN
1	8	2	3	21	1	NaN	2	1650	NaN	1	NaN	1680.9	NaN	NaN
1	8	2	3	22	2	NaN	1	1050	NaN	1	NaN	991.9	NaN	NaN
1	8	2	3	23	1	NaN	2	1800	NaN	1	NaN	1337.9	NaN	NaN
1	8	2	3	24	2	NaN	1	1050	NaN	1	NaN	1040.9	NaN	NaN
1	8	2	3	25	1	NaN	2	1500	NaN	1	NaN	1494.9	NaN	NaN
1	8	2	3	26	2	NaN	1	600	NaN	1	NaN	603	NaN	NaN
1	8	2	3	27	1	NaN	2	1650	NaN	1	NaN	1548	NaN	NaN
1	8	2	3	28	2	NaN	1	900	NaN	1	NaN	902	NaN	NaN
1	8	2	3	29	1	NaN	2	1500	NaN	1	NaN	1383	NaN	NaN
1	8	2	3	30	2	NaN	1	450	NaN	1	NaN	985.9	NaN	NaN
1	8	2	3	31	1	NaN	2	1350	NaN	1	NaN	1417.9	NaN	NaN
1	8	2	3	32	2	NaN	1	450	NaN	1	NaN	563.9	NaN	NaN
1	8	2	3	33	1	NaN	2	1800	NaN	1	NaN	1569.9	NaN	NaN
1	8	2	3	34	2	NaN	1	450	NaN	1	NaN	529.9	NaN	NaN
1	8	2	3	35	1	NaN	2	1200	NaN	1	NaN	1335.9	NaN	NaN
1	8	2	3	36	2	NaN	1	750	NaN	1	NaN	625.9	NaN	NaN
1	8	2	3	37	1	NaN	2	1200	NaN	1	NaN	1434.9	NaN	NaN
1	8	2	3	38	2	NaN	1	900	NaN	1	NaN	801	NaN	NaN
1	8	2	3	39	1	NaN	2	1350	NaN	1	NaN	1325	NaN	NaN
1	8	2	3	40	2	NaN	1	450	NaN	1	NaN	540	NaN	NaN
1	8	2	4	1	1	NaN	2	1500	NaN	1	NaN	1441.1	NaN	NaN
1	8	2	4	2	2	NaN	1	1050	NaN	1	NaN	981.1	NaN	NaN
1	8	2	4	3	1	NaN	2	1500	NaN	1	NaN	1253.1	NaN	NaN
1	8	2	4	4	2	NaN	1	1050	NaN	1	NaN	1052.2	NaN	NaN
1	8	2	4	5	1	NaN	2	1650	NaN	1	NaN	1438.2	NaN	NaN
1	8	2	4	6	2	NaN	1	1050	NaN	1	NaN	1007.2	NaN	NaN
1	8	2	4	7	1	NaN	2	1200	NaN	1	NaN	1306.2	NaN	NaN
1	8	2	4	8	2	NaN	1	600	NaN	1	NaN	613.1	NaN	NaN
1	8	2	4	9	1	NaN	2	1350	NaN	1	NaN	1052.2	NaN	NaN
1	8	2	4	10	2	NaN	1	900	NaN	1	NaN	803.2	NaN	NaN
1	8	2	4	11	1	NaN	2	1500	NaN	1	NaN	1396.2	NaN	NaN
1	8	2	4	12	2	NaN	1	900	NaN	1	NaN	816.2	NaN	NaN
1	8	2	4	13	1	NaN	2	1800	NaN	1	NaN	1391.1	NaN	NaN
1	8	2	4	14	2	NaN	1	600	NaN	1	NaN	638.1	NaN	NaN
1	8	2	4	15	1	NaN	2	1200	NaN	1	NaN	1296.2	NaN	NaN
1	8	2	4	16	2	NaN	1	450	NaN	1	NaN	579.2	NaN	NaN
1	8	2	4	17	1	NaN	2	1350	NaN	1	NaN	1336.2	NaN	NaN
1	8	2	4	18	2	NaN	1	450	NaN	1	NaN	558.2	NaN	NaN
1	8	2	4	19	1	NaN	2	1650	NaN	1	NaN	1561.2	NaN	NaN
1	8	2	4	20	2	NaN	1	600	NaN	1	NaN	638.2	NaN	NaN
1	8	2	4	21	1	NaN	2	1650	NaN	1	NaN	1431.2	NaN	NaN
1	8	2	4	22	2	NaN	1	600	NaN	1	NaN	557.2	NaN	NaN
1	8	2	4	23	1	NaN	2	1650	NaN	1	NaN	1508.2	NaN	NaN
1	8	2	4	24	2	NaN	1	750	NaN	1	NaN	809.2	NaN	NaN
1	8	2	4	25	1	NaN	2	1500	NaN	1	NaN	1371.2	NaN	NaN
1	8	2	4	26	2	NaN	1	450	NaN	1	NaN	491.2	NaN	NaN
1	8	2	4	27	1	NaN	2	1350	NaN	1	NaN	1316.3	NaN	NaN
1	8	2	4	28	2	NaN	1	450	NaN	1	NaN	489.3	NaN	NaN
1	8	2	4	29	1	NaN	2	1200	NaN	1	NaN	1350.3	NaN	NaN
1	8	2	4	30	2	NaN	1	1050	NaN	1	NaN	1032.2	NaN	NaN
1	8	2	4	31	1	NaN	2	1350	NaN	1	NaN	1416.3	NaN	NaN
1	8	2	4	32	2	NaN	1	900	NaN	1	NaN	1019.3	NaN	NaN
1	8	2	4	33	1	NaN	2	1800	NaN	1	NaN	1557.3	NaN	NaN
1	8	2	4	34	2	NaN	1	750	NaN	1	NaN	809.3	NaN	NaN
1	8	2	4	35	1	NaN	2	1200	NaN	1	NaN	1178.2	NaN	NaN
1	8	2	4	36	2	NaN	1	750	NaN	1	NaN	734.2	NaN	NaN
1	8	2	4	37	1	NaN	2	1800	NaN	1	NaN	1677.2	NaN	NaN
1	8	2	4	38	2	NaN	1	900	NaN	1	NaN	859.3	NaN	NaN
1	8	2	4	39	1	NaN	2	1800	NaN	1	NaN	1468.3	NaN	NaN
1	8	2	4	40	2	NaN	1	750	NaN	1	NaN	743.3	NaN	NaN
1	8	2	5	1	1	NaN	2	1800	NaN	1	NaN	1461.6	NaN	NaN
1	8	2	5	2	2	NaN	1	750	NaN	1	NaN	766.6	NaN	NaN
1	8	2	5	3	1	NaN	2	1800	NaN	1	NaN	1509.6	NaN	NaN
1	8	2	5	4	2	NaN	1	1050	NaN	1	NaN	1029.6	NaN	NaN
1	8	2	5	5	1	NaN	2	1500	NaN	1	NaN	1287.6	NaN	NaN
1	8	2	5	6	2	NaN	1	1050	NaN	1	NaN	997.6	NaN	NaN
1	8	2	5	7	1	NaN	2	1350	NaN	1	NaN	1385.6	NaN	NaN
1	8	2	5	8	2	NaN	1	450	NaN	1	NaN	599.6	NaN	NaN
1	8	2	5	9	1	NaN	2	1350	NaN	1	NaN	1543.6	NaN	NaN
1	8	2	5	10	2	NaN	1	600	NaN	1	NaN	528.6	NaN	NaN
1	8	2	5	11	1	NaN	2	1650	NaN	1	NaN	1374.6	NaN	NaN
1	8	2	5	12	2	NaN	1	900	NaN	1	NaN	739.6	NaN	NaN
1	8	2	5	13	1	NaN	2	1200	NaN	1	NaN	1069.6	NaN	NaN
1	8	2	5	14	2	NaN	1	450	NaN	1	NaN	492.6	NaN	NaN
1	8	2	5	15	1	NaN	2	1650	NaN	1	NaN	1679.6	NaN	NaN
1	8	2	5	16	2	NaN	1	1050	NaN	1	NaN	1192.7	NaN	NaN
1	8	2	5	17	1	NaN	2	1500	NaN	1	NaN	1651.7	NaN	NaN
1	8	2	5	18	2	NaN	1	450	NaN	1	NaN	483.7	NaN	NaN
1	8	2	5	19	1	NaN	2	1200	NaN	1	NaN	1362.7	NaN	NaN
1	8	2	5	20	2	NaN	1	900	NaN	1	NaN	712.6	NaN	NaN
1	8	2	5	21	1	NaN	2	1650	NaN	1	NaN	1721.7	NaN	NaN
1	8	2	5	22	2	NaN	1	1050	NaN	1	NaN	816.7	NaN	NaN
1	8	2	5	23	1	NaN	2	1650	NaN	1	NaN	1387.7	NaN	NaN
1	8	2	5	24	2	NaN	1	750	NaN	1	NaN	595.6	NaN	NaN
1	8	2	5	25	1	NaN	2	1350	NaN	1	NaN	1527.7	NaN	NaN
1	8	2	5	26	2	NaN	1	600	NaN	1	NaN	674.7	NaN	1
1	8	2	5	27	1	NaN	2	1800	NaN	1	NaN	1521.7	NaN	NaN
1	8	2	5	28	2	NaN	1	450	NaN	1	NaN	485.7	NaN	NaN
1	8	2	5	29	1	NaN	2	1500	NaN	1	NaN	1505.7	NaN	NaN
1	8	2	5	30	2	NaN	1	750	NaN	1	NaN	718.7	NaN	NaN
1	8	2	5	31	1	NaN	2	1200	NaN	1	NaN	1084.7	NaN	NaN
1	8	2	5	32	2	NaN	1	750	NaN	1	NaN	805.7	NaN	NaN
1	8	2	5	33	1	NaN	2	1800	NaN	1	NaN	1473.7	NaN	NaN
1	8	2	5	34	2	NaN	1	900	NaN	1	NaN	863.7	NaN	NaN
1	8	2	5	35	1	NaN	2	1350	NaN	1	NaN	1480.7	NaN	NaN
1	8	2	5	36	2	NaN	1	600	NaN	1	NaN	492.7	NaN	NaN
1	8	2	5	37	1	NaN	2	1500	NaN	1	NaN	1166.7	NaN	NaN
1	8	2	5	38	2	NaN	1	600	NaN	1	NaN	591.8	NaN	NaN
1	8	2	5	39	1	NaN	2	1200	NaN	1	NaN	1158.8	NaN	NaN
1	8	2	5	40	2	NaN	1	900	NaN	1	NaN	879.8	NaN	NaN
1	8	2	6	1	1	NaN	2	1800	NaN	1	NaN	1897.8	NaN	NaN
1	8	2	6	2	2	NaN	1	450	NaN	1	NaN	606.8	NaN	NaN
1	8	2	6	3	1	NaN	2	1500	NaN	1	NaN	1262.8	NaN	NaN
1	8	2	6	4	2	NaN	1	450	NaN	1	NaN	510.8	NaN	NaN
1	8	2	6	5	1	NaN	2	1200	NaN	1	NaN	1271.9	NaN	NaN
1	8	2	6	6	2	NaN	1	600	NaN	1	NaN	601.9	NaN	NaN
1	8	2	6	7	1	NaN	2	1500	NaN	1	NaN	1166.9	NaN	NaN
1	8	2	6	8	2	NaN	1	450	NaN	1	NaN	455.9	NaN	NaN
1	8	2	6	9	1	NaN	2	1500	NaN	1	NaN	1659.9	NaN	NaN
1	8	2	6	10	2	NaN	1	1050	NaN	1	NaN	975.8	NaN	NaN
1	8	2	6	11	1	NaN	2	1650	NaN	1	NaN	1315.9	NaN	NaN
1	8	2	6	12	2	NaN	1	900	NaN	1	NaN	770.9	NaN	NaN
1	8	2	6	13	1	NaN	2	1650	NaN	1	NaN	1458.9	NaN	NaN
1	8	2	6	14	2	NaN	1	750	NaN	1	NaN	659.9	NaN	NaN
1	8	2	6	15	1	NaN	2	1200	NaN	1	NaN	1252.9	NaN	NaN
1	8	2	6	16	2	NaN	1	900	NaN	1	NaN	836	NaN	NaN
1	8	2	6	17	1	NaN	2	1350	NaN	1	NaN	1130.9	NaN	NaN
1	8	2	6	18	2	NaN	1	450	NaN	1	NaN	492	NaN	NaN
1	8	2	6	19	1	NaN	2	1350	NaN	1	NaN	1296.9	NaN	NaN
1	8	2	6	20	2	NaN	1	600	NaN	1	NaN	614.9	NaN	NaN
1	8	2	6	21	1	NaN	2	1650	NaN	1	NaN	1459.9	NaN	NaN
1	8	2	6	22	2	NaN	1	1050	NaN	1	NaN	888.9	NaN	NaN
1	8	2	6	23	1	NaN	2	1200	NaN	1	NaN	1240.9	NaN	NaN
1	8	2	6	24	2	NaN	1	600	NaN	1	NaN	637.9	NaN	NaN
1	8	2	6	25	1	NaN	2	1200	NaN	1	NaN	1112.9	NaN	NaN
1	8	2	6	26	2	NaN	1	750	NaN	1	NaN	809.9	NaN	NaN
1	8	2	6	27	1	NaN	2	1800	NaN	1	NaN	1303	NaN	NaN
1	8	2	6	28	2	NaN	1	750	NaN	1	NaN	847	NaN	NaN
1	8	2	6	29	1	NaN	2	1350	NaN	1	NaN	1201	NaN	NaN
1	8	2	6	30	2	NaN	1	1050	NaN	1	NaN	1010	NaN	NaN
1	8	2	6	31	1	NaN	2	1500	NaN	1	NaN	1361	NaN	NaN
1	8	2	6	32	2	NaN	1	900	NaN	1	NaN	1051	NaN	NaN
1	8	2	6	33	1	NaN	2	1350	NaN	1	NaN	1267	NaN	NaN
1	8	2	6	34	2	NaN	1	750	NaN	1	NaN	751	NaN	NaN
1	8	2	6	35	1	NaN	2	1800	NaN	1	NaN	1486	NaN	NaN
1	8	2	6	36	2	NaN	1	1050	NaN	1	NaN	1063	NaN	NaN
1	8	2	6	37	1	NaN	2	1800	NaN	1	NaN	1383	NaN	NaN
1	8	2	6	38	2	NaN	1	900	NaN	1	NaN	968.1	NaN	NaN
1	8	2	6	39	1	NaN	2	1650	NaN	1	NaN	1824	NaN	NaN
1	8	2	6	40	2	NaN	1	600	NaN	1	NaN	611.1	NaN	NaN
1	8	2	7	1	1	NaN	2	1500	NaN	1	NaN	1373.1	NaN	NaN
1	8	2	7	2	2	NaN	1	750	NaN	1	NaN	839.1	NaN	NaN
1	8	2	7	3	1	NaN	2	1650	NaN	1	NaN	1570.1	NaN	NaN
1	8	2	7	4	2	NaN	1	1050	NaN	1	NaN	927.1	NaN	NaN
1	8	2	7	5	1	NaN	2	1650	NaN	1	NaN	1465.1	NaN	NaN
1	8	2	7	6	2	NaN	1	900	NaN	1	NaN	948.2	NaN	NaN
1	8	2	7	7	1	NaN	2	1800	NaN	1	NaN	1437.1	NaN	NaN
1	8	2	7	8	2	NaN	1	900	NaN	1	NaN	832.1	NaN	NaN
1	8	2	7	9	1	NaN	2	1500	NaN	1	NaN	1560.1	NaN	NaN
1	8	2	7	10	2	NaN	1	900	NaN	1	NaN	1035.1	NaN	NaN
1	8	2	7	11	1	NaN	2	1650	NaN	1	NaN	1463.1	NaN	NaN
1	8	2	7	12	2	NaN	1	450	NaN	1	NaN	530.1	NaN	NaN
1	8	2	7	13	1	NaN	2	1350	NaN	1	NaN	1189.1	NaN	NaN
1	8	2	7	14	2	NaN	1	600	NaN	1	NaN	696.1	NaN	NaN
1	8	2	7	15	1	NaN	2	1650	NaN	1	NaN	1426.2	NaN	NaN
1	8	2	7	16	2	NaN	1	900	NaN	1	NaN	879.2	NaN	NaN
1	8	2	7	17	1	NaN	2	1800	NaN	1	NaN	1397.2	NaN	NaN
1	8	2	7	18	2	NaN	1	1050	NaN	1	NaN	1148.2	NaN	NaN
1	8	2	7	19	1	NaN	2	1500	NaN	1	NaN	1329.2	NaN	NaN
1	8	2	7	20	2	NaN	1	750	NaN	1	NaN	826.2	NaN	NaN
1	8	2	7	21	1	NaN	2	1500	NaN	1	NaN	1457.2	NaN	NaN
1	8	2	7	22	2	NaN	1	600	NaN	1	NaN	536.2	NaN	NaN
1	8	2	7	23	1	NaN	2	1200	NaN	1	NaN	1198.2	NaN	NaN
1	8	2	7	24	2	NaN	1	450	NaN	1	NaN	475.2	NaN	NaN
1	8	2	7	25	1	NaN	2	1800	NaN	1	NaN	1555.2	NaN	NaN
1	8	2	7	26	2	NaN	1	450	NaN	1	NaN	476.3	NaN	NaN
1	8	2	7	27	1	NaN	2	1200	NaN	1	NaN	1275.3	NaN	NaN
1	8	2	7	28	2	NaN	1	750	NaN	1	NaN	777.2	NaN	NaN
1	8	2	7	29	1	NaN	2	1350	NaN	1	NaN	1303.2	NaN	NaN
1	8	2	7	30	2	NaN	1	750	NaN	1	NaN	760.2	NaN	NaN
1	8	2	7	31	1	NaN	2	1350	NaN	1	NaN	1430.2	NaN	NaN
1	8	2	7	32	2	NaN	1	600	NaN	1	NaN	635.2	NaN	NaN
1	8	2	7	33	1	NaN	2	1350	NaN	1	NaN	1530.2	NaN	NaN
1	8	2	7	34	2	NaN	1	450	NaN	1	NaN	549.2	NaN	NaN
1	8	2	7	35	1	NaN	2	1200	NaN	1	NaN	1150.2	NaN	NaN
1	8	2	7	36	2	NaN	1	1050	NaN	1	NaN	957.2	NaN	NaN
1	8	2	7	37	1	NaN	2	1200	NaN	1	NaN	1062.3	NaN	NaN
1	8	2	7	38	2	NaN	1	1050	NaN	1	NaN	1150.2	NaN	NaN
1	8	2	7	39	1	NaN	2	1800	NaN	1	NaN	1362.3	NaN	NaN
1	8	2	7	40	2	NaN	1	600	NaN	1	NaN	572.4	NaN	NaN
1	8	2	8	1	1	NaN	2	1200	NaN	1	NaN	1185.3	NaN	NaN
1	8	2	8	2	2	NaN	1	1050	NaN	1	NaN	987.3	NaN	NaN
1	8	2	8	3	1	NaN	2	1500	NaN	1	NaN	1325.3	NaN	NaN
1	8	2	8	4	2	NaN	1	750	NaN	1	NaN	795.3	NaN	NaN
1	8	2	8	5	1	NaN	2	1500	NaN	1	NaN	1242.4	NaN	NaN
1	8	2	8	6	2	NaN	1	1050	NaN	1	NaN	1050.4	NaN	NaN
1	8	2	8	7	1	NaN	2	1350	NaN	1	NaN	1293.4	NaN	NaN
1	8	2	8	8	2	NaN	1	600	NaN	1	NaN	632.4	NaN	NaN
1	8	2	8	9	1	NaN	2	1500	NaN	1	NaN	1429.4	NaN	NaN
1	8	2	8	10	2	NaN	1	900	NaN	1	NaN	983.4	NaN	NaN
1	8	2	8	11	1	NaN	2	1350	NaN	1	NaN	1276.4	NaN	NaN
1	8	2	8	12	2	NaN	1	450	NaN	1	NaN	579.4	NaN	NaN
1	8	2	8	13	1	NaN	2	1200	NaN	1	NaN	1145.4	NaN	NaN
1	8	2	8	14	2	NaN	1	750	NaN	1	NaN	659.4	NaN	NaN
1	8	2	8	15	1	NaN	2	1500	NaN	1	NaN	1261.4	NaN	NaN
1	8	2	8	16	2	NaN	1	1050	NaN	1	NaN	883.5	NaN	NaN
1	8	2	8	17	1	NaN	2	1650	NaN	1	NaN	1394.4	NaN	NaN
1	8	2	8	18	2	NaN	1	900	NaN	1	NaN	894.4	NaN	NaN
1	8	2	8	19	1	NaN	2	1800	NaN	1	NaN	1421.4	NaN	NaN
1	8	2	8	20	2	NaN	1	600	NaN	1	NaN	646.5	NaN	NaN
1	8	2	8	21	1	NaN	2	1200	NaN	1	NaN	1169.4	NaN	NaN
1	8	2	8	22	2	NaN	1	900	NaN	1	NaN	771.4	NaN	NaN
1	8	2	8	23	1	NaN	2	1800	NaN	1	NaN	1516.5	NaN	NaN
1	8	2	8	24	2	NaN	1	450	NaN	1	NaN	548.4	NaN	NaN
1	8	2	8	25	1	NaN	2	1650	NaN	1	NaN	1541.4	NaN	NaN
1	8	2	8	26	2	NaN	1	450	NaN	1	NaN	525.4	NaN	NaN
1	8	2	8	27	1	NaN	2	1650	NaN	1	NaN	1646.5	NaN	NaN
1	8	2	8	28	2	NaN	1	600	NaN	1	NaN	613.5	NaN	NaN
1	8	2	8	29	1	NaN	2	1650	NaN	1	NaN	1528.5	NaN	NaN
1	8	2	8	30	2	NaN	1	450	NaN	1	NaN	571.5	NaN	NaN
1	8	2	8	31	1	NaN	2	1800	NaN	1	NaN	1443.5	NaN	NaN
1	8	2	8	32	2	NaN	1	900	NaN	1	NaN	807.5	NaN	NaN
1	8	2	8	33	1	NaN	2	1800	NaN	1	NaN	1514.5	NaN	NaN
1	8	2	8	34	2	NaN	1	750	NaN	1	NaN	719.5	NaN	NaN
1	8	2	8	35	1	NaN	2	1200	NaN	1	NaN	1050.4	NaN	NaN
1	8	2	8	36	2	NaN	1	750	NaN	1	NaN	802.4	NaN	NaN
1	8	2	8	37	1	NaN	2	1350	NaN	1	NaN	1357.5	NaN	NaN
1	8	2	8	38	2	NaN	1	1050	NaN	1	NaN	1015.6	NaN	NaN
1	8	2	8	39	1	NaN	2	1350	NaN	1	NaN	1197.5	NaN	NaN
1	8	2	8	40	2	NaN	1	600	NaN	1	NaN	553.5	NaN	NaN
1	8	2	9	1	1	NaN	2	1200	NaN	1	NaN	1240.8	NaN	NaN
1	8	2	9	2	2	NaN	1	600	NaN	1	NaN	747.8	NaN	NaN
1	8	2	9	3	1	NaN	2	1200	NaN	1	NaN	1006.8	NaN	NaN
1	8	2	9	4	2	NaN	1	900	NaN	1	NaN	760.8	NaN	NaN
1	8	2	9	5	1	NaN	2	1500	NaN	1	NaN	1201.9	NaN	NaN
1	8	2	9	6	2	NaN	1	750	NaN	1	NaN	678.9	NaN	NaN
1	8	2	9	7	1	NaN	2	1350	NaN	1	NaN	1291.8	NaN	NaN
1	8	2	9	8	2	NaN	1	900	NaN	1	NaN	881.9	NaN	NaN
1	8	2	9	9	1	NaN	2	1800	NaN	1	NaN	1349.9	NaN	NaN
1	8	2	9	10	2	NaN	1	900	NaN	1	NaN	846.8	NaN	NaN
1	8	2	9	11	1	NaN	2	1350	NaN	1	NaN	1272.8	NaN	NaN
1	8	2	9	12	2	NaN	1	600	NaN	1	NaN	582.8	NaN	NaN
1	8	2	9	13	1	NaN	2	1650	NaN	1	NaN	1379.8	NaN	NaN
1	8	2	9	14	2	NaN	1	450	NaN	1	NaN	522.8	NaN	NaN
1	8	2	9	15	1	NaN	2	1650	NaN	1	NaN	1348.8	NaN	NaN
1	8	2	9	16	2	NaN	1	750	NaN	1	NaN	774.9	NaN	NaN
1	8	2	9	17	1	NaN	2	1650	NaN	1	NaN	1271.9	NaN	NaN
1	8	2	9	18	2	NaN	1	450	NaN	1	NaN	532.9	NaN	NaN
1	8	2	9	19	1	NaN	2	1800	NaN	1	NaN	1424.9	NaN	NaN
1	8	2	9	20	2	NaN	1	600	NaN	1	NaN	656.9	NaN	NaN
1	8	2	9	21	1	NaN	2	1200	NaN	1	NaN	1214.9	NaN	NaN
1	8	2	9	22	2	NaN	1	1050	NaN	1	NaN	922.9	NaN	NaN
1	8	2	9	23	1	NaN	2	1800	NaN	1	NaN	1366.9	NaN	NaN
1	8	2	9	24	2	NaN	1	1050	NaN	1	NaN	1054.9	NaN	NaN
1	8	2	9	25	1	NaN	2	1500	NaN	1	NaN	1111.9	NaN	NaN
1	8	2	9	26	2	NaN	1	450	NaN	1	NaN	587.9	NaN	NaN
1	8	2	9	27	1	NaN	2	1500	NaN	1	NaN	1449	NaN	NaN
1	8	2	9	28	2	NaN	1	450	NaN	1	NaN	582	NaN	NaN
1	8	2	9	29	1	NaN	2	1650	NaN	1	NaN	1314.9	NaN	NaN
1	8	2	9	30	2	NaN	1	900	NaN	1	NaN	769.9	NaN	NaN
1	8	2	9	31	1	NaN	2	1800	NaN	1	NaN	1581	NaN	NaN
1	8	2	9	32	2	NaN	1	750	NaN	1	NaN	667.9	NaN	NaN
1	8	2	9	33	1	NaN	2	1350	NaN	1	NaN	1420.9	NaN	NaN
1	8	2	9	34	2	NaN	1	1050	NaN	1	NaN	1100.9	NaN	NaN
1	8	2	9	35	1	NaN	2	1350	NaN	1	NaN	1405.9	NaN	NaN
1	8	2	9	36	2	NaN	1	600	NaN	1	NaN	651.9	NaN	NaN
1	8	2	9	37	1	NaN	2	1200	NaN	1	NaN	1330.9	NaN	NaN
1	8	2	9	38	2	NaN	1	750	NaN	1	NaN	633	NaN	NaN
1	8	2	9	39	1	NaN	2	1500	NaN	1	NaN	1263	NaN	NaN
1	8	2	9	40	2	NaN	1	1050	NaN	1	NaN	1043	NaN	NaN
1	8	2	10	1	1	NaN	2	1650	NaN	1	NaN	1432.1	NaN	NaN
1	8	2	10	2	2	NaN	1	600	NaN	1	NaN	648.1	NaN	NaN
1	8	2	10	3	1	NaN	2	1800	NaN	1	NaN	1407.1	NaN	NaN
1	8	2	10	4	2	NaN	1	600	NaN	1	NaN	579.1	NaN	NaN
1	8	2	10	5	1	NaN	2	1350	NaN	1	NaN	1230.2	NaN	NaN
1	8	2	10	6	2	NaN	1	900	NaN	1	NaN	889.1	NaN	NaN
1	8	2	10	7	1	NaN	2	1200	NaN	1	NaN	1067.1	NaN	NaN
1	8	2	10	8	2	NaN	1	450	NaN	1	NaN	552.1	NaN	NaN
1	8	2	10	9	1	NaN	2	1800	NaN	1	NaN	1287.1	NaN	NaN
1	8	2	10	10	2	NaN	1	900	NaN	1	NaN	883.1	NaN	NaN
1	8	2	10	11	1	NaN	2	1800	NaN	1	NaN	1510.1	NaN	NaN
1	8	2	10	12	2	NaN	1	1050	NaN	1	NaN	945.1	NaN	NaN
1	8	2	10	13	1	NaN	2	1500	NaN	1	NaN	1228.1	NaN	NaN
1	8	2	10	14	2	NaN	1	750	NaN	1	NaN	665.1	NaN	NaN
1	8	2	10	15	1	NaN	2	1650	NaN	1	NaN	1396.2	NaN	NaN
1	8	2	10	16	2	NaN	1	1050	NaN	1	NaN	997.2	NaN	NaN
1	8	2	10	17	1	NaN	2	1200	NaN	1	NaN	1164.2	NaN	NaN
1	8	2	10	18	2	NaN	1	900	NaN	1	NaN	1018.2	NaN	NaN
1	8	2	10	19	1	NaN	2	1350	NaN	1	NaN	1103.2	NaN	NaN
1	8	2	10	20	2	NaN	1	1050	NaN	1	NaN	956.1	NaN	NaN
1	8	2	10	21	1	NaN	2	1500	NaN	1	NaN	1163.2	NaN	NaN
1	8	2	10	22	2	NaN	1	600	NaN	1	NaN	611.1	NaN	NaN
1	8	2	10	23	1	NaN	2	1200	NaN	1	NaN	1195.2	NaN	NaN
1	8	2	10	24	2	NaN	1	900	NaN	1	NaN	851.1	NaN	NaN
1	8	2	10	25	1	NaN	2	1350	NaN	1	NaN	1333.1	NaN	NaN
1	8	2	10	26	2	NaN	1	750	NaN	1	NaN	856.2	NaN	NaN
1	8	2	10	27	1	NaN	2	1650	NaN	1	NaN	1352.3	NaN	NaN
1	8	2	10	28	2	NaN	1	1050	NaN	1	NaN	961.3	NaN	NaN
1	8	2	10	29	1	NaN	2	1200	NaN	1	NaN	1097.2	NaN	NaN
1	8	2	10	30	2	NaN	1	600	NaN	1	NaN	710.2	NaN	NaN
1	8	2	10	31	1	NaN	2	1500	NaN	1	NaN	1321.2	NaN	NaN
1	8	2	10	32	2	NaN	1	750	NaN	1	NaN	679.2	NaN	NaN
1	8	2	10	33	1	NaN	2	1650	NaN	1	NaN	1328.2	NaN	NaN
1	8	2	10	34	2	NaN	1	750	NaN	1	NaN	699.2	NaN	NaN
1	8	2	10	35	1	NaN	2	1800	NaN	1	NaN	1562.2	NaN	NaN
1	8	2	10	36	2	NaN	1	450	NaN	1	NaN	544.2	NaN	NaN
1	8	2	10	37	1	NaN	2	1350	NaN	1	NaN	1254.3	NaN	NaN
1	8	2	10	38	2	NaN	1	450	NaN	1	NaN	501.3	NaN	NaN
1	8	2	10	39	1	NaN	2	1500	NaN	1	NaN	1313.3	NaN	NaN
1	8	2	10	40	2	NaN	1	450	NaN	1	NaN	504.3	NaN	NaN
1	8	2	11	1	1	NaN	2	1200	NaN	1	NaN	1218.3	NaN	NaN
1	8	2	11	2	2	NaN	1	750	NaN	1	NaN	703.3	NaN	NaN
1	8	2	11	3	1	NaN	2	1350	NaN	1	NaN	1165.3	NaN	NaN
1	8	2	11	4	2	NaN	1	1050	NaN	1	NaN	935.4	NaN	NaN
1	8	2	11	5	1	NaN	2	1800	NaN	1	NaN	1324.4	NaN	NaN
1	8	2	11	6	2	NaN	1	900	NaN	1	NaN	816.4	NaN	NaN
1	8	2	11	7	1	NaN	2	1650	NaN	1	NaN	1195.4	NaN	NaN
1	8	2	11	8	2	NaN	1	600	NaN	1	NaN	611.4	NaN	NaN
1	8	2	11	9	1	NaN	2	1200	NaN	1	NaN	1140.4	NaN	NaN
1	8	2	11	10	2	NaN	1	1050	NaN	1	NaN	925.4	NaN	NaN
1	8	2	11	11	1	NaN	2	1800	NaN	1	NaN	1283.4	NaN	NaN
1	8	2	11	12	2	NaN	1	450	NaN	1	NaN	477.4	NaN	NaN
1	8	2	11	13	1	NaN	2	1350	NaN	1	NaN	1427.4	NaN	NaN
1	8	2	11	14	2	NaN	1	450	NaN	1	NaN	408.4	NaN	NaN
1	8	2	11	15	1	NaN	2	1500	NaN	1	NaN	1281.4	NaN	NaN
1	8	2	11	16	2	NaN	1	450	NaN	1	NaN	449.4	NaN	NaN
1	8	2	11	17	1	NaN	2	1350	NaN	1	NaN	1249.4	NaN	NaN
1	8	2	11	18	2	NaN	1	750	NaN	1	NaN	640.4	NaN	NaN
1	8	2	11	19	1	NaN	2	1500	NaN	1	NaN	1515.4	NaN	NaN
1	8	2	11	20	2	NaN	1	750	NaN	1	NaN	809.4	NaN	NaN
1	8	2	11	21	1	NaN	2	1800	NaN	1	NaN	1728.4	NaN	NaN
1	8	2	11	22	2	NaN	1	600	NaN	1	NaN	486.4	NaN	NaN
1	8	2	11	23	1	NaN	2	1650	NaN	1	NaN	1470.4	NaN	NaN
1	8	2	11	24	2	NaN	1	900	NaN	1	NaN	897.4	NaN	NaN
1	8	2	11	25	1	NaN	2	1500	NaN	1	NaN	1287.4	NaN	NaN
1	8	2	11	26	2	NaN	1	450	NaN	1	NaN	427.4	NaN	NaN
1	8	2	11	27	1	NaN	2	1200	NaN	1	NaN	1055.5	NaN	NaN
1	8	2	11	28	2	NaN	1	600	NaN	1	NaN	662.5	NaN	NaN
1	8	2	11	29	1	NaN	2	1350	NaN	1	NaN	1502.5	NaN	NaN
1	8	2	11	30	2	NaN	1	600	NaN	1	NaN	520.5	NaN	NaN
1	8	2	11	31	1	NaN	2	1500	NaN	1	NaN	1665.6	NaN	NaN
1	8	2	11	32	2	NaN	1	1050	NaN	1	NaN	1180.5	NaN	NaN
1	8	2	11	33	1	NaN	2	1650	NaN	1	NaN	1356.5	NaN	NaN
1	8	2	11	34	2	NaN	1	900	NaN	1	NaN	812.5	NaN	NaN
1	8	2	11	35	1	NaN	2	1200	NaN	1	NaN	1183.4	NaN	NaN
1	8	2	11	36	2	NaN	1	1050	NaN	1	NaN	1224.4	NaN	NaN
1	8	2	11	37	1	NaN	2	1800	NaN	1	NaN	1580.4	NaN	NaN
1	8	2	11	38	2	NaN	1	900	NaN	1	NaN	877.5	NaN	NaN
1	8	2	11	39	1	NaN	2	1650	NaN	1	NaN	1307.5	NaN	NaN
1	8	2	11	40	2	NaN	1	750	NaN	1	NaN	811.5	NaN	NaN
1	8	2	12	1	1	NaN	2	1350	NaN	1	NaN	1239.6	NaN	NaN
1	8	2	12	2	2	NaN	1	900	NaN	1	NaN	817.6	NaN	NaN
1	8	2	12	3	1	NaN	2	1650	NaN	1	NaN	1333.6	NaN	NaN
1	8	2	12	4	2	NaN	1	750	NaN	1	NaN	762.6	NaN	NaN
1	8	2	12	5	1	NaN	2	1800	NaN	1	NaN	1251.7	NaN	NaN
1	8	2	12	6	2	NaN	1	900	NaN	1	NaN	960.7	NaN	NaN
1	8	2	12	7	1	NaN	2	1500	NaN	1	NaN	1262.7	NaN	NaN
1	8	2	12	8	2	NaN	1	450	NaN	1	NaN	539.6	NaN	NaN
1	8	2	12	9	1	NaN	2	1650	NaN	1	NaN	1387.6	NaN	NaN
1	8	2	12	10	2	NaN	1	450	NaN	1	NaN	432.7	NaN	NaN
1	8	2	12	11	1	NaN	2	1350	NaN	1	NaN	1249.7	NaN	NaN
1	8	2	12	12	2	NaN	1	750	NaN	1	NaN	724.7	NaN	NaN
1	8	2	12	13	1	NaN	2	1800	NaN	1	NaN	1472.6	NaN	NaN
1	8	2	12	14	2	NaN	1	1050	NaN	1	NaN	975.6	NaN	NaN
1	8	2	12	15	1	NaN	2	1200	NaN	1	NaN	1117.6	NaN	NaN
1	8	2	12	16	2	NaN	1	600	NaN	1	NaN	706.7	NaN	NaN
1	8	2	12	17	1	NaN	2	1200	NaN	1	NaN	1188.7	NaN	NaN
1	8	2	12	18	2	NaN	1	450	NaN	1	NaN	535.7	NaN	NaN
1	8	2	12	19	1	NaN	2	1800	NaN	1	NaN	1592.7	NaN	NaN
1	8	2	12	20	2	NaN	1	1050	NaN	1	NaN	1020.7	NaN	NaN
1	8	2	12	21	1	NaN	2	1500	NaN	1	NaN	1526.7	NaN	NaN
1	8	2	12	22	2	NaN	1	900	NaN	1	NaN	1040.7	NaN	NaN
1	8	2	12	23	1	NaN	2	1200	NaN	1	NaN	1283.7	NaN	NaN
1	8	2	12	24	2	NaN	1	900	NaN	1	NaN	987.7	NaN	NaN
1	8	2	12	25	1	NaN	2	1500	NaN	1	NaN	1198.7	NaN	NaN
1	8	2	12	26	2	NaN	1	600	NaN	1	NaN	714.7	NaN	NaN
1	8	2	12	27	1	NaN	2	1650	NaN	1	NaN	1386.8	NaN	NaN
1	8	2	12	28	2	NaN	1	1050	NaN	1	NaN	1139.8	NaN	NaN
1	8	2	12	29	1	NaN	2	1500	NaN	1	NaN	1444.7	NaN	NaN
1	8	2	12	30	2	NaN	1	1050	NaN	1	NaN	1067.7	NaN	NaN
1	8	2	12	31	1	NaN	2	1800	NaN	1	NaN	1526.8	NaN	NaN
1	8	2	12	32	2	NaN	1	750	NaN	1	NaN	909.8	NaN	NaN
1	8	2	12	33	1	NaN	2	1650	NaN	1	NaN	1463.7	NaN	NaN
1	8	2	12	34	2	NaN	1	600	NaN	1	NaN	688.8	NaN	NaN
1	8	2	12	35	1	NaN	2	1350	NaN	1	NaN	1372.7	NaN	NaN
1	8	2	12	36	2	NaN	1	450	NaN	1	NaN	600.7	NaN	NaN
1	8	2	12	37	1	NaN	2	1200	NaN	1	NaN	1098.7	NaN	NaN
1	8	2	12	38	2	NaN	1	750	NaN	1	NaN	909.8	NaN	NaN
1	8	2	12	39	1	NaN	2	1350	NaN	1	NaN	1405.8	NaN	NaN
1	8	2	12	40	2	NaN	1	600	NaN	1	NaN	601.8	NaN	NaN
1	8	2	13	1	1	NaN	2	1800	NaN	1	NaN	1445.1	NaN	NaN
1	8	2	13	2	2	NaN	1	600	NaN	1	NaN	611.1	NaN	NaN
1	8	2	13	3	1	NaN	2	1650	NaN	1	NaN	1319.1	NaN	NaN
1	8	2	13	4	2	NaN	1	1050	NaN	1	NaN	1038.2	NaN	NaN
1	8	2	13	5	1	NaN	2	1350	NaN	1	NaN	1154.2	NaN	NaN
1	8	2	13	6	2	NaN	1	450	NaN	1	NaN	491.2	NaN	NaN
1	8	2	13	7	1	NaN	2	1500	NaN	1	NaN	1278.2	NaN	NaN
1	8	2	13	8	2	NaN	1	450	NaN	1	NaN	408.2	NaN	NaN
1	8	2	13	9	1	NaN	2	1350	NaN	1	NaN	1307.2	NaN	NaN
1	8	2	13	10	2	NaN	1	900	NaN	1	NaN	997.2	NaN	NaN
1	8	2	13	11	1	NaN	2	1800	NaN	1	NaN	1341.2	NaN	NaN
1	8	2	13	12	2	NaN	1	450	NaN	1	NaN	656.2	NaN	NaN
1	8	2	13	13	1	NaN	2	1500	NaN	1	NaN	1215.2	NaN	NaN
1	8	2	13	14	2	NaN	1	750	NaN	1	NaN	693.2	NaN	NaN
1	8	2	13	15	1	NaN	2	1350	NaN	1	NaN	1085.2	NaN	NaN
1	8	2	13	16	2	NaN	1	750	NaN	1	NaN	798.3	NaN	NaN
1	8	2	13	17	1	NaN	2	1200	NaN	1	NaN	1056.3	NaN	NaN
1	8	2	13	18	2	NaN	1	900	NaN	1	NaN	801.3	NaN	NaN
1	8	2	13	19	1	NaN	2	1650	NaN	1	NaN	1379.2	NaN	NaN
1	8	2	13	20	2	NaN	1	450	NaN	1	NaN	528.2	NaN	NaN
1	8	2	13	21	1	NaN	2	1200	NaN	1	NaN	1143.2	NaN	NaN
1	8	2	13	22	2	NaN	1	900	NaN	1	NaN	873.2	NaN	NaN
1	8	2	13	23	1	NaN	2	1800	NaN	1	NaN	1380.2	NaN	NaN
1	8	2	13	24	2	NaN	1	600	NaN	1	NaN	483.2	NaN	NaN
1	8	2	13	25	1	NaN	2	1800	NaN	1	NaN	1366.2	NaN	NaN
1	8	2	13	26	2	NaN	1	750	NaN	1	NaN	740.2	NaN	NaN
1	8	2	13	27	1	NaN	2	1200	NaN	1	NaN	1086.3	NaN	NaN
1	8	2	13	28	2	NaN	1	1050	NaN	1	NaN	925.3	NaN	NaN
1	8	2	13	29	1	NaN	2	1500	NaN	1	NaN	1251.3	NaN	NaN
1	8	2	13	30	2	NaN	1	600	NaN	1	NaN	647.3	NaN	NaN
1	8	2	13	31	1	NaN	2	1650	NaN	1	NaN	1414.3	NaN	NaN
1	8	2	13	32	2	NaN	1	1050	NaN	1	NaN	1097.3	NaN	NaN
1	8	2	13	33	1	NaN	2	1500	NaN	1	NaN	1300.3	NaN	NaN
1	8	2	13	34	2	NaN	1	750	NaN	1	NaN	728.3	NaN	NaN
1	8	2	13	35	1	NaN	2	1350	NaN	1	NaN	1428.3	NaN	NaN
1	8	2	13	36	2	NaN	1	600	NaN	1	NaN	572.3	NaN	NaN
1	8	2	13	37	1	NaN	2	1200	NaN	1	NaN	1230.3	NaN	NaN
1	8	2	13	38	2	NaN	1	1050	NaN	1	NaN	904.4	NaN	NaN
1	8	2	13	39	1	NaN	2	1650	NaN	1	NaN	1341.4	NaN	NaN
1	8	2	13	40	2	NaN	1	900	NaN	1	NaN	1007.3	NaN	NaN
1	8	2	14	1	1	NaN	2	1650	NaN	1	NaN	1481.4	NaN	NaN
1	8	2	14	2	2	NaN	1	1050	NaN	1	NaN	949.4	NaN	NaN
1	8	2	14	3	1	NaN	2	1200	NaN	1	NaN	1071.4	NaN	NaN
1	8	2	14	4	2	NaN	1	1050	NaN	1	NaN	974.5	NaN	NaN
1	8	2	14	5	1	NaN	2	1200	NaN	1	NaN	1171.4	NaN	NaN
1	8	2	14	6	2	NaN	1	600	NaN	1	NaN	578.5	NaN	NaN
1	8	2	14	7	1	NaN	2	1800	NaN	1	NaN	1599.4	NaN	NaN
1	8	2	14	8	2	NaN	1	450	NaN	1	NaN	442.5	NaN	NaN
1	8	2	14	9	1	NaN	2	1650	NaN	1	NaN	1322.4	NaN	NaN
1	8	2	14	10	2	NaN	1	1050	NaN	1	NaN	911.5	NaN	NaN
1	8	2	14	11	1	NaN	2	1200	NaN	1	NaN	1119.4	NaN	NaN
1	8	2	14	12	2	NaN	1	750	NaN	1	NaN	713.4	NaN	NaN
1	8	2	14	13	1	NaN	2	1500	NaN	1	NaN	1235.4	NaN	NaN
1	8	2	14	14	2	NaN	1	600	NaN	1	NaN	642.4	NaN	NaN
1	8	2	14	15	1	NaN	2	1800	NaN	1	NaN	1389.5	NaN	NaN
1	8	2	14	16	2	NaN	1	450	NaN	1	NaN	415.5	NaN	NaN
1	8	2	14	17	1	NaN	2	1350	NaN	1	NaN	1248.5	NaN	NaN
1	8	2	14	18	2	NaN	1	600	NaN	1	NaN	627.5	NaN	NaN
1	8	2	14	19	1	NaN	2	1800	NaN	1	NaN	1521.5	NaN	NaN
1	8	2	14	20	2	NaN	1	900	NaN	1	NaN	778.5	NaN	NaN
1	8	2	14	21	1	NaN	2	1800	NaN	1	NaN	1392.5	NaN	NaN
1	8	2	14	22	2	NaN	1	450	NaN	1	NaN	1335.5	NaN	NaN
1	8	2	14	23	1	NaN	2	1350	NaN	1	NaN	1224.5	NaN	NaN
1	8	2	14	24	2	NaN	1	600	NaN	1	NaN	536.5	NaN	NaN
1	8	2	14	25	1	NaN	2	1350	NaN	1	NaN	1380.4	NaN	NaN
1	8	2	14	26	2	NaN	1	750	NaN	1	NaN	667.5	NaN	NaN
1	8	2	14	27	1	NaN	2	1500	NaN	1	NaN	1297.6	NaN	NaN
1	8	2	14	28	2	NaN	1	1050	NaN	1	NaN	783.6	NaN	NaN
1	8	2	14	29	1	NaN	2	1650	NaN	1	NaN	1344.6	NaN	NaN
1	8	2	14	30	2	NaN	1	900	NaN	1	NaN	873.5	NaN	NaN
1	8	2	14	31	1	NaN	2	1350	NaN	1	NaN	1170.5	NaN	NaN
1	8	2	14	32	2	NaN	1	900	NaN	1	NaN	799.5	NaN	NaN
1	8	2	14	33	1	NaN	2	1500	NaN	1	NaN	1574.6	NaN	NaN
1	8	2	14	34	2	NaN	1	750	NaN	1	NaN	801.5	NaN	NaN
1	8	2	14	35	1	NaN	2	1650	NaN	1	NaN	1319.5	NaN	NaN
1	8	2	14	36	2	NaN	1	450	NaN	1	NaN	409.5	NaN	NaN
1	8	2	14	37	1	NaN	2	1500	NaN	1	NaN	1452.5	NaN	NaN
1	8	2	14	38	2	NaN	1	750	NaN	1	NaN	811.7	NaN	NaN
1	8	2	14	39	1	NaN	2	1200	NaN	1	NaN	1101.6	NaN	NaN
1	8	2	14	40	2	NaN	1	900	NaN	1	NaN	865.6	NaN	NaN
1	8	2	15	1	1	NaN	2	1650	NaN	1	NaN	1378.6	NaN	NaN
1	8	2	15	2	2	NaN	1	600	NaN	1	NaN	622.7	NaN	NaN
1	8	2	15	3	1	NaN	2	1500	NaN	1	NaN	1169.7	NaN	NaN
1	8	2	15	4	2	NaN	1	900	NaN	1	NaN	874.7	NaN	NaN
1	8	2	15	5	1	NaN	2	1350	NaN	1	NaN	1182.7	NaN	NaN
1	8	2	15	6	2	NaN	1	750	NaN	1	NaN	674.7	NaN	NaN
1	8	2	15	7	1	NaN	2	1200	NaN	1	NaN	1095.7	NaN	NaN
1	8	2	15	8	2	NaN	1	1050	NaN	1	NaN	881.7	NaN	NaN
1	8	2	15	9	1	NaN	2	1800	NaN	1	NaN	1315.7	NaN	NaN
1	8	2	15	10	2	NaN	1	1050	NaN	1	NaN	884.7	NaN	NaN
1	8	2	15	11	1	NaN	2	1650	NaN	1	NaN	1265.7	NaN	NaN
1	8	2	15	12	2	NaN	1	450	NaN	1	NaN	470.7	NaN	NaN
1	8	2	15	13	1	NaN	2	1800	NaN	1	NaN	1491.7	NaN	NaN
1	8	2	15	14	2	NaN	1	900	NaN	1	NaN	772.7	NaN	NaN
1	8	2	15	15	1	NaN	2	1350	NaN	1	NaN	1222.8	NaN	NaN
1	8	2	15	16	2	NaN	1	1050	NaN	1	NaN	874.8	NaN	NaN
1	8	2	15	17	1	NaN	2	1500	NaN	1	NaN	1305.8	NaN	NaN
1	8	2	15	18	2	NaN	1	450	NaN	1	NaN	520.8	NaN	NaN
1	8	2	15	19	1	NaN	2	1350	NaN	1	NaN	1407.8	NaN	NaN
1	8	2	15	20	2	NaN	1	750	NaN	1	NaN	719.8	NaN	NaN
1	8	2	15	21	1	NaN	2	1200	NaN	1	NaN	1143.7	NaN	NaN
1	8	2	15	22	2	NaN	1	600	NaN	1	NaN	623.8	NaN	NaN
1	8	2	15	23	1	NaN	2	1650	NaN	1	NaN	1421.7	NaN	NaN
1	8	2	15	24	2	NaN	1	450	NaN	1	NaN	522.7	NaN	NaN
1	8	2	15	25	1	NaN	2	1350	NaN	1	NaN	1260.7	NaN	NaN
1	8	2	15	26	2	NaN	1	1050	NaN	1	NaN	1114.8	NaN	NaN
1	8	2	15	27	1	NaN	2	1500	NaN	1	NaN	1334.8	NaN	NaN
1	8	2	15	28	2	NaN	1	600	NaN	1	NaN	549.8	NaN	NaN
1	8	2	15	29	1	NaN	2	1800	NaN	1	NaN	1426.8	NaN	NaN
1	8	2	15	30	2	NaN	1	900	NaN	1	NaN	800.8	NaN	NaN
1	8	2	15	31	1	NaN	2	1500	NaN	1	NaN	1324.8	NaN	NaN
1	8	2	15	32	2	NaN	1	750	NaN	1	NaN	658.8	NaN	NaN
1	8	2	15	33	1	NaN	2	1650	NaN	1	NaN	1521.8	NaN	NaN
1	8	2	15	34	2	NaN	1	600	NaN	1	NaN	583.8	NaN	NaN
1	8	2	15	35	1	NaN	2	1200	NaN	1	NaN	1096.8	NaN	NaN
1	8	2	15	36	2	NaN	1	750	NaN	1	NaN	724.8	NaN	NaN
1	8	2	15	37	1	NaN	2	1800	NaN	1	NaN	1531.9	NaN	NaN
1	8	2	15	38	2	NaN	1	450	NaN	1	NaN	482.9	NaN	NaN
1	8	2	15	39	1	NaN	2	1200	NaN	1	NaN	1171.9	NaN	NaN
1	8	2	15	40	2	NaN	1	900	NaN	1	NaN	858.9	NaN	NaN
1	8	2	16	1	1	NaN	2	1350	NaN	1	NaN	1357.9	NaN	NaN
1	8	2	16	2	2	NaN	1	450	NaN	1	NaN	511.9	NaN	NaN
1	8	2	16	3	1	NaN	2	1800	NaN	1	NaN	1350.9	NaN	NaN
1	8	2	16	4	2	NaN	1	450	NaN	1	NaN	417.9	NaN	NaN
1	8	2	16	5	1	NaN	2	1350	NaN	1	NaN	1268	NaN	NaN
1	8	2	16	6	2	NaN	1	750	NaN	1	NaN	767	NaN	NaN
1	8	2	16	7	1	NaN	2	1350	NaN	1	NaN	1234	NaN	NaN
1	8	2	16	8	2	NaN	1	1050	NaN	1	NaN	909	NaN	NaN
1	8	2	16	9	1	NaN	2	1800	NaN	1	NaN	1501	NaN	NaN
1	8	2	16	10	2	NaN	1	600	NaN	1	NaN	558	NaN	NaN
1	8	2	16	11	1	NaN	2	1650	NaN	1	NaN	1257	NaN	NaN
1	8	2	16	12	2	NaN	1	750	NaN	1	NaN	697	NaN	NaN
1	8	2	16	13	1	NaN	2	1650	NaN	1	NaN	1476.9	NaN	NaN
1	8	2	16	14	2	NaN	1	750	NaN	1	NaN	752	NaN	NaN
1	8	2	16	15	1	NaN	2	1800	NaN	1	NaN	1566.9	NaN	NaN
1	8	2	16	16	2	NaN	1	900	NaN	1	NaN	884	NaN	NaN
1	8	2	16	17	1	NaN	2	1350	NaN	1	NaN	1345	NaN	NaN
1	8	2	16	18	2	NaN	1	1050	NaN	1	NaN	910	NaN	NaN
1	8	2	16	19	1	NaN	2	1500	NaN	1	NaN	1269	NaN	NaN
1	8	2	16	20	2	NaN	1	900	NaN	1	NaN	911	NaN	NaN
1	8	2	16	21	1	NaN	2	1200	NaN	1	NaN	1060	NaN	NaN
1	8	2	16	22	2	NaN	1	750	NaN	1	NaN	809	NaN	NaN
1	8	2	16	23	1	NaN	2	1650	NaN	1	NaN	1563	NaN	NaN
1	8	2	16	24	2	NaN	1	600	NaN	1	NaN	603	NaN	NaN
1	8	2	16	25	1	NaN	2	1500	NaN	1	NaN	1389	NaN	NaN
1	8	2	16	26	2	NaN	1	450	NaN	1	NaN	512.1	NaN	NaN
1	8	2	16	27	1	NaN	2	1200	NaN	1	NaN	1077.1	NaN	NaN
1	8	2	16	28	2	NaN	1	1050	NaN	1	NaN	944.1	NaN	NaN
1	8	2	16	29	1	NaN	2	1200	NaN	1	NaN	1072	NaN	NaN
1	8	2	16	30	2	NaN	1	450	NaN	1	NaN	398.1	NaN	NaN
1	8	2	16	31	1	NaN	2	1650	NaN	1	NaN	1417.1	NaN	NaN
1	8	2	16	32	2	NaN	1	1050	NaN	1	NaN	1057.1	NaN	NaN
1	8	2	16	33	1	NaN	2	1500	NaN	1	NaN	1301.1	NaN	NaN
1	8	2	16	34	2	NaN	1	900	NaN	1	NaN	833	NaN	NaN
1	8	2	16	35	1	NaN	2	1500	NaN	1	NaN	1319	NaN	NaN
1	8	2	16	36	2	NaN	1	600	NaN	1	NaN	514	NaN	NaN
1	8	2	16	37	1	NaN	2	1800	NaN	1	NaN	1468	NaN	NaN
1	8	2	16	38	2	NaN	1	900	NaN	1	NaN	969.1	NaN	NaN
1	8	2	16	39	1	NaN	2	1200	NaN	1	NaN	1118.1	NaN	NaN
1	8	2	16	40	2	NaN	1	600	NaN	1	NaN	501.1	NaN	NaN

## Sheet: 9
									response		TR		extra response
experiment	participant	handedness (1: left, 2: right)	session	trial/session	stim (1: green, 2: orange)	CMR	prior (1: short, 2: long)	TS	L	R	L	R	L	R
1	9	2	1	1	1	NaN	2	1350	NaN	1	NaN	1093.5	NaN	NaN
1	9	2	1	2	2	NaN	1	1050	NaN	1	NaN	1158.5	NaN	NaN
1	9	2	1	3	1	NaN	2	1350	NaN	1	NaN	1106.5	NaN	NaN
1	9	2	1	4	2	NaN	1	600	NaN	1	NaN	673.6	NaN	NaN
1	9	2	1	5	1	NaN	2	1500	NaN	1	NaN	1135.6	NaN	NaN
1	9	2	1	6	2	NaN	1	1050	NaN	1	NaN	997.6	NaN	NaN
1	9	2	1	7	1	NaN	2	1200	NaN	1	NaN	1128.6	NaN	NaN
1	9	2	1	8	2	NaN	1	1050	NaN	1	NaN	979.6	NaN	NaN
1	9	2	1	9	1	NaN	2	1200	NaN	1	NaN	1179.6	NaN	NaN
1	9	2	1	10	2	NaN	1	450	NaN	1	NaN	598.6	NaN	NaN
1	9	2	1	11	1	NaN	2	1800	NaN	1	NaN	1473.6	NaN	NaN
1	9	2	1	12	2	NaN	1	750	NaN	1	NaN	820.7	NaN	NaN
1	9	2	1	13	1	NaN	2	1650	NaN	1	NaN	1526.7	NaN	NaN
1	9	2	1	14	2	NaN	1	450	NaN	1	NaN	522.7	NaN	NaN
1	9	2	1	15	1	NaN	2	1800	NaN	1	NaN	1967.7	NaN	NaN
1	9	2	1	16	2	NaN	1	750	NaN	1	NaN	615.6	NaN	NaN
1	9	2	1	17	1	NaN	2	1200	NaN	1	NaN	1206.6	NaN	NaN
1	9	2	1	18	2	NaN	1	450	NaN	1	NaN	393.6	NaN	1
1	9	2	1	19	1	NaN	2	1650	NaN	1	NaN	1277.7	NaN	NaN
1	9	2	1	20	2	NaN	1	600	NaN	1	NaN	579.6	NaN	NaN
1	9	2	1	21	1	NaN	2	1800	NaN	1	NaN	1411.7	NaN	NaN
1	9	2	1	22	2	NaN	1	1050	NaN	1	NaN	1230.7	NaN	NaN
1	9	2	1	23	1	NaN	2	1350	NaN	1	NaN	1362.7	NaN	NaN
1	9	2	1	24	2	NaN	1	750	NaN	1	NaN	708.7	NaN	NaN
1	9	2	1	25	1	NaN	2	1200	NaN	1	NaN	1356.7	NaN	NaN
1	9	2	1	26	2	NaN	1	900	NaN	1	NaN	918.7	NaN	NaN
1	9	2	1	27	1	NaN	2	1350	NaN	1	NaN	1380.6	NaN	NaN
1	9	2	1	28	2	NaN	1	600	NaN	1	NaN	693.7	NaN	NaN
1	9	2	1	29	1	NaN	2	1500	NaN	1	NaN	1716.6	NaN	NaN
1	9	2	1	30	2	NaN	1	900	NaN	1	NaN	983.7	NaN	NaN
1	9	2	1	31	1	NaN	2	1800	NaN	1	NaN	1536.7	NaN	NaN
1	9	2	1	32	2	NaN	1	900	NaN	1	NaN	993.7	NaN	NaN
1	9	2	1	33	1	NaN	2	1650	NaN	1	NaN	1633.7	NaN	NaN
1	9	2	1	34	2	NaN	1	450	NaN	1	NaN	456.7	NaN	NaN
1	9	2	1	35	1	NaN	2	1500	NaN	1	NaN	1443.7	NaN	NaN
1	9	2	1	36	2	NaN	1	900	NaN	1	NaN	1082.7	NaN	NaN
1	9	2	1	37	1	NaN	2	1500	NaN	1	NaN	1361.7	NaN	NaN
1	9	2	1	38	2	NaN	1	750	NaN	1	NaN	742.8	NaN	NaN
1	9	2	1	39	1	NaN	2	1650	NaN	1	NaN	1782.8	NaN	NaN
1	9	2	1	40	2	NaN	1	600	NaN	1	NaN	639.8	NaN	NaN
1	9	2	2	1	1	NaN	2	1800	NaN	1	NaN	1541.8	NaN	NaN
1	9	2	2	2	2	NaN	1	600	NaN	1	NaN	625.8	NaN	NaN
1	9	2	2	3	1	NaN	2	1500	NaN	1	NaN	1492.8	NaN	NaN
1	9	2	2	4	2	NaN	1	750	NaN	1	NaN	897.9	NaN	NaN
1	9	2	2	5	1	NaN	2	1650	NaN	1	NaN	1638.9	NaN	NaN
1	9	2	2	6	2	NaN	1	450	NaN	1	NaN	551.9	NaN	NaN
1	9	2	2	7	1	NaN	2	1650	NaN	1	NaN	1402.9	NaN	NaN
1	9	2	2	8	2	NaN	1	900	NaN	1	NaN	902.9	NaN	NaN
1	9	2	2	9	1	NaN	2	1200	NaN	1	NaN	1302.9	NaN	NaN
1	9	2	2	10	2	NaN	1	600	NaN	1	NaN	616.9	NaN	NaN
1	9	2	2	11	1	NaN	2	1800	NaN	1	NaN	1729.9	NaN	NaN
1	9	2	2	12	2	NaN	1	750	NaN	1	NaN	792	NaN	NaN
1	9	2	2	13	1	NaN	2	1500	NaN	1	NaN	1371.9	NaN	NaN
1	9	2	2	14	2	NaN	1	450	NaN	1	NaN	480.9	NaN	NaN
1	9	2	2	15	1	NaN	2	1350	NaN	1	NaN	1368.9	NaN	NaN
1	9	2	2	16	2	NaN	1	600	NaN	1	NaN	687.9	NaN	NaN
1	9	2	2	17	1	NaN	2	1500	NaN	1	NaN	1462.9	NaN	NaN
1	9	2	2	18	2	NaN	1	1050	NaN	1	NaN	1220.9	NaN	NaN
1	9	2	2	19	1	NaN	2	1200	NaN	1	NaN	1141.9	NaN	NaN
1	9	2	2	20	2	NaN	1	600	NaN	1	NaN	614.9	NaN	NaN
1	9	2	2	21	1	NaN	2	1800	NaN	1	NaN	1535	NaN	NaN
1	9	2	2	22	2	NaN	1	900	NaN	1	NaN	927	NaN	NaN
1	9	2	2	23	1	NaN	2	1200	NaN	1	NaN	1444.9	NaN	NaN
1	9	2	2	24	2	NaN	1	750	NaN	1	NaN	679	NaN	NaN
1	9	2	2	25	1	NaN	2	1200	NaN	1	NaN	1410.9	NaN	NaN
1	9	2	2	26	2	NaN	1	450	NaN	1	NaN	477	NaN	NaN
1	9	2	2	27	1	NaN	2	1500	NaN	1	NaN	1421.9	NaN	NaN
1	9	2	2	28	2	NaN	1	1050	NaN	1	NaN	1084.9	NaN	NaN
1	9	2	2	29	1	NaN	2	1650	NaN	1	NaN	1414.9	NaN	NaN
1	9	2	2	30	2	NaN	1	900	NaN	1	NaN	1008	NaN	NaN
1	9	2	2	31	1	NaN	2	1650	NaN	1	NaN	1444	NaN	NaN
1	9	2	2	32	2	NaN	1	1050	NaN	1	NaN	1150	NaN	NaN
1	9	2	2	33	1	NaN	2	1350	NaN	1	NaN	1492	NaN	NaN
1	9	2	2	34	2	NaN	1	450	NaN	1	NaN	597	NaN	NaN
1	9	2	2	35	1	NaN	2	1800	NaN	1	NaN	1660	NaN	NaN
1	9	2	2	36	2	NaN	1	750	NaN	1	NaN	727	NaN	NaN
1	9	2	2	37	1	NaN	2	1350	NaN	1	NaN	1427	NaN	NaN
1	9	2	2	38	2	NaN	1	900	NaN	1	NaN	1018.1	NaN	NaN
1	9	2	2	39	1	NaN	2	1350	NaN	1	NaN	1434	NaN	NaN
1	9	2	2	40	2	NaN	1	1050	NaN	1	NaN	1211	NaN	NaN
1	9	2	3	1	1	NaN	2	1350	NaN	1	NaN	1375.1	NaN	NaN
1	9	2	3	2	2	NaN	1	750	NaN	1	NaN	850	NaN	NaN
1	9	2	3	3	1	NaN	2	1500	NaN	1	NaN	1412.1	NaN	NaN
1	9	2	3	4	2	NaN	1	750	NaN	1	NaN	776.1	NaN	NaN
1	9	2	3	5	1	NaN	2	1800	NaN	1	NaN	1639.1	NaN	NaN
1	9	2	3	6	2	NaN	1	600	NaN	1	NaN	639.1	NaN	NaN
1	9	2	3	7	1	NaN	2	1650	NaN	1	NaN	1515.1	NaN	NaN
1	9	2	3	8	2	NaN	1	1050	NaN	1	NaN	952.1	NaN	NaN
1	9	2	3	9	1	NaN	2	1350	NaN	1	NaN	1521.1	NaN	NaN
1	9	2	3	10	2	NaN	1	450	NaN	1	NaN	588.1	NaN	NaN
1	9	2	3	11	1	NaN	2	1500	NaN	1	NaN	1392.1	NaN	NaN
1	9	2	3	12	2	NaN	1	900	NaN	1	NaN	735.2	NaN	NaN
1	9	2	3	13	1	NaN	2	1500	NaN	1	NaN	1187.2	NaN	NaN
1	9	2	3	14	2	NaN	1	600	NaN	1	NaN	650.2	NaN	NaN
1	9	2	3	15	1	NaN	2	1200	NaN	1	NaN	961.2	NaN	NaN
1	9	2	3	16	2	NaN	1	900	NaN	1	NaN	1035.2	NaN	NaN
1	9	2	3	17	1	NaN	2	1650	NaN	1	NaN	NaN	NaN	NaN
1	9	2	3	18	2	NaN	1	1050	NaN	1	NaN	1210.1	NaN	NaN
1	9	2	3	19	1	NaN	2	1200	NaN	1	NaN	1241.1	NaN	NaN
1	9	2	3	20	2	NaN	1	1050	NaN	1	NaN	1115.1	NaN	NaN
1	9	2	3	21	1	NaN	2	1350	NaN	1	NaN	1334.2	NaN	NaN
1	9	2	3	22	2	NaN	1	450	NaN	1	NaN	602.2	NaN	NaN
1	9	2	3	23	1	NaN	2	1200	NaN	1	NaN	1129.2	NaN	NaN
1	9	2	3	24	2	NaN	1	450	NaN	1	NaN	449.2	NaN	NaN
1	9	2	3	25	1	NaN	2	1800	NaN	1	NaN	1974.2	NaN	NaN
1	9	2	3	26	2	NaN	1	450	NaN	1	NaN	651.2	NaN	NaN
1	9	2	3	27	1	NaN	2	1650	NaN	1	NaN	1470.2	NaN	NaN
1	9	2	3	28	2	NaN	1	750	NaN	1	NaN	944.2	NaN	NaN
1	9	2	3	29	1	NaN	2	1800	NaN	1	NaN	1992.1	NaN	NaN
1	9	2	3	30	2	NaN	1	900	NaN	1	NaN	1089.2	NaN	NaN
1	9	2	3	31	1	NaN	2	1800	NaN	1	NaN	1641.2	NaN	NaN
1	9	2	3	32	2	NaN	1	600	NaN	1	NaN	636.2	NaN	NaN
1	9	2	3	33	1	NaN	2	1650	NaN	1	NaN	1569.2	NaN	NaN
1	9	2	3	34	2	NaN	1	750	NaN	1	NaN	908.2	NaN	NaN
1	9	2	3	35	1	NaN	2	1350	NaN	1	NaN	1093.2	NaN	NaN
1	9	2	3	36	2	NaN	1	1050	NaN	1	NaN	984.2	NaN	NaN
1	9	2	3	37	1	NaN	2	1500	NaN	1	NaN	1242.2	NaN	NaN
1	9	2	3	38	2	NaN	1	900	NaN	1	NaN	771.3	NaN	NaN
1	9	2	3	39	1	NaN	2	1200	NaN	1	NaN	1123.3	NaN	NaN
1	9	2	3	40	2	NaN	1	600	NaN	1	NaN	631.3	NaN	NaN
1	9	2	4	1	1	NaN	2	1650	NaN	1	NaN	721.3	NaN	1
1	9	2	4	2	2	NaN	1	900	NaN	1	NaN	996.3	NaN	NaN
1	9	2	4	3	1	NaN	2	1200	NaN	1	NaN	1123.3	NaN	NaN
1	9	2	4	4	2	NaN	1	1050	NaN	1	NaN	1108.4	NaN	NaN
1	9	2	4	5	1	NaN	2	1500	NaN	1	NaN	1335.4	NaN	NaN
1	9	2	4	6	2	NaN	1	600	NaN	1	NaN	630.4	NaN	NaN
1	9	2	4	7	1	NaN	2	1350	NaN	1	NaN	1508.4	NaN	NaN
1	9	2	4	8	2	NaN	1	600	NaN	1	NaN	600.4	NaN	NaN
1	9	2	4	9	1	NaN	2	1800	NaN	1	NaN	1656.3	NaN	NaN
1	9	2	4	10	2	NaN	1	750	NaN	1	NaN	872.3	NaN	NaN
1	9	2	4	11	1	NaN	2	1200	NaN	1	NaN	1390.3	NaN	NaN
1	9	2	4	12	2	NaN	1	450	NaN	1	NaN	1499.4	NaN	NaN
1	9	2	4	13	1	NaN	2	1650	NaN	1	NaN	1372.4	NaN	NaN
1	9	2	4	14	2	NaN	1	750	NaN	1	NaN	657.4	NaN	NaN
1	9	2	4	15	1	NaN	2	1500	NaN	1	NaN	1466.4	NaN	NaN
1	9	2	4	16	2	NaN	1	600	NaN	1	NaN	591.4	NaN	NaN
1	9	2	4	17	1	NaN	2	1350	NaN	1	NaN	1348.4	NaN	NaN
1	9	2	4	18	2	NaN	1	1050	NaN	1	NaN	1262.4	NaN	NaN
1	9	2	4	19	1	NaN	2	1800	NaN	1	NaN	351.4	NaN	NaN
1	9	2	4	20	2	NaN	1	1050	NaN	1	NaN	951.3	NaN	NaN
1	9	2	4	21	1	NaN	2	1800	NaN	1	NaN	1382.4	NaN	NaN
1	9	2	4	22	2	NaN	1	1050	NaN	1	NaN	1228.4	NaN	NaN
1	9	2	4	23	1	NaN	2	1350	NaN	1	NaN	1557.4	NaN	NaN
1	9	2	4	24	2	NaN	1	450	NaN	1	NaN	586.4	NaN	NaN
1	9	2	4	25	1	NaN	2	1500	NaN	1	NaN	1425.4	NaN	NaN
1	9	2	4	26	2	NaN	1	750	NaN	1	NaN	670.4	NaN	NaN
1	9	2	4	27	1	NaN	2	1650	NaN	1	NaN	1821.4	NaN	NaN
1	9	2	4	28	2	NaN	1	750	NaN	1	NaN	1013.4	NaN	NaN
1	9	2	4	29	1	NaN	2	1200	NaN	1	NaN	1411.5	NaN	NaN
1	9	2	4	30	2	NaN	1	900	NaN	1	NaN	845.5	NaN	NaN
1	9	2	4	31	1	NaN	2	1200	NaN	1	NaN	1392.4	NaN	NaN
1	9	2	4	32	2	NaN	1	450	NaN	1	NaN	477.5	NaN	NaN
1	9	2	4	33	1	NaN	2	1350	NaN	1	NaN	1733.4	NaN	NaN
1	9	2	4	34	2	NaN	1	450	NaN	1	NaN	469.4	NaN	NaN
1	9	2	4	35	1	NaN	2	1650	NaN	NaN	NaN	NaN	NaN	NaN
1	9	2	4	36	2	NaN	1	900	NaN	1	NaN	866.4	NaN	NaN
1	9	2	4	37	1	NaN	2	1500	NaN	1	NaN	1500.4	NaN	NaN
1	9	2	4	38	2	NaN	1	900	NaN	1	NaN	886.5	NaN	NaN
1	9	2	4	39	1	NaN	2	1800	NaN	1	NaN	1693.5	NaN	NaN
1	9	2	4	40	2	NaN	1	600	NaN	1	NaN	653.5	NaN	NaN
1	9	2	5	1	1	NaN	2	1350	NaN	1	NaN	1297.7	NaN	NaN
1	9	2	5	2	2	NaN	1	900	NaN	1	NaN	872.7	NaN	NaN
1	9	2	5	3	1	NaN	2	1350	NaN	1	NaN	1298.7	NaN	NaN
1	9	2	5	4	2	NaN	1	600	NaN	1	NaN	471.8	NaN	NaN
1	9	2	5	5	1	NaN	2	1800	NaN	1	NaN	1743.8	NaN	NaN
1	9	2	5	6	2	NaN	1	900	NaN	1	NaN	1092.8	NaN	NaN
1	9	2	5	7	1	NaN	2	1500	NaN	1	NaN	1388.8	NaN	NaN
1	9	2	5	8	2	NaN	1	1050	NaN	1	NaN	1208.8	NaN	NaN
1	9	2	5	9	1	NaN	2	1200	NaN	1	NaN	1281.8	NaN	NaN
1	9	2	5	10	2	NaN	1	1050	NaN	1	NaN	1109.8	NaN	NaN
1	9	2	5	11	1	NaN	2	1350	NaN	1	NaN	1345.8	NaN	NaN
1	9	2	5	12	2	NaN	1	450	NaN	1	NaN	593.9	NaN	NaN
1	9	2	5	13	1	NaN	2	1200	NaN	1	NaN	1224.8	NaN	NaN
1	9	2	5	14	2	NaN	1	750	NaN	1	NaN	876.8	NaN	NaN
1	9	2	5	15	1	NaN	2	1800	NaN	1	NaN	1818.8	NaN	NaN
1	9	2	5	16	2	NaN	1	750	NaN	1	NaN	698.8	NaN	NaN
1	9	2	5	17	1	NaN	2	1650	NaN	1	NaN	1854.8	NaN	NaN
1	9	2	5	18	2	NaN	1	450	NaN	1	NaN	443.8	NaN	NaN
1	9	2	5	19	1	NaN	2	1500	NaN	1	NaN	1327.8	NaN	NaN
1	9	2	5	20	2	NaN	1	600	NaN	1	NaN	744.8	NaN	NaN
1	9	2	5	21	1	NaN	2	1650	NaN	1	NaN	1427.9	NaN	NaN
1	9	2	5	22	2	NaN	1	900	NaN	1	NaN	977.9	NaN	NaN
1	9	2	5	23	1	NaN	2	1800	NaN	1	NaN	1948.9	NaN	NaN
1	9	2	5	24	2	NaN	1	750	NaN	1	NaN	956.9	NaN	NaN
1	9	2	5	25	1	NaN	2	1650	NaN	1	NaN	1631.9	NaN	NaN
1	9	2	5	26	2	NaN	1	600	NaN	1	NaN	682.8	NaN	NaN
1	9	2	5	27	1	NaN	2	1650	NaN	1	NaN	1835.8	NaN	NaN
1	9	2	5	28	2	NaN	1	1050	NaN	1	NaN	1098.8	NaN	NaN
1	9	2	5	29	1	NaN	2	1500	NaN	1	NaN	1630.9	NaN	NaN
1	9	2	5	30	2	NaN	1	600	NaN	1	NaN	555.9	NaN	NaN
1	9	2	5	31	1	NaN	2	1200	NaN	1	NaN	1301.9	NaN	NaN
1	9	2	5	32	2	NaN	1	1050	NaN	1	NaN	1221.9	NaN	NaN
1	9	2	5	33	1	NaN	2	1200	NaN	1	NaN	1058.9	NaN	NaN
1	9	2	5	34	2	NaN	1	450	NaN	1	NaN	520.8	NaN	NaN
1	9	2	5	35	1	NaN	2	1500	NaN	1	NaN	1325.9	NaN	NaN
1	9	2	5	36	2	NaN	1	750	NaN	1	NaN	547.9	NaN	NaN
1	9	2	5	37	1	NaN	2	1800	NaN	1	NaN	1966.9	NaN	NaN
1	9	2	5	38	2	NaN	1	450	NaN	1	NaN	442	NaN	NaN
1	9	2	5	39	1	NaN	2	1350	NaN	1	NaN	1222	NaN	NaN
1	9	2	5	40	2	NaN	1	900	NaN	1	NaN	955.9	NaN	NaN
1	9	2	6	1	1	NaN	2	1350	NaN	1	NaN	1448	NaN	NaN
1	9	2	6	2	2	NaN	1	750	NaN	1	NaN	798	NaN	NaN
1	9	2	6	3	1	NaN	2	1500	NaN	1	NaN	1234	NaN	NaN
1	9	2	6	4	2	NaN	1	1050	NaN	1	NaN	1233	NaN	NaN
1	9	2	6	5	1	NaN	2	1350	NaN	1	NaN	1331.1	NaN	NaN
1	9	2	6	6	2	NaN	1	600	NaN	1	NaN	501	NaN	NaN
1	9	2	6	7	1	NaN	2	1200	NaN	1	NaN	1414	NaN	NaN
1	9	2	6	8	2	NaN	1	900	NaN	1	NaN	1154	NaN	NaN
1	9	2	6	9	1	NaN	2	1500	NaN	1	NaN	1312	NaN	NaN
1	9	2	6	10	2	NaN	1	1050	NaN	1	NaN	985	NaN	NaN
1	9	2	6	11	1	NaN	2	1350	NaN	1	NaN	1436	NaN	NaN
1	9	2	6	12	2	NaN	1	750	NaN	1	NaN	669	NaN	NaN
1	9	2	6	13	1	NaN	2	1650	NaN	1	NaN	1629.1	NaN	NaN
1	9	2	6	14	2	NaN	1	450	NaN	1	NaN	508.1	NaN	NaN
1	9	2	6	15	1	NaN	2	1200	NaN	1	NaN	1073.1	NaN	NaN
1	9	2	6	16	2	NaN	1	900	NaN	1	NaN	755.1	NaN	NaN
1	9	2	6	17	1	NaN	2	1200	NaN	1	NaN	1313.1	NaN	NaN
1	9	2	6	18	2	NaN	1	450	NaN	1	NaN	414.1	NaN	NaN
1	9	2	6	19	1	NaN	2	1350	NaN	1	NaN	1291.1	NaN	NaN
1	9	2	6	20	2	NaN	1	450	NaN	1	NaN	480	NaN	NaN
1	9	2	6	21	1	NaN	2	1800	NaN	1	NaN	1985	NaN	NaN
1	9	2	6	22	2	NaN	1	450	NaN	1	NaN	434.1	NaN	NaN
1	9	2	6	23	1	NaN	2	1650	NaN	1	NaN	1317.1	NaN	NaN
1	9	2	6	24	2	NaN	1	900	NaN	1	NaN	893.1	NaN	NaN
1	9	2	6	25	1	NaN	2	1650	NaN	1	NaN	1406.1	NaN	NaN
1	9	2	6	26	2	NaN	1	600	NaN	1	NaN	633.1	NaN	NaN
1	9	2	6	27	1	NaN	2	1800	NaN	1	NaN	1784.1	NaN	NaN
1	9	2	6	28	2	NaN	1	750	NaN	1	NaN	613.1	NaN	NaN
1	9	2	6	29	1	NaN	2	1500	NaN	1	NaN	1373.1	NaN	NaN
1	9	2	6	30	2	NaN	1	900	NaN	1	NaN	1025.1	NaN	NaN
1	9	2	6	31	1	NaN	2	1200	NaN	1	NaN	1077.2	NaN	NaN
1	9	2	6	32	2	NaN	1	600	NaN	1	NaN	606.2	NaN	NaN
1	9	2	6	33	1	NaN	2	1800	NaN	1	NaN	1697.1	NaN	NaN
1	9	2	6	34	2	NaN	1	1050	NaN	1	NaN	746.2	NaN	NaN
1	9	2	6	35	1	NaN	2	1800	NaN	1	NaN	1716.1	NaN	NaN
1	9	2	6	36	2	NaN	1	1050	NaN	1	NaN	1105.1	NaN	NaN
1	9	2	6	37	1	NaN	2	1650	NaN	1	NaN	1306.1	NaN	NaN
1	9	2	6	38	2	NaN	1	750	NaN	1	NaN	917.2	NaN	NaN
1	9	2	6	39	1	NaN	2	1500	NaN	1	NaN	1153.2	NaN	NaN
1	9	2	6	40	2	NaN	1	600	NaN	1	NaN	600.2	NaN	NaN
1	9	2	7	1	1	NaN	2	1650	NaN	1	NaN	1320.2	NaN	NaN
1	9	2	7	2	2	NaN	1	750	NaN	1	NaN	820.2	NaN	NaN
1	9	2	7	3	1	NaN	2	1800	NaN	1	NaN	1556.2	NaN	NaN
1	9	2	7	4	2	NaN	1	600	NaN	1	NaN	514.3	NaN	NaN
1	9	2	7	5	1	NaN	2	1800	NaN	1	NaN	1527.2	NaN	NaN
1	9	2	7	6	2	NaN	1	600	NaN	1	NaN	517.3	NaN	NaN
1	9	2	7	7	1	NaN	2	1650	NaN	1	NaN	1836.3	NaN	NaN
1	9	2	7	8	2	NaN	1	750	NaN	1	NaN	696.3	NaN	NaN
1	9	2	7	9	1	NaN	2	1200	NaN	1	NaN	1275.3	NaN	NaN
1	9	2	7	10	2	NaN	1	450	NaN	1	NaN	416.3	NaN	NaN
1	9	2	7	11	1	NaN	2	1350	NaN	1	NaN	1335.2	NaN	NaN
1	9	2	7	12	2	NaN	1	900	NaN	1	NaN	862.3	NaN	NaN
1	9	2	7	13	1	NaN	2	1650	NaN	1	NaN	1388.3	NaN	NaN
1	9	2	7	14	2	NaN	1	750	NaN	1	NaN	911.3	NaN	NaN
1	9	2	7	15	1	NaN	2	1500	NaN	1	NaN	1368.3	NaN	NaN
1	9	2	7	16	2	NaN	1	450	NaN	1	NaN	508.3	NaN	NaN
1	9	2	7	17	1	NaN	2	1200	NaN	1	NaN	1256.3	NaN	NaN
1	9	2	7	18	2	NaN	1	450	NaN	1	NaN	404.3	NaN	NaN
1	9	2	7	19	1	NaN	2	1500	NaN	1	NaN	1401.3	NaN	NaN
1	9	2	7	20	2	NaN	1	1050	NaN	1	NaN	1154.3	NaN	NaN
1	9	2	7	21	1	NaN	2	1800	NaN	1	NaN	1417.4	NaN	NaN
1	9	2	7	22	2	NaN	1	600	NaN	1	NaN	906.4	NaN	NaN
1	9	2	7	23	1	NaN	2	1500	NaN	1	NaN	1493.3	NaN	NaN
1	9	2	7	24	2	NaN	1	450	NaN	1	NaN	387.3	NaN	NaN
1	9	2	7	25	1	NaN	2	1350	NaN	1	NaN	1457.3	NaN	NaN
1	9	2	7	26	2	NaN	1	900	NaN	1	NaN	967.3	NaN	NaN
1	9	2	7	27	1	NaN	2	1650	NaN	1	NaN	1485.3	NaN	NaN
1	9	2	7	28	2	NaN	1	750	NaN	1	NaN	951.3	NaN	NaN
1	9	2	7	29	1	NaN	2	1200	NaN	1	NaN	1484.3	NaN	NaN
1	9	2	7	30	2	NaN	1	600	NaN	1	NaN	603.4	NaN	NaN
1	9	2	7	31	1	NaN	2	1800	NaN	1	NaN	1544.4	NaN	NaN
1	9	2	7	32	2	NaN	1	1050	NaN	1	NaN	1078.4	NaN	NaN
1	9	2	7	33	1	NaN	2	1350	NaN	1	NaN	1362.4	NaN	NaN
1	9	2	7	34	2	NaN	1	900	NaN	1	NaN	1042.4	NaN	NaN
1	9	2	7	35	1	NaN	2	1200	NaN	1	NaN	1114.4	NaN	NaN
1	9	2	7	36	2	NaN	1	1050	NaN	1	NaN	1178.4	NaN	NaN
1	9	2	7	37	1	NaN	2	1350	NaN	1	NaN	1550.3	NaN	NaN
1	9	2	7	38	2	NaN	1	900	NaN	1	NaN	1350.3	NaN	NaN
1	9	2	7	39	1	NaN	2	1500	NaN	1	NaN	1404.4	NaN	NaN
1	9	2	7	40	2	NaN	1	1050	NaN	1	NaN	1007.4	NaN	NaN
1	9	2	8	1	1	NaN	2	1500	NaN	1	NaN	1227.4	NaN	NaN
1	9	2	8	2	2	NaN	1	750	NaN	1	NaN	710.4	NaN	NaN
1	9	2	8	3	1	NaN	2	1350	NaN	1	NaN	1181.4	NaN	NaN
1	9	2	8	4	2	NaN	1	1050	NaN	1	NaN	1169.5	NaN	NaN
1	9	2	8	5	1	NaN	2	1800	NaN	1	NaN	1488.5	NaN	NaN
1	9	2	8	6	2	NaN	1	600	NaN	1	NaN	509.5	NaN	NaN
1	9	2	8	7	1	NaN	2	1800	NaN	1	NaN	1904.5	NaN	NaN
1	9	2	8	8	2	NaN	1	900	NaN	1	NaN	949.5	NaN	NaN
1	9	2	8	9	1	NaN	2	1650	NaN	1	NaN	1625.5	NaN	NaN
1	9	2	8	10	2	NaN	1	450	NaN	1	NaN	505.5	NaN	NaN
1	9	2	8	11	1	NaN	2	1650	NaN	1	NaN	1780.5	NaN	NaN
1	9	2	8	12	2	NaN	1	600	NaN	1	NaN	630.5	NaN	NaN
1	9	2	8	13	1	NaN	2	1350	NaN	1	NaN	1266.5	NaN	NaN
1	9	2	8	14	2	NaN	1	1050	NaN	1	NaN	1126.5	NaN	NaN
1	9	2	8	15	1	NaN	2	1800	NaN	1	NaN	1703.5	NaN	NaN
1	9	2	8	16	2	NaN	1	450	NaN	1	NaN	439.5	NaN	NaN
1	9	2	8	17	1	NaN	2	1650	NaN	1	NaN	391.5	NaN	NaN
1	9	2	8	18	2	NaN	1	900	NaN	1	NaN	949.5	NaN	NaN
1	9	2	8	19	1	NaN	2	1200	NaN	1	NaN	1092.5	NaN	NaN
1	9	2	8	20	2	NaN	1	900	NaN	1	NaN	963.6	NaN	NaN
1	9	2	8	21	1	NaN	2	1350	NaN	1	NaN	1247.6	NaN	NaN
1	9	2	8	22	2	NaN	1	600	NaN	1	NaN	529.6	NaN	NaN
1	9	2	8	23	1	NaN	2	1200	NaN	1	NaN	1432.6	NaN	NaN
1	9	2	8	24	2	NaN	1	450	NaN	1	NaN	432.6	NaN	NaN
1	9	2	8	25	1	NaN	2	1200	NaN	1	NaN	1016.6	NaN	NaN
1	9	2	8	26	2	NaN	1	750	NaN	1	NaN	667.6	NaN	NaN
1	9	2	8	27	1	NaN	2	1200	NaN	1	NaN	1887.5	NaN	NaN
1	9	2	8	28	2	NaN	1	600	NaN	1	NaN	568.5	NaN	NaN
1	9	2	8	29	1	NaN	2	1500	NaN	1	NaN	1010.5	NaN	NaN
1	9	2	8	30	2	NaN	1	1050	NaN	1	NaN	1022.6	NaN	NaN
1	9	2	8	31	1	NaN	2	1800	NaN	1	NaN	2020.6	NaN	NaN
1	9	2	8	32	2	NaN	1	750	NaN	1	NaN	2220.6	NaN	NaN
1	9	2	8	33	1	NaN	2	1500	NaN	1	NaN	1183.6	NaN	NaN
1	9	2	8	34	2	NaN	1	1050	NaN	1	NaN	937.6	NaN	NaN
1	9	2	8	35	1	NaN	2	1350	NaN	1	NaN	1369.6	NaN	NaN
1	9	2	8	36	2	NaN	1	750	NaN	1	NaN	692.6	NaN	NaN
1	9	2	8	37	1	NaN	2	1500	NaN	1	NaN	1661.6	NaN	NaN
1	9	2	8	38	2	NaN	1	900	NaN	1	NaN	688.6	NaN	NaN
1	9	2	8	39	1	NaN	2	1650	NaN	1	NaN	1542.7	NaN	NaN
1	9	2	8	40	2	NaN	1	450	NaN	1	NaN	683.6	NaN	NaN
1	9	2	9	1	1	NaN	2	1500	NaN	1	NaN	1282.9	NaN	NaN
1	9	2	9	2	2	NaN	1	900	NaN	1	NaN	939.9	NaN	NaN
1	9	2	9	3	1	NaN	2	1200	NaN	1	NaN	1186.9	NaN	NaN
1	9	2	9	4	2	NaN	1	450	NaN	1	NaN	494	NaN	NaN
1	9	2	9	5	1	NaN	2	1200	NaN	1	NaN	1146	NaN	NaN
1	9	2	9	6	2	NaN	1	600	NaN	1	NaN	511.9	NaN	NaN
1	9	2	9	7	1	NaN	2	1500	NaN	1	NaN	1402.9	NaN	NaN
1	9	2	9	8	2	NaN	1	750	NaN	1	NaN	811.9	NaN	NaN
1	9	2	9	9	1	NaN	2	1650	NaN	1	NaN	1617.9	NaN	NaN
1	9	2	9	10	2	NaN	1	900	NaN	1	NaN	950.9	NaN	NaN
1	9	2	9	11	1	NaN	2	1650	NaN	1	NaN	1431.9	NaN	NaN
1	9	2	9	12	2	NaN	1	450	NaN	1	NaN	535.9	NaN	NaN
1	9	2	9	13	1	NaN	2	1500	NaN	1	NaN	1556	NaN	NaN
1	9	2	9	14	2	NaN	1	600	NaN	1	NaN	599	NaN	NaN
1	9	2	9	15	1	NaN	2	1650	NaN	1	NaN	1333	NaN	NaN
1	9	2	9	16	2	NaN	1	750	NaN	1	NaN	781	NaN	NaN
1	9	2	9	17	1	NaN	2	1800	NaN	1	NaN	1533	NaN	NaN
1	9	2	9	18	2	NaN	1	450	NaN	1	NaN	473	NaN	NaN
1	9	2	9	19	1	NaN	2	1650	NaN	1	NaN	1385.9	NaN	NaN
1	9	2	9	20	2	NaN	1	450	NaN	1	NaN	383.9	NaN	NaN
1	9	2	9	21	1	NaN	2	1800	NaN	1	NaN	1591	NaN	NaN
1	9	2	9	22	2	NaN	1	900	NaN	1	NaN	723	NaN	NaN
1	9	2	9	23	1	NaN	2	1500	NaN	1	NaN	1450	NaN	NaN
1	9	2	9	24	2	NaN	1	1050	NaN	1	NaN	1272.1	NaN	NaN
1	9	2	9	25	1	NaN	2	1350	NaN	1	NaN	1414	NaN	NaN
1	9	2	9	26	2	NaN	1	1050	NaN	1	NaN	1137	NaN	NaN
1	9	2	9	27	1	NaN	2	1800	NaN	1	NaN	2049	NaN	NaN
1	9	2	9	28	2	NaN	1	1050	NaN	1	NaN	943.9	NaN	NaN
1	9	2	9	29	1	NaN	2	1200	NaN	1	NaN	1169.1	NaN	NaN
1	9	2	9	30	2	NaN	1	600	NaN	1	NaN	582	NaN	NaN
1	9	2	9	31	1	NaN	2	1350	NaN	1	NaN	1464.1	NaN	NaN
1	9	2	9	32	2	NaN	1	750	NaN	1	NaN	752.1	NaN	NaN
1	9	2	9	33	1	NaN	2	1200	NaN	1	NaN	1257	NaN	NaN
1	9	2	9	34	2	NaN	1	1050	NaN	1	NaN	1122.1	NaN	NaN
1	9	2	9	35	1	NaN	2	1800	NaN	1	NaN	2239	NaN	NaN
1	9	2	9	36	2	NaN	1	750	NaN	1	NaN	596	NaN	NaN
1	9	2	9	37	1	NaN	2	1350	NaN	1	NaN	1418	NaN	NaN
1	9	2	9	38	2	NaN	1	900	NaN	1	NaN	903.1	NaN	NaN
1	9	2	9	39	1	NaN	2	1350	NaN	1	NaN	1317.1	NaN	NaN
1	9	2	9	40	2	NaN	1	600	NaN	1	NaN	644.1	NaN	NaN
1	9	2	10	1	1	NaN	2	1200	NaN	1	NaN	1117.1	NaN	NaN
1	9	2	10	2	2	NaN	1	1050	NaN	1	NaN	1087.1	NaN	NaN
1	9	2	10	3	1	NaN	2	1800	NaN	1	NaN	1513.1	NaN	NaN
1	9	2	10	4	2	NaN	1	450	NaN	1	NaN	492.2	NaN	NaN
1	9	2	10	5	1	NaN	2	1500	NaN	1	NaN	1338.2	NaN	NaN
1	9	2	10	6	2	NaN	1	1050	NaN	1	NaN	990.2	NaN	NaN
1	9	2	10	7	1	NaN	2	1200	NaN	1	NaN	1315.2	NaN	NaN
1	9	2	10	8	2	NaN	1	450	NaN	1	NaN	1368.2	NaN	NaN
1	9	2	10	9	1	NaN	2	1650	NaN	1	NaN	1427.1	NaN	NaN
1	9	2	10	10	2	NaN	1	600	NaN	1	NaN	615.2	NaN	NaN
1	9	2	10	11	1	NaN	2	1350	NaN	1	NaN	1556.1	NaN	NaN
1	9	2	10	12	2	NaN	1	450	NaN	1	NaN	447.1	NaN	NaN
1	9	2	10	13	1	NaN	2	1800	NaN	1	NaN	1784.2	NaN	NaN
1	9	2	10	14	2	NaN	1	450	NaN	1	NaN	363.2	NaN	NaN
1	9	2	10	15	1	NaN	2	1350	NaN	1	NaN	1243.2	NaN	NaN
1	9	2	10	16	2	NaN	1	900	NaN	1	NaN	1084.2	NaN	NaN
1	9	2	10	17	1	NaN	2	1200	NaN	1	NaN	1159.2	NaN	NaN
1	9	2	10	18	2	NaN	1	600	NaN	1	NaN	584.2	NaN	NaN
1	9	2	10	19	1	NaN	2	1650	NaN	1	NaN	1761.2	NaN	NaN
1	9	2	10	20	2	NaN	1	900	NaN	1	NaN	1143.2	NaN	NaN
1	9	2	10	21	1	NaN	2	1350	NaN	1	NaN	2071.3	NaN	NaN
1	9	2	10	22	2	NaN	1	1050	NaN	1	NaN	946.3	NaN	NaN
1	9	2	10	23	1	NaN	2	1800	NaN	1	NaN	1652.3	NaN	NaN
1	9	2	10	24	2	NaN	1	750	NaN	1	NaN	547.2	NaN	NaN
1	9	2	10	25	1	NaN	2	1500	NaN	1	NaN	1773.2	NaN	NaN
1	9	2	10	26	2	NaN	1	750	NaN	1	NaN	830.2	NaN	NaN
1	9	2	10	27	1	NaN	2	1500	NaN	1	NaN	1827.2	NaN	NaN
1	9	2	10	28	2	NaN	1	750	NaN	1	NaN	744.2	NaN	NaN
1	9	2	10	29	1	NaN	2	1200	NaN	1	NaN	1546.2	NaN	NaN
1	9	2	10	30	2	NaN	1	1050	NaN	1	NaN	888.3	NaN	NaN
1	9	2	10	31	1	NaN	2	1800	NaN	1	NaN	2039.3	NaN	NaN
1	9	2	10	32	2	NaN	1	600	NaN	1	NaN	576.3	NaN	NaN
1	9	2	10	33	1	NaN	2	1350	NaN	1	NaN	1262.3	NaN	NaN
1	9	2	10	34	2	NaN	1	750	NaN	1	NaN	812.3	NaN	NaN
1	9	2	10	35	1	NaN	2	1500	NaN	1	NaN	1530.3	NaN	NaN
1	9	2	10	36	2	NaN	1	900	NaN	1	NaN	1113.3	NaN	NaN
1	9	2	10	37	1	NaN	2	1650	NaN	1	NaN	206.2	NaN	NaN
1	9	2	10	38	2	NaN	1	600	NaN	1	NaN	497.3	NaN	NaN
1	9	2	10	39	1	NaN	2	1650	NaN	1	NaN	1563.3	NaN	NaN
1	9	2	10	40	2	NaN	1	900	NaN	1	NaN	984.3	NaN	NaN
1	9	2	11	1	1	NaN	2	1800	NaN	1	NaN	1413.3	NaN	NaN
1	9	2	11	2	2	NaN	1	1050	NaN	1	NaN	1103.3	NaN	NaN
1	9	2	11	3	1	NaN	2	1350	NaN	1	NaN	1160.4	NaN	NaN
1	9	2	11	4	2	NaN	1	450	NaN	1	NaN	465.4	NaN	NaN
1	9	2	11	5	1	NaN	2	1650	NaN	1	NaN	1839.4	NaN	NaN
1	9	2	11	6	2	NaN	1	450	NaN	1	NaN	439.4	NaN	NaN
1	9	2	11	7	1	NaN	2	1650	NaN	1	NaN	1865.4	NaN	NaN
1	9	2	11	8	2	NaN	1	600	NaN	1	NaN	537.4	NaN	NaN
1	9	2	11	9	1	NaN	2	1500	NaN	1	NaN	1608.4	NaN	NaN
1	9	2	11	10	2	NaN	1	750	NaN	1	NaN	1689.4	NaN	NaN
1	9	2	11	11	1	NaN	2	1200	NaN	1	NaN	1149.3	NaN	NaN
1	9	2	11	12	2	NaN	1	450	NaN	1	NaN	565.5	NaN	NaN
1	9	2	11	13	1	NaN	2	1350	NaN	1	NaN	1348.5	NaN	NaN
1	9	2	11	14	2	NaN	1	750	NaN	1	NaN	2292.4	NaN	NaN
1	9	2	11	15	1	NaN	2	1500	NaN	1	NaN	1434.4	NaN	NaN
1	9	2	11	16	2	NaN	1	900	NaN	1	NaN	715.4	NaN	NaN
1	9	2	11	17	1	NaN	2	1800	NaN	1	NaN	1629.4	NaN	NaN
1	9	2	11	18	2	NaN	1	1050	NaN	1	NaN	1250.4	NaN	NaN
1	9	2	11	19	1	NaN	2	1650	NaN	1	NaN	1520.4	NaN	NaN
1	9	2	11	20	2	NaN	1	900	NaN	1	NaN	1129.4	NaN	NaN
1	9	2	11	21	1	NaN	2	1350	NaN	1	NaN	1310.5	NaN	NaN
1	9	2	11	22	2	NaN	1	450	NaN	1	NaN	513.5	NaN	NaN
1	9	2	11	23	1	NaN	2	1800	NaN	NaN	NaN	NaN	NaN	NaN
1	9	2	11	24	2	NaN	1	1050	NaN	1	NaN	1228.5	NaN	NaN
1	9	2	11	25	1	NaN	2	1650	NaN	1	NaN	1707.5	NaN	NaN
1	9	2	11	26	2	NaN	1	750	NaN	1	NaN	811.4	NaN	NaN
1	9	2	11	27	1	NaN	2	1800	NaN	1	NaN	1532.4	NaN	NaN
1	9	2	11	28	2	NaN	1	600	NaN	1	NaN	559.4	NaN	NaN
1	9	2	11	29	1	NaN	2	1500	NaN	1	NaN	1673.5	NaN	NaN
1	9	2	11	30	2	NaN	1	600	NaN	1	NaN	578.5	NaN	NaN
1	9	2	11	31	1	NaN	2	1350	NaN	1	NaN	1583.5	NaN	NaN
1	9	2	11	32	2	NaN	1	900	NaN	1	NaN	1094.5	NaN	NaN
1	9	2	11	33	1	NaN	2	1200	NaN	1	NaN	109.5	NaN	NaN
1	9	2	11	34	2	NaN	1	600	NaN	1	NaN	535.5	NaN	NaN
1	9	2	11	35	1	NaN	2	1500	NaN	1	NaN	1509.5	NaN	NaN
1	9	2	11	36	2	NaN	1	750	NaN	1	NaN	653.5	NaN	NaN
1	9	2	11	37	1	NaN	2	1200	NaN	1	NaN	1419.5	NaN	NaN
1	9	2	11	38	2	NaN	1	900	NaN	1	NaN	793.6	NaN	NaN
1	9	2	11	39	1	NaN	2	1200	NaN	1	NaN	1192.6	NaN	NaN
1	9	2	11	40	2	NaN	1	1050	NaN	1	NaN	1129.6	NaN	NaN
1	9	2	12	1	1	NaN	2	1200	NaN	1	NaN	1170.6	NaN	NaN
1	9	2	12	2	2	NaN	1	750	NaN	1	NaN	734.6	NaN	NaN
1	9	2	12	3	1	NaN	2	1200	NaN	1	NaN	1257.6	NaN	NaN
1	9	2	12	4	2	NaN	1	900	NaN	1	NaN	1044.7	NaN	NaN
1	9	2	12	5	1	NaN	2	1500	NaN	1	NaN	1235.7	NaN	NaN
1	9	2	12	6	2	NaN	1	450	NaN	1	NaN	1801.7	NaN	NaN
1	9	2	12	7	1	NaN	2	1200	NaN	1	NaN	1144.6	NaN	NaN
1	9	2	12	8	2	NaN	1	450	NaN	1	NaN	426.6	NaN	NaN
1	9	2	12	9	1	NaN	2	1800	NaN	1	NaN	1216.6	NaN	NaN
1	9	2	12	10	2	NaN	1	600	NaN	1	NaN	544.6	NaN	NaN
1	9	2	12	11	1	NaN	2	1200	NaN	1	NaN	1077.6	NaN	NaN
1	9	2	12	12	2	NaN	1	900	NaN	1	NaN	717.6	NaN	NaN
1	9	2	12	13	1	NaN	2	1800	NaN	1	NaN	1572.7	NaN	NaN
1	9	2	12	14	2	NaN	1	1050	NaN	1	NaN	1209.7	NaN	NaN
1	9	2	12	15	1	NaN	2	1500	NaN	1	NaN	1389.7	NaN	NaN
1	9	2	12	16	2	NaN	1	750	NaN	1	NaN	690.7	NaN	NaN
1	9	2	12	17	1	NaN	2	1500	NaN	1	NaN	1447.7	NaN	NaN
1	9	2	12	18	2	NaN	1	750	NaN	1	NaN	2100.7	NaN	NaN
1	9	2	12	19	1	NaN	2	1350	NaN	1	NaN	1154.7	NaN	NaN
1	9	2	12	20	2	NaN	1	1050	NaN	1	NaN	1321.6	NaN	NaN
1	9	2	12	21	1	NaN	2	1350	NaN	1	NaN	1578.7	NaN	NaN
1	9	2	12	22	2	NaN	1	750	NaN	1	NaN	650.7	NaN	NaN
1	9	2	12	23	1	NaN	2	1650	NaN	1	NaN	1355.7	NaN	NaN
1	9	2	12	24	2	NaN	1	900	NaN	1	NaN	1039.7	NaN	NaN
1	9	2	12	25	1	NaN	2	1650	NaN	1	NaN	1631.7	NaN	NaN
1	9	2	12	26	2	NaN	1	450	NaN	1	NaN	593.7	NaN	NaN
1	9	2	12	27	1	NaN	2	1650	NaN	1	NaN	1462.7	NaN	NaN
1	9	2	12	28	2	NaN	1	1050	NaN	1	NaN	966.7	NaN	NaN
1	9	2	12	29	1	NaN	2	1800	NaN	1	NaN	426.8	NaN	NaN
1	9	2	12	30	2	NaN	1	450	NaN	1	NaN	635.8	NaN	NaN
1	9	2	12	31	1	NaN	2	1500	NaN	1	NaN	1443.8	NaN	NaN
1	9	2	12	32	2	NaN	1	600	NaN	1	NaN	513.8	NaN	NaN
1	9	2	12	33	1	NaN	2	1800	NaN	1	NaN	1778.8	NaN	NaN
1	9	2	12	34	2	NaN	1	900	NaN	1	NaN	1078.7	NaN	NaN
1	9	2	12	35	1	NaN	2	1650	NaN	1	NaN	1556.7	NaN	NaN
1	9	2	12	36	2	NaN	1	600	NaN	1	NaN	525.7	NaN	NaN
1	9	2	12	37	1	NaN	2	1350	NaN	1	NaN	1408.7	NaN	NaN
1	9	2	12	38	2	NaN	1	1050	NaN	1	NaN	1139.8	NaN	NaN
1	9	2	12	39	1	NaN	2	1350	NaN	1	NaN	1254.8	NaN	NaN
1	9	2	12	40	2	NaN	1	600	NaN	NaN	NaN	NaN	NaN	NaN
1	9	2	13	1	1	NaN	2	1650	NaN	1	NaN	1588.1	NaN	NaN
1	9	2	13	2	2	NaN	1	750	NaN	1	NaN	588.1	NaN	NaN
1	9	2	13	3	1	NaN	2	1350	NaN	1	NaN	1425.1	NaN	NaN
1	9	2	13	4	2	NaN	1	600	NaN	1	NaN	636.1	NaN	NaN
1	9	2	13	5	1	NaN	2	1500	NaN	1	NaN	1440.1	NaN	NaN
1	9	2	13	6	2	NaN	1	600	NaN	1	NaN	521.1	NaN	NaN
1	9	2	13	7	1	NaN	2	1500	NaN	1	NaN	1392.1	NaN	NaN
1	9	2	13	8	2	NaN	1	900	NaN	1	NaN	1087.1	NaN	NaN
1	9	2	13	9	1	NaN	2	1200	NaN	1	NaN	1140.1	NaN	NaN
1	9	2	13	10	2	NaN	1	450	NaN	1	NaN	475.1	NaN	NaN
1	9	2	13	11	1	NaN	2	1200	NaN	1	NaN	1120.1	NaN	NaN
1	9	2	13	12	2	NaN	1	1050	NaN	1	NaN	975.1	NaN	NaN
1	9	2	13	13	1	NaN	2	1800	NaN	1	NaN	1325.1	NaN	NaN
1	9	2	13	14	2	NaN	1	600	NaN	1	NaN	622.2	NaN	NaN
1	9	2	13	15	1	NaN	2	1350	NaN	1	NaN	1170.1	NaN	NaN
1	9	2	13	16	2	NaN	1	450	NaN	1	NaN	444.2	NaN	NaN
1	9	2	13	17	1	NaN	2	1800	NaN	1	NaN	1480.1	NaN	NaN
1	9	2	13	18	2	NaN	1	750	NaN	1	NaN	650.1	NaN	NaN
1	9	2	13	19	1	NaN	2	1800	NaN	1	NaN	1794.1	NaN	NaN
1	9	2	13	20	2	NaN	1	750	NaN	1	NaN	801.1	NaN	NaN
1	9	2	13	21	1	NaN	2	1500	NaN	1	NaN	1421.2	NaN	NaN
1	9	2	13	22	2	NaN	1	750	NaN	1	NaN	939.2	NaN	NaN
1	9	2	13	23	1	NaN	2	1350	NaN	1	NaN	1397.2	NaN	NaN
1	9	2	13	24	2	NaN	1	900	NaN	1	NaN	678.2	NaN	NaN
1	9	2	13	25	1	NaN	2	1650	NaN	1	NaN	1291.2	NaN	NaN
1	9	2	13	26	2	NaN	1	450	NaN	1	NaN	452.2	NaN	NaN
1	9	2	13	27	1	NaN	2	1800	NaN	1	NaN	1644.2	NaN	NaN
1	9	2	13	28	2	NaN	1	900	NaN	1	NaN	820.2	NaN	NaN
1	9	2	13	29	1	NaN	2	1350	NaN	1	NaN	1544.2	NaN	NaN
1	9	2	13	30	2	NaN	1	1050	NaN	1	NaN	805.3	NaN	NaN
1	9	2	13	31	1	NaN	2	1200	NaN	1	NaN	1181.2	NaN	NaN
1	9	2	13	32	2	NaN	1	600	NaN	1	NaN	578.2	NaN	NaN
1	9	2	13	33	1	NaN	2	1200	NaN	1	NaN	1362.2	NaN	NaN
1	9	2	13	34	2	NaN	1	1050	NaN	1	NaN	1213.2	NaN	NaN
1	9	2	13	35	1	NaN	2	1650	NaN	1	NaN	1445.2	NaN	NaN
1	9	2	13	36	2	NaN	1	450	NaN	1	NaN	612.2	NaN	NaN
1	9	2	13	37	1	NaN	2	1650	NaN	1	NaN	1616.2	NaN	NaN
1	9	2	13	38	2	NaN	1	900	NaN	1	NaN	918.3	NaN	NaN
1	9	2	13	39	1	NaN	2	1500	NaN	1	NaN	1506.3	NaN	NaN
1	9	2	13	40	2	NaN	1	1050	NaN	1	NaN	1217.3	NaN	NaN
1	9	2	14	1	1	NaN	2	1200	NaN	1	NaN	1201.3	NaN	NaN
1	9	2	14	2	2	NaN	1	750	NaN	1	NaN	610.3	NaN	NaN
1	9	2	14	3	1	NaN	2	1500	NaN	1	NaN	1496.3	NaN	NaN
1	9	2	14	4	2	NaN	1	900	NaN	1	NaN	964.4	NaN	NaN
1	9	2	14	5	1	NaN	2	1500	NaN	1	NaN	1533.4	NaN	NaN
1	9	2	14	6	2	NaN	1	450	NaN	1	NaN	517.4	NaN	NaN
1	9	2	14	7	1	NaN	2	1650	NaN	1	NaN	1512.4	NaN	NaN
1	9	2	14	8	2	NaN	1	1050	NaN	1	NaN	1267.3	NaN	NaN
1	9	2	14	9	1	NaN	2	1650	NaN	1	NaN	1302.3	NaN	NaN
1	9	2	14	10	2	NaN	1	450	NaN	1	NaN	443.3	NaN	NaN
1	9	2	14	11	1	NaN	2	1350	NaN	1	NaN	1222.3	NaN	NaN
1	9	2	14	12	2	NaN	1	450	NaN	1	NaN	415.3	NaN	NaN
1	9	2	14	13	1	NaN	2	1800	NaN	1	NaN	1629.4	NaN	NaN
1	9	2	14	14	2	NaN	1	750	NaN	1	NaN	756.4	NaN	NaN
1	9	2	14	15	1	NaN	2	1800	NaN	1	NaN	1490.4	NaN	NaN
1	9	2	14	16	2	NaN	1	1050	NaN	1	NaN	1195.4	NaN	NaN
1	9	2	14	17	1	NaN	2	1200	NaN	1	NaN	1174.4	NaN	NaN
1	9	2	14	18	2	NaN	1	1050	NaN	1	NaN	1078.3	NaN	NaN
1	9	2	14	19	1	NaN	2	1800	NaN	1	NaN	1285.3	NaN	NaN
1	9	2	14	20	2	NaN	1	600	NaN	1	NaN	673.4	NaN	NaN
1	9	2	14	21	1	NaN	2	1350	NaN	1	NaN	1357.4	NaN	1
1	9	2	14	22	2	NaN	1	600	NaN	1	NaN	470.4	NaN	NaN
1	9	2	14	23	1	NaN	2	1350	NaN	1	NaN	1446.4	NaN	NaN
1	9	2	14	24	2	NaN	1	900	NaN	1	NaN	914.4	NaN	NaN
1	9	2	14	25	1	NaN	2	1200	NaN	1	NaN	1210.4	NaN	NaN
1	9	2	14	26	2	NaN	1	750	NaN	1	NaN	1086.4	NaN	NaN
1	9	2	14	27	1	NaN	2	1350	NaN	1	NaN	1438.4	NaN	NaN
1	9	2	14	28	2	NaN	1	900	NaN	1	NaN	810.4	NaN	NaN
1	9	2	14	29	1	NaN	2	1800	NaN	1	NaN	1542.4	NaN	NaN
1	9	2	14	30	2	NaN	1	1050	NaN	1	NaN	1495.5	NaN	NaN
1	9	2	14	31	1	NaN	2	1500	NaN	1	NaN	1289.4	NaN	NaN
1	9	2	14	32	2	NaN	1	600	NaN	1	NaN	552.4	NaN	NaN
1	9	2	14	33	1	NaN	2	1500	NaN	1	NaN	1495.5	NaN	NaN
1	9	2	14	34	2	NaN	1	450	NaN	1	NaN	400.5	NaN	NaN
1	9	2	14	35	1	NaN	2	1200	NaN	1	NaN	1288.5	NaN	NaN
1	9	2	14	36	2	NaN	1	750	NaN	1	NaN	748.4	NaN	NaN
1	9	2	14	37	1	NaN	2	1650	NaN	1	NaN	238.4	NaN	NaN
1	9	2	14	38	2	NaN	1	600	NaN	1	NaN	518.5	NaN	NaN
1	9	2	14	39	1	NaN	2	1650	NaN	1	NaN	1739.5	NaN	NaN
1	9	2	14	40	2	NaN	1	900	NaN	1	NaN	735.5	NaN	NaN
1	9	2	15	1	1	NaN	2	1350	NaN	1	NaN	1413.5	NaN	NaN
1	9	2	15	2	2	NaN	1	900	NaN	1	NaN	1062.5	NaN	NaN
1	9	2	15	3	1	NaN	2	1350	NaN	1	NaN	1125.5	NaN	NaN
1	9	2	15	4	2	NaN	1	450	NaN	1	NaN	471.6	NaN	NaN
1	9	2	15	5	1	NaN	2	1200	NaN	1	NaN	1153.6	NaN	NaN
1	9	2	15	6	2	NaN	1	1050	NaN	1	NaN	1248.6	NaN	NaN
1	9	2	15	7	1	NaN	2	1500	NaN	1	NaN	1396.6	NaN	NaN
1	9	2	15	8	2	NaN	1	900	NaN	1	NaN	1060.6	NaN	NaN
1	9	2	15	9	1	NaN	2	1800	NaN	1	NaN	1685.6	NaN	NaN
1	9	2	15	10	2	NaN	1	600	NaN	1	NaN	1126.6	NaN	NaN
1	9	2	15	11	1	NaN	2	1500	NaN	1	NaN	1497.5	NaN	NaN
1	9	2	15	12	2	NaN	1	450	NaN	1	NaN	425.7	NaN	NaN
1	9	2	15	13	1	NaN	2	1200	NaN	1	NaN	1304.7	NaN	NaN
1	9	2	15	14	2	NaN	1	750	NaN	1	NaN	748.6	NaN	NaN
1	9	2	15	15	1	NaN	2	1650	NaN	1	NaN	1815.6	NaN	NaN
1	9	2	15	16	2	NaN	1	900	NaN	1	NaN	NaN	NaN	NaN
1	9	2	15	17	1	NaN	2	1350	NaN	1	NaN	1536.6	NaN	NaN
1	9	2	15	18	2	NaN	1	900	NaN	1	NaN	997.6	NaN	NaN
1	9	2	15	19	1	NaN	2	1500	NaN	1	NaN	1485.6	NaN	NaN
1	9	2	15	20	2	NaN	1	600	NaN	1	NaN	727.6	NaN	NaN
1	9	2	15	21	1	NaN	2	1350	NaN	1	NaN	1225.7	NaN	NaN
1	9	2	15	22	2	NaN	1	750	NaN	1	NaN	833.7	NaN	NaN
1	9	2	15	23	1	NaN	2	1650	NaN	1	NaN	1578.6	NaN	NaN
1	9	2	15	24	2	NaN	1	1050	NaN	1	NaN	1250.6	NaN	NaN
1	9	2	15	25	1	NaN	2	1800	NaN	1	NaN	1100.7	NaN	NaN
1	9	2	15	26	2	NaN	1	600	NaN	1	NaN	517.7	NaN	NaN
1	9	2	15	27	1	NaN	2	1800	NaN	1	NaN	1515.6	NaN	NaN
1	9	2	15	28	2	NaN	1	750	NaN	1	NaN	1142.6	NaN	NaN
1	9	2	15	29	1	NaN	2	1200	NaN	1	NaN	1447.6	NaN	NaN
1	9	2	15	30	2	NaN	1	450	NaN	1	NaN	441.7	NaN	NaN
1	9	2	15	31	1	NaN	2	1800	NaN	1	NaN	1387.8	NaN	NaN
1	9	2	15	32	2	NaN	1	600	NaN	1	NaN	531.7	NaN	NaN
1	9	2	15	33	1	NaN	2	1650	NaN	1	NaN	226.7	NaN	NaN
1	9	2	15	34	2	NaN	1	1050	NaN	1	NaN	751.7	NaN	NaN
1	9	2	15	35	1	NaN	2	1500	NaN	1	NaN	1814.7	NaN	NaN
1	9	2	15	36	2	NaN	1	750	NaN	1	NaN	942.6	NaN	NaN
1	9	2	15	37	1	NaN	2	1650	NaN	1	NaN	90.7	NaN	NaN
1	9	2	15	38	2	NaN	1	1050	NaN	1	NaN	1322.7	NaN	NaN
1	9	2	15	39	1	NaN	2	1200	NaN	1	NaN	1149.8	NaN	NaN
1	9	2	15	40	2	NaN	1	450	NaN	1	NaN	725.7	NaN	NaN
1	9	2	16	1	1	NaN	2	1200	NaN	1	NaN	1377.8	NaN	NaN
1	9	2	16	2	2	NaN	1	750	NaN	1	NaN	613.8	NaN	NaN
1	9	2	16	3	1	NaN	2	1350	NaN	1	NaN	1368.8	NaN	NaN
1	9	2	16	4	2	NaN	1	900	NaN	1	NaN	1147.9	NaN	NaN
1	9	2	16	5	1	NaN	2	1350	NaN	1	NaN	1452.9	NaN	NaN
1	9	2	16	6	2	NaN	1	900	NaN	1	NaN	764.8	NaN	NaN
1	9	2	16	7	1	NaN	2	1650	NaN	1	NaN	1430.9	NaN	NaN
1	9	2	16	8	2	NaN	1	450	NaN	1	NaN	498.8	NaN	NaN
1	9	2	16	9	1	NaN	2	1500	NaN	1	NaN	1509.8	NaN	NaN
1	9	2	16	10	2	NaN	1	1050	NaN	1	NaN	1151.8	NaN	NaN
1	9	2	16	11	1	NaN	2	1500	NaN	1	NaN	1621.8	NaN	NaN
1	9	2	16	12	2	NaN	1	750	NaN	1	NaN	942.9	NaN	NaN
1	9	2	16	13	1	NaN	2	1800	NaN	1	NaN	1771.9	NaN	NaN
1	9	2	16	14	2	NaN	1	1050	NaN	1	NaN	1119.9	NaN	NaN
1	9	2	16	15	1	NaN	2	1800	NaN	1	NaN	1591.9	NaN	NaN
1	9	2	16	16	2	NaN	1	600	NaN	1	NaN	572.9	NaN	NaN
1	9	2	16	17	1	NaN	2	1650	NaN	1	NaN	1596.9	NaN	NaN
1	9	2	16	18	2	NaN	1	450	NaN	1	NaN	1720.9	NaN	NaN
1	9	2	16	19	1	NaN	2	1650	NaN	1	NaN	1729.9	NaN	NaN
1	9	2	16	20	2	NaN	1	900	NaN	1	NaN	1113.8	NaN	NaN
1	9	2	16	21	1	NaN	2	1650	NaN	1	NaN	1826	NaN	NaN
1	9	2	16	22	2	NaN	1	600	NaN	1	NaN	558.9	NaN	NaN
1	9	2	16	23	1	NaN	2	1350	NaN	1	NaN	1543.9	NaN	NaN
1	9	2	16	24	2	NaN	1	750	NaN	1	NaN	1280.9	NaN	NaN
1	9	2	16	25	1	NaN	2	1350	NaN	1	NaN	1220.9	NaN	NaN
1	9	2	16	26	2	NaN	1	900	NaN	1	NaN	848.9	NaN	NaN
1	9	2	16	27	1	NaN	2	1200	NaN	1	NaN	1403.9	NaN	NaN
1	9	2	16	28	2	NaN	1	600	NaN	1	NaN	546.9	NaN	NaN
1	9	2	16	29	1	NaN	2	1800	NaN	1	NaN	2373.9	NaN	NaN
1	9	2	16	30	2	NaN	1	1050	NaN	1	NaN	1083	NaN	NaN
1	9	2	16	31	1	NaN	2	1500	NaN	1	NaN	1598	NaN	NaN
1	9	2	16	32	2	NaN	1	750	NaN	1	NaN	663.9	NaN	NaN
1	9	2	16	33	1	NaN	2	1200	NaN	1	NaN	1394.9	NaN	NaN
1	9	2	16	34	2	NaN	1	450	NaN	1	NaN	689.9	NaN	NaN
1	9	2	16	35	1	NaN	2	1500	NaN	1	NaN	1749.9	NaN	NaN
1	9	2	16	36	2	NaN	1	600	NaN	1	NaN	923.9	NaN	NaN
1	9	2	16	37	1	NaN	2	1200	NaN	1	NaN	1231.9	NaN	NaN
1	9	2	16	38	2	NaN	1	450	NaN	1	NaN	436.9	NaN	NaN
1	9	2	16	39	1	NaN	2	1800	NaN	1	NaN	2031	NaN	NaN
1	9	2	16	40	2	NaN	1	1050	NaN	1	NaN	872	NaN	NaN

## Sheet: 10
									response		TR		extra response
experiment	participant	handedness (1: left, 2: right)	session	trial/session	stim (1: green, 2: orange)	CMR	prior (1: short, 2: long)	TS	L	R	L	R	L	R
1	10	2	1	1	1	NaN	2	1800	NaN	1	NaN	1663.2	NaN	NaN
1	10	2	1	2	2	NaN	1	600	NaN	1	NaN	573.2	NaN	NaN
1	10	2	1	3	1	NaN	2	1200	NaN	1	NaN	1161.2	NaN	NaN
1	10	2	1	4	2	NaN	1	450	NaN	1	NaN	437.3	NaN	NaN
1	10	2	1	5	1	NaN	2	1650	NaN	1	NaN	1698.3	NaN	NaN
1	10	2	1	6	2	NaN	1	900	NaN	1	NaN	896.3	NaN	NaN
1	10	2	1	7	1	NaN	2	1650	NaN	1	NaN	1785.2	NaN	NaN
1	10	2	1	8	2	NaN	1	900	NaN	1	NaN	885.2	NaN	NaN
1	10	2	1	9	1	NaN	2	1500	NaN	1	NaN	1617.2	NaN	NaN
1	10	2	1	10	2	NaN	1	1050	NaN	1	NaN	744.2	NaN	NaN
1	10	2	1	11	1	NaN	2	1350	NaN	1	NaN	1243.2	NaN	NaN
1	10	2	1	12	2	NaN	1	450	NaN	1	NaN	399.2	NaN	NaN
1	10	2	1	13	1	NaN	2	1500	NaN	1	NaN	1257.3	NaN	NaN
1	10	2	1	14	2	NaN	1	750	NaN	1	NaN	731.3	NaN	NaN
1	10	2	1	15	1	NaN	2	1200	NaN	1	NaN	1344.3	NaN	NaN
1	10	2	1	16	2	NaN	1	750	NaN	1	NaN	691.3	NaN	NaN
1	10	2	1	17	1	NaN	2	1200	NaN	1	NaN	1267.2	NaN	NaN
1	10	2	1	18	2	NaN	1	600	NaN	1	NaN	467.3	NaN	NaN
1	10	2	1	19	1	NaN	2	1800	NaN	1	NaN	1945.3	NaN	NaN
1	10	2	1	20	2	NaN	1	450	NaN	1	NaN	420.2	NaN	NaN
1	10	2	1	21	1	NaN	2	1350	NaN	1	NaN	1246.3	NaN	NaN
1	10	2	1	22	2	NaN	1	600	NaN	1	NaN	537.3	NaN	NaN
1	10	2	1	23	1	NaN	2	1650	NaN	1	NaN	1425.3	NaN	NaN
1	10	2	1	24	2	NaN	1	750	NaN	1	NaN	819.3	NaN	NaN
1	10	2	1	25	1	NaN	2	1650	NaN	1	NaN	1422.3	NaN	NaN
1	10	2	1	26	2	NaN	1	450	NaN	1	NaN	404.3	NaN	NaN
1	10	2	1	27	1	NaN	2	1500	NaN	1	NaN	1445.3	NaN	NaN
1	10	2	1	28	2	NaN	1	900	NaN	1	NaN	809.3	NaN	NaN
1	10	2	1	29	1	NaN	2	1800	NaN	1	NaN	1628.3	NaN	NaN
1	10	2	1	30	2	NaN	1	750	NaN	1	NaN	757.4	NaN	NaN
1	10	2	1	31	1	NaN	2	1350	NaN	1	NaN	1223.4	NaN	NaN
1	10	2	1	32	2	NaN	1	900	NaN	1	NaN	845.4	NaN	NaN
1	10	2	1	33	1	NaN	2	1500	NaN	1	NaN	1288.3	NaN	NaN
1	10	2	1	34	2	NaN	1	1050	NaN	1	NaN	1042.3	NaN	NaN
1	10	2	1	35	1	NaN	2	1800	NaN	1	NaN	1626.3	NaN	NaN
1	10	2	1	36	2	NaN	1	1050	NaN	1	NaN	1190.3	NaN	NaN
1	10	2	1	37	1	NaN	2	1200	NaN	1	NaN	1081.3	NaN	NaN
1	10	2	1	38	2	NaN	1	1050	NaN	1	NaN	975.4	NaN	NaN
1	10	2	1	39	1	NaN	2	1350	NaN	1	NaN	1229.4	NaN	NaN
1	10	2	1	40	2	NaN	1	600	NaN	1	NaN	724.4	NaN	1
1	10	2	2	1	1	NaN	2	1500	NaN	1	NaN	1648.4	NaN	NaN
1	10	2	2	2	2	NaN	1	450	NaN	1	NaN	495.4	NaN	NaN
1	10	2	2	3	1	NaN	2	1200	NaN	1	NaN	1233.4	NaN	NaN
1	10	2	2	4	2	NaN	1	900	NaN	1	NaN	1057.5	NaN	NaN
1	10	2	2	5	1	NaN	2	1200	NaN	1	NaN	1124.5	NaN	NaN
1	10	2	2	6	2	NaN	1	450	NaN	1	NaN	458.5	NaN	NaN
1	10	2	2	7	1	NaN	2	1500	NaN	1	NaN	1515.5	NaN	NaN
1	10	2	2	8	2	NaN	1	1050	NaN	1	NaN	1034.5	NaN	NaN
1	10	2	2	9	1	NaN	2	1650	NaN	1	NaN	1608.5	NaN	NaN
1	10	2	2	10	2	NaN	1	900	NaN	1	NaN	888.5	NaN	NaN
1	10	2	2	11	1	NaN	2	1800	NaN	1	NaN	1626.5	NaN	NaN
1	10	2	2	12	2	NaN	1	900	NaN	1	NaN	901.5	NaN	NaN
1	10	2	2	13	1	NaN	2	1350	NaN	1	NaN	1174.5	NaN	NaN
1	10	2	2	14	2	NaN	1	750	NaN	1	NaN	737.5	NaN	NaN
1	10	2	2	15	1	NaN	2	1800	NaN	1	NaN	1706.5	NaN	NaN
1	10	2	2	16	2	NaN	1	450	NaN	1	NaN	555.5	NaN	NaN
1	10	2	2	17	1	NaN	2	1350	NaN	1	NaN	1305.5	NaN	NaN
1	10	2	2	18	2	NaN	1	600	NaN	1	NaN	551.5	NaN	NaN
1	10	2	2	19	1	NaN	2	1200	NaN	1	NaN	1235.5	NaN	NaN
1	10	2	2	20	2	NaN	1	600	NaN	1	NaN	673.5	NaN	NaN
1	10	2	2	21	1	NaN	2	1650	NaN	1	NaN	1499.6	NaN	NaN
1	10	2	2	22	2	NaN	1	450	NaN	1	NaN	458.6	NaN	NaN
1	10	2	2	23	1	NaN	2	1650	NaN	1	NaN	1768.6	NaN	NaN
1	10	2	2	24	2	NaN	1	750	NaN	1	NaN	801.6	NaN	NaN
1	10	2	2	25	1	NaN	2	1650	NaN	1	NaN	1442.5	NaN	NaN
1	10	2	2	26	2	NaN	1	600	NaN	1	NaN	574.5	NaN	NaN
1	10	2	2	27	1	NaN	2	1350	NaN	1	NaN	1346.5	NaN	NaN
1	10	2	2	28	2	NaN	1	1050	NaN	1	NaN	1139.5	NaN	NaN
1	10	2	2	29	1	NaN	2	1500	NaN	1	NaN	1292.5	NaN	NaN
1	10	2	2	30	2	NaN	1	600	NaN	1	NaN	531.6	NaN	NaN
1	10	2	2	31	1	NaN	2	1800	NaN	1	NaN	1689.6	NaN	NaN
1	10	2	2	32	2	NaN	1	750	NaN	1	NaN	763.6	NaN	NaN
1	10	2	2	33	1	NaN	2	1800	NaN	1	NaN	1589.6	NaN	NaN
1	10	2	2	34	2	NaN	1	1050	NaN	1	NaN	1157.6	NaN	NaN
1	10	2	2	35	1	NaN	2	1350	NaN	1	NaN	1252.6	NaN	NaN
1	10	2	2	36	2	NaN	1	1050	NaN	1	NaN	1011.6	NaN	NaN
1	10	2	2	37	1	NaN	2	1200	NaN	1	NaN	1120.5	NaN	NaN
1	10	2	2	38	2	NaN	1	900	NaN	1	NaN	929.6	NaN	NaN
1	10	2	2	39	1	NaN	2	1500	NaN	1	NaN	1474.6	NaN	NaN
1	10	2	2	40	2	NaN	1	750	NaN	1	NaN	599.6	NaN	NaN
1	10	2	3	1	1	NaN	2	1800	NaN	1	NaN	1629.7	NaN	NaN
1	10	2	3	2	2	NaN	1	900	NaN	1	NaN	880.7	NaN	NaN
1	10	2	3	3	1	NaN	2	1350	NaN	1	NaN	1342.7	NaN	NaN
1	10	2	3	4	2	NaN	1	750	NaN	1	NaN	753.7	NaN	NaN
1	10	2	3	5	1	NaN	2	1350	NaN	1	NaN	1308.8	NaN	NaN
1	10	2	3	6	2	NaN	1	450	NaN	1	NaN	413.7	NaN	NaN
1	10	2	3	7	1	NaN	2	1500	NaN	1	NaN	1351.7	NaN	NaN
1	10	2	3	8	2	NaN	1	900	NaN	1	NaN	977.7	NaN	NaN
1	10	2	3	9	1	NaN	2	1650	NaN	1	NaN	1475.7	NaN	NaN
1	10	2	3	10	2	NaN	1	750	NaN	1	NaN	764.7	NaN	NaN
1	10	2	3	11	1	NaN	2	1350	NaN	1	NaN	1330.7	NaN	NaN
1	10	2	3	12	2	NaN	1	450	NaN	1	NaN	454.7	NaN	NaN
1	10	2	3	13	1	NaN	2	1500	NaN	1	NaN	1381.8	NaN	NaN
1	10	2	3	14	2	NaN	1	1050	NaN	1	NaN	1128.8	NaN	NaN
1	10	2	3	15	1	NaN	2	1500	NaN	1	NaN	1399.7	NaN	NaN
1	10	2	3	16	2	NaN	1	450	NaN	1	NaN	499.8	NaN	NaN
1	10	2	3	17	1	NaN	2	1650	NaN	1	NaN	1479.7	NaN	NaN
1	10	2	3	18	2	NaN	1	600	NaN	1	NaN	586.7	NaN	NaN
1	10	2	3	19	1	NaN	2	1800	NaN	1	NaN	1913.7	NaN	NaN
1	10	2	3	20	2	NaN	1	900	NaN	1	NaN	888.7	NaN	NaN
1	10	2	3	21	1	NaN	2	1200	NaN	1	NaN	1105.8	NaN	NaN
1	10	2	3	22	2	NaN	1	750	NaN	1	NaN	772.8	NaN	NaN
1	10	2	3	23	1	NaN	2	1200	NaN	1	NaN	1046.8	NaN	NaN
1	10	2	3	24	2	NaN	1	600	NaN	1	NaN	593.8	NaN	NaN
1	10	2	3	25	1	NaN	2	1200	NaN	1	NaN	1218.9	NaN	NaN
1	10	2	3	26	2	NaN	1	450	NaN	1	NaN	522.8	NaN	NaN
1	10	2	3	27	1	NaN	2	1650	NaN	1	NaN	1552.8	NaN	NaN
1	10	2	3	28	2	NaN	1	1050	NaN	1	NaN	1135.7	NaN	NaN
1	10	2	3	29	1	NaN	2	1800	NaN	1	NaN	1673.7	NaN	NaN
1	10	2	3	30	2	NaN	1	1050	NaN	1	NaN	1041.8	NaN	NaN
1	10	2	3	31	1	NaN	2	1200	NaN	1	NaN	1209.8	NaN	NaN
1	10	2	3	32	2	NaN	1	1050	NaN	1	NaN	1143.8	NaN	NaN
1	10	2	3	33	1	NaN	2	1500	NaN	1	NaN	1324.8	NaN	NaN
1	10	2	3	34	2	NaN	1	600	NaN	1	NaN	621.8	NaN	NaN
1	10	2	3	35	1	NaN	2	1800	NaN	1	NaN	1524.8	NaN	NaN
1	10	2	3	36	2	NaN	1	900	NaN	1	NaN	853.8	NaN	NaN
1	10	2	3	37	1	NaN	2	1350	NaN	1	NaN	1250.8	NaN	NaN
1	10	2	3	38	2	NaN	1	600	NaN	1	NaN	554.9	NaN	NaN
1	10	2	3	39	1	NaN	2	1650	NaN	1	NaN	1638.9	NaN	NaN
1	10	2	3	40	2	NaN	1	750	NaN	1	NaN	777.9	NaN	NaN
1	10	2	4	1	1	NaN	2	1800	NaN	1	NaN	1813.9	NaN	NaN
1	10	2	4	2	2	NaN	1	600	NaN	1	NaN	589.9	NaN	NaN
1	10	2	4	3	1	NaN	2	1200	NaN	1	NaN	1225.9	NaN	NaN
1	10	2	4	4	2	NaN	1	450	NaN	1	NaN	490	NaN	NaN
1	10	2	4	5	1	NaN	2	1500	NaN	1	NaN	1651	NaN	NaN
1	10	2	4	6	2	NaN	1	1050	NaN	1	NaN	912	NaN	NaN
1	10	2	4	7	1	NaN	2	1350	NaN	1	NaN	1423	NaN	NaN
1	10	2	4	8	2	NaN	1	900	NaN	1	NaN	996	NaN	NaN
1	10	2	4	9	1	NaN	2	1800	NaN	1	NaN	1812.9	NaN	NaN
1	10	2	4	10	2	NaN	1	1050	NaN	1	NaN	1073.9	NaN	NaN
1	10	2	4	11	1	NaN	2	1650	NaN	1	NaN	1524.9	NaN	NaN
1	10	2	4	12	2	NaN	1	750	NaN	1	NaN	709	NaN	NaN
1	10	2	4	13	1	NaN	2	1500	NaN	1	NaN	1372	NaN	NaN
1	10	2	4	14	2	NaN	1	600	NaN	1	NaN	645	NaN	NaN
1	10	2	4	15	1	NaN	2	1500	NaN	1	NaN	1591	NaN	NaN
1	10	2	4	16	2	NaN	1	900	NaN	1	NaN	903	NaN	NaN
1	10	2	4	17	1	NaN	2	1200	NaN	1	NaN	1233	NaN	NaN
1	10	2	4	18	2	NaN	1	1050	NaN	1	NaN	991	NaN	NaN
1	10	2	4	19	1	NaN	2	1800	NaN	1	NaN	1307	NaN	NaN
1	10	2	4	20	2	NaN	1	750	NaN	1	NaN	910	NaN	1
1	10	2	4	21	1	NaN	2	1350	NaN	1	NaN	1367.1	NaN	NaN
1	10	2	4	22	2	NaN	1	750	NaN	1	NaN	810	NaN	NaN
1	10	2	4	23	1	NaN	2	1200	NaN	1	NaN	1179	NaN	NaN
1	10	2	4	24	2	NaN	1	750	NaN	1	NaN	627	NaN	NaN
1	10	2	4	25	1	NaN	2	1500	NaN	1	NaN	1452	NaN	NaN
1	10	2	4	26	2	NaN	1	450	NaN	1	NaN	480	NaN	NaN
1	10	2	4	27	1	NaN	2	1350	NaN	1	NaN	1532	NaN	NaN
1	10	2	4	28	2	NaN	1	450	NaN	1	NaN	449	NaN	NaN
1	10	2	4	29	1	NaN	2	1800	NaN	1	NaN	1509	NaN	NaN
1	10	2	4	30	2	NaN	1	900	NaN	1	NaN	944.1	NaN	NaN
1	10	2	4	31	1	NaN	2	1200	NaN	1	NaN	1315.1	NaN	NaN
1	10	2	4	32	2	NaN	1	600	NaN	1	NaN	605.1	NaN	NaN
1	10	2	4	33	1	NaN	2	1350	NaN	1	NaN	1328.1	NaN	NaN
1	10	2	4	34	2	NaN	1	900	NaN	1	NaN	1018	NaN	NaN
1	10	2	4	35	1	NaN	2	1650	NaN	1	NaN	1328.1	NaN	NaN
1	10	2	4	36	2	NaN	1	600	NaN	1	NaN	654	NaN	NaN
1	10	2	4	37	1	NaN	2	1650	NaN	1	NaN	1466	NaN	NaN
1	10	2	4	38	2	NaN	1	450	NaN	1	NaN	560.1	NaN	NaN
1	10	2	4	39	1	NaN	2	1650	NaN	1	NaN	1480.1	NaN	NaN
1	10	2	4	40	2	NaN	1	1050	NaN	1	NaN	1110.1	NaN	NaN
1	10	2	5	1	1	NaN	2	1650	NaN	1	NaN	1559.4	NaN	NaN
1	10	2	5	2	2	NaN	1	900	NaN	1	NaN	966.4	NaN	NaN
1	10	2	5	3	1	NaN	2	1200	NaN	1	NaN	1107.4	NaN	NaN
1	10	2	5	4	2	NaN	1	750	NaN	1	NaN	809.5	NaN	NaN
1	10	2	5	5	1	NaN	2	1650	NaN	1	NaN	1384.5	NaN	NaN
1	10	2	5	6	2	NaN	1	1050	NaN	1	NaN	1024.5	NaN	NaN
1	10	2	5	7	1	NaN	2	1350	NaN	1	NaN	1330.4	NaN	NaN
1	10	2	5	8	2	NaN	1	1050	NaN	1	NaN	1179.4	NaN	NaN
1	10	2	5	9	1	NaN	2	1500	NaN	1	NaN	1523.4	NaN	NaN
1	10	2	5	10	2	NaN	1	1050	NaN	1	NaN	1018.4	NaN	NaN
1	10	2	5	11	1	NaN	2	1200	NaN	1	NaN	993.4	NaN	NaN
1	10	2	5	12	2	NaN	1	600	NaN	1	NaN	576.5	NaN	NaN
1	10	2	5	13	1	NaN	2	1800	NaN	1	NaN	1950.5	NaN	NaN
1	10	2	5	14	2	NaN	1	900	NaN	1	NaN	928.5	NaN	NaN
1	10	2	5	15	1	NaN	2	1500	NaN	1	NaN	1615.5	NaN	NaN
1	10	2	5	16	2	NaN	1	900	NaN	1	NaN	831.5	NaN	NaN
1	10	2	5	17	1	NaN	2	1800	NaN	1	NaN	1547.5	NaN	NaN
1	10	2	5	18	2	NaN	1	750	NaN	1	NaN	758.5	NaN	NaN
1	10	2	5	19	1	NaN	2	1200	NaN	1	NaN	1186.5	NaN	NaN
1	10	2	5	20	2	NaN	1	450	NaN	1	NaN	503.4	NaN	NaN
1	10	2	5	21	1	NaN	2	1650	NaN	1	NaN	1452.5	NaN	NaN
1	10	2	5	22	2	NaN	1	600	NaN	1	NaN	661.5	NaN	NaN
1	10	2	5	23	1	NaN	2	1650	NaN	1	NaN	1630.5	NaN	NaN
1	10	2	5	24	2	NaN	1	600	NaN	1	NaN	700.5	NaN	NaN
1	10	2	5	25	1	NaN	2	1200	NaN	1	NaN	1229.5	NaN	NaN
1	10	2	5	26	2	NaN	1	450	NaN	1	NaN	437.5	NaN	NaN
1	10	2	5	27	1	NaN	2	1350	NaN	1	NaN	1316.5	NaN	NaN
1	10	2	5	28	2	NaN	1	750	NaN	1	NaN	828.5	NaN	NaN
1	10	2	5	29	1	NaN	2	1350	NaN	1	NaN	1395.5	NaN	NaN
1	10	2	5	30	2	NaN	1	750	NaN	NaN	NaN	NaN	NaN	NaN
1	10	2	5	31	1	NaN	2	1500	NaN	1	NaN	1459.6	NaN	NaN
1	10	2	5	32	2	NaN	1	450	NaN	1	NaN	533.6	NaN	NaN
1	10	2	5	33	1	NaN	2	1500	NaN	1	NaN	1646.5	NaN	NaN
1	10	2	5	34	2	NaN	1	600	NaN	1	NaN	550.5	NaN	NaN
1	10	2	5	35	1	NaN	2	1350	NaN	1	NaN	1317.5	NaN	NaN
1	10	2	5	36	2	NaN	1	900	NaN	1	NaN	961.5	NaN	NaN
1	10	2	5	37	1	NaN	2	1800	NaN	1	NaN	1539.6	NaN	NaN
1	10	2	5	38	2	NaN	1	450	NaN	1	NaN	452.5	NaN	NaN
1	10	2	5	39	1	NaN	2	1800	NaN	1	NaN	1481.6	NaN	NaN
1	10	2	5	40	2	NaN	1	1050	NaN	1	NaN	1031.6	NaN	NaN
1	10	2	6	1	1	NaN	2	1500	NaN	1	NaN	1503.6	NaN	NaN
1	10	2	6	2	2	NaN	1	750	NaN	1	NaN	726.6	NaN	NaN
1	10	2	6	3	1	NaN	2	1200	NaN	1	NaN	1200.6	NaN	NaN
1	10	2	6	4	2	NaN	1	600	NaN	1	NaN	671.7	NaN	NaN
1	10	2	6	5	1	NaN	2	1350	NaN	1	NaN	1322.7	NaN	NaN
1	10	2	6	6	2	NaN	1	450	NaN	1	NaN	428.7	NaN	NaN
1	10	2	6	7	1	NaN	2	1650	NaN	1	NaN	1507.7	NaN	NaN
1	10	2	6	8	2	NaN	1	900	NaN	1	NaN	896.7	NaN	NaN
1	10	2	6	9	1	NaN	2	1500	NaN	1	NaN	1208.7	NaN	NaN
1	10	2	6	10	2	NaN	1	750	NaN	1	NaN	844.7	NaN	NaN
1	10	2	6	11	1	NaN	2	1650	NaN	1	NaN	1412.7	NaN	NaN
1	10	2	6	12	2	NaN	1	450	NaN	1	NaN	430.8	NaN	NaN
1	10	2	6	13	1	NaN	2	1500	NaN	1	NaN	1278.7	NaN	NaN
1	10	2	6	14	2	NaN	1	750	NaN	1	NaN	720.7	NaN	NaN
1	10	2	6	15	1	NaN	2	1800	NaN	1	NaN	1473.8	NaN	NaN
1	10	2	6	16	2	NaN	1	900	NaN	1	NaN	947.7	NaN	NaN
1	10	2	6	17	1	NaN	2	1200	NaN	1	NaN	1028.7	NaN	NaN
1	10	2	6	18	2	NaN	1	600	NaN	1	NaN	665.7	NaN	NaN
1	10	2	6	19	1	NaN	2	1200	NaN	1	NaN	1015.7	NaN	NaN
1	10	2	6	20	2	NaN	1	900	NaN	1	NaN	930.7	NaN	NaN
1	10	2	6	21	1	NaN	2	1650	NaN	1	NaN	1376.8	NaN	NaN
1	10	2	6	22	2	NaN	1	450	NaN	1	NaN	460.8	NaN	NaN
1	10	2	6	23	1	NaN	2	1200	NaN	1	NaN	1338.8	NaN	NaN
1	10	2	6	24	2	NaN	1	1050	NaN	1	NaN	947.8	NaN	NaN
1	10	2	6	25	1	NaN	2	1350	NaN	1	NaN	1259.8	NaN	NaN
1	10	2	6	26	2	NaN	1	600	NaN	1	NaN	576.7	NaN	NaN
1	10	2	6	27	1	NaN	2	1350	NaN	1	NaN	1353.7	NaN	NaN
1	10	2	6	28	2	NaN	1	600	NaN	1	NaN	599.7	NaN	NaN
1	10	2	6	29	1	NaN	2	1800	NaN	1	NaN	1669.7	NaN	NaN
1	10	2	6	30	2	NaN	1	1050	NaN	1	NaN	1073.8	NaN	NaN
1	10	2	6	31	1	NaN	2	1650	NaN	1	NaN	1642.8	NaN	NaN
1	10	2	6	32	2	NaN	1	1050	NaN	1	NaN	966.8	NaN	NaN
1	10	2	6	33	1	NaN	2	1350	NaN	1	NaN	1281.8	NaN	NaN
1	10	2	6	34	2	NaN	1	1050	NaN	1	NaN	970.8	NaN	NaN
1	10	2	6	35	1	NaN	2	1800	NaN	1	NaN	1569.8	NaN	NaN
1	10	2	6	36	2	NaN	1	450	NaN	1	NaN	518.7	NaN	NaN
1	10	2	6	37	1	NaN	2	1500	NaN	1	NaN	1399.8	NaN	NaN
1	10	2	6	38	2	NaN	1	900	NaN	1	NaN	867.9	NaN	NaN
1	10	2	6	39	1	NaN	2	1800	NaN	1	NaN	1670.9	NaN	NaN
1	10	2	6	40	2	NaN	1	750	NaN	1	NaN	674.9	NaN	NaN
1	10	2	7	1	1	NaN	2	1200	NaN	1	NaN	1243.9	NaN	NaN
1	10	2	7	2	2	NaN	1	900	NaN	1	NaN	920.9	NaN	NaN
1	10	2	7	3	1	NaN	2	1650	NaN	1	NaN	1432.9	NaN	NaN
1	10	2	7	4	2	NaN	1	450	NaN	1	NaN	515	NaN	NaN
1	10	2	7	5	1	NaN	2	1800	NaN	1	NaN	1302.9	NaN	NaN
1	10	2	7	6	2	NaN	1	450	NaN	1	NaN	499.9	NaN	NaN
1	10	2	7	7	1	NaN	2	1650	NaN	1	NaN	1396.9	NaN	NaN
1	10	2	7	8	2	NaN	1	1050	NaN	1	NaN	1024.9	NaN	NaN
1	10	2	7	9	1	NaN	2	1350	NaN	1	NaN	1242.9	NaN	NaN
1	10	2	7	10	2	NaN	1	750	NaN	1	NaN	854.9	NaN	NaN
1	10	2	7	11	1	NaN	2	1350	NaN	1	NaN	1209.9	NaN	NaN
1	10	2	7	12	2	NaN	1	600	NaN	1	NaN	633.9	NaN	NaN
1	10	2	7	13	1	NaN	2	1800	NaN	1	NaN	1402	NaN	NaN
1	10	2	7	14	2	NaN	1	450	NaN	1	NaN	476	NaN	NaN
1	10	2	7	15	1	NaN	2	1350	NaN	1	NaN	1491	NaN	NaN
1	10	2	7	16	2	NaN	1	750	NaN	1	NaN	727	NaN	NaN
1	10	2	7	17	1	NaN	2	1650	NaN	1	NaN	1305	NaN	NaN
1	10	2	7	18	2	NaN	1	450	NaN	1	NaN	512	NaN	NaN
1	10	2	7	19	1	NaN	2	1800	NaN	1	NaN	1845.9	NaN	NaN
1	10	2	7	20	2	NaN	1	750	NaN	1	NaN	731.9	NaN	NaN
1	10	2	7	21	1	NaN	2	1350	NaN	1	NaN	1236	NaN	NaN
1	10	2	7	22	2	NaN	1	1050	NaN	1	NaN	1062	NaN	NaN
1	10	2	7	23	1	NaN	2	1500	NaN	1	NaN	1515	NaN	NaN
1	10	2	7	24	2	NaN	1	900	NaN	1	NaN	892	NaN	NaN
1	10	2	7	25	1	NaN	2	1800	NaN	1	NaN	1499	NaN	NaN
1	10	2	7	26	2	NaN	1	900	NaN	1	NaN	978	NaN	NaN
1	10	2	7	27	1	NaN	2	1500	NaN	1	NaN	1253	NaN	NaN
1	10	2	7	28	2	NaN	1	600	NaN	1	NaN	619.9	NaN	NaN
1	10	2	7	29	1	NaN	2	1500	NaN	1	NaN	1626.9	NaN	NaN
1	10	2	7	30	2	NaN	1	750	NaN	1	NaN	683.1	NaN	NaN
1	10	2	7	31	1	NaN	2	1200	NaN	1	NaN	1146	NaN	NaN
1	10	2	7	32	2	NaN	1	900	NaN	1	NaN	841	NaN	NaN
1	10	2	7	33	1	NaN	2	1200	NaN	1	NaN	1072	NaN	NaN
1	10	2	7	34	2	NaN	1	600	NaN	1	NaN	602	NaN	NaN
1	10	2	7	35	1	NaN	2	1200	NaN	1	NaN	1196	NaN	NaN
1	10	2	7	36	2	NaN	1	1050	NaN	1	NaN	1087	NaN	NaN
1	10	2	7	37	1	NaN	2	1500	NaN	1	NaN	1213	NaN	NaN
1	10	2	7	38	2	NaN	1	600	NaN	1	NaN	545.1	NaN	NaN
1	10	2	7	39	1	NaN	2	1650	NaN	1	NaN	1421.1	NaN	NaN
1	10	2	7	40	2	NaN	1	1050	NaN	1	NaN	987.1	NaN	NaN
1	10	2	8	1	1	NaN	2	1200	NaN	1	NaN	1140.1	NaN	NaN
1	10	2	8	2	2	NaN	1	900	NaN	1	NaN	911.1	NaN	NaN
1	10	2	8	3	1	NaN	2	1500	NaN	1	NaN	1336.1	NaN	NaN
1	10	2	8	4	2	NaN	1	900	NaN	1	NaN	900.2	NaN	NaN
1	10	2	8	5	1	NaN	2	1650	NaN	1	NaN	1416.2	NaN	NaN
1	10	2	8	6	2	NaN	1	600	NaN	1	NaN	634.1	NaN	NaN
1	10	2	8	7	1	NaN	2	1350	NaN	1	NaN	1442.2	NaN	NaN
1	10	2	8	8	2	NaN	1	1050	NaN	1	NaN	1130.2	NaN	NaN
1	10	2	8	9	1	NaN	2	1500	NaN	1	NaN	1339.2	NaN	NaN
1	10	2	8	10	2	NaN	1	1050	NaN	1	NaN	1111.1	NaN	NaN
1	10	2	8	11	1	NaN	2	1350	NaN	1	NaN	1125.1	NaN	NaN
1	10	2	8	12	2	NaN	1	450	NaN	1	NaN	494.1	NaN	NaN
1	10	2	8	13	1	NaN	2	1500	NaN	1	NaN	1463.2	NaN	NaN
1	10	2	8	14	2	NaN	1	600	NaN	1	NaN	632.2	NaN	NaN
1	10	2	8	15	1	NaN	2	1500	NaN	1	NaN	1346.2	NaN	NaN
1	10	2	8	16	2	NaN	1	1050	NaN	1	NaN	1059.2	NaN	NaN
1	10	2	8	17	1	NaN	2	1200	NaN	1	NaN	1189.2	NaN	NaN
1	10	2	8	18	2	NaN	1	600	NaN	1	NaN	564.2	NaN	NaN
1	10	2	8	19	1	NaN	2	1800	NaN	1	NaN	1473.2	NaN	NaN
1	10	2	8	20	2	NaN	1	600	NaN	1	NaN	593.3	NaN	NaN
1	10	2	8	21	1	NaN	2	1650	NaN	1	NaN	1570.3	NaN	NaN
1	10	2	8	22	2	NaN	1	1050	NaN	1	NaN	1046.3	NaN	NaN
1	10	2	8	23	1	NaN	2	1650	NaN	1	NaN	1507.2	NaN	NaN
1	10	2	8	24	2	NaN	1	750	NaN	1	NaN	799.2	NaN	NaN
1	10	2	8	25	1	NaN	2	1350	NaN	1	NaN	1421.2	NaN	NaN
1	10	2	8	26	2	NaN	1	900	NaN	1	NaN	890.2	NaN	NaN
1	10	2	8	27	1	NaN	2	1800	NaN	1	NaN	1669.2	NaN	NaN
1	10	2	8	28	2	NaN	1	900	NaN	1	NaN	1056.2	NaN	NaN
1	10	2	8	29	1	NaN	2	1800	NaN	1	NaN	1910.3	NaN	NaN
1	10	2	8	30	2	NaN	1	750	NaN	1	NaN	724.3	NaN	NaN
1	10	2	8	31	1	NaN	2	1200	NaN	1	NaN	1253.3	NaN	NaN
1	10	2	8	32	2	NaN	1	750	NaN	1	NaN	711.3	NaN	NaN
1	10	2	8	33	1	NaN	2	1200	NaN	1	NaN	1136.4	NaN	NaN
1	10	2	8	34	2	NaN	1	450	NaN	1	NaN	482.3	NaN	NaN
1	10	2	8	35	1	NaN	2	1350	NaN	1	NaN	1298.3	NaN	NaN
1	10	2	8	36	2	NaN	1	450	NaN	1	NaN	464.3	NaN	NaN
1	10	2	8	37	1	NaN	2	1650	NaN	1	NaN	1385.2	NaN	NaN
1	10	2	8	38	2	NaN	1	750	NaN	1	NaN	821.3	NaN	NaN
1	10	2	8	39	1	NaN	2	1800	NaN	1	NaN	1602.3	NaN	NaN
1	10	2	8	40	2	NaN	1	450	NaN	1	NaN	409.3	NaN	NaN
1	10	2	9	1	1	NaN	2	1350	NaN	1	NaN	1404.6	NaN	NaN
1	10	2	9	2	2	NaN	1	750	NaN	1	NaN	719.6	NaN	NaN
1	10	2	9	3	1	NaN	2	1200	NaN	1	NaN	1173.6	NaN	NaN
1	10	2	9	4	2	NaN	1	450	NaN	1	NaN	575.6	NaN	NaN
1	10	2	9	5	1	NaN	2	1200	NaN	1	NaN	1166.6	NaN	NaN
1	10	2	9	6	2	NaN	1	1050	NaN	1	NaN	1010.6	NaN	NaN
1	10	2	9	7	1	NaN	2	1650	NaN	1	NaN	1433.6	NaN	NaN
1	10	2	9	8	2	NaN	1	1050	NaN	1	NaN	1088.6	NaN	NaN
1	10	2	9	9	1	NaN	2	1500	NaN	1	NaN	1548.6	NaN	NaN
1	10	2	9	10	2	NaN	1	900	NaN	1	NaN	882.6	NaN	NaN
1	10	2	9	11	1	NaN	2	1350	NaN	1	NaN	1311.6	NaN	NaN
1	10	2	9	12	2	NaN	1	900	NaN	1	NaN	1019.6	NaN	NaN
1	10	2	9	13	1	NaN	2	1800	NaN	1	NaN	1528.7	NaN	NaN
1	10	2	9	14	2	NaN	1	450	NaN	1	NaN	480.6	NaN	NaN
1	10	2	9	15	1	NaN	2	1500	NaN	1	NaN	1565.7	NaN	NaN
1	10	2	9	16	2	NaN	1	1050	NaN	1	NaN	1021.7	NaN	NaN
1	10	2	9	17	1	NaN	2	1650	NaN	1	NaN	1467.6	NaN	NaN
1	10	2	9	18	2	NaN	1	600	NaN	1	NaN	507.6	NaN	NaN
1	10	2	9	19	1	NaN	2	1650	NaN	1	NaN	1568.6	NaN	NaN
1	10	2	9	20	2	NaN	1	750	NaN	1	NaN	800.6	NaN	NaN
1	10	2	9	21	1	NaN	2	1800	NaN	1	NaN	1804.7	NaN	NaN
1	10	2	9	22	2	NaN	1	1050	NaN	1	NaN	1072.7	NaN	NaN
1	10	2	9	23	1	NaN	2	1650	NaN	1	NaN	1580.7	NaN	NaN
1	10	2	9	24	2	NaN	1	600	NaN	1	NaN	639.7	NaN	NaN
1	10	2	9	25	1	NaN	2	1800	NaN	1	NaN	1712.7	NaN	NaN
1	10	2	9	26	2	NaN	1	600	NaN	1	NaN	632.7	NaN	NaN
1	10	2	9	27	1	NaN	2	1200	NaN	1	NaN	1209.6	NaN	NaN
1	10	2	9	28	2	NaN	1	450	NaN	1	NaN	457.7	NaN	NaN
1	10	2	9	29	1	NaN	2	1350	NaN	1	NaN	1412.8	NaN	NaN
1	10	2	9	30	2	NaN	1	900	NaN	1	NaN	1089.7	NaN	NaN
1	10	2	9	31	1	NaN	2	1200	NaN	1	NaN	1041.7	NaN	NaN
1	10	2	9	32	2	NaN	1	900	NaN	1	NaN	804.7	NaN	NaN
1	10	2	9	33	1	NaN	2	1500	NaN	1	NaN	1408.7	NaN	NaN
1	10	2	9	34	2	NaN	1	750	NaN	1	NaN	820.7	NaN	NaN
1	10	2	9	35	1	NaN	2	1800	NaN	1	NaN	1620.7	NaN	NaN
1	10	2	9	36	2	NaN	1	600	NaN	1	NaN	575.7	NaN	NaN
1	10	2	9	37	1	NaN	2	1500	NaN	1	NaN	1493.7	NaN	NaN
1	10	2	9	38	2	NaN	1	450	NaN	1	NaN	496.8	NaN	NaN
1	10	2	9	39	1	NaN	2	1350	NaN	1	NaN	1333.8	NaN	NaN
1	10	2	9	40	2	NaN	1	750	NaN	1	NaN	795.8	NaN	NaN
1	10	2	10	1	1	NaN	2	1500	NaN	1	NaN	1335.8	NaN	NaN
1	10	2	10	2	2	NaN	1	900	NaN	1	NaN	945.8	NaN	NaN
1	10	2	10	3	1	NaN	2	1800	NaN	1	NaN	1425.9	NaN	NaN
1	10	2	10	4	2	NaN	1	750	NaN	1	NaN	717.9	NaN	NaN
1	10	2	10	5	1	NaN	2	1800	NaN	1	NaN	1503.9	NaN	NaN
1	10	2	10	6	2	NaN	1	1050	NaN	1	NaN	998.9	NaN	NaN
1	10	2	10	7	1	NaN	2	1350	NaN	1	NaN	1320.9	NaN	NaN
1	10	2	10	8	2	NaN	1	750	NaN	1	NaN	707.8	NaN	NaN
1	10	2	10	9	1	NaN	2	1350	NaN	1	NaN	1270.9	NaN	NaN
1	10	2	10	10	2	NaN	1	600	NaN	1	NaN	694.8	NaN	NaN
1	10	2	10	11	1	NaN	2	1200	NaN	1	NaN	1291.8	NaN	NaN
1	10	2	10	12	2	NaN	1	900	NaN	1	NaN	862.9	NaN	NaN
1	10	2	10	13	1	NaN	2	1350	NaN	1	NaN	1435.9	NaN	NaN
1	10	2	10	14	2	NaN	1	450	NaN	1	NaN	500.9	NaN	NaN
1	10	2	10	15	1	NaN	2	1200	NaN	1	NaN	1047.9	NaN	NaN
1	10	2	10	16	2	NaN	1	900	NaN	1	NaN	881.9	NaN	NaN
1	10	2	10	17	1	NaN	2	1500	NaN	1	NaN	1405.9	NaN	NaN
1	10	2	10	18	2	NaN	1	600	NaN	1	NaN	635.9	NaN	NaN
1	10	2	10	19	1	NaN	2	1650	NaN	1	NaN	1439.9	NaN	NaN
1	10	2	10	20	2	NaN	1	450	NaN	1	NaN	471.9	NaN	NaN
1	10	2	10	21	1	NaN	2	1500	NaN	1	NaN	1547.9	NaN	NaN
1	10	2	10	22	2	NaN	1	600	NaN	1	NaN	634.9	NaN	NaN
1	10	2	10	23	1	NaN	2	1200	NaN	1	NaN	1164.9	NaN	NaN
1	10	2	10	24	2	NaN	1	1050	NaN	1	NaN	928.9	NaN	NaN
1	10	2	10	25	1	NaN	2	1650	NaN	1	NaN	1514.9	NaN	NaN
1	10	2	10	26	2	NaN	1	450	NaN	1	NaN	530.9	NaN	NaN
1	10	2	10	27	1	NaN	2	1650	NaN	1	NaN	1445.9	NaN	NaN
1	10	2	10	28	2	NaN	1	600	NaN	1	NaN	614.9	NaN	NaN
1	10	2	10	29	1	NaN	2	1800	NaN	1	NaN	1783.9	NaN	NaN
1	10	2	10	30	2	NaN	1	1050	NaN	1	NaN	1006	NaN	NaN
1	10	2	10	31	1	NaN	2	1200	NaN	1	NaN	1185	NaN	NaN
1	10	2	10	32	2	NaN	1	900	NaN	1	NaN	1013	NaN	NaN
1	10	2	10	33	1	NaN	2	1350	NaN	1	NaN	1175	NaN	NaN
1	10	2	10	34	2	NaN	1	450	NaN	1	NaN	520	NaN	NaN
1	10	2	10	35	1	NaN	2	1500	NaN	1	NaN	1396	NaN	NaN
1	10	2	10	36	2	NaN	1	1050	NaN	1	NaN	1049	NaN	NaN
1	10	2	10	37	1	NaN	2	1800	NaN	1	NaN	1528.9	NaN	NaN
1	10	2	10	38	2	NaN	1	750	NaN	1	NaN	732	NaN	NaN
1	10	2	10	39	1	NaN	2	1650	NaN	1	NaN	1581	NaN	NaN
1	10	2	10	40	2	NaN	1	750	NaN	1	NaN	832	NaN	NaN
1	10	2	11	1	1	NaN	2	1500	NaN	1	NaN	1605	NaN	NaN
1	10	2	11	2	2	NaN	1	600	NaN	1	NaN	605.1	NaN	NaN
1	10	2	11	3	1	NaN	2	1800	NaN	1	NaN	1770	NaN	NaN
1	10	2	11	4	2	NaN	1	750	NaN	1	NaN	878.1	NaN	NaN
1	10	2	11	5	1	NaN	2	1500	NaN	1	NaN	1443.1	NaN	NaN
1	10	2	11	6	2	NaN	1	1050	NaN	1	NaN	1056.1	NaN	NaN
1	10	2	11	7	1	NaN	2	1350	NaN	1	NaN	1185.1	NaN	NaN
1	10	2	11	8	2	NaN	1	600	NaN	1	NaN	728.1	NaN	NaN
1	10	2	11	9	1	NaN	2	1800	NaN	1	NaN	1653.1	NaN	NaN
1	10	2	11	10	2	NaN	1	900	NaN	1	NaN	828.1	NaN	NaN
1	10	2	11	11	1	NaN	2	1650	NaN	1	NaN	1564.1	NaN	NaN
1	10	2	11	12	2	NaN	1	450	NaN	1	NaN	478.2	NaN	NaN
1	10	2	11	13	1	NaN	2	1200	NaN	1	NaN	1099.1	NaN	NaN
1	10	2	11	14	2	NaN	1	450	NaN	1	NaN	504.1	NaN	NaN
1	10	2	11	15	1	NaN	2	1350	NaN	1	NaN	1387.1	NaN	NaN
1	10	2	11	16	2	NaN	1	600	NaN	1	NaN	653.1	NaN	NaN
1	10	2	11	17	1	NaN	2	1650	NaN	1	NaN	1456.1	NaN	NaN
1	10	2	11	18	2	NaN	1	900	NaN	1	NaN	957.1	NaN	NaN
1	10	2	11	19	1	NaN	2	1650	NaN	1	NaN	1736.1	NaN	NaN
1	10	2	11	20	2	NaN	1	750	NaN	1	NaN	789.1	NaN	NaN
1	10	2	11	21	1	NaN	2	1500	NaN	1	NaN	1272.2	NaN	NaN
1	10	2	11	22	2	NaN	1	1050	NaN	1	NaN	1047.2	NaN	NaN
1	10	2	11	23	1	NaN	2	1200	NaN	1	NaN	1314.2	NaN	NaN
1	10	2	11	24	2	NaN	1	750	NaN	1	NaN	814.2	NaN	NaN
1	10	2	11	25	1	NaN	2	1200	NaN	1	NaN	1128.2	NaN	NaN
1	10	2	11	26	2	NaN	1	1050	NaN	1	NaN	1129.2	NaN	NaN
1	10	2	11	27	1	NaN	2	1650	NaN	1	NaN	1499.2	NaN	NaN
1	10	2	11	28	2	NaN	1	1050	NaN	1	NaN	1159.1	NaN	NaN
1	10	2	11	29	1	NaN	2	1500	NaN	1	NaN	1414.2	NaN	NaN
1	10	2	11	30	2	NaN	1	450	NaN	1	NaN	473.2	NaN	NaN
1	10	2	11	31	1	NaN	2	1800	NaN	1	NaN	1728.2	NaN	NaN
1	10	2	11	32	2	NaN	1	750	NaN	1	NaN	882.2	NaN	NaN
1	10	2	11	33	1	NaN	2	1350	NaN	1	NaN	1221.2	NaN	NaN
1	10	2	11	34	2	NaN	1	900	NaN	1	NaN	897.2	NaN	NaN
1	10	2	11	35	1	NaN	2	1800	NaN	1	NaN	1841.2	NaN	NaN
1	10	2	11	36	2	NaN	1	900	NaN	1	NaN	996.2	NaN	NaN
1	10	2	11	37	1	NaN	2	1350	NaN	1	NaN	1253.2	NaN	NaN
1	10	2	11	38	2	NaN	1	600	NaN	1	NaN	587.3	NaN	NaN
1	10	2	11	39	1	NaN	2	1200	NaN	1	NaN	1176.3	NaN	NaN
1	10	2	11	40	2	NaN	1	450	NaN	1	NaN	485.2	NaN	NaN
1	10	2	12	1	1	NaN	2	1500	NaN	1	NaN	1518.3	NaN	NaN
1	10	2	12	2	2	NaN	1	1050	NaN	1	NaN	1050.3	NaN	NaN
1	10	2	12	3	1	NaN	2	1500	NaN	1	NaN	1233.3	NaN	NaN
1	10	2	12	4	2	NaN	1	450	NaN	1	NaN	485.4	NaN	NaN
1	10	2	12	5	1	NaN	2	1650	NaN	1	NaN	1639.3	NaN	NaN
1	10	2	12	6	2	NaN	1	750	NaN	1	NaN	841.3	NaN	NaN
1	10	2	12	7	1	NaN	2	1350	NaN	1	NaN	1164.3	NaN	NaN
1	10	2	12	8	2	NaN	1	750	NaN	1	NaN	824.3	NaN	NaN
1	10	2	12	9	1	NaN	2	1350	NaN	1	NaN	1462.3	NaN	NaN
1	10	2	12	10	2	NaN	1	1050	NaN	1	NaN	1124.3	NaN	NaN
1	10	2	12	11	1	NaN	2	1500	NaN	1	NaN	1300.3	NaN	NaN
1	10	2	12	12	2	NaN	1	450	NaN	1	NaN	483.3	NaN	NaN
1	10	2	12	13	1	NaN	2	1500	NaN	1	NaN	1370.4	NaN	NaN
1	10	2	12	14	2	NaN	1	450	NaN	1	NaN	504.4	NaN	NaN
1	10	2	12	15	1	NaN	2	1650	NaN	1	NaN	1739.4	NaN	NaN
1	10	2	12	16	2	NaN	1	450	NaN	1	NaN	490.4	NaN	NaN
1	10	2	12	17	1	NaN	2	1800	NaN	1	NaN	1922.4	NaN	NaN
1	10	2	12	18	2	NaN	1	900	NaN	1	NaN	908.4	NaN	NaN
1	10	2	12	19	1	NaN	2	1200	NaN	1	NaN	1250.4	NaN	NaN
1	10	2	12	20	2	NaN	1	1050	NaN	1	NaN	1143.4	NaN	NaN
1	10	2	12	21	1	NaN	2	1350	NaN	1	NaN	1256.4	NaN	NaN
1	10	2	12	22	2	NaN	1	750	NaN	1	NaN	873.4	NaN	NaN
1	10	2	12	23	1	NaN	2	1650	NaN	1	NaN	1483.4	NaN	NaN
1	10	2	12	24	2	NaN	1	600	NaN	1	NaN	569.4	NaN	NaN
1	10	2	12	25	1	NaN	2	1800	NaN	1	NaN	1562.4	NaN	NaN
1	10	2	12	26	2	NaN	1	1050	NaN	1	NaN	1108.4	NaN	NaN
1	10	2	12	27	1	NaN	2	1350	NaN	1	NaN	1179.4	NaN	NaN
1	10	2	12	28	2	NaN	1	900	NaN	1	NaN	964.4	NaN	NaN
1	10	2	12	29	1	NaN	2	1800	NaN	1	NaN	1779.4	NaN	NaN
1	10	2	12	30	2	NaN	1	600	NaN	1	NaN	610.4	NaN	NaN
1	10	2	12	31	1	NaN	2	1200	NaN	1	NaN	1234.5	NaN	NaN
1	10	2	12	32	2	NaN	1	600	NaN	1	NaN	637.5	NaN	NaN
1	10	2	12	33	1	NaN	2	1200	NaN	1	NaN	1121.4	NaN	NaN
1	10	2	12	34	2	NaN	1	750	NaN	1	NaN	879.4	NaN	NaN
1	10	2	12	35	1	NaN	2	1200	NaN	1	NaN	1164.4	NaN	NaN
1	10	2	12	36	2	NaN	1	900	NaN	1	NaN	795.4	NaN	NaN
1	10	2	12	37	1	NaN	2	1800	NaN	1	NaN	1468.4	NaN	NaN
1	10	2	12	38	2	NaN	1	900	NaN	1	NaN	885.5	NaN	NaN
1	10	2	12	39	1	NaN	2	1650	NaN	1	NaN	1554.5	NaN	NaN
1	10	2	12	40	2	NaN	1	600	NaN	1	NaN	664.5	NaN	NaN
1	10	2	13	1	1	NaN	2	1350	NaN	1	NaN	1398.7	NaN	NaN
1	10	2	13	2	2	NaN	1	900	NaN	1	NaN	876.8	NaN	NaN
1	10	2	13	3	1	NaN	2	1200	NaN	1	NaN	1257.7	NaN	NaN
1	10	2	13	4	2	NaN	1	600	NaN	1	NaN	591.8	NaN	NaN
1	10	2	13	5	1	NaN	2	1650	NaN	1	NaN	1744.8	NaN	NaN
1	10	2	13	6	2	NaN	1	1050	NaN	1	NaN	1053.8	NaN	NaN
1	10	2	13	7	1	NaN	2	1200	NaN	1	NaN	1070.8	NaN	NaN
1	10	2	13	8	2	NaN	1	750	NaN	1	NaN	767.8	NaN	NaN
1	10	2	13	9	1	NaN	2	1650	NaN	1	NaN	1513.8	NaN	NaN
1	10	2	13	10	2	NaN	1	450	NaN	1	NaN	527.8	NaN	NaN
1	10	2	13	11	1	NaN	2	1800	NaN	1	NaN	1560.8	NaN	NaN
1	10	2	13	12	2	NaN	1	750	NaN	1	NaN	809.9	NaN	NaN
1	10	2	13	13	1	NaN	2	1500	NaN	1	NaN	1533.8	NaN	NaN
1	10	2	13	14	2	NaN	1	750	NaN	1	NaN	909.9	NaN	NaN
1	10	2	13	15	1	NaN	2	1650	NaN	1	NaN	1563.9	NaN	NaN
1	10	2	13	16	2	NaN	1	450	NaN	1	NaN	506.8	NaN	NaN
1	10	2	13	17	1	NaN	2	1650	NaN	1	NaN	1697.8	NaN	NaN
1	10	2	13	18	2	NaN	1	900	NaN	1	NaN	935.8	NaN	NaN
1	10	2	13	19	1	NaN	2	1200	NaN	1	NaN	1244.8	NaN	NaN
1	10	2	13	20	2	NaN	1	1050	NaN	1	NaN	1120.8	NaN	NaN
1	10	2	13	21	1	NaN	2	1800	NaN	1	NaN	1534.9	NaN	NaN
1	10	2	13	22	2	NaN	1	900	NaN	1	NaN	936.9	NaN	NaN
1	10	2	13	23	1	NaN	2	1800	NaN	1	NaN	1590.9	NaN	NaN
1	10	2	13	24	2	NaN	1	600	NaN	1	NaN	661.9	NaN	NaN
1	10	2	13	25	1	NaN	2	1500	NaN	1	NaN	1567.9	NaN	NaN
1	10	2	13	26	2	NaN	1	450	NaN	1	NaN	519.9	NaN	NaN
1	10	2	13	27	1	NaN	2	1500	NaN	1	NaN	1266.9	NaN	NaN
1	10	2	13	28	2	NaN	1	600	NaN	1	NaN	588.9	NaN	NaN
1	10	2	13	29	1	NaN	2	1500	NaN	1	NaN	1531.8	NaN	NaN
1	10	2	13	30	2	NaN	1	450	NaN	1	NaN	486.9	NaN	NaN
1	10	2	13	31	1	NaN	2	1350	NaN	1	NaN	1230.9	NaN	NaN
1	10	2	13	32	2	NaN	1	1050	NaN	1	NaN	1086.9	NaN	NaN
1	10	2	13	33	1	NaN	2	1800	NaN	1	NaN	1957.9	NaN	NaN
1	10	2	13	34	2	NaN	1	900	NaN	1	NaN	870.9	NaN	NaN
1	10	2	13	35	1	NaN	2	1200	NaN	1	NaN	1242.9	NaN	NaN
1	10	2	13	36	2	NaN	1	600	NaN	1	NaN	633.9	NaN	NaN
1	10	2	13	37	1	NaN	2	1350	NaN	1	NaN	1336.9	NaN	NaN
1	10	2	13	38	2	NaN	1	750	NaN	1	NaN	698	NaN	NaN
1	10	2	13	39	1	NaN	2	1350	NaN	1	NaN	1432	NaN	NaN
1	10	2	13	40	2	NaN	1	1050	NaN	1	NaN	975	NaN	NaN
1	10	2	14	1	1	NaN	2	1350	NaN	1	NaN	1280	NaN	NaN
1	10	2	14	2	2	NaN	1	600	NaN	1	NaN	608	NaN	NaN
1	10	2	14	3	1	NaN	2	1800	NaN	1	NaN	1593.9	NaN	NaN
1	10	2	14	4	2	NaN	1	450	NaN	1	NaN	451	NaN	NaN
1	10	2	14	5	1	NaN	2	1650	NaN	1	NaN	1490	NaN	NaN
1	10	2	14	6	2	NaN	1	1050	NaN	1	NaN	1047	NaN	NaN
1	10	2	14	7	1	NaN	2	1350	NaN	1	NaN	1455	NaN	NaN
1	10	2	14	8	2	NaN	1	600	NaN	1	NaN	569	NaN	NaN
1	10	2	14	9	1	NaN	2	1200	NaN	1	NaN	1148	NaN	NaN
1	10	2	14	10	2	NaN	1	1050	NaN	1	NaN	1184	NaN	NaN
1	10	2	14	11	1	NaN	2	1200	NaN	1	NaN	1102	NaN	NaN
1	10	2	14	12	2	NaN	1	1050	NaN	1	NaN	1037	NaN	NaN
1	10	2	14	13	1	NaN	2	1800	NaN	1	NaN	1677.1	NaN	NaN
1	10	2	14	14	2	NaN	1	600	NaN	1	NaN	652.1	NaN	NaN
1	10	2	14	15	1	NaN	2	1650	NaN	1	NaN	1595.1	NaN	NaN
1	10	2	14	16	2	NaN	1	900	NaN	1	NaN	933.1	NaN	NaN
1	10	2	14	17	1	NaN	2	1200	NaN	1	NaN	1342	NaN	NaN
1	10	2	14	18	2	NaN	1	600	NaN	1	NaN	572.1	NaN	NaN
1	10	2	14	19	1	NaN	2	1500	NaN	1	NaN	1362.1	NaN	NaN
1	10	2	14	20	2	NaN	1	1050	NaN	1	NaN	1153	NaN	NaN
1	10	2	14	21	1	NaN	2	1500	NaN	1	NaN	1562.1	NaN	NaN
1	10	2	14	22	2	NaN	1	450	NaN	1	NaN	498.1	NaN	NaN
1	10	2	14	23	1	NaN	2	1500	NaN	1	NaN	1642.1	NaN	NaN
1	10	2	14	24	2	NaN	1	750	NaN	1	NaN	757.1	NaN	NaN
1	10	2	14	25	1	NaN	2	1350	NaN	1	NaN	1275.1	NaN	NaN
1	10	2	14	26	2	NaN	1	750	NaN	1	NaN	695.1	NaN	NaN
1	10	2	14	27	1	NaN	2	1350	NaN	1	NaN	1322.1	NaN	NaN
1	10	2	14	28	2	NaN	1	450	NaN	1	NaN	601.1	NaN	NaN
1	10	2	14	29	1	NaN	2	1650	NaN	1	NaN	1471.1	NaN	NaN
1	10	2	14	30	2	NaN	1	900	NaN	1	NaN	858.1	NaN	NaN
1	10	2	14	31	1	NaN	2	1800	NaN	1	NaN	1823.2	NaN	NaN
1	10	2	14	32	2	NaN	1	450	NaN	1	NaN	484.2	NaN	NaN
1	10	2	14	33	1	NaN	2	1650	NaN	1	NaN	1421.1	NaN	NaN
1	10	2	14	34	2	NaN	1	900	NaN	1	NaN	972.1	NaN	NaN
1	10	2	14	35	1	NaN	2	1200	NaN	1	NaN	1104.1	NaN	NaN
1	10	2	14	36	2	NaN	1	750	NaN	1	NaN	849.1	NaN	NaN
1	10	2	14	37	1	NaN	2	1800	NaN	1	NaN	1704.1	NaN	NaN
1	10	2	14	38	2	NaN	1	750	NaN	1	NaN	705.2	NaN	NaN
1	10	2	14	39	1	NaN	2	1500	NaN	1	NaN	1349.2	NaN	NaN
1	10	2	14	40	2	NaN	1	900	NaN	1	NaN	916.2	NaN	NaN
1	10	2	15	1	1	NaN	2	1500	NaN	1	NaN	1446.2	NaN	NaN
1	10	2	15	2	2	NaN	1	750	NaN	1	NaN	703.2	NaN	NaN
1	10	2	15	3	1	NaN	2	1650	NaN	1	NaN	1580.2	NaN	NaN
1	10	2	15	4	2	NaN	1	600	NaN	1	NaN	590.3	NaN	NaN
1	10	2	15	5	1	NaN	2	1800	NaN	1	NaN	1799.3	NaN	NaN
1	10	2	15	6	2	NaN	1	900	NaN	1	NaN	892.3	NaN	NaN
1	10	2	15	7	1	NaN	2	1500	NaN	1	NaN	1400.3	NaN	NaN
1	10	2	15	8	2	NaN	1	600	NaN	1	NaN	494.3	NaN	NaN
1	10	2	15	9	1	NaN	2	1200	NaN	1	NaN	1310.3	NaN	NaN
1	10	2	15	10	2	NaN	1	750	NaN	1	NaN	775.3	NaN	NaN
1	10	2	15	11	1	NaN	2	1650	NaN	1	NaN	1488.3	NaN	NaN
1	10	2	15	12	2	NaN	1	1050	NaN	1	NaN	1021.3	NaN	NaN
1	10	2	15	13	1	NaN	2	1650	NaN	1	NaN	1695.3	NaN	NaN
1	10	2	15	14	2	NaN	1	900	NaN	1	NaN	936.3	NaN	NaN
1	10	2	15	15	1	NaN	2	1200	NaN	1	NaN	1239.3	NaN	NaN
1	10	2	15	16	2	NaN	1	450	NaN	1	NaN	387.3	NaN	NaN
1	10	2	15	17	1	NaN	2	1500	NaN	1	NaN	1246.3	NaN	NaN
1	10	2	15	18	2	NaN	1	750	NaN	1	NaN	881.3	NaN	NaN
1	10	2	15	19	1	NaN	2	1350	NaN	1	NaN	1391.3	NaN	NaN
1	10	2	15	20	2	NaN	1	450	NaN	1	NaN	448.3	NaN	NaN
1	10	2	15	21	1	NaN	2	1200	NaN	1	NaN	1213.4	NaN	NaN
1	10	2	15	22	2	NaN	1	1050	NaN	1	NaN	956.4	NaN	NaN
1	10	2	15	23	1	NaN	2	1650	NaN	1	NaN	1402.4	NaN	NaN
1	10	2	15	24	2	NaN	1	600	NaN	1	NaN	499.4	NaN	NaN
1	10	2	15	25	1	NaN	2	1200	NaN	1	NaN	1237.3	NaN	NaN
1	10	2	15	26	2	NaN	1	450	NaN	1	NaN	506.3	NaN	NaN
1	10	2	15	27	1	NaN	2	1800	NaN	1	NaN	1392.3	NaN	NaN
1	10	2	15	28	2	NaN	1	900	NaN	1	NaN	1079.3	NaN	NaN
1	10	2	15	29	1	NaN	2	1800	NaN	1	NaN	1518.3	NaN	NaN
1	10	2	15	30	2	NaN	1	1050	NaN	1	NaN	1206.4	NaN	NaN
1	10	2	15	31	1	NaN	2	1350	NaN	1	NaN	1211.4	NaN	NaN
1	10	2	15	32	2	NaN	1	600	NaN	1	NaN	603.4	NaN	NaN
1	10	2	15	33	1	NaN	2	1350	NaN	1	NaN	1255.4	NaN	NaN
1	10	2	15	34	2	NaN	1	750	NaN	1	NaN	822.4	NaN	NaN
1	10	2	15	35	1	NaN	2	1350	NaN	1	NaN	1396.4	NaN	NaN
1	10	2	15	36	2	NaN	1	1050	NaN	1	NaN	1034.4	NaN	NaN
1	10	2	15	37	1	NaN	2	1800	NaN	1	NaN	1743.4	NaN	NaN
1	10	2	15	38	2	NaN	1	450	NaN	1	NaN	520.5	NaN	NaN
1	10	2	15	39	1	NaN	2	1500	NaN	1	NaN	1344.4	NaN	NaN
1	10	2	15	40	2	NaN	1	900	NaN	1	NaN	964.4	NaN	NaN
1	10	2	16	1	1	NaN	2	1800	NaN	1	NaN	1934.5	NaN	NaN
1	10	2	16	2	2	NaN	1	750	NaN	1	NaN	665.5	NaN	NaN
1	10	2	16	3	1	NaN	2	1650	NaN	1	NaN	1385.4	NaN	NaN
1	10	2	16	4	2	NaN	1	600	NaN	1	NaN	607.5	NaN	NaN
1	10	2	16	5	1	NaN	2	1500	NaN	1	NaN	1306.5	NaN	NaN
1	10	2	16	6	2	NaN	1	1050	NaN	1	NaN	1051.5	NaN	NaN
1	10	2	16	7	1	NaN	2	1800	NaN	1	NaN	1626.5	NaN	NaN
1	10	2	16	8	2	NaN	1	600	NaN	1	NaN	653.5	NaN	NaN
1	10	2	16	9	1	NaN	2	1200	NaN	1	NaN	1185.5	NaN	NaN
1	10	2	16	10	2	NaN	1	600	NaN	1	NaN	628.5	NaN	NaN
1	10	2	16	11	1	NaN	2	1200	NaN	1	NaN	1026.5	NaN	NaN
1	10	2	16	12	2	NaN	1	450	NaN	1	NaN	514.6	NaN	NaN
1	10	2	16	13	1	NaN	2	1500	NaN	1	NaN	1662.6	NaN	NaN
1	10	2	16	14	2	NaN	1	1050	NaN	1	NaN	1008.6	NaN	NaN
1	10	2	16	15	1	NaN	2	1650	NaN	1	NaN	1463.6	NaN	NaN
1	10	2	16	16	2	NaN	1	450	NaN	1	NaN	468.6	NaN	NaN
1	10	2	16	17	1	NaN	2	1800	NaN	1	NaN	1299.5	NaN	NaN
1	10	2	16	18	2	NaN	1	1050	NaN	1	NaN	1155.5	NaN	NaN
1	10	2	16	19	1	NaN	2	1200	NaN	1	NaN	1048.5	NaN	NaN
1	10	2	16	20	2	NaN	1	750	NaN	1	NaN	655.5	NaN	NaN
1	10	2	16	21	1	NaN	2	1350	NaN	1	NaN	1381.6	NaN	NaN
1	10	2	16	22	2	NaN	1	450	NaN	1	NaN	477.6	NaN	NaN
1	10	2	16	23	1	NaN	2	1350	NaN	1	NaN	1478.6	NaN	NaN
1	10	2	16	24	2	NaN	1	750	NaN	1	NaN	858.6	NaN	NaN
1	10	2	16	25	1	NaN	2	1650	NaN	1	NaN	1379.6	NaN	NaN
1	10	2	16	26	2	NaN	1	900	NaN	1	NaN	881.6	NaN	NaN
1	10	2	16	27	1	NaN	2	1800	NaN	1	NaN	1794.6	NaN	NaN
1	10	2	16	28	2	NaN	1	900	NaN	1	NaN	1072.6	NaN	NaN
1	10	2	16	29	1	NaN	2	1500	NaN	1	NaN	1674.7	NaN	NaN
1	10	2	16	30	2	NaN	1	900	NaN	1	NaN	884.7	NaN	NaN
1	10	2	16	31	1	NaN	2	1200	NaN	1	NaN	1083.7	NaN	NaN
1	10	2	16	32	2	NaN	1	600	NaN	1	NaN	617.6	NaN	NaN
1	10	2	16	33	1	NaN	2	1500	NaN	1	NaN	1345.6	NaN	NaN
1	10	2	16	34	2	NaN	1	900	NaN	1	NaN	862.6	NaN	NaN
1	10	2	16	35	1	NaN	2	1650	NaN	1	NaN	1592.6	NaN	NaN
1	10	2	16	36	2	NaN	1	450	NaN	1	NaN	496.6	NaN	NaN
1	10	2	16	37	1	NaN	2	1350	NaN	1	NaN	1394.6	NaN	NaN
1	10	2	16	38	2	NaN	1	1050	NaN	1	NaN	968.7	NaN	NaN
1	10	2	16	39	1	NaN	2	1350	NaN	1	NaN	1365.7	NaN	NaN
1	10	2	16	40	2	NaN	1	750	NaN	1	NaN	789.7	NaN	NaN

[truncated: 10 more sheets: 11, 12, 13, 14, 15, 16, 17, 18, 19, 20]
