# Supplementary material for: Concomitant motor responses facilitate the acquisition of multiple timing priors beyond upper-limb contexts
Source: iScience. 2026 Feb 17;29(3):115051. doi: 10.1016/j.isci.2026.115051 (PMC12992963; doi:10.1016/j.isci.2026.115051)
Supplement: Data S1. This zipped file includes the data and analysis code to reproduce the results reported in this study, together with a README file [file mmc2.zip › Data S1/Data_Exp2.xlsx]

## Sheet: 1
									response		TR		extra response
experiment	participant	handedness (1: left, 2: right)	session	trial/session	stim (1: green, 2: orange)	CMR	prior (1: short, 2: long)	TS	L	R	L	R	L	R
2	1	2	1	1	1	1	2	1350	1	1	1149.7	1152.6	NaN	NaN
2	1	2	1	2	2	NaN	1	1050	NaN	1	NaN	1053.7	NaN	NaN
2	1	2	1	3	1	1	2	1350	1	1	1189.6	1185.6	NaN	NaN
2	1	2	1	4	2	NaN	1	750	NaN	1	NaN	665.8	NaN	NaN
2	1	2	1	5	1	1	2	1800	1	1	1355.7	1305.7	NaN	NaN
2	1	2	1	6	2	NaN	1	450	NaN	1	NaN	472.7	NaN	NaN
2	1	2	1	7	1	1	2	1650	1	1	1378.7	1365.7	NaN	NaN
2	1	2	1	8	2	NaN	1	600	NaN	1	NaN	552.7	NaN	NaN
2	1	2	1	9	1	1	2	1800	1	1	1738.7	1728.7	NaN	NaN
2	1	2	1	10	2	NaN	1	750	NaN	1	NaN	807.7	NaN	NaN
2	1	2	1	11	1	1	2	1650	1	1	1415.7	1410.7	NaN	NaN
2	1	2	1	12	2	NaN	1	450	NaN	1	NaN	391.7	NaN	NaN
2	1	2	1	13	1	1	2	1200	1	1	1049.7	1039.7	NaN	NaN
2	1	2	1	14	2	NaN	1	900	NaN	1	NaN	977.7	NaN	NaN
2	1	2	1	15	1	1	2	1650	1	1	1480.8	1438.8	NaN	NaN
2	1	2	1	16	2	NaN	1	450	NaN	1	NaN	431.8	NaN	NaN
2	1	2	1	17	1	1	2	1200	1	1	1177.7	1166.8	NaN	NaN
2	1	2	1	18	2	NaN	1	900	NaN	1	NaN	997.8	NaN	NaN
2	1	2	1	19	1	1	2	1200	1	1	1006.7	979.8	NaN	NaN
2	1	2	1	20	2	NaN	1	900	NaN	1	NaN	812.8	NaN	NaN
2	1	2	1	21	1	1	2	1650	1	1	1471.7	1416.8	NaN	NaN
2	1	2	1	22	2	NaN	1	900	NaN	1	NaN	856.8	NaN	NaN
2	1	2	1	23	1	1	2	1800	1	1	1613.8	1617.7	NaN	NaN
2	1	2	1	24	2	NaN	1	600	NaN	1	NaN	538.8	NaN	NaN
2	1	2	1	25	1	1	2	1350	1	1	1448.7	1370.7	NaN	NaN
2	1	2	1	26	2	NaN	1	750	NaN	1	NaN	862.8	NaN	NaN
2	1	2	1	27	1	1	2	1500	1	1	1337.8	1326.9	NaN	NaN
2	1	2	1	28	2	NaN	1	1050	NaN	1	NaN	940.8	NaN	NaN
2	1	2	1	29	1	1	2	1500	1	1	1349.8	1344.8	NaN	NaN
2	1	2	1	30	2	NaN	1	750	NaN	1	NaN	672.8	NaN	NaN
2	1	2	1	31	1	1	2	1500	1	1	1535.8	1508.8	NaN	NaN
2	1	2	1	32	2	NaN	1	450	NaN	1	NaN	515.8	NaN	NaN
2	1	2	1	33	1	1	2	1350	1	1	1371.8	1386.8	NaN	NaN
2	1	2	1	34	2	NaN	1	600	NaN	1	NaN	543.8	NaN	NaN
2	1	2	1	35	1	1	2	1500	1	1	1253.8	1251.8	NaN	NaN
2	1	2	1	36	2	NaN	1	1050	NaN	1	NaN	956.8	NaN	NaN
2	1	2	1	37	1	1	2	1800	1	1	1503.7	1494.8	NaN	NaN
2	1	2	1	38	2	NaN	1	600	NaN	1	NaN	546.9	NaN	NaN
2	1	2	1	39	1	1	2	1200	1	1	1189.9	1191.8	NaN	NaN
2	1	2	1	40	2	NaN	1	1050	NaN	1	NaN	1147.8	NaN	NaN
2	1	2	2	1	1	1	2	1650	1	1	1650.9	1639.9	NaN	NaN
2	1	2	2	2	2	NaN	1	900	NaN	1	NaN	853.9	NaN	NaN
2	1	2	2	3	1	1	2	1200	1	1	1212.9	1220.9	NaN	NaN
2	1	2	2	4	2	NaN	1	600	NaN	1	NaN	588	NaN	NaN
2	1	2	2	5	1	1	2	1350	1	1	1240	1236	NaN	NaN
2	1	2	2	6	2	NaN	1	900	NaN	1	NaN	785	NaN	NaN
2	1	2	2	7	1	1	2	1350	1	1	1241	1246	NaN	NaN
2	1	2	2	8	2	NaN	1	450	NaN	1	NaN	597	NaN	NaN
2	1	2	2	9	1	1	2	1650	1	1	1104.9	1104	NaN	NaN
2	1	2	2	10	2	NaN	1	600	NaN	1	NaN	560	NaN	NaN
2	1	2	2	11	1	1	2	1800	1	1	1788.9	1771	NaN	NaN
2	1	2	2	12	2	NaN	1	600	NaN	1	NaN	550	NaN	NaN
2	1	2	2	13	1	1	2	1200	1	1	1253.9	1260.9	NaN	NaN
2	1	2	2	14	2	NaN	1	1050	NaN	1	NaN	1126.9	NaN	NaN
2	1	2	2	15	1	1	2	1800	1	1	1576.9	1556	NaN	NaN
2	1	2	2	16	2	NaN	1	450	NaN	1	NaN	442	NaN	NaN
2	1	2	2	17	1	1	2	1500	1	1	1387	1402	NaN	NaN
2	1	2	2	18	2	NaN	1	750	NaN	1	NaN	650	NaN	NaN
2	1	2	2	19	1	1	2	1200	1	1	1330	1288	NaN	NaN
2	1	2	2	20	2	NaN	1	600	NaN	1	NaN	478	NaN	NaN
2	1	2	2	21	1	1	2	1500	1	1	1450	1459	NaN	NaN
2	1	2	2	22	2	NaN	1	450	NaN	1	NaN	428.1	NaN	NaN
2	1	2	2	23	1	1	2	1800	1	1	1741	1756	NaN	NaN
2	1	2	2	24	2	NaN	1	750	NaN	1	NaN	764	NaN	NaN
2	1	2	2	25	1	1	2	1350	1	1	1319	1337	NaN	NaN
2	1	2	2	26	2	NaN	1	1050	NaN	1	NaN	1081	NaN	NaN
2	1	2	2	27	1	1	2	1200	1	1	1117	1110.1	NaN	NaN
2	1	2	2	28	2	NaN	1	450	NaN	1	NaN	485.1	NaN	NaN
2	1	2	2	29	1	1	2	1500	1	1	1414.1	1432	NaN	NaN
2	1	2	2	30	2	NaN	1	750	NaN	1	NaN	646	NaN	NaN
2	1	2	2	31	1	1	2	1800	1	1	1677.1	1700	NaN	NaN
2	1	2	2	32	2	NaN	1	900	NaN	1	NaN	2660	NaN	NaN
2	1	2	2	33	1	1	2	1650	1	1	1464	1455.1	NaN	NaN
2	1	2	2	34	2	NaN	1	1050	NaN	1	NaN	975	NaN	NaN
2	1	2	2	35	1	1	2	1350	1	1	1268.1	1298	NaN	NaN
2	1	2	2	36	2	NaN	1	750	NaN	1	NaN	745.1	NaN	NaN
2	1	2	2	37	1	1	2	1650	1	1	1606	1693	NaN	NaN
2	1	2	2	38	2	NaN	1	900	NaN	1	NaN	834.1	NaN	NaN
2	1	2	2	39	1	1	2	1500	1	1	1562.1	1550.1	NaN	NaN
2	1	2	2	40	2	NaN	1	1050	NaN	1	NaN	1040	NaN	NaN
2	1	2	3	1	1	1	2	1350	1	1	1269.1	1286.1	NaN	NaN
2	1	2	3	2	2	NaN	1	450	NaN	1	NaN	543.1	NaN	NaN
2	1	2	3	3	1	1	2	1200	1	1	1109.2	1118.2	NaN	NaN
2	1	2	3	4	2	NaN	1	450	NaN	1	NaN	418.2	NaN	NaN
2	1	2	3	5	1	1	2	1350	1	1	1286.2	1297.2	NaN	NaN
2	1	2	3	6	2	NaN	1	1050	NaN	1	NaN	1059.2	NaN	NaN
2	1	2	3	7	1	1	2	1500	1	1	1521.2	1507.2	NaN	NaN
2	1	2	3	8	2	NaN	1	600	NaN	1	NaN	581.2	NaN	1
2	1	2	3	9	1	1	2	1800	1	1	1798.2	1791.2	NaN	NaN
2	1	2	3	10	2	NaN	1	600	NaN	1	NaN	590.2	NaN	NaN
2	1	2	3	11	1	1	2	1650	1	1	1633.2	1641.1	NaN	NaN
2	1	2	3	12	2	NaN	1	1050	NaN	1	NaN	1085.2	NaN	NaN
2	1	2	3	13	1	1	2	1200	1	1	1132.2	1133.1	NaN	NaN
2	1	2	3	14	2	NaN	1	750	NaN	1	NaN	731.3	NaN	NaN
2	1	2	3	15	1	1	2	1800	1	1	1586.2	1563.3	NaN	NaN
2	1	2	3	16	2	NaN	1	900	NaN	1	NaN	964.3	NaN	NaN
2	1	2	3	17	1	1	2	1500	1	1	1519.2	1516.3	NaN	NaN
2	1	2	3	18	2	NaN	1	750	NaN	1	NaN	662.3	NaN	NaN
2	1	2	3	19	1	1	2	1650	1	1	1718.2	1713.3	NaN	NaN
2	1	2	3	20	2	NaN	1	450	NaN	1	NaN	442.2	NaN	NaN
2	1	2	3	21	1	1	2	1350	1	1	1358.2	1385.2	NaN	NaN
2	1	2	3	22	2	NaN	1	750	NaN	1	NaN	767.2	NaN	NaN
2	1	2	3	23	1	1	2	1650	1	1	1738.2	1727.2	NaN	NaN
2	1	2	3	24	2	NaN	1	600	NaN	1	NaN	569.2	NaN	NaN
2	1	2	3	25	1	1	2	1650	1	1	1525.3	1529.3	NaN	NaN
2	1	2	3	26	2	NaN	1	900	NaN	1	NaN	840.3	NaN	NaN
2	1	2	3	27	1	1	2	1500	1	1	1640.2	1619.3	NaN	NaN
2	1	2	3	28	2	NaN	1	600	NaN	1	NaN	648.3	NaN	NaN
2	1	2	3	29	1	1	2	1200	1	1	1231.3	1236.3	NaN	NaN
2	1	2	3	30	2	NaN	1	900	NaN	1	NaN	932.3	NaN	NaN
2	1	2	3	31	1	1	2	1500	1	1	1327.3	1340.2	NaN	NaN
2	1	2	3	32	2	NaN	1	900	NaN	1	NaN	852.3	NaN	NaN
2	1	2	3	33	1	1	2	1800	1	1	1650.2	1646.3	NaN	NaN
2	1	2	3	34	2	NaN	1	450	NaN	1	NaN	485.3	NaN	NaN
2	1	2	3	35	1	1	2	1200	1	1	1340.2	1334.3	NaN	NaN
2	1	2	3	36	2	NaN	1	1050	NaN	1	NaN	1006.4	NaN	NaN
2	1	2	3	37	1	1	2	1350	1	1	1346.3	1335.4	NaN	NaN
2	1	2	3	38	2	NaN	1	750	NaN	1	NaN	854.4	NaN	NaN
2	1	2	3	39	1	1	2	1800	1	1	1507.3	1505.4	NaN	NaN
2	1	2	3	40	2	NaN	1	1050	NaN	1	NaN	1266.4	NaN	NaN
2	1	2	4	1	1	1	2	1800	1	1	1544.4	1542.4	NaN	NaN
2	1	2	4	2	2	NaN	1	600	NaN	1	NaN	574.4	NaN	NaN
2	1	2	4	3	1	1	2	1350	1	1	1326.4	1305.4	NaN	NaN
2	1	2	4	4	2	NaN	1	1050	NaN	1	NaN	1127.5	NaN	NaN
2	1	2	4	5	1	1	2	1350	1	1	1142.5	1156.4	NaN	NaN
2	1	2	4	6	2	NaN	1	450	NaN	1	NaN	572.5	NaN	NaN
2	1	2	4	7	1	1	2	1650	1	1	1438.5	1426.5	NaN	NaN
2	1	2	4	8	2	NaN	1	450	NaN	1	NaN	425.5	NaN	NaN
2	1	2	4	9	1	1	2	1200	1	1	1313.4	1292.5	NaN	NaN
2	1	2	4	10	2	NaN	1	450	NaN	1	NaN	466.5	NaN	NaN
2	1	2	4	11	1	1	2	1650	1	1	1396.4	1403.4	NaN	NaN
2	1	2	4	12	2	NaN	1	900	NaN	1	NaN	1010.5	NaN	NaN
2	1	2	4	13	1	1	2	1500	1	1	1407.4	1393.4	NaN	NaN
2	1	2	4	14	2	NaN	1	900	NaN	1	NaN	927.4	NaN	NaN
2	1	2	4	15	1	1	2	1200	1	1	1195.4	1162.4	NaN	NaN
2	1	2	4	16	2	NaN	1	1050	NaN	1	NaN	1186.5	NaN	NaN
2	1	2	4	17	1	1	2	1500	1	1	1364.5	1380.5	NaN	NaN
2	1	2	4	18	2	NaN	1	900	NaN	1	NaN	877.5	NaN	NaN
2	1	2	4	19	1	1	2	1800	1	1	1716.5	1743.5	NaN	NaN
2	1	2	4	20	2	NaN	1	750	NaN	1	NaN	756.5	NaN	NaN
2	1	2	4	21	1	1	2	1800	1	1	1585.5	1556.5	NaN	NaN
2	1	2	4	22	2	NaN	1	600	NaN	1	NaN	602.5	NaN	NaN
2	1	2	4	23	1	1	2	1350	1	1	1452.5	1425.5	NaN	NaN
2	1	2	4	24	2	NaN	1	1050	NaN	1	NaN	1094.5	NaN	NaN
2	1	2	4	25	1	1	2	1200	1	1	1176.5	1141.5	NaN	NaN
2	1	2	4	26	2	NaN	1	900	NaN	1	NaN	907.6	NaN	NaN
2	1	2	4	27	1	1	2	1200	1	1	1017.5	1005.6	NaN	NaN
2	1	2	4	28	2	NaN	1	750	NaN	1	NaN	758.6	NaN	NaN
2	1	2	4	29	1	1	2	1800	1	1	1743.5	1725.6	NaN	NaN
2	1	2	4	30	2	NaN	1	600	NaN	1	NaN	476.5	NaN	NaN
2	1	2	4	31	1	1	2	1350	1	1	1481.5	1465.6	NaN	NaN
2	1	2	4	32	2	NaN	1	750	NaN	1	NaN	741.6	NaN	NaN
2	1	2	4	33	1	1	2	1500	1	1	1262.5	1238.6	NaN	NaN
2	1	2	4	34	2	NaN	1	750	NaN	1	NaN	653.6	NaN	NaN
2	1	2	4	35	1	1	2	1500	1	1	1523.6	1467.6	NaN	NaN
2	1	2	4	36	2	NaN	1	600	NaN	1	NaN	525.5	NaN	NaN
2	1	2	4	37	1	1	2	1650	1	1	1575.5	1571.5	NaN	NaN
2	1	2	4	38	2	NaN	1	1050	NaN	1	NaN	1050.6	NaN	NaN
2	1	2	4	39	1	1	2	1650	1	1	1666.6	1613.6	NaN	NaN
2	1	2	4	40	2	NaN	1	450	NaN	1	NaN	455.6	NaN	NaN
2	1	2	5	1	1	1	2	1500	1	1	2890.8	2888.9	NaN	NaN
2	1	2	5	2	2	NaN	1	600	NaN	1	NaN	566.9	NaN	NaN
2	1	2	5	3	1	1	2	1350	1	1	1348.8	1311	NaN	NaN
2	1	2	5	4	2	NaN	1	750	NaN	1	NaN	777	NaN	NaN
2	1	2	5	5	1	1	2	1800	1	1	1834.9	1811	NaN	NaN
2	1	2	5	6	2	NaN	1	450	NaN	1	NaN	436	NaN	NaN
2	1	2	5	7	1	1	2	1800	1	1	1801	1801.9	NaN	NaN
2	1	2	5	8	2	NaN	1	900	NaN	1	NaN	927	NaN	NaN
2	1	2	5	9	1	1	2	1200	1	1	1362.9	1342	NaN	NaN
2	1	2	5	10	2	NaN	1	750	NaN	1	NaN	607.9	NaN	NaN
2	1	2	5	11	1	1	2	1650	1	1	1701	1646	NaN	NaN
2	1	2	5	12	2	NaN	1	600	NaN	1	NaN	544.9	NaN	NaN
2	1	2	5	13	1	1	2	1200	1	1	1360.9	1345.9	NaN	NaN
2	1	2	5	14	2	NaN	1	450	NaN	1	NaN	465.9	NaN	NaN
2	1	2	5	15	1	1	2	1500	1	1	1327.9	1313.9	NaN	NaN
2	1	2	5	16	2	NaN	1	1050	NaN	1	NaN	1205	NaN	NaN
2	1	2	5	17	1	1	2	1500	1	1	1366	1370	NaN	NaN
2	1	2	5	18	2	NaN	1	1050	NaN	1	NaN	1147	NaN	NaN
2	1	2	5	19	1	1	2	1650	1	1	1459	1453	NaN	NaN
2	1	2	5	20	2	NaN	1	900	NaN	1	NaN	941	NaN	NaN
2	1	2	5	21	1	1	2	1200	1	1	1133	1158	NaN	NaN
2	1	2	5	22	2	NaN	1	900	NaN	1	NaN	856	NaN	NaN
2	1	2	5	23	1	1	2	1200	1	1	1308.9	1288	NaN	NaN
2	1	2	5	24	2	NaN	1	1050	NaN	1	NaN	1014	NaN	NaN
2	1	2	5	25	1	1	2	1800	1	1	1729.9	1712	NaN	NaN
2	1	2	5	26	2	NaN	1	750	NaN	1	NaN	662	NaN	NaN
2	1	2	5	27	1	1	2	1350	1	1	1464	1419.1	NaN	NaN
2	1	2	5	28	2	NaN	1	450	NaN	1	NaN	467	NaN	NaN
2	1	2	5	29	1	1	2	1800	1	1	1958	1924	NaN	NaN
2	1	2	5	30	2	NaN	1	1050	NaN	1	NaN	1059.1	NaN	NaN
2	1	2	5	31	1	1	2	1650	1	1	1682	1661.1	NaN	NaN
2	1	2	5	32	2	NaN	1	600	NaN	1	NaN	567	NaN	NaN
2	1	2	5	33	1	1	2	1350	1	1	1301	1336	NaN	NaN
2	1	2	5	34	2	NaN	1	600	NaN	1	NaN	565	NaN	NaN
2	1	2	5	35	1	1	2	1650	1	1	1582	1545	NaN	NaN
2	1	2	5	36	2	NaN	1	750	NaN	1	NaN	602	NaN	NaN
2	1	2	5	37	1	1	2	1500	1	1	1391	1384	NaN	NaN
2	1	2	5	38	2	NaN	1	900	NaN	1	NaN	1038.1	NaN	NaN
2	1	2	5	39	1	1	2	1350	1	1	1409.1	1388.1	NaN	NaN
2	1	2	5	40	2	NaN	1	450	NaN	1	NaN	548.1	NaN	NaN
2	1	2	6	1	1	1	2	1650	1	1	3135.1	3113.1	NaN	NaN
2	1	2	6	2	2	NaN	1	900	NaN	1	NaN	774.1	NaN	NaN
2	1	2	6	3	1	1	2	1200	1	1	1249.1	1238.1	NaN	NaN
2	1	2	6	4	2	NaN	1	750	NaN	1	NaN	766.1	NaN	NaN
2	1	2	6	5	1	1	2	1500	1	1	1497.2	1458.2	NaN	NaN
2	1	2	6	6	2	NaN	1	450	NaN	1	NaN	517.2	NaN	NaN
2	1	2	6	7	1	1	2	1650	1	1	1497.2	1482.2	NaN	NaN
2	1	2	6	8	2	NaN	1	900	NaN	1	NaN	1020.2	NaN	NaN
2	1	2	6	9	1	1	2	1650	1	1	1308.2	1359.2	NaN	NaN
2	1	2	6	10	2	NaN	1	600	NaN	1	NaN	593.2	NaN	NaN
2	1	2	6	11	1	1	2	1800	1	1	1949.1	1931.2	NaN	NaN
2	1	2	6	12	2	NaN	1	600	NaN	1	NaN	559.2	NaN	NaN
2	1	2	6	13	1	1	2	1350	1	1	1361.1	1333.2	NaN	NaN
2	1	2	6	14	2	NaN	1	1050	NaN	1	NaN	1115.2	NaN	NaN
2	1	2	6	15	1	1	2	1350	1	1	1472.2	1434.3	NaN	NaN
2	1	2	6	16	2	NaN	1	1050	NaN	1	NaN	981.3	NaN	NaN
2	1	2	6	17	1	1	2	1800	1	1	1464.2	1430.2	NaN	NaN
2	1	2	6	18	2	NaN	1	750	NaN	1	NaN	681.3	NaN	NaN
2	1	2	6	19	1	1	2	1800	1	1	1678.2	1595.2	NaN	NaN
2	1	2	6	20	2	NaN	1	750	NaN	1	NaN	758.2	NaN	NaN
2	1	2	6	21	1	1	2	1200	1	1	1342.2	1304.2	NaN	NaN
2	1	2	6	22	2	NaN	1	450	NaN	1	NaN	457.2	NaN	NaN
2	1	2	6	23	1	1	2	1200	1	1	1145.2	1125.3	NaN	NaN
2	1	2	6	24	2	NaN	1	450	NaN	1	NaN	480.2	NaN	NaN
2	1	2	6	25	1	1	2	1650	1	1	1450.2	1435.2	NaN	NaN
2	1	2	6	26	2	NaN	1	750	NaN	1	NaN	874.2	NaN	NaN
2	1	2	6	27	1	1	2	1350	1	1	1245.3	1228.3	NaN	NaN
2	1	2	6	28	2	NaN	1	600	NaN	1	NaN	479.3	NaN	NaN
2	1	2	6	29	1	1	2	1200	1	1	1310.2	1282.3	NaN	NaN
2	1	2	6	30	2	NaN	1	900	NaN	1	NaN	822.3	NaN	NaN
2	1	2	6	31	1	1	2	1500	1	1	1515.3	1489.3	NaN	NaN
2	1	2	6	32	2	NaN	1	450	NaN	1	NaN	474.3	NaN	NaN
2	1	2	6	33	1	1	2	1500	1	1	1637.2	1626.3	NaN	NaN
2	1	2	6	34	2	NaN	1	1050	NaN	1	NaN	1117.3	NaN	NaN
2	1	2	6	35	1	1	2	1800	1	1	1585.3	1599.2	NaN	NaN
2	1	2	6	36	2	NaN	1	1050	NaN	1	NaN	1100.3	NaN	NaN
2	1	2	6	37	1	1	2	1500	1	1	1392.2	1385.3	NaN	NaN
2	1	2	6	38	2	NaN	1	600	NaN	1	NaN	517.4	NaN	NaN
2	1	2	6	39	1	1	2	1350	1	1	1332.3	1321.3	NaN	NaN
2	1	2	6	40	2	NaN	1	900	NaN	1	NaN	851.3	NaN	NaN
2	1	2	7	1	1	1	2	1800	1	1	1669.3	1645.4	NaN	NaN
2	1	2	7	2	2	NaN	1	900	NaN	1	NaN	815.4	NaN	NaN
2	1	2	7	3	1	1	2	1650	1	1	1644.3	1609.4	NaN	NaN
2	1	2	7	4	2	NaN	1	900	NaN	1	NaN	823.5	NaN	NaN
2	1	2	7	5	1	1	2	1200	1	1	1366.4	1345.4	NaN	NaN
2	1	2	7	6	2	NaN	1	600	NaN	1	NaN	618.5	NaN	NaN
2	1	2	7	7	1	1	2	1350	1	1	1180.4	1166.5	NaN	NaN
2	1	2	7	8	2	NaN	1	900	NaN	1	NaN	840.4	NaN	NaN
2	1	2	7	9	1	1	2	1500	1	1	1525.4	1510.4	NaN	NaN
2	1	2	7	10	2	NaN	1	900	NaN	1	NaN	992.4	NaN	NaN
2	1	2	7	11	1	1	2	1500	1	1	1437.4	1439.4	NaN	NaN
2	1	2	7	12	2	NaN	1	1050	NaN	1	NaN	1063.4	NaN	NaN
2	1	2	7	13	1	1	2	1800	1	1	1732.4	1733.4	NaN	NaN
2	1	2	7	14	2	NaN	1	750	NaN	1	NaN	754.4	NaN	NaN
2	1	2	7	15	1	1	2	1350	1	1	1424.5	1413.5	NaN	NaN
2	1	2	7	16	2	NaN	1	750	NaN	1	NaN	751.5	NaN	NaN
2	1	2	7	17	1	1	2	1200	1	1	1130.5	1111.5	NaN	NaN
2	1	2	7	18	2	NaN	1	600	NaN	1	NaN	591.5	NaN	NaN
2	1	2	7	19	1	1	2	1650	1	1	1761.5	1713.5	NaN	NaN
2	1	2	7	20	2	NaN	1	600	NaN	1	NaN	513.5	NaN	NaN
2	1	2	7	21	1	1	2	1200	1	1	1264.4	1250.5	NaN	NaN
2	1	2	7	22	2	NaN	1	450	NaN	1	NaN	404.5	NaN	NaN
2	1	2	7	23	1	1	2	1650	1	1	1383.4	1375.5	NaN	NaN
2	1	2	7	24	2	NaN	1	450	NaN	1	NaN	357.5	NaN	NaN
2	1	2	7	25	1	1	2	1650	1	1	1562.4	1514.5	NaN	NaN
2	1	2	7	26	2	NaN	1	1050	NaN	1	NaN	1114.5	NaN	NaN
2	1	2	7	27	1	1	2	1500	1	1	1336.5	1315.6	NaN	NaN
2	1	2	7	28	2	NaN	1	450	NaN	1	NaN	426.6	NaN	NaN
2	1	2	7	29	1	1	2	1200	1	1	1369.5	1340.5	NaN	NaN
2	1	2	7	30	2	NaN	1	750	NaN	1	NaN	708.5	NaN	NaN
2	1	2	7	31	1	1	2	1350	1	1	1181.5	1146.5	NaN	NaN
2	1	2	7	32	2	NaN	1	450	NaN	1	NaN	472.5	NaN	NaN
2	1	2	7	33	1	1	2	1800	1	1	1736.5	1721.5	NaN	NaN
2	1	2	7	34	2	NaN	1	1050	NaN	1	NaN	1046.5	NaN	NaN
2	1	2	7	35	1	1	2	1350	1	1	1324.5	1310.5	NaN	NaN
2	1	2	7	36	2	NaN	1	1050	NaN	1	NaN	880.5	NaN	NaN
2	1	2	7	37	1	1	2	1800	1	1	1769.5	1716.5	NaN	NaN
2	1	2	7	38	2	NaN	1	750	NaN	1	NaN	768.6	NaN	NaN
2	1	2	7	39	1	1	2	1500	1	1	1226.5	1211.6	NaN	NaN
2	1	2	7	40	2	NaN	1	600	NaN	1	NaN	526.6	NaN	NaN
2	1	2	8	1	1	1	2	1500	1	1	1496.6	1458.6	NaN	NaN
2	1	2	8	2	2	NaN	1	600	NaN	1	NaN	536.6	NaN	NaN
2	1	2	8	3	1	1	2	1650	1	1	1354.6	1313.6	NaN	NaN
2	1	2	8	4	2	NaN	1	750	NaN	1	NaN	693.7	NaN	NaN
2	1	2	8	5	1	1	2	1350	1	1	1419.7	1403.7	NaN	NaN
2	1	2	8	6	2	NaN	1	1050	NaN	1	NaN	1000.7	NaN	NaN
2	1	2	8	7	1	1	2	1500	1	1	1420.6	1396.7	NaN	NaN
2	1	2	8	8	2	NaN	1	900	NaN	1	NaN	898.7	NaN	NaN
2	1	2	8	9	1	1	2	1350	1	1	1395.6	1393.7	NaN	NaN
2	1	2	8	10	2	NaN	1	600	NaN	1	NaN	664.7	NaN	NaN
2	1	2	8	11	1	1	2	1200	1	1	1184.6	1178.6	NaN	NaN
2	1	2	8	12	2	NaN	1	450	NaN	1	NaN	426.7	NaN	NaN
2	1	2	8	13	1	1	2	1200	1	1	1322.6	1224.6	NaN	NaN
2	1	2	8	14	2	NaN	1	1050	NaN	1	NaN	1053.7	NaN	NaN
2	1	2	8	15	1	1	2	1650	1	1	1504.6	1482.6	NaN	NaN
2	1	2	8	16	2	NaN	1	1050	NaN	1	NaN	1230.7	NaN	NaN
2	1	2	8	17	1	1	2	1200	1	1	1290.7	1252.8	NaN	NaN
2	1	2	8	18	2	NaN	1	900	NaN	1	NaN	845.8	NaN	NaN
2	1	2	8	19	1	1	2	1350	1	1	1299.7	1244.7	NaN	NaN
2	1	2	8	20	2	NaN	1	600	NaN	1	NaN	555.8	NaN	NaN
2	1	2	8	21	1	1	2	1800	1	1	1495.7	1447.7	NaN	NaN
2	1	2	8	22	2	NaN	1	600	NaN	1	NaN	590.7	NaN	NaN
2	1	2	8	23	1	1	2	1500	1	1	1302.7	1281.7	NaN	NaN
2	1	2	8	24	2	NaN	1	750	NaN	1	NaN	764.7	NaN	NaN
2	1	2	8	25	1	1	2	1650	1	1	1565.7	1533.7	NaN	NaN
2	1	2	8	26	2	NaN	1	750	NaN	1	NaN	670.8	NaN	NaN
2	1	2	8	27	1	1	2	1650	1	1	1609.8	1594.8	NaN	NaN
2	1	2	8	28	2	NaN	1	1050	NaN	1	NaN	949.8	NaN	NaN
2	1	2	8	29	1	1	2	1200	1	1	1113.7	1072.8	NaN	NaN
2	1	2	8	30	2	NaN	1	900	NaN	1	NaN	918.8	NaN	NaN
2	1	2	8	31	1	1	2	1500	1	1	1472.7	1441.8	NaN	NaN
2	1	2	8	32	2	NaN	1	450	NaN	1	NaN	490.8	NaN	NaN
2	1	2	8	33	1	1	2	1350	1	1	1502.7	1480.8	NaN	NaN
2	1	2	8	34	2	NaN	1	450	NaN	1	NaN	412.8	NaN	NaN
2	1	2	8	35	1	1	2	1800	1	1	1599.7	1553.8	NaN	NaN
2	1	2	8	36	2	NaN	1	750	NaN	1	NaN	799.7	NaN	NaN
2	1	2	8	37	1	1	2	1800	1	1	1740.7	1713.8	NaN	NaN
2	1	2	8	38	2	NaN	1	900	NaN	1	NaN	818.9	NaN	NaN
2	1	2	8	39	1	1	2	1800	1	1	1522.8	1498.8	NaN	NaN
2	1	2	8	40	2	NaN	1	450	NaN	1	NaN	480.8	NaN	NaN
2	1	2	9	1	1	1	2	1650	1	1	1738	1721.1	NaN	NaN
2	1	2	9	2	2	NaN	1	900	NaN	1	NaN	880.1	NaN	NaN
2	1	2	9	3	1	1	2	1650	1	1	1366	1361.1	NaN	NaN
2	1	2	9	4	2	NaN	1	900	NaN	1	NaN	865.2	NaN	NaN
2	1	2	9	5	1	1	2	1200	1	1	1147.1	1125.2	NaN	NaN
2	1	2	9	6	2	NaN	1	600	NaN	1	NaN	561.2	NaN	NaN
2	1	2	9	7	1	1	2	1650	1	1	1430.1	1419.2	NaN	NaN
2	1	2	9	8	2	NaN	1	600	NaN	1	NaN	574.2	NaN	NaN
2	1	2	9	9	1	1	2	1200	1	1	1224.1	1213.2	1	NaN
2	1	2	9	10	2	NaN	1	1050	NaN	1	NaN	923.2	NaN	NaN
2	1	2	9	11	1	1	2	1500	1	1	1451.1	1439.1	NaN	NaN
2	1	2	9	12	2	NaN	1	450	NaN	1	NaN	427.1	NaN	NaN
2	1	2	9	13	1	1	2	1800	1	1	1849.1	1848.1	NaN	NaN
2	1	2	9	14	2	NaN	1	1050	NaN	1	NaN	1105.1	NaN	NaN
2	1	2	9	15	1	1	2	1800	1	1	1575.2	1507.2	NaN	NaN
2	1	2	9	16	2	NaN	1	900	NaN	1	NaN	715.2	NaN	NaN
2	1	2	9	17	1	1	2	1350	1	1	1332.2	1327.2	NaN	NaN
2	1	2	9	18	2	NaN	1	750	NaN	1	NaN	803.3	NaN	NaN
2	1	2	9	19	1	1	2	1350	1	1	1444.1	1425.2	NaN	NaN
2	1	2	9	20	2	NaN	1	900	NaN	1	NaN	934.2	NaN	NaN
2	1	2	9	21	1	1	2	1650	1	1	1809.2	1783.2	NaN	NaN
2	1	2	9	22	2	NaN	1	750	NaN	1	NaN	696.2	NaN	NaN
2	1	2	9	23	1	1	2	1800	1	1	1827.2	1824.2	NaN	NaN
2	1	2	9	24	2	NaN	1	450	NaN	1	NaN	487.2	NaN	NaN
2	1	2	9	25	1	1	2	1350	1	1	1183.2	1182.2	NaN	NaN
2	1	2	9	26	2	NaN	1	450	NaN	1	NaN	402.3	NaN	NaN
2	1	2	9	27	1	1	2	1500	1	1	1435.2	1415.3	NaN	NaN
2	1	2	9	28	2	NaN	1	600	NaN	1	NaN	605.3	NaN	NaN
2	1	2	9	29	1	1	2	1350	1	1	1157.2	1127.3	NaN	NaN
2	1	2	9	30	2	NaN	1	750	NaN	1	NaN	730.3	NaN	NaN
2	1	2	9	31	1	1	2	1200	1	1	1183.3	1184.2	NaN	NaN
2	1	2	9	32	2	NaN	1	600	NaN	1	NaN	491.2	NaN	NaN
2	1	2	9	33	1	1	2	1500	1	1	1589.2	1578.2	NaN	NaN
2	1	2	9	34	2	NaN	1	1050	NaN	1	NaN	1013.2	NaN	NaN
2	1	2	9	35	1	1	2	1500	1	1	1589.2	1588.2	NaN	NaN
2	1	2	9	36	2	NaN	1	450	NaN	1	NaN	558.2	NaN	NaN
2	1	2	9	37	1	1	2	1200	1	1	1221.2	1190.2	NaN	NaN
2	1	2	9	38	2	NaN	1	750	NaN	1	NaN	621.3	NaN	NaN
2	1	2	9	39	1	1	2	1800	1	1	1647.3	1617.3	NaN	NaN
2	1	2	9	40	2	NaN	1	1050	NaN	1	NaN	1132.3	NaN	NaN
2	1	2	10	1	1	1	2	1200	1	1	1135.3	1124.4	NaN	NaN
2	1	2	10	2	2	NaN	1	450	NaN	1	NaN	432.3	NaN	NaN
2	1	2	10	3	1	1	2	1200	1	1	1061.3	1042.4	NaN	NaN
2	1	2	10	4	2	NaN	1	600	NaN	1	NaN	525.3	NaN	NaN
2	1	2	10	5	1	1	2	1350	1	1	1179.4	1142.4	NaN	NaN
2	1	2	10	6	2	NaN	1	750	NaN	1	NaN	676.4	NaN	NaN
2	1	2	10	7	1	1	2	1350	1	1	1131.4	1050.4	NaN	NaN
2	1	2	10	8	2	NaN	1	1050	NaN	1	NaN	991.4	NaN	NaN
2	1	2	10	9	1	1	2	1650	1	1	1407.4	1350.4	NaN	NaN
2	1	2	10	10	2	NaN	1	900	NaN	1	NaN	944.4	NaN	NaN
2	1	2	10	11	1	1	2	1500	1	1	1478.4	1420.4	NaN	NaN
2	1	2	10	12	2	NaN	1	450	NaN	1	NaN	397.4	NaN	NaN
2	1	2	10	13	1	1	2	1200	1	1	1183.4	1163.4	NaN	NaN
2	1	2	10	14	2	NaN	1	750	NaN	1	NaN	696.4	NaN	NaN
2	1	2	10	15	1	1	2	1500	1	1	1399.3	1337.4	NaN	NaN
2	1	2	10	16	2	NaN	1	600	NaN	1	NaN	488.5	NaN	NaN
2	1	2	10	17	1	1	2	1800	1	1	1584.4	1552.5	NaN	NaN
2	1	2	10	18	2	NaN	1	1050	NaN	1	NaN	945.5	NaN	NaN
2	1	2	10	19	1	1	2	1650	1	1	1474.4	1450.5	NaN	NaN
2	1	2	10	20	2	NaN	1	900	NaN	1	NaN	831.4	NaN	NaN
2	1	2	10	21	1	1	2	1800	1	1	1649.4	1610.5	NaN	NaN
2	1	2	10	22	2	NaN	1	900	NaN	1	NaN	1022.5	NaN	NaN
2	1	2	10	23	1	1	2	1800	1	1	1417.4	1395.5	NaN	NaN
2	1	2	10	24	2	NaN	1	750	NaN	1	NaN	695.4	NaN	NaN
2	1	2	10	25	1	1	2	1500	1	1	1444.4	1395.4	NaN	NaN
2	1	2	10	26	2	NaN	1	750	NaN	1	NaN	693.4	NaN	NaN
2	1	2	10	27	1	1	2	1650	1	1	1322.5	1251.5	NaN	NaN
2	1	2	10	28	2	NaN	1	900	NaN	1	NaN	761.5	NaN	NaN
2	1	2	10	29	1	1	2	1650	1	1	1631.5	1619.5	NaN	NaN
2	1	2	10	30	2	NaN	1	600	NaN	1	NaN	641.5	NaN	NaN
2	1	2	10	31	1	1	2	1200	1	1	1261.4	1230.5	NaN	NaN
2	1	2	10	32	2	NaN	1	1050	NaN	1	NaN	932.5	NaN	NaN
2	1	2	10	33	1	1	2	1800	1	1	1713.5	1640.5	NaN	NaN
2	1	2	10	34	2	NaN	1	600	NaN	1	NaN	593.5	NaN	NaN
2	1	2	10	35	1	1	2	1500	1	1	1489.4	1427.5	NaN	NaN
2	1	2	10	36	2	NaN	1	1050	NaN	1	NaN	1024.5	NaN	NaN
2	1	2	10	37	1	1	2	1350	1	1	1184.5	1185.5	NaN	NaN
2	1	2	10	38	2	NaN	1	450	1	1	546.5	527.6	NaN	NaN
2	1	2	10	39	1	1	2	1350	1	1	1397.5	1387.6	NaN	NaN
2	1	2	10	40	2	NaN	1	450	NaN	1	NaN	436.6	NaN	NaN
2	1	2	11	1	1	1	2	1800	1	1	1448.6	1431.7	NaN	NaN
2	1	2	11	2	2	NaN	1	600	NaN	1	NaN	588.6	NaN	NaN
2	1	2	11	3	1	1	2	1500	1	1	1397.5	1377.6	NaN	NaN
2	1	2	11	4	2	NaN	1	750	NaN	1	NaN	689.7	NaN	NaN
2	1	2	11	5	1	1	2	1500	1	1	1550.7	1464.7	NaN	NaN
2	1	2	11	6	2	NaN	1	900	NaN	1	NaN	907.7	NaN	NaN
2	1	2	11	7	1	1	2	1650	1	1	1516.7	1518.6	NaN	NaN
2	1	2	11	8	2	NaN	1	450	NaN	1	NaN	483.7	NaN	NaN
2	1	2	11	9	1	1	2	1350	1	1	1429.6	1394.7	NaN	NaN
2	1	2	11	10	2	NaN	1	1050	NaN	1	NaN	954.6	NaN	NaN
2	1	2	11	11	1	1	2	1650	1	1	1524.6	1481.6	NaN	NaN
2	1	2	11	12	2	NaN	1	450	NaN	1	NaN	430.6	NaN	NaN
2	1	2	11	13	1	1	2	1350	1	1	1410.6	1389.6	NaN	NaN
2	1	2	11	14	2	NaN	1	1050	NaN	1	NaN	1056.6	NaN	NaN
2	1	2	11	15	1	1	2	1500	1	1	1235.7	1197.7	NaN	NaN
2	1	2	11	16	2	NaN	1	450	NaN	1	NaN	483.7	NaN	NaN
2	1	2	11	17	1	1	2	1800	1	1	1644.7	1631.7	NaN	NaN
2	1	2	11	18	2	NaN	1	450	NaN	1	NaN	435.7	NaN	NaN
2	1	2	11	19	1	1	2	1200	1	1	1181.7	1179.7	NaN	NaN
2	1	2	11	20	2	NaN	1	900	NaN	1	NaN	887.7	NaN	NaN
2	1	2	11	21	1	1	2	1350	1	1	1342.7	1281.7	NaN	NaN
2	1	2	11	22	2	NaN	1	750	NaN	1	NaN	773.7	NaN	NaN
2	1	2	11	23	1	1	2	1650	1	1	1469.7	1436.7	NaN	NaN
2	1	2	11	24	2	NaN	1	900	NaN	1	NaN	1028.7	NaN	NaN
2	1	2	11	25	1	1	2	1200	1	1	1210.7	1187.7	NaN	NaN
2	1	2	11	26	2	NaN	1	750	NaN	1	NaN	722.7	NaN	NaN
2	1	2	11	27	1	1	2	1200	1	1	1070.7	1067.8	NaN	NaN
2	1	2	11	28	2	NaN	1	600	NaN	1	NaN	568.8	NaN	NaN
2	1	2	11	29	1	1	2	1500	1	1	1375.7	1374.8	NaN	NaN
2	1	2	11	30	2	NaN	1	1050	NaN	1	NaN	1021.7	NaN	NaN
2	1	2	11	31	1	1	2	1200	1	1	1013.7	978.8	NaN	NaN
2	1	2	11	32	2	NaN	1	600	NaN	1	NaN	506.8	NaN	NaN
2	1	2	11	33	1	1	2	1800	1	1	1560.7	1567.7	NaN	NaN
2	1	2	11	34	2	NaN	1	900	NaN	1	NaN	744.7	NaN	NaN
2	1	2	11	35	1	1	2	1350	1	1	1554.7	1525.7	NaN	NaN
2	1	2	11	36	2	NaN	1	750	NaN	1	NaN	699.7	NaN	NaN
2	1	2	11	37	1	1	2	1650	1	1	1645.7	1653.7	NaN	NaN
2	1	2	11	38	2	NaN	1	1050	NaN	1	NaN	978.8	NaN	NaN
2	1	2	11	39	1	1	2	1800	1	1	1612.8	1570.8	NaN	NaN
2	1	2	11	40	2	NaN	1	600	NaN	1	NaN	617.8	NaN	NaN
2	1	2	12	1	1	1	2	1650	1	1	1269.8	1261.8	NaN	NaN
2	1	2	12	2	2	NaN	1	450	NaN	1	NaN	416.8	NaN	NaN
2	1	2	12	3	1	1	2	1350	1	1	1181.8	1133.8	NaN	NaN
2	1	2	12	4	2	NaN	1	600	NaN	1	NaN	543.9	NaN	NaN
2	1	2	12	5	1	1	2	1500	1	1	1376.9	1337.9	NaN	NaN
2	1	2	12	6	2	NaN	1	750	NaN	1	NaN	811.9	NaN	NaN
2	1	2	12	7	1	1	2	1500	1	1	1489.9	1473.9	NaN	NaN
2	1	2	12	8	2	NaN	1	750	NaN	1	NaN	960.9	NaN	NaN
2	1	2	12	9	1	1	2	1200	1	1	1185.9	1169.9	NaN	NaN
2	1	2	12	10	2	NaN	1	1050	NaN	1	NaN	1013.9	NaN	NaN
2	1	2	12	11	1	1	2	1800	1	1	1583.9	1599.9	NaN	NaN
2	1	2	12	12	2	NaN	1	900	NaN	1	NaN	672.9	NaN	NaN
2	1	2	12	13	1	1	2	1500	1	1	1299.8	1295.9	NaN	NaN
2	1	2	12	14	2	NaN	1	600	NaN	1	NaN	580.9	NaN	NaN
2	1	2	12	15	1	1	2	1650	1	1	1458.9	1424	NaN	NaN
2	1	2	12	16	2	NaN	1	600	NaN	1	NaN	563	NaN	NaN
2	1	2	12	17	1	1	2	1500	1	1	1432.9	1411	NaN	NaN
2	1	2	12	18	2	NaN	1	1050	NaN	1	NaN	958	NaN	NaN
2	1	2	12	19	1	1	2	1200	1	1	1259.9	1244.9	NaN	NaN
2	1	2	12	20	2	NaN	1	900	NaN	1	NaN	785.9	NaN	NaN
2	1	2	12	21	1	1	2	1800	1	1	1265.9	1271.9	NaN	NaN
2	1	2	12	22	2	NaN	1	1050	NaN	1	NaN	1096.9	NaN	NaN
2	1	2	12	23	1	1	2	1350	1	1	1402.9	1360.9	NaN	NaN
2	1	2	12	24	2	NaN	1	450	NaN	1	NaN	399.9	NaN	NaN
2	1	2	12	25	1	1	2	1350	1	1	1535.9	1511.9	NaN	NaN
2	1	2	12	26	2	NaN	1	600	NaN	1	NaN	476	NaN	NaN
2	1	2	12	27	1	1	2	1350	1	1	1268	1266	NaN	NaN
2	1	2	12	28	2	NaN	1	750	NaN	1	NaN	806	NaN	NaN
2	1	2	12	29	1	1	2	1650	1	1	1398	1384	NaN	NaN
2	1	2	12	30	2	NaN	1	450	NaN	1	NaN	545	NaN	NaN
2	1	2	12	31	1	1	2	1800	1	1	1591	1569	NaN	NaN
2	1	2	12	32	2	NaN	1	450	NaN	1	NaN	360	NaN	NaN
2	1	2	12	33	1	1	2	1200	1	1	1304	1281	NaN	NaN
2	1	2	12	34	2	NaN	1	750	NaN	1	NaN	798	NaN	NaN
2	1	2	12	35	1	1	2	1200	1	1	1194.9	1170	NaN	NaN
2	1	2	12	36	2	NaN	1	900	NaN	1	NaN	827	NaN	NaN
2	1	2	12	37	1	1	2	1800	1	1	1431.9	1420.9	NaN	NaN
2	1	2	12	38	2	NaN	1	900	NaN	1	NaN	796.1	NaN	NaN
2	1	2	12	39	1	1	2	1650	1	1	1610	1607.1	NaN	NaN
2	1	2	12	40	2	NaN	1	1050	NaN	1	NaN	1218.1	NaN	NaN
2	1	2	13	1	1	1	2	1500	1	1	1355.3	1319.3	NaN	NaN
2	1	2	13	2	2	NaN	1	600	NaN	1	NaN	549.3	NaN	NaN
2	1	2	13	3	1	1	2	1500	1	1	1676.3	1670.3	NaN	NaN
2	1	2	13	4	2	NaN	1	900	NaN	1	NaN	734.3	NaN	NaN
2	1	2	13	5	1	1	2	1350	1	1	1227.4	1215.4	NaN	NaN
2	1	2	13	6	2	NaN	1	600	NaN	1	NaN	631.4	NaN	NaN
2	1	2	13	7	1	1	2	1800	1	1	1580.3	1538.4	NaN	NaN
2	1	2	13	8	2	NaN	1	450	NaN	1	NaN	439.4	NaN	NaN
2	1	2	13	9	1	1	2	1650	1	1	1492.4	1404.4	NaN	NaN
2	1	2	13	10	2	NaN	1	750	NaN	1	NaN	721.4	NaN	NaN
2	1	2	13	11	1	1	2	1200	1	1	1294.3	1264.4	NaN	NaN
2	1	2	13	12	2	NaN	1	750	NaN	1	NaN	675.4	NaN	NaN
2	1	2	13	13	1	1	2	1800	1	1	1456.3	1446.4	NaN	NaN
2	1	2	13	14	2	NaN	1	750	NaN	1	NaN	683.3	NaN	NaN
2	1	2	13	15	1	1	2	1500	1	1	1567.4	1501.5	NaN	NaN
2	1	2	13	16	2	NaN	1	900	NaN	1	NaN	816.5	NaN	NaN
2	1	2	13	17	1	1	2	1500	1	1	1391.5	1422.4	NaN	NaN
2	1	2	13	18	2	NaN	1	450	NaN	1	NaN	444.4	NaN	NaN
2	1	2	13	19	1	1	2	1350	1	1	1301.4	1300.4	NaN	NaN
2	1	2	13	20	2	NaN	1	600	NaN	1	NaN	607.4	NaN	NaN
2	1	2	13	21	1	1	2	1650	1	1	1420.4	1414.4	NaN	NaN
2	1	2	13	22	2	NaN	1	1050	NaN	1	NaN	958.4	NaN	NaN
2	1	2	13	23	1	1	2	1650	1	1	1638.4	1630.4	NaN	NaN
2	1	2	13	24	2	NaN	1	900	NaN	1	NaN	732.4	NaN	NaN
2	1	2	13	25	1	1	2	1800	1	1	1501.4	1483.4	NaN	NaN
2	1	2	13	26	2	NaN	1	450	NaN	1	NaN	383.4	NaN	NaN
2	1	2	13	27	1	1	2	1200	1	1	1308.4	1276.5	NaN	NaN
2	1	2	13	28	2	NaN	1	1050	NaN	1	NaN	893.5	NaN	NaN
2	1	2	13	29	1	1	2	1200	1	1	1299.5	1275.5	NaN	NaN
2	1	2	13	30	2	NaN	1	750	NaN	1	NaN	616.5	NaN	NaN
2	1	2	13	31	1	1	2	1350	1	1	1309.4	1282.5	NaN	NaN
2	1	2	13	32	2	NaN	1	900	NaN	1	NaN	809.5	NaN	NaN
2	1	2	13	33	1	1	2	1800	1	1	1334.5	1336.4	NaN	NaN
2	1	2	13	34	2	NaN	1	600	NaN	1	NaN	481.5	NaN	NaN
2	1	2	13	35	1	1	2	1650	1	1	1564.4	1551.5	NaN	NaN
2	1	2	13	36	2	NaN	1	1050	NaN	1	NaN	1025.5	NaN	NaN
2	1	2	13	37	1	1	2	1350	1	1	1325.6	1327.5	NaN	NaN
2	1	2	13	38	2	NaN	1	1050	NaN	1	NaN	977.6	NaN	NaN
2	1	2	13	39	1	1	2	1200	1	1	1262.5	1221.6	NaN	NaN
2	1	2	13	40	2	NaN	1	450	NaN	1	NaN	534.6	NaN	NaN
2	1	2	14	1	1	1	2	1350	1	1	1305.5	1283.6	NaN	NaN
2	1	2	14	2	2	NaN	1	1050	NaN	1	NaN	849.6	NaN	NaN
2	1	2	14	3	1	1	2	1800	1	1	1457.5	1440.6	NaN	NaN
2	1	2	14	4	2	NaN	1	750	NaN	1	NaN	816.6	NaN	NaN
2	1	2	14	5	1	1	2	1200	1	1	1154.6	1127.7	NaN	NaN
2	1	2	14	6	2	NaN	1	600	NaN	1	NaN	496.7	NaN	NaN
2	1	2	14	7	1	1	2	1200	1	1	1355.6	1332.7	NaN	NaN
2	1	2	14	8	2	NaN	1	900	1	1	901.6	872.7	NaN	NaN
2	1	2	14	9	1	1	2	1650	1	1	1475.7	1498.6	NaN	NaN
2	1	2	14	10	2	NaN	1	450	NaN	1	NaN	439.6	NaN	NaN
2	1	2	14	11	1	1	2	1350	1	1	1332.6	1315.7	NaN	NaN
2	1	2	14	12	2	NaN	1	900	NaN	1	NaN	688.6	NaN	NaN
2	1	2	14	13	1	1	2	1800	1	1	1518.6	1515.6	NaN	NaN
2	1	2	14	14	2	NaN	1	750	NaN	1	NaN	637.6	NaN	NaN
2	1	2	14	15	1	1	2	1500	1	1	1541.6	1515.6	NaN	NaN
2	1	2	14	16	2	NaN	1	600	NaN	1	NaN	507.7	NaN	NaN
2	1	2	14	17	1	1	2	1350	1	1	1316.7	1272.7	NaN	NaN
2	1	2	14	18	2	NaN	1	450	NaN	1	NaN	496.7	NaN	NaN
2	1	2	14	19	1	1	2	1800	1	1	1390.7	1370.7	NaN	NaN
2	1	2	14	20	2	NaN	1	750	NaN	1	NaN	831.7	NaN	NaN
2	1	2	14	21	1	1	2	1200	1	1	1259.6	1222.7	NaN	NaN
2	1	2	14	22	2	NaN	1	1050	NaN	1	NaN	1047.7	NaN	NaN
2	1	2	14	23	1	1	2	1500	1	1	1469.6	1466.7	NaN	NaN
2	1	2	14	24	2	NaN	1	1050	NaN	1	NaN	1094.6	NaN	NaN
2	1	2	14	25	1	1	2	1650	1	1	1548.7	1577.6	NaN	NaN
2	1	2	14	26	2	NaN	1	1050	NaN	1	NaN	1010.7	NaN	NaN
2	1	2	14	27	1	1	2	1200	1	1	1106.7	1049.8	NaN	NaN
2	1	2	14	28	2	NaN	1	900	NaN	1	NaN	777.8	NaN	NaN
2	1	2	14	29	1	1	2	1500	1	1	1329.7	1250.8	NaN	NaN
2	1	2	14	30	2	NaN	1	900	NaN	1	NaN	849.7	NaN	NaN
2	1	2	14	31	1	1	2	1650	1	1	1459.7	1438.7	NaN	NaN
2	1	2	14	32	2	NaN	1	600	NaN	1	NaN	536.7	NaN	NaN
2	1	2	14	33	1	1	2	1800	1	1	1819.7	1814.7	NaN	NaN
2	1	2	14	34	2	NaN	1	750	NaN	1	NaN	660.7	NaN	NaN
2	1	2	14	35	1	1	2	1350	1	1	1503.7	1483.7	NaN	NaN
2	1	2	14	36	2	NaN	1	600	NaN	1	NaN	566.7	NaN	NaN
2	1	2	14	37	1	1	2	1500	1	1	1238.7	1207.7	NaN	NaN
2	1	2	14	38	2	NaN	1	450	NaN	1	NaN	655.8	NaN	NaN
2	1	2	14	39	1	1	2	1650	1	1	1380.8	1336.8	NaN	NaN
2	1	2	14	40	2	NaN	1	450	NaN	1	NaN	351.8	NaN	NaN
2	1	2	15	1	1	1	2	1350	1	1	1321.8	1235.8	NaN	NaN
2	1	2	15	2	2	NaN	1	750	NaN	1	NaN	668.8	NaN	NaN
2	1	2	15	3	1	1	2	1650	1	1	1544.8	1497.8	NaN	NaN
2	1	2	15	4	2	NaN	1	600	NaN	1	NaN	538.9	NaN	NaN
2	1	2	15	5	1	1	2	1500	1	1	1443.9	1397.9	NaN	NaN
2	1	2	15	6	2	NaN	1	600	NaN	1	NaN	502.9	NaN	NaN
2	1	2	15	7	1	1	2	1800	1	1	1645.9	1595.9	NaN	NaN
2	1	2	15	8	2	NaN	1	600	NaN	1	NaN	601.9	NaN	NaN
2	1	2	15	9	1	1	2	1500	1	1	1499.9	1467.9	NaN	NaN
2	1	2	15	10	2	NaN	1	450	NaN	1	NaN	327	NaN	NaN
2	1	2	15	11	1	1	2	1800	1	1	1516.9	1509.9	NaN	NaN
2	1	2	15	12	2	NaN	1	900	NaN	1	NaN	820.9	NaN	NaN
2	1	2	15	13	1	1	2	1350	1	1	1508.9	1498.9	NaN	NaN
2	1	2	15	14	2	NaN	1	1050	NaN	1	NaN	932.9	NaN	NaN
2	1	2	15	15	1	1	2	1500	1	1	1391.8	1360.9	NaN	NaN
2	1	2	15	16	2	NaN	1	900	NaN	1	NaN	903	NaN	NaN
2	1	2	15	17	1	1	2	1200	1	1	1260.9	1196	NaN	NaN
2	1	2	15	18	2	NaN	1	900	NaN	1	NaN	945	NaN	NaN
2	1	2	15	19	1	1	2	1200	1	1	1248.9	1203.9	NaN	NaN
2	1	2	15	20	2	NaN	1	750	NaN	1	NaN	783.9	NaN	NaN
2	1	2	15	21	1	1	2	1650	1	1	1450.9	1447.9	NaN	NaN
2	1	2	15	22	2	NaN	1	450	NaN	1	NaN	467	NaN	NaN
2	1	2	15	23	1	1	2	1800	1	1	1420.9	1355.9	NaN	NaN
2	1	2	15	24	2	NaN	1	750	NaN	1	NaN	644.9	NaN	NaN
2	1	2	15	25	1	1	2	1200	1	1	1199.9	1191.9	NaN	NaN
2	1	2	15	26	2	NaN	1	750	NaN	1	NaN	675.9	NaN	NaN
2	1	2	15	27	1	1	2	1800	1	1	1754	1687	NaN	NaN
2	1	2	15	28	2	NaN	1	1050	NaN	1	NaN	1080	NaN	NaN
2	1	2	15	29	1	1	2	1650	1	1	1697	1645	NaN	NaN
2	1	2	15	30	2	NaN	1	1050	NaN	1	NaN	988	NaN	NaN
2	1	2	15	31	1	1	2	1350	1	1	1416	1396	NaN	NaN
2	1	2	15	32	2	NaN	1	450	NaN	1	NaN	446	NaN	NaN
2	1	2	15	33	1	1	2	1650	1	1	1461.9	1461	NaN	NaN
2	1	2	15	34	2	NaN	1	600	NaN	1	NaN	553	NaN	NaN
2	1	2	15	35	1	1	2	1350	1	1	1169.9	1163	NaN	NaN
2	1	2	15	36	2	NaN	1	450	NaN	1	NaN	382	NaN	NaN
2	1	2	15	37	1	1	2	1200	1	1	1240.9	1203	NaN	NaN
2	1	2	15	38	2	NaN	1	1050	NaN	1	NaN	1069.1	NaN	NaN
2	1	2	15	39	1	1	2	1500	1	1	1464	1440	NaN	NaN
2	1	2	15	40	2	NaN	1	900	NaN	1	NaN	681.1	NaN	NaN
2	1	2	16	1	1	1	2	1500	1	1	1248	1245.1	NaN	NaN
2	1	2	16	2	2	NaN	1	450	NaN	1	NaN	434.1	NaN	NaN
2	1	2	16	3	1	1	2	1200	1	1	1105.1	1115	NaN	NaN
2	1	2	16	4	2	NaN	1	1050	NaN	1	NaN	995.1	NaN	NaN
2	1	2	16	5	1	1	2	1800	1	1	1820.1	1801.2	NaN	NaN
2	1	2	16	6	2	NaN	1	750	NaN	1	NaN	720.2	NaN	NaN
2	1	2	16	7	1	1	2	1650	1	1	1337.1	1264.2	NaN	NaN
2	1	2	16	8	2	NaN	1	750	NaN	1	NaN	835.1	NaN	NaN
2	1	2	16	9	1	1	2	1350	1	1	1210.1	1207.2	NaN	NaN
2	1	2	16	10	2	NaN	1	1050	NaN	1	NaN	1016.1	NaN	NaN
2	1	2	16	11	1	1	2	1650	1	1	1246.1	1224.1	NaN	NaN
2	1	2	16	12	2	NaN	1	600	NaN	1	NaN	419.1	NaN	NaN
2	1	2	16	13	1	1	2	1500	1	1	1365.1	1352.1	NaN	NaN
2	1	2	16	14	2	NaN	1	450	NaN	1	NaN	535.1	NaN	NaN
2	1	2	16	15	1	1	2	1200	1	1	1113.1	1050.1	NaN	NaN
2	1	2	16	16	2	NaN	1	1050	NaN	1	NaN	1066.2	NaN	NaN
2	1	2	16	17	1	1	2	1500	1	1	1363.1	1361.2	NaN	NaN
2	1	2	16	18	2	NaN	1	600	NaN	1	NaN	545.2	NaN	NaN
2	1	2	16	19	1	1	2	1350	1	1	1125.2	1139.2	NaN	NaN
2	1	2	16	20	2	NaN	1	900	NaN	1	NaN	794.2	NaN	NaN
2	1	2	16	21	1	1	2	1500	1	1	1465.1	1396.2	NaN	NaN
2	1	2	16	22	2	NaN	1	450	NaN	1	NaN	426.2	NaN	NaN
2	1	2	16	23	1	1	2	1200	1	1	1085.1	1071.2	NaN	NaN
2	1	2	16	24	2	NaN	1	750	NaN	1	NaN	577.2	NaN	NaN
2	1	2	16	25	1	1	2	1650	1	1	1568.2	1356.2	NaN	NaN
2	1	2	16	26	2	NaN	1	900	NaN	1	NaN	728.2	NaN	NaN
2	1	2	16	27	1	1	2	1800	1	1	1699.2	1677.3	NaN	NaN
2	1	2	16	28	2	NaN	1	900	NaN	1	NaN	763.2	NaN	NaN
2	1	2	16	29	1	1	2	1800	1	1	1283.2	1274.3	NaN	NaN
2	1	2	16	30	2	NaN	1	600	NaN	1	NaN	539.3	NaN	NaN
2	1	2	16	31	1	1	2	1200	1	1	1346.2	1265.3	NaN	NaN
2	1	2	16	32	2	NaN	1	1050	NaN	1	NaN	1105.2	NaN	NaN
2	1	2	16	33	1	1	2	1800	1	1	1511.2	1466.2	NaN	NaN
2	1	2	16	34	2	NaN	1	750	NaN	1	NaN	693.2	NaN	NaN
2	1	2	16	35	1	1	2	1350	1	1	1237.2	1192.3	NaN	NaN
2	1	2	16	36	2	NaN	1	600	NaN	1	NaN	584.2	NaN	NaN
2	1	2	16	37	1	1	2	1350	1	1	1422.3	1272.3	NaN	NaN
2	1	2	16	38	2	NaN	1	450	NaN	1	NaN	939.3	NaN	NaN
2	1	2	16	39	1	1	2	1650	1	1	1519.3	1523.3	NaN	NaN
2	1	2	16	40	2	NaN	1	900	NaN	1	NaN	854.3	NaN	NaN

## Sheet: 2
									response		TR		extra response
experiment	participant	handedness (1: left, 2: right)	session	trial/session	stim (1: green, 2: orange)	CMR	prior (1: short, 2: long)	TS	L	R	L	R	L	R
2	2	2	1	1	1	1	2	1200	1	1	1080.5	1086.5	NaN	NaN
2	2	2	1	2	2	NaN	1	750	NaN	1	NaN	568.5	NaN	NaN
2	2	2	1	3	1	1	2	1350	1	1	1216.5	1226.5	NaN	NaN
2	2	2	1	4	2	NaN	1	900	NaN	1	NaN	782.5	NaN	NaN
2	2	2	1	5	1	1	2	1500	1	1	1252.6	1253.6	NaN	NaN
2	2	2	1	6	2	NaN	1	600	NaN	1	NaN	495.6	NaN	NaN
2	2	2	1	7	1	1	2	1650	1	1	1300.6	1313.6	NaN	NaN
2	2	2	1	8	2	NaN	1	900	NaN	1	NaN	778.6	NaN	NaN
2	2	2	1	9	1	1	2	1800	1	1	1437.6	1458.6	NaN	NaN
2	2	2	1	10	2	NaN	1	600	NaN	1	NaN	575.6	NaN	NaN
2	2	2	1	11	1	1	2	1200	1	1	993.6	997.5	NaN	NaN
2	2	2	1	12	2	NaN	1	1050	NaN	1	NaN	929.6	NaN	NaN
2	2	2	1	13	1	1	2	1500	1	1	1223.5	1219.6	NaN	NaN
2	2	2	1	14	2	NaN	1	750	NaN	1	NaN	713.6	NaN	NaN
2	2	2	1	15	1	1	2	1200	1	1	1013.6	1015.5	NaN	NaN
2	2	2	1	16	2	NaN	1	600	NaN	1	NaN	509.7	NaN	NaN
2	2	2	1	17	1	1	2	1650	1	1	1351.7	1354.6	NaN	NaN
2	2	2	1	18	2	NaN	1	900	NaN	1	NaN	808.7	NaN	NaN
2	2	2	1	19	1	1	2	1800	1	1	1501.6	1504.6	NaN	NaN
2	2	2	1	20	2	NaN	1	750	NaN	1	NaN	623.6	NaN	NaN
2	2	2	1	21	1	1	2	1650	1	1	1339.6	1349.6	NaN	NaN
2	2	2	1	22	2	NaN	1	750	NaN	1	NaN	578.6	NaN	NaN
2	2	2	1	23	1	1	2	1500	1	1	1268.6	1260.6	NaN	NaN
2	2	2	1	24	2	NaN	1	1050	NaN	1	NaN	853.6	NaN	NaN
2	2	2	1	25	1	1	2	1200	1	1	1049.6	1043.6	NaN	NaN
2	2	2	1	26	2	NaN	1	1050	NaN	1	NaN	994.6	NaN	NaN
2	2	2	1	27	1	1	2	1800	1	1	1552.7	1551.7	NaN	NaN
2	2	2	1	28	2	NaN	1	450	NaN	1	NaN	415.7	NaN	NaN
2	2	2	1	29	1	1	2	1800	1	1	1523.7	1527.6	NaN	NaN
2	2	2	1	30	2	NaN	1	900	NaN	1	NaN	850.7	NaN	NaN
2	2	2	1	31	1	1	2	1500	1	1	1262.7	1288.7	NaN	NaN
2	2	2	1	32	2	NaN	1	1050	NaN	1	NaN	819.7	NaN	NaN
2	2	2	1	33	1	1	2	1650	1	1	1396.7	1403.6	NaN	NaN
2	2	2	1	34	2	NaN	1	600	NaN	1	NaN	549.7	NaN	NaN
2	2	2	1	35	1	1	2	1350	1	1	1093.7	1096.6	NaN	NaN
2	2	2	1	36	2	NaN	1	450	NaN	1	NaN	380.7	NaN	NaN
2	2	2	1	37	1	1	2	1350	1	1	1145.7	1147.7	NaN	NaN
2	2	2	1	38	2	NaN	1	450	NaN	1	NaN	398.7	NaN	NaN
2	2	2	1	39	1	1	2	1350	1	1	1294.7	1293.7	NaN	NaN
2	2	2	1	40	2	NaN	1	450	NaN	1	NaN	368.7	NaN	NaN
2	2	2	2	1	1	1	2	1200	1	1	1165.8	1153.8	NaN	NaN
2	2	2	2	2	2	NaN	1	600	NaN	1	NaN	469.8	NaN	NaN
2	2	2	2	3	1	1	2	1800	1	1	1443.7	1442.8	NaN	NaN
2	2	2	2	4	2	NaN	1	600	NaN	1	NaN	520.8	NaN	NaN
2	2	2	2	5	1	1	2	1800	1	1	1495.9	1505.8	NaN	NaN
2	2	2	2	6	2	NaN	1	1050	NaN	1	NaN	1041.9	NaN	NaN
2	2	2	2	7	1	1	2	1350	1	1	1161.9	1163.8	NaN	NaN
2	2	2	2	8	2	NaN	1	450	NaN	1	NaN	429.9	NaN	NaN
2	2	2	2	9	1	1	2	1500	1	1	1307.9	1311.8	NaN	NaN
2	2	2	2	10	2	NaN	1	1050	NaN	1	NaN	941.8	NaN	NaN
2	2	2	2	11	1	1	2	1650	1	1	1409.9	1419.8	NaN	NaN
2	2	2	2	12	2	NaN	1	600	NaN	1	NaN	557.8	NaN	NaN
2	2	2	2	13	1	1	2	1800	1	1	1509.8	1508.8	NaN	NaN
2	2	2	2	14	2	NaN	1	750	NaN	1	NaN	681.9	NaN	NaN
2	2	2	2	15	1	1	2	1200	1	1	1147.9	1144.9	NaN	NaN
2	2	2	2	16	2	NaN	1	750	NaN	1	NaN	594.9	NaN	NaN
2	2	2	2	17	1	1	2	1650	1	1	1401.9	1400.9	NaN	NaN
2	2	2	2	18	2	NaN	1	600	NaN	1	NaN	489.9	NaN	NaN
2	2	2	2	19	1	1	2	1800	1	1	1436.9	1431.9	NaN	NaN
2	2	2	2	20	2	NaN	1	900	NaN	1	NaN	714.9	NaN	NaN
2	2	2	2	21	1	1	2	1500	1	1	1281.9	1284.8	NaN	NaN
2	2	2	2	22	2	NaN	1	750	NaN	1	NaN	654.9	NaN	NaN
2	2	2	2	23	1	1	2	1500	1	1	1267.9	1265.9	NaN	NaN
2	2	2	2	24	2	NaN	1	450	NaN	1	NaN	430.9	NaN	NaN
2	2	2	2	25	1	1	2	1650	1	1	1481.9	1487.8	NaN	NaN
2	2	2	2	26	2	NaN	1	900	NaN	1	NaN	867	NaN	NaN
2	2	2	2	27	1	1	2	1200	1	1	1132	1128	NaN	NaN
2	2	2	2	28	2	NaN	1	900	NaN	1	NaN	803	NaN	NaN
2	2	2	2	29	1	1	2	1200	1	1	1147.9	1165.9	NaN	NaN
2	2	2	2	30	2	NaN	1	450	NaN	1	NaN	402	NaN	NaN
2	2	2	2	31	1	1	2	1500	1	1	1306	1318.9	NaN	NaN
2	2	2	2	32	2	NaN	1	900	NaN	1	NaN	794.9	NaN	NaN
2	2	2	2	33	1	1	2	1650	1	1	1438.9	1440.9	NaN	NaN
2	2	2	2	34	2	NaN	1	1050	NaN	1	NaN	1004.9	NaN	NaN
2	2	2	2	35	1	1	2	1350	1	1	1169.9	1163.9	NaN	NaN
2	2	2	2	36	2	NaN	1	1050	NaN	1	NaN	1052	NaN	NaN
2	2	2	2	37	1	1	2	1350	1	1	1097.9	1091	NaN	NaN
2	2	2	2	38	2	NaN	1	450	NaN	1	NaN	414	NaN	NaN
2	2	2	2	39	1	1	2	1350	1	1	1173	1165	NaN	NaN
2	2	2	2	40	2	NaN	1	750	NaN	1	NaN	611	NaN	NaN
2	2	2	3	1	1	1	2	1800	1	1	1485	1491	NaN	NaN
2	2	2	3	2	2	NaN	1	750	NaN	1	NaN	653	NaN	NaN
2	2	2	3	3	1	1	2	1350	1	1	1275	1281	NaN	NaN
2	2	2	3	4	2	NaN	1	600	NaN	1	NaN	558.1	NaN	NaN
2	2	2	3	5	1	1	2	1500	1	1	1289.1	1293.1	NaN	NaN
2	2	2	3	6	2	NaN	1	450	NaN	1	NaN	374.1	NaN	NaN
2	2	2	3	7	1	1	2	1350	1	1	1326.1	1332.1	NaN	NaN
2	2	2	3	8	2	NaN	1	1050	NaN	1	NaN	850.1	NaN	NaN
2	2	2	3	9	1	1	2	1650	1	1	1345.1	1346.1	NaN	NaN
2	2	2	3	10	2	NaN	1	750	NaN	1	NaN	659.1	NaN	NaN
2	2	2	3	11	1	1	2	1500	1	1	1228.1	1230	NaN	NaN
2	2	2	3	12	2	NaN	1	750	NaN	1	NaN	709.1	NaN	NaN
2	2	2	3	13	1	1	2	1200	1	1	1113.1	1120	NaN	NaN
2	2	2	3	14	2	NaN	1	900	NaN	1	NaN	750.1	NaN	NaN
2	2	2	3	15	1	1	2	1500	1	1	1214.1	1210.1	NaN	NaN
2	2	2	3	16	2	NaN	1	600	NaN	1	NaN	518.2	NaN	NaN
2	2	2	3	17	1	1	2	1200	1	1	1119.1	1129.1	NaN	NaN
2	2	2	3	18	2	NaN	1	900	NaN	1	NaN	813.2	NaN	NaN
2	2	2	3	19	1	1	2	1650	1	1	1409.1	1408.1	NaN	NaN
2	2	2	3	20	2	NaN	1	900	NaN	1	NaN	770.1	NaN	NaN
2	2	2	3	21	1	1	2	1800	1	1	1488.2	1492.1	NaN	NaN
2	2	2	3	22	2	NaN	1	450	NaN	1	NaN	444.1	NaN	NaN
2	2	2	3	23	1	1	2	1800	1	1	1480.1	1489.1	NaN	NaN
2	2	2	3	24	2	NaN	1	1050	NaN	1	NaN	1085.1	NaN	NaN
2	2	2	3	25	1	1	2	1200	1	1	1035.1	1041.1	NaN	NaN
2	2	2	3	26	2	NaN	1	900	NaN	1	NaN	792.1	NaN	NaN
2	2	2	3	27	1	1	2	1200	1	1	1094.2	1093.2	NaN	NaN
2	2	2	3	28	2	NaN	1	1050	NaN	1	NaN	826.2	NaN	NaN
2	2	2	3	29	1	1	2	1650	1	1	1392.2	1399.2	NaN	NaN
2	2	2	3	30	2	NaN	1	1050	NaN	1	NaN	927.2	NaN	NaN
2	2	2	3	31	1	1	2	1350	1	1	1260.2	1266.2	NaN	NaN
2	2	2	3	32	2	NaN	1	600	NaN	1	NaN	472.2	NaN	NaN
2	2	2	3	33	1	1	2	1650	1	1	1376.2	1377.1	NaN	NaN
2	2	2	3	34	2	NaN	1	750	NaN	1	NaN	645.2	NaN	NaN
2	2	2	3	35	1	1	2	1800	1	1	1457.2	1458.1	NaN	NaN
2	2	2	3	36	2	NaN	1	600	NaN	1	NaN	520.2	NaN	NaN
2	2	2	3	37	1	1	2	1500	1	1	1297.1	1295.1	NaN	NaN
2	2	2	3	38	2	NaN	1	450	NaN	1	NaN	410.3	NaN	NaN
2	2	2	3	39	1	1	2	1350	1	1	1371.2	1361.3	NaN	NaN
2	2	2	3	40	2	NaN	1	450	NaN	1	NaN	388.3	NaN	NaN
2	2	2	4	1	1	1	2	1650	1	1	1264.3	1271.2	NaN	NaN
2	2	2	4	2	2	NaN	1	1050	NaN	1	NaN	879.3	NaN	NaN
2	2	2	4	3	1	1	2	1800	1	1	1592.3	1606.2	NaN	NaN
2	2	2	4	4	2	NaN	1	750	NaN	1	NaN	662.4	NaN	NaN
2	2	2	4	5	1	1	2	1200	1	1	1145.4	1142.4	NaN	NaN
2	2	2	4	6	2	NaN	1	450	NaN	1	NaN	408.4	NaN	NaN
2	2	2	4	7	1	1	2	1650	1	1	1452.4	1460.3	NaN	NaN
2	2	2	4	8	2	NaN	1	750	NaN	1	NaN	617.4	NaN	NaN
2	2	2	4	9	1	1	2	1650	1	1	1434.4	1444.3	NaN	NaN
2	2	2	4	10	2	NaN	1	900	NaN	1	NaN	816.4	NaN	NaN
2	2	2	4	11	1	1	2	1500	1	1	1347.3	1350.3	NaN	NaN
2	2	2	4	12	2	NaN	1	600	NaN	1	NaN	536.3	NaN	NaN
2	2	2	4	13	1	1	2	1800	1	1	1509.3	1513.3	NaN	NaN
2	2	2	4	14	2	NaN	1	450	NaN	1	NaN	401.3	NaN	NaN
2	2	2	4	15	1	1	2	1200	1	1	1040.4	1035.4	NaN	NaN
2	2	2	4	16	2	NaN	1	600	NaN	1	NaN	473.4	NaN	NaN
2	2	2	4	17	1	1	2	1350	1	1	1162.4	1161.5	NaN	NaN
2	2	2	4	18	2	NaN	1	450	NaN	1	NaN	421.4	NaN	NaN
2	2	2	4	19	1	1	2	1350	1	1	1223.4	1218.4	NaN	NaN
2	2	2	4	20	2	NaN	1	450	NaN	1	NaN	427.4	NaN	NaN
2	2	2	4	21	1	1	2	1800	1	1	1444.4	1447.4	NaN	NaN
2	2	2	4	22	2	NaN	1	900	NaN	1	NaN	786.4	NaN	NaN
2	2	2	4	23	1	1	2	1200	1	1	1120.4	1126.3	NaN	NaN
2	2	2	4	24	2	NaN	1	600	NaN	1	NaN	488.4	NaN	NaN
2	2	2	4	25	1	1	2	1650	1	1	1394.4	1409.3	NaN	NaN
2	2	2	4	26	2	NaN	1	1050	NaN	1	NaN	999.4	NaN	NaN
2	2	2	4	27	1	1	2	1500	1	1	1421.5	1428.5	NaN	NaN
2	2	2	4	28	2	NaN	1	900	NaN	1	NaN	833.4	NaN	NaN
2	2	2	4	29	1	1	2	1800	1	1	1528.4	1526.5	NaN	NaN
2	2	2	4	30	2	NaN	1	750	NaN	1	NaN	623.4	NaN	NaN
2	2	2	4	31	1	1	2	1500	1	1	1449.4	1437.4	NaN	NaN
2	2	2	4	32	2	NaN	1	900	NaN	1	NaN	770.4	NaN	NaN
2	2	2	4	33	1	1	2	1500	1	1	1354.4	1356.4	NaN	NaN
2	2	2	4	34	2	NaN	1	1050	NaN	1	NaN	1055.4	NaN	NaN
2	2	2	4	35	1	1	2	1350	1	1	1312.4	1308.4	NaN	NaN
2	2	2	4	36	2	NaN	1	750	NaN	1	NaN	614.4	NaN	NaN
2	2	2	4	37	1	1	2	1200	1	1	1141.5	1142.4	NaN	NaN
2	2	2	4	38	2	NaN	1	600	NaN	1	NaN	470.5	NaN	NaN
2	2	2	4	39	1	1	2	1350	1	1	1195.5	1199.5	NaN	NaN
2	2	2	4	40	2	NaN	1	1050	NaN	1	NaN	936.5	NaN	NaN
2	2	2	5	1	1	1	2	1200	1	1	1138.7	1121.7	NaN	NaN
2	2	2	5	2	2	NaN	1	750	NaN	1	NaN	603.7	NaN	NaN
2	2	2	5	3	1	1	2	1350	1	1	1348.7	1362.7	NaN	NaN
2	2	2	5	4	2	NaN	1	600	NaN	1	NaN	510.8	NaN	NaN
2	2	2	5	5	1	1	2	1650	1	1	1430.8	1436.8	NaN	NaN
2	2	2	5	6	2	NaN	1	600	NaN	1	NaN	504.8	NaN	NaN
2	2	2	5	7	1	1	2	1500	1	1	1367.8	1370.8	NaN	NaN
2	2	2	5	8	2	NaN	1	750	NaN	1	NaN	639.8	NaN	NaN
2	2	2	5	9	1	1	2	1350	1	1	1313.8	1326.8	NaN	NaN
2	2	2	5	10	2	NaN	1	900	NaN	1	NaN	925.8	NaN	NaN
2	2	2	5	11	1	1	2	1200	1	1	1017.8	1020.7	NaN	NaN
2	2	2	5	12	2	NaN	1	750	NaN	1	NaN	574.8	NaN	NaN
2	2	2	5	13	1	1	2	1500	1	1	1342.8	1360.7	NaN	NaN
2	2	2	5	14	2	NaN	1	450	NaN	1	NaN	488.8	NaN	NaN
2	2	2	5	15	1	1	2	1200	1	1	1086.8	1087.7	NaN	NaN
2	2	2	5	16	2	NaN	1	450	NaN	1	NaN	395.9	NaN	NaN
2	2	2	5	17	1	1	2	1800	1	1	1487.9	1498.8	NaN	NaN
2	2	2	5	18	2	NaN	1	900	NaN	1	NaN	762.9	NaN	NaN
2	2	2	5	19	1	1	2	1200	1	1	1168.8	1182.8	NaN	NaN
2	2	2	5	20	2	NaN	1	1050	NaN	1	NaN	982.8	NaN	NaN
2	2	2	5	21	1	1	2	1350	1	1	1253.8	1261.8	NaN	NaN
2	2	2	5	22	2	NaN	1	1050	NaN	1	NaN	1037.8	NaN	NaN
2	2	2	5	23	1	1	2	1650	1	1	1408.8	1439.8	NaN	NaN
2	2	2	5	24	2	NaN	1	750	NaN	1	NaN	562.8	NaN	NaN
2	2	2	5	25	1	1	2	1500	1	1	1290.8	1316.8	NaN	NaN
2	2	2	5	26	2	NaN	1	600	NaN	1	NaN	489.8	NaN	NaN
2	2	2	5	27	1	1	2	1650	1	1	1229.9	1247.9	NaN	NaN
2	2	2	5	28	2	NaN	1	450	NaN	1	NaN	373.9	NaN	NaN
2	2	2	5	29	1	1	2	1500	1	1	1423.9	1439.9	NaN	NaN
2	2	2	5	30	2	NaN	1	1050	NaN	1	NaN	1041.9	NaN	NaN
2	2	2	5	31	1	1	2	1800	1	1	1504.9	1514.8	NaN	NaN
2	2	2	5	32	2	NaN	1	600	NaN	1	NaN	533.9	NaN	NaN
2	2	2	5	33	1	1	2	1800	1	1	1637.9	1648.8	NaN	NaN
2	2	2	5	34	2	NaN	1	900	NaN	1	NaN	780.9	NaN	NaN
2	2	2	5	35	1	1	2	1650	1	1	1562.8	1561.8	NaN	NaN
2	2	2	5	36	2	NaN	1	450	NaN	1	NaN	427.9	NaN	NaN
2	2	2	5	37	1	1	2	1800	1	1	1525.8	1519.9	NaN	NaN
2	2	2	5	38	2	NaN	1	900	NaN	1	NaN	942	NaN	NaN
2	2	2	5	39	1	1	2	1350	1	1	1394	1400.9	NaN	NaN
2	2	2	5	40	2	NaN	1	1050	NaN	1	NaN	880.9	NaN	NaN
2	2	2	6	1	1	1	2	1800	1	1	1676	1683.9	NaN	NaN
2	2	2	6	2	2	NaN	1	600	NaN	1	NaN	457	NaN	NaN
2	2	2	6	3	1	1	2	1650	1	1	1670.9	1658.9	NaN	NaN
2	2	2	6	4	2	NaN	1	600	NaN	1	NaN	515.1	NaN	NaN
2	2	2	6	5	1	1	2	1200	1	1	1129	1126.1	NaN	NaN
2	2	2	6	6	2	NaN	1	750	NaN	1	NaN	704.1	NaN	NaN
2	2	2	6	7	1	1	2	1650	1	1	1362.1	1365	NaN	NaN
2	2	2	6	8	2	NaN	1	1050	NaN	1	NaN	1077	NaN	NaN
2	2	2	6	9	1	1	2	1200	1	1	1065	1076	NaN	NaN
2	2	2	6	10	2	NaN	1	1050	NaN	1	NaN	864.1	NaN	NaN
2	2	2	6	11	1	1	2	1800	1	1	1625	1635	NaN	NaN
2	2	2	6	12	2	NaN	1	1050	NaN	1	NaN	996	NaN	NaN
2	2	2	6	13	1	1	2	1500	1	1	1298	1302	NaN	NaN
2	2	2	6	14	2	NaN	1	600	NaN	1	NaN	495.1	NaN	NaN
2	2	2	6	15	1	1	2	1350	1	1	1274.1	1270.1	NaN	NaN
2	2	2	6	16	2	NaN	1	900	NaN	1	NaN	983.1	NaN	NaN
2	2	2	6	17	1	1	2	1350	1	1	1116.1	1122.1	NaN	NaN
2	2	2	6	18	2	NaN	1	750	NaN	1	NaN	695.1	NaN	NaN
2	2	2	6	19	1	1	2	1200	1	1	1150.1	1152.1	NaN	NaN
2	2	2	6	20	2	NaN	1	450	NaN	1	NaN	407.1	NaN	NaN
2	2	2	6	21	1	1	2	1200	1	1	1000.1	1008	NaN	NaN
2	2	2	6	22	2	NaN	1	450	NaN	1	NaN	374.1	NaN	NaN
2	2	2	6	23	1	1	2	1800	1	1	1454.1	1473	NaN	NaN
2	2	2	6	24	2	NaN	1	450	NaN	1	NaN	364.1	NaN	NaN
2	2	2	6	25	1	1	2	1350	1	1	1176.1	1181	NaN	NaN
2	2	2	6	26	2	NaN	1	900	NaN	1	NaN	888.2	NaN	NaN
2	2	2	6	27	1	1	2	1500	1	1	1331.2	1335.1	NaN	NaN
2	2	2	6	28	2	NaN	1	750	NaN	1	NaN	570.2	NaN	NaN
2	2	2	6	29	1	1	2	1350	1	1	1309.2	1324.1	NaN	NaN
2	2	2	6	30	2	NaN	1	1050	NaN	1	NaN	954.1	NaN	NaN
2	2	2	6	31	1	1	2	1650	1	1	1500.2	1509.1	NaN	NaN
2	2	2	6	32	2	NaN	1	600	NaN	1	NaN	474.1	NaN	NaN
2	2	2	6	33	1	1	2	1650	1	1	1414.1	1431.1	NaN	NaN
2	2	2	6	34	2	NaN	1	750	NaN	1	NaN	580.1	NaN	NaN
2	2	2	6	35	1	1	2	1500	1	1	1461.1	1482.1	NaN	NaN
2	2	2	6	36	2	NaN	1	900	NaN	1	NaN	757.1	NaN	NaN
2	2	2	6	37	1	1	2	1800	1	1	1622.2	1632.1	NaN	NaN
2	2	2	6	38	2	NaN	1	450	NaN	1	NaN	384.2	NaN	NaN
2	2	2	6	39	1	1	2	1500	1	1	1455.2	1446.2	NaN	NaN
2	2	2	6	40	2	NaN	1	900	NaN	1	NaN	751.2	NaN	NaN
2	2	2	7	1	1	1	2	1650	1	1	1398.3	1406.2	NaN	NaN
2	2	2	7	2	2	NaN	1	600	NaN	1	NaN	476.3	NaN	NaN
2	2	2	7	3	1	1	2	1800	1	1	1478.2	1480.2	NaN	NaN
2	2	2	7	4	2	NaN	1	900	NaN	1	NaN	774.3	NaN	NaN
2	2	2	7	5	1	1	2	1650	1	1	1449.3	1454.3	NaN	NaN
2	2	2	7	6	2	NaN	1	1050	NaN	1	NaN	850.3	NaN	NaN
2	2	2	7	7	1	1	2	1500	1	1	1347.3	1357.3	NaN	NaN
2	2	2	7	8	2	NaN	1	750	NaN	1	NaN	587.3	NaN	NaN
2	2	2	7	9	1	1	2	1500	1	1	1420.3	1426.3	NaN	NaN
2	2	2	7	10	2	NaN	1	450	NaN	1	NaN	370.3	NaN	NaN
2	2	2	7	11	1	1	2	1350	1	1	1342.2	1338.3	NaN	NaN
2	2	2	7	12	2	NaN	1	600	NaN	1	NaN	474.3	NaN	NaN
2	2	2	7	13	1	1	2	1200	1	1	1028.3	1022.3	NaN	NaN
2	2	2	7	14	2	NaN	1	900	NaN	1	NaN	649.3	NaN	NaN
2	2	2	7	15	1	1	2	1500	1	1	1358.4	1360.3	NaN	NaN
2	2	2	7	16	2	NaN	1	1050	NaN	1	NaN	987.4	NaN	NaN
2	2	2	7	17	1	1	2	1350	1	1	1281.3	1285.3	NaN	NaN
2	2	2	7	18	2	NaN	1	750	NaN	1	NaN	691.4	NaN	NaN
2	2	2	7	19	1	1	2	1800	1	1	1497.3	1495.3	NaN	NaN
2	2	2	7	20	2	NaN	1	450	NaN	1	NaN	377.3	NaN	NaN
2	2	2	7	21	1	1	2	1650	1	1	1325.3	1321.3	NaN	NaN
2	2	2	7	22	2	NaN	1	450	NaN	1	NaN	370.3	NaN	NaN
2	2	2	7	23	1	1	2	1350	1	1	1254.3	1261.3	NaN	NaN
2	2	2	7	24	2	NaN	1	1050	NaN	1	NaN	1102.3	NaN	NaN
2	2	2	7	25	1	1	2	1800	1	1	1584.3	1590.3	NaN	NaN
2	2	2	7	26	2	NaN	1	750	NaN	1	NaN	757.4	NaN	NaN
2	2	2	7	27	1	1	2	1200	1	1	1065.4	1077.4	NaN	NaN
2	2	2	7	28	2	NaN	1	900	NaN	1	NaN	736.4	NaN	NaN
2	2	2	7	29	1	1	2	1500	1	1	1343.4	1366.4	NaN	NaN
2	2	2	7	30	2	NaN	1	450	NaN	1	NaN	378.4	NaN	NaN
2	2	2	7	31	1	1	2	1650	1	1	1503.4	1509.4	NaN	NaN
2	2	2	7	32	2	NaN	1	1050	NaN	1	NaN	970.4	NaN	NaN
2	2	2	7	33	1	1	2	1200	1	1	1154.4	1157.4	NaN	NaN
2	2	2	7	34	2	NaN	1	900	NaN	1	NaN	863.4	NaN	NaN
2	2	2	7	35	1	1	2	1350	1	1	1373.3	1372.4	NaN	NaN
2	2	2	7	36	2	NaN	1	600	NaN	1	NaN	480.4	NaN	NaN
2	2	2	7	37	1	1	2	1200	1	1	1190.4	1192.3	NaN	NaN
2	2	2	7	38	2	NaN	1	750	NaN	1	NaN	592.5	NaN	NaN
2	2	2	7	39	1	1	2	1800	1	1	1576.5	1581.4	NaN	NaN
2	2	2	7	40	2	NaN	1	600	NaN	1	NaN	513.5	NaN	NaN
2	2	2	8	1	1	1	2	1500	1	1	1361.5	1355.5	NaN	NaN
2	2	2	8	2	2	NaN	1	600	NaN	1	NaN	505.5	NaN	NaN
2	2	2	8	3	1	1	2	1350	1	1	1246.5	1252.4	NaN	NaN
2	2	2	8	4	2	NaN	1	450	NaN	1	NaN	420.5	NaN	NaN
2	2	2	8	5	1	1	2	1500	1	1	1361.6	1363.5	NaN	NaN
2	2	2	8	6	2	NaN	1	900	NaN	1	NaN	788.6	NaN	NaN
2	2	2	8	7	1	1	2	1800	1	1	1536.5	1532.6	NaN	NaN
2	2	2	8	8	2	NaN	1	1050	NaN	1	NaN	921.6	NaN	NaN
2	2	2	8	9	1	1	2	1500	1	1	1376.6	1384.5	NaN	NaN
2	2	2	8	10	2	NaN	1	900	NaN	1	NaN	762.6	NaN	NaN
2	2	2	8	11	1	1	2	1350	1	1	1271.5	1281.5	NaN	NaN
2	2	2	8	12	2	NaN	1	750	NaN	1	NaN	564.5	NaN	NaN
2	2	2	8	13	1	1	2	1200	1	1	1142.5	1144.5	NaN	NaN
2	2	2	8	14	2	NaN	1	600	NaN	1	NaN	487.5	NaN	NaN
2	2	2	8	15	1	1	2	1800	1	1	1548.5	1554.5	NaN	NaN
2	2	2	8	16	2	NaN	1	900	NaN	1	NaN	837.6	NaN	NaN
2	2	2	8	17	1	1	2	1350	1	1	1298.6	1310.6	NaN	NaN
2	2	2	8	18	2	NaN	1	450	NaN	1	NaN	409.6	NaN	NaN
2	2	2	8	19	1	1	2	1800	1	1	1596.6	1599.6	NaN	NaN
2	2	2	8	20	2	NaN	1	750	1	1	632.5	621.6	NaN	NaN
2	2	2	8	21	1	1	2	1800	1	1	1454.6	1461.6	NaN	NaN
2	2	2	8	22	2	NaN	1	450	NaN	1	NaN	386.6	NaN	NaN
2	2	2	8	23	1	1	2	1350	1	1	1145.6	1154.5	NaN	NaN
2	2	2	8	24	2	NaN	1	750	NaN	1	NaN	567.6	NaN	NaN
2	2	2	8	25	1	1	2	1650	1	1	1416.6	1433.5	NaN	NaN
2	2	2	8	26	2	NaN	1	750	NaN	1	NaN	575.6	NaN	NaN
2	2	2	8	27	1	1	2	1650	1	1	1400.7	1417.6	NaN	NaN
2	2	2	8	28	2	NaN	1	450	NaN	1	NaN	402.7	NaN	NaN
2	2	2	8	29	1	1	2	1200	1	1	1183.7	1184.6	NaN	NaN
2	2	2	8	30	2	NaN	1	1050	NaN	1	NaN	1036.6	NaN	NaN
2	2	2	8	31	1	1	2	1200	1	1	1142.7	1145.6	NaN	NaN
2	2	2	8	32	2	NaN	1	600	NaN	1	NaN	499.6	NaN	NaN
2	2	2	8	33	1	1	2	1650	1	1	1391.6	1400.6	NaN	NaN
2	2	2	8	34	2	NaN	1	1050	NaN	1	NaN	941.6	NaN	NaN
2	2	2	8	35	1	1	2	1200	1	1	1138.6	1150.6	NaN	NaN
2	2	2	8	36	2	NaN	1	900	NaN	1	NaN	708.6	NaN	NaN
2	2	2	8	37	1	1	2	1650	1	1	1497.6	1504.6	NaN	NaN
2	2	2	8	38	2	NaN	1	1050	NaN	1	NaN	947.7	NaN	NaN
2	2	2	8	39	1	1	2	1500	1	1	1289.7	1292.7	NaN	NaN
2	2	2	8	40	2	NaN	1	600	NaN	1	NaN	541.7	NaN	NaN
2	2	2	9	1	1	1	2	1350	1	1	1249	1265.9	NaN	NaN
2	2	2	9	2	2	NaN	1	1050	NaN	1	NaN	1016	NaN	NaN
2	2	2	9	3	1	1	2	1800	1	1	1578	1592.9	NaN	NaN
2	2	2	9	4	2	NaN	1	1050	NaN	1	NaN	899.1	NaN	NaN
2	2	2	9	5	1	1	2	1650	1	1	1475	1478	NaN	NaN
2	2	2	9	6	2	NaN	1	600	NaN	1	NaN	506.1	NaN	NaN
2	2	2	9	7	1	1	2	1800	1	1	1579	1585	NaN	NaN
2	2	2	9	8	2	NaN	1	450	NaN	1	NaN	384	NaN	NaN
2	2	2	9	9	1	1	2	1200	1	1	1189	1184	NaN	NaN
2	2	2	9	10	2	NaN	1	1050	NaN	1	NaN	1107.1	NaN	NaN
2	2	2	9	11	1	1	2	1200	1	1	1058	1052	NaN	NaN
2	2	2	9	12	2	NaN	1	450	NaN	1	NaN	415	NaN	NaN
2	2	2	9	13	1	1	2	1650	1	1	1380	1382	NaN	NaN
2	2	2	9	14	2	NaN	1	450	NaN	1	NaN	390	NaN	NaN
2	2	2	9	15	1	1	2	1500	1	1	1393.1	1389.1	NaN	NaN
2	2	2	9	16	2	NaN	1	750	NaN	1	NaN	641.1	NaN	NaN
2	2	2	9	17	1	1	2	1500	1	1	1448.1	1464.1	NaN	NaN
2	2	2	9	18	2	NaN	1	600	NaN	1	NaN	482.1	NaN	NaN
2	2	2	9	19	1	1	2	1500	1	1	1327.1	1329.1	NaN	NaN
2	2	2	9	20	2	NaN	1	1050	NaN	1	NaN	998.1	NaN	NaN
2	2	2	9	21	1	1	2	1350	1	1	1337.1	1338	NaN	NaN
2	2	2	9	22	2	NaN	1	900	NaN	1	NaN	807.1	NaN	NaN
2	2	2	9	23	1	1	2	1650	1	1	1386.1	1389	NaN	NaN
2	2	2	9	24	2	NaN	1	600	NaN	1	NaN	562.1	NaN	NaN
2	2	2	9	25	1	1	2	1500	1	1	1389	1383.1	NaN	NaN
2	2	2	9	26	2	NaN	1	450	NaN	1	NaN	412	NaN	NaN
2	2	2	9	27	1	1	2	1350	1	1	1331.1	1329.1	NaN	NaN
2	2	2	9	28	2	NaN	1	750	NaN	1	NaN	625.2	NaN	NaN
2	2	2	9	29	1	1	2	1200	1	1	1179.1	1163.2	NaN	NaN
2	2	2	9	30	2	NaN	1	750	NaN	1	NaN	663.1	NaN	NaN
2	2	2	9	31	1	1	2	1800	1	1	1628.1	1632.1	NaN	NaN
2	2	2	9	32	2	NaN	1	750	NaN	1	NaN	694.1	NaN	NaN
2	2	2	9	33	1	1	2	1800	1	1	1460.1	1461.1	NaN	NaN
2	2	2	9	34	2	NaN	1	900	NaN	1	NaN	884.1	NaN	NaN
2	2	2	9	35	1	1	2	1650	1	1	1663.1	1646.1	NaN	NaN
2	2	2	9	36	2	NaN	1	900	NaN	1	NaN	844.1	NaN	NaN
2	2	2	9	37	1	1	2	1200	1	1	1092.2	1091.2	NaN	NaN
2	2	2	9	38	2	NaN	1	900	NaN	1	NaN	826.2	NaN	NaN
2	2	2	9	39	1	1	2	1350	1	1	1265.2	1266.2	NaN	NaN
2	2	2	9	40	2	NaN	1	600	NaN	1	NaN	503.2	NaN	NaN
2	2	2	10	1	1	1	2	1650	1	1	1450.2	1451.2	NaN	NaN
2	2	2	10	2	2	NaN	1	450	NaN	1	NaN	443.2	NaN	NaN
2	2	2	10	3	1	1	2	1500	1	1	1369.2	1367.2	NaN	NaN
2	2	2	10	4	2	NaN	1	750	NaN	1	NaN	689.2	NaN	NaN
2	2	2	10	5	1	1	2	1650	1	1	1440.6	1445.3	NaN	NaN
2	2	2	10	6	2	NaN	1	1050	NaN	1	NaN	890.3	NaN	NaN
2	2	2	10	7	1	1	2	1200	1	1	1002.3	998.3	NaN	NaN
2	2	2	10	8	2	NaN	1	900	NaN	1	NaN	867.3	NaN	NaN
2	2	2	10	9	1	1	2	1800	1	1	1560.3	1554.3	NaN	NaN
2	2	2	10	10	2	NaN	1	450	NaN	1	NaN	417.3	NaN	NaN
2	2	2	10	11	1	1	2	1500	1	1	1408.3	1407.3	NaN	NaN
2	2	2	10	12	2	NaN	1	450	NaN	1	NaN	416.3	NaN	NaN
2	2	2	10	13	1	1	2	1350	1	1	1389.3	1397.2	NaN	NaN
2	2	2	10	14	2	NaN	1	750	NaN	1	NaN	619.3	NaN	NaN
2	2	2	10	15	1	1	2	1800	1	1	1636.4	1637.3	NaN	NaN
2	2	2	10	16	2	NaN	1	1050	NaN	1	NaN	994.4	NaN	NaN
2	2	2	10	17	1	1	2	1650	1	1	1421.4	1440.3	NaN	NaN
2	2	2	10	18	2	NaN	1	1050	NaN	1	NaN	843.4	NaN	NaN
2	2	2	10	19	1	1	2	1650	1	1	1450.4	1459.3	NaN	NaN
2	2	2	10	20	2	NaN	1	900	NaN	1	NaN	780.4	NaN	NaN
2	2	2	10	21	1	1	2	1500	1	1	1317.3	1324.3	NaN	NaN
2	2	2	10	22	2	NaN	1	750	NaN	1	NaN	721.3	NaN	NaN
2	2	2	10	23	1	1	2	1350	1	1	1291.3	1298.3	NaN	NaN
2	2	2	10	24	2	NaN	1	600	NaN	1	NaN	492.3	NaN	NaN
2	2	2	10	25	1	1	2	1200	1	1	1145.3	1143.3	NaN	NaN
2	2	2	10	26	2	NaN	1	450	NaN	1	NaN	380.4	NaN	NaN
2	2	2	10	27	1	1	2	1350	1	1	1323.4	1321.4	NaN	NaN
2	2	2	10	28	2	NaN	1	600	NaN	1	NaN	517.4	NaN	NaN
2	2	2	10	29	1	1	2	1500	1	1	1311.4	1320.4	NaN	NaN
2	2	2	10	30	2	NaN	1	900	NaN	1	NaN	815.4	NaN	NaN
2	2	2	10	31	1	1	2	1350	1	1	1312.4	1317.4	NaN	NaN
2	2	2	10	32	2	NaN	1	600	NaN	1	NaN	496.4	NaN	NaN
2	2	2	10	33	1	1	2	1200	1	1	1154.4	1164.4	NaN	NaN
2	2	2	10	34	2	NaN	1	600	NaN	1	NaN	508.4	NaN	NaN
2	2	2	10	35	1	1	2	1800	1	1	1621.4	1624.3	NaN	NaN
2	2	2	10	36	2	NaN	1	1050	NaN	1	NaN	892.4	NaN	NaN
2	2	2	10	37	1	1	2	1800	1	1	1610.3	1603.4	NaN	NaN
2	2	2	10	38	2	NaN	1	750	NaN	1	NaN	630.5	NaN	NaN
2	2	2	10	39	1	1	2	1200	1	1	1092.4	1079.5	NaN	NaN
2	2	2	10	40	2	NaN	1	900	NaN	1	NaN	1002.5	NaN	NaN
2	2	2	11	1	1	1	2	1800	1	1	1417.5	1408.5	NaN	NaN
2	2	2	11	2	2	NaN	1	750	NaN	1	NaN	621.5	NaN	NaN
2	2	2	11	3	1	1	2	1800	1	1	1774.5	1785.5	NaN	NaN
2	2	2	11	4	2	NaN	1	600	NaN	1	NaN	539.6	NaN	NaN
2	2	2	11	5	1	1	2	1800	1	1	1701.6	1707.6	NaN	NaN
2	2	2	11	6	2	NaN	1	1050	NaN	1	NaN	901.6	NaN	NaN
2	2	2	11	7	1	1	2	1650	1	1	1547.6	1548.5	NaN	NaN
2	2	2	11	8	2	NaN	1	600	NaN	1	NaN	543.6	NaN	NaN
2	2	2	11	9	1	1	2	1200	1	1	1100.5	1085.6	NaN	NaN
2	2	2	11	10	2	NaN	1	1050	NaN	1	NaN	1006.5	NaN	NaN
2	2	2	11	11	1	1	2	1350	1	1	1283.5	1287.5	NaN	NaN
2	2	2	11	12	2	NaN	1	900	NaN	1	NaN	785.5	NaN	NaN
2	2	2	11	13	1	1	2	1350	1	1	1414.5	1401.6	NaN	NaN
2	2	2	11	14	2	NaN	1	750	NaN	1	NaN	621.6	NaN	NaN
2	2	2	11	15	1	1	2	1200	1	1	1247.5	1244.6	NaN	NaN
2	2	2	11	16	2	NaN	1	750	NaN	1	NaN	592.7	NaN	NaN
2	2	2	11	17	1	1	2	1500	1	1	1438.6	1430.6	NaN	NaN
2	2	2	11	18	2	NaN	1	450	NaN	1	NaN	397.6	NaN	NaN
2	2	2	11	19	1	1	2	1650	1	1	1569.6	1568.6	NaN	NaN
2	2	2	11	20	2	NaN	1	600	NaN	1	NaN	498.6	NaN	NaN
2	2	2	11	21	1	1	2	1500	1	1	1421.6	1420.6	NaN	NaN
2	2	2	11	22	2	NaN	1	900	NaN	1	NaN	962.6	NaN	NaN
2	2	2	11	23	1	1	2	1500	1	1	1567.6	1566.6	NaN	NaN
2	2	2	11	24	2	NaN	1	750	NaN	1	NaN	694.6	NaN	NaN
2	2	2	11	25	1	1	2	1500	1	1	1345.6	1348.6	NaN	NaN
2	2	2	11	26	2	NaN	1	600	NaN	1	NaN	615.6	NaN	NaN
2	2	2	11	27	1	1	2	1200	1	1	1054.7	1046.7	NaN	NaN
2	2	2	11	28	2	NaN	1	900	NaN	1	NaN	696.7	NaN	NaN
2	2	2	11	29	1	1	2	1350	1	1	1301.7	1319.6	NaN	NaN
2	2	2	11	30	2	NaN	1	900	NaN	1	NaN	804.7	NaN	NaN
2	2	2	11	31	1	1	2	1650	1	1	1554.7	1555.6	NaN	NaN
2	2	2	11	32	2	NaN	1	450	NaN	1	NaN	505.7	NaN	NaN
2	2	2	11	33	1	1	2	1650	1	1	1473.7	1477.6	NaN	NaN
2	2	2	11	34	2	NaN	1	450	NaN	1	NaN	327.7	NaN	NaN
2	2	2	11	35	1	1	2	1800	1	1	1656.7	1662.6	NaN	NaN
2	2	2	11	36	2	NaN	1	450	NaN	1	NaN	369.7	NaN	NaN
2	2	2	11	37	1	1	2	1200	1	1	975.6	968.6	NaN	NaN
2	2	2	11	38	2	NaN	1	1050	NaN	1	NaN	1071.7	NaN	NaN
2	2	2	11	39	1	1	2	1350	1	1	1207.7	1209.7	NaN	NaN
2	2	2	11	40	2	NaN	1	1050	NaN	1	NaN	907.7	NaN	NaN
2	2	2	12	1	1	1	2	1800	1	1	1624.7	1619.8	NaN	NaN
2	2	2	12	2	2	NaN	1	900	NaN	1	NaN	779.8	NaN	NaN
2	2	2	12	3	1	1	2	1800	1	1	1750.7	1740.8	NaN	NaN
2	2	2	12	4	2	NaN	1	450	NaN	1	NaN	393.8	NaN	NaN
2	2	2	12	5	1	1	2	1500	1	1	1397.8	1383.8	NaN	NaN
2	2	2	12	6	2	NaN	1	1050	NaN	1	NaN	920.9	NaN	NaN
2	2	2	12	7	1	1	2	1500	1	1	1388.8	1372.9	NaN	NaN
2	2	2	12	8	2	NaN	1	750	NaN	1	NaN	648.9	NaN	NaN
2	2	2	12	9	1	1	2	1650	1	1	1638.8	1640.8	NaN	NaN
2	2	2	12	10	2	NaN	1	450	NaN	1	NaN	408.8	NaN	NaN
2	2	2	12	11	1	1	2	1800	1	1	1585.8	1576.8	NaN	NaN
2	2	2	12	12	2	NaN	1	750	NaN	1	NaN	652.8	NaN	NaN
2	2	2	12	13	1	1	2	1500	1	1	1358.8	1357.8	NaN	NaN
2	2	2	12	14	2	NaN	1	900	NaN	1	NaN	838.8	NaN	NaN
2	2	2	12	15	1	1	2	1500	1	1	1436.9	1435.9	NaN	NaN
2	2	2	12	16	2	NaN	1	750	NaN	1	NaN	655.9	NaN	NaN
2	2	2	12	17	1	1	2	1200	1	1	1292.9	1282.9	NaN	NaN
2	2	2	12	18	2	NaN	1	600	NaN	1	NaN	501.9	NaN	NaN
2	2	2	12	19	1	1	2	1650	1	1	1505.9	1512.9	NaN	NaN
2	2	2	12	20	2	NaN	1	1050	NaN	1	NaN	870.9	NaN	NaN
2	2	2	12	21	1	1	2	1800	1	1	1769.8	1762.9	NaN	NaN
2	2	2	12	22	2	NaN	1	600	NaN	1	NaN	481.9	NaN	NaN
2	2	2	12	23	1	1	2	1350	1	1	1315.8	1311.9	NaN	NaN
2	2	2	12	24	2	NaN	1	1050	NaN	1	NaN	859.9	NaN	NaN
2	2	2	12	25	1	1	2	1650	1	1	1624.8	1621.9	NaN	NaN
2	2	2	12	26	2	NaN	1	750	NaN	1	NaN	691	NaN	NaN
2	2	2	12	27	1	1	2	1200	1	1	1250.9	1260.9	NaN	NaN
2	2	2	12	28	2	NaN	1	450	NaN	1	NaN	421	NaN	NaN
2	2	2	12	29	1	1	2	1200	1	1	1195.9	1199.9	NaN	NaN
2	2	2	12	30	2	NaN	1	600	NaN	1	NaN	531.9	NaN	NaN
2	2	2	12	31	1	1	2	1650	1	1	1471.9	1473.9	NaN	NaN
2	2	2	12	32	2	NaN	1	900	NaN	1	NaN	776.9	NaN	NaN
2	2	2	12	33	1	1	2	1350	1	1	1287.9	1293.9	NaN	NaN
2	2	2	12	34	2	NaN	1	600	NaN	1	NaN	513.9	NaN	NaN
2	2	2	12	35	1	1	2	1350	1	1	1190.9	1200.8	NaN	NaN
2	2	2	12	36	2	NaN	1	900	NaN	1	NaN	630.9	NaN	NaN
2	2	2	12	37	1	1	2	1200	1	1	1061.9	1066.9	NaN	NaN
2	2	2	12	38	2	NaN	1	450	NaN	1	NaN	427.1	NaN	NaN
2	2	2	12	39	1	1	2	1350	1	1	1218	1217	NaN	NaN
2	2	2	12	40	2	NaN	1	1050	NaN	1	NaN	871	NaN	NaN
2	2	2	13	1	1	1	2	1500	1	1	1368.2	1367.2	NaN	NaN
2	2	2	13	2	2	NaN	1	750	NaN	1	NaN	571.2	NaN	NaN
2	2	2	13	3	1	1	2	1500	1	1	1405.2	1408.2	NaN	NaN
2	2	2	13	4	2	NaN	1	900	NaN	1	NaN	724.2	NaN	NaN
2	2	2	13	5	1	1	2	1650	1	1	1333.3	1335.3	NaN	NaN
2	2	2	13	6	2	NaN	1	600	NaN	1	NaN	535.3	NaN	NaN
2	2	2	13	7	1	1	2	1350	1	1	1204.3	1202.3	NaN	NaN
2	2	2	13	8	2	NaN	1	1050	NaN	1	NaN	1061.3	NaN	NaN
2	2	2	13	9	1	1	2	1200	1	1	1068.3	1079.3	NaN	NaN
2	2	2	13	10	2	NaN	1	750	NaN	1	NaN	633.3	NaN	NaN
2	2	2	13	11	1	1	2	1350	1	1	1143.3	1134.3	NaN	NaN
2	2	2	13	12	2	NaN	1	450	NaN	1	NaN	502.3	NaN	NaN
2	2	2	13	13	1	1	2	1350	1	1	1304.2	1302.3	NaN	NaN
2	2	2	13	14	2	NaN	1	1050	NaN	1	NaN	1107.3	NaN	NaN
2	2	2	13	15	1	1	2	1800	1	1	1543.2	1540.3	NaN	NaN
2	2	2	13	16	2	NaN	1	600	NaN	1	NaN	546.4	NaN	NaN
2	2	2	13	17	1	1	2	1650	1	1	1477.3	1476.4	NaN	NaN
2	2	2	13	18	2	NaN	1	900	NaN	1	NaN	819.4	NaN	NaN
2	2	2	13	19	1	1	2	1200	1	1	1205.4	1209.3	NaN	NaN
2	2	2	13	20	2	NaN	1	450	NaN	1	NaN	385.4	NaN	NaN
2	2	2	13	21	1	1	2	1200	1	1	1024.3	1022.3	NaN	NaN
2	2	2	13	22	2	NaN	1	600	NaN	1	NaN	439.4	NaN	NaN
2	2	2	13	23	1	1	2	1350	1	1	1225.3	1222.3	NaN	NaN
2	2	2	13	24	2	NaN	1	1050	NaN	1	NaN	922.3	NaN	NaN
2	2	2	13	25	1	1	2	1500	1	1	1352.3	1345.3	NaN	NaN
2	2	2	13	26	2	NaN	1	1050	NaN	1	NaN	918.3	NaN	NaN
2	2	2	13	27	1	1	2	1200	1	1	1204.4	1197.4	NaN	NaN
2	2	2	13	28	2	NaN	1	450	NaN	1	NaN	429.4	NaN	NaN
2	2	2	13	29	1	1	2	1800	1	1	1804.4	1805.4	NaN	NaN
2	2	2	13	30	2	NaN	1	900	NaN	1	NaN	736.4	NaN	NaN
2	2	2	13	31	1	1	2	1800	1	1	1627.4	1623.4	NaN	NaN
2	2	2	13	32	2	NaN	1	900	NaN	1	NaN	979.4	NaN	NaN
2	2	2	13	33	1	1	2	1800	1	1	1721.4	1724.3	NaN	NaN
2	2	2	13	34	2	NaN	1	750	NaN	1	NaN	721.4	NaN	NaN
2	2	2	13	35	1	1	2	1500	1	1	1435.3	1434.4	NaN	NaN
2	2	2	13	36	2	NaN	1	450	NaN	1	NaN	380.4	NaN	NaN
2	2	2	13	37	1	1	2	1650	1	1	1436.3	1430.4	NaN	NaN
2	2	2	13	38	2	NaN	1	600	NaN	1	NaN	500.4	NaN	NaN
2	2	2	13	39	1	1	2	1650	1	1	1507.5	1518.4	NaN	NaN
2	2	2	13	40	2	NaN	1	750	NaN	1	NaN	641.5	NaN	NaN
2	2	2	14	1	1	1	2	1200	1	1	1193.5	1201.5	NaN	NaN
2	2	2	14	2	2	NaN	1	600	NaN	1	NaN	487.5	NaN	NaN
2	2	2	14	3	1	1	2	1650	1	1	1523.5	1519.5	NaN	NaN
2	2	2	14	4	2	NaN	1	450	NaN	1	NaN	394.5	NaN	NaN
2	2	2	14	5	1	1	2	1500	1	1	1332.5	1331.6	NaN	NaN
2	2	2	14	6	2	NaN	1	900	NaN	1	NaN	841.6	NaN	NaN
2	2	2	14	7	1	1	2	1500	1	1	1403.5	1397.6	NaN	NaN
2	2	2	14	8	2	NaN	1	1050	NaN	1	NaN	991.6	NaN	NaN
2	2	2	14	9	1	1	2	1200	1	1	1238.6	1244.5	NaN	NaN
2	2	2	14	10	2	NaN	1	900	NaN	1	NaN	815.6	NaN	NaN
2	2	2	14	11	1	1	2	1350	1	1	1235.6	1242.5	NaN	NaN
2	2	2	14	12	2	NaN	1	450	NaN	1	NaN	423.6	NaN	NaN
2	2	2	14	13	1	1	2	1800	1	1	1689.6	1693.5	NaN	NaN
2	2	2	14	14	2	NaN	1	900	NaN	1	NaN	769.5	NaN	NaN
2	2	2	14	15	1	1	2	1650	1	1	1629.5	1623.5	NaN	NaN
2	2	2	14	16	2	NaN	1	900	NaN	1	NaN	799.6	NaN	NaN
2	2	2	14	17	1	1	2	1350	1	1	1255.6	1262.6	NaN	NaN
2	2	2	14	18	2	NaN	1	600	NaN	1	NaN	488.6	NaN	NaN
2	2	2	14	19	1	1	2	1350	1	1	1319.6	1328.6	NaN	NaN
2	2	2	14	20	2	NaN	1	1050	NaN	1	NaN	1006.6	NaN	NaN
2	2	2	14	21	1	1	2	1800	1	1	1617.6	1613.6	NaN	NaN
2	2	2	14	22	2	NaN	1	600	NaN	1	NaN	508.6	NaN	NaN
2	2	2	14	23	1	1	2	1800	1	1	1487.6	1480.6	NaN	NaN
2	2	2	14	24	2	NaN	1	750	NaN	1	NaN	645.6	NaN	NaN
2	2	2	14	25	1	1	2	1800	1	1	1590.6	1591.5	NaN	NaN
2	2	2	14	26	2	NaN	1	600	NaN	1	NaN	505.6	NaN	NaN
2	2	2	14	27	1	1	2	1350	1	1	1291.7	1294.6	NaN	NaN
2	2	2	14	28	2	NaN	1	1050	NaN	1	NaN	1019.7	NaN	NaN
2	2	2	14	29	1	1	2	1650	1	1	1399.6	1387.7	NaN	NaN
2	2	2	14	30	2	NaN	1	750	NaN	1	NaN	604.7	NaN	NaN
2	2	2	14	31	1	1	2	1500	1	1	1342.6	1341.7	NaN	NaN
2	2	2	14	32	2	NaN	1	450	NaN	1	NaN	459.7	NaN	NaN
2	2	2	14	33	1	1	2	1650	1	1	1520.6	1531.6	NaN	NaN
2	2	2	14	34	2	NaN	1	750	NaN	1	NaN	615.7	NaN	NaN
2	2	2	14	35	1	1	2	1500	1	1	1286.7	1287.6	NaN	NaN
2	2	2	14	36	2	NaN	1	750	NaN	1	NaN	593.6	NaN	NaN
2	2	2	14	37	1	1	2	1200	1	1	1275.6	1272.6	NaN	NaN
2	2	2	14	38	2	NaN	1	450	NaN	1	NaN	423.7	NaN	NaN
2	2	2	14	39	1	1	2	1200	1	1	1036.7	1033.7	NaN	NaN
2	2	2	14	40	2	NaN	1	1050	NaN	1	NaN	982.7	NaN	NaN
2	2	2	15	1	1	1	2	1200	1	1	1091.8	1094.7	NaN	NaN
2	2	2	15	2	2	NaN	1	1050	NaN	1	NaN	933.8	NaN	NaN
2	2	2	15	3	1	1	2	1350	1	1	1221.7	1227.7	NaN	NaN
2	2	2	15	4	2	NaN	1	600	NaN	1	NaN	490.7	NaN	NaN
2	2	2	15	5	1	1	2	1800	1	1	1497.8	1494.8	NaN	NaN
2	2	2	15	6	2	NaN	1	900	NaN	1	NaN	857.8	NaN	NaN
2	2	2	15	7	1	1	2	1650	1	1	1390.8	1389.8	NaN	NaN
2	2	2	15	8	2	NaN	1	450	NaN	1	NaN	363.8	NaN	NaN
2	2	2	15	9	1	1	2	1650	1	1	1507.8	1509.8	NaN	NaN
2	2	2	15	10	2	NaN	1	750	NaN	1	NaN	701.8	NaN	NaN
2	2	2	15	11	1	1	2	1800	1	1	1549.8	1553.7	NaN	NaN
2	2	2	15	12	2	NaN	1	600	NaN	1	NaN	481.8	NaN	NaN
2	2	2	15	13	1	1	2	1350	1	1	1313.8	1326.8	NaN	NaN
2	2	2	15	14	2	NaN	1	450	NaN	1	NaN	355.8	NaN	NaN
2	2	2	15	15	1	1	2	1200	1	1	1131.8	1133.7	NaN	NaN
2	2	2	15	16	2	NaN	1	1050	NaN	1	NaN	986.9	NaN	NaN
2	2	2	15	17	1	1	2	1200	1	1	1112.8	1108.9	NaN	NaN
2	2	2	15	18	2	NaN	1	1050	NaN	1	NaN	1039.9	NaN	NaN
2	2	2	15	19	1	1	2	1800	1	1	1616.9	1624.8	NaN	NaN
2	2	2	15	20	2	NaN	1	900	NaN	1	NaN	867.9	NaN	NaN
2	2	2	15	21	1	1	2	1200	1	1	1204.9	1210.8	NaN	NaN
2	2	2	15	22	2	NaN	1	750	NaN	1	NaN	533.9	NaN	NaN
2	2	2	15	23	1	1	2	1500	1	1	1389.9	1398.8	NaN	NaN
2	2	2	15	24	2	NaN	1	600	NaN	1	NaN	478.8	NaN	NaN
2	2	2	15	25	1	1	2	1500	1	1	1282.8	1292.8	NaN	NaN
2	2	2	15	26	2	NaN	1	900	NaN	1	NaN	936.8	NaN	NaN
2	2	2	15	27	1	1	2	1350	1	1	1279.9	1273.9	NaN	NaN
2	2	2	15	28	2	NaN	1	750	NaN	1	NaN	607.9	NaN	NaN
2	2	2	15	29	1	1	2	1500	1	1	1492.9	1494.9	NaN	NaN
2	2	2	15	30	2	NaN	1	600	NaN	1	NaN	457.9	NaN	NaN
2	2	2	15	31	1	1	2	1650	1	1	1542.9	1539.9	NaN	NaN
2	2	2	15	32	2	NaN	1	750	NaN	1	NaN	660.9	NaN	NaN
2	2	2	15	33	1	1	2	1350	1	1	1243.9	1233.9	NaN	NaN
2	2	2	15	34	2	NaN	1	450	NaN	1	NaN	352.9	NaN	NaN
2	2	2	15	35	1	1	2	1800	1	1	1940.9	1943.9	NaN	NaN
2	2	2	15	36	2	NaN	1	450	NaN	1	NaN	348.9	NaN	NaN
2	2	2	15	37	1	1	2	1500	1	1	1256.8	1255.9	NaN	NaN
2	2	2	15	38	2	NaN	1	900	NaN	1	NaN	825	NaN	NaN
2	2	2	15	39	1	1	2	1650	1	1	1418.9	1413	NaN	NaN
2	2	2	15	40	2	NaN	1	1050	NaN	1	NaN	898	NaN	NaN
2	2	2	16	1	1	1	2	1650	1	1	1448	1440	NaN	NaN
2	2	2	16	2	2	NaN	1	750	NaN	1	NaN	596	NaN	NaN
2	2	2	16	3	1	1	2	1800	1	1	1497	1489	NaN	NaN
2	2	2	16	4	2	NaN	1	900	NaN	1	NaN	676.1	NaN	NaN
2	2	2	16	5	1	1	2	1800	1	1	1559	1548.1	NaN	NaN
2	2	2	16	6	2	NaN	1	600	NaN	1	NaN	483.1	NaN	NaN
2	2	2	16	7	1	1	2	1500	1	1	1470	1469.1	NaN	NaN
2	2	2	16	8	2	NaN	1	600	NaN	1	NaN	429.1	NaN	NaN
2	2	2	16	9	1	1	2	1500	1	1	1318	1310.1	NaN	NaN
2	2	2	16	10	2	NaN	1	450	NaN	1	NaN	367.1	NaN	NaN
2	2	2	16	11	1	1	2	1650	1	1	1435	1429.1	NaN	NaN
2	2	2	16	12	2	NaN	1	600	NaN	1	NaN	457	NaN	NaN
2	2	2	16	13	1	1	2	1200	1	1	1345	1340.1	NaN	NaN
2	2	2	16	14	2	NaN	1	450	NaN	1	NaN	405	NaN	NaN
2	2	2	16	15	1	1	2	1800	1	1	1618	1608	NaN	NaN
2	2	2	16	16	2	NaN	1	900	NaN	1	NaN	819.1	NaN	NaN
2	2	2	16	17	1	1	2	1200	1	1	1228.1	1221.1	NaN	NaN
2	2	2	16	18	2	NaN	1	1050	NaN	1	NaN	933.1	NaN	NaN
2	2	2	16	19	1	1	2	1800	1	1	1527.1	1519.1	NaN	NaN
2	2	2	16	20	2	NaN	1	900	NaN	1	NaN	825.1	NaN	NaN
2	2	2	16	21	1	1	2	1500	1	1	1235.1	1225.1	NaN	NaN
2	2	2	16	22	2	NaN	1	900	NaN	1	NaN	754.1	NaN	NaN
2	2	2	16	23	1	1	2	1350	1	1	1234	1222.1	NaN	NaN
2	2	2	16	24	2	NaN	1	450	NaN	1	NaN	391.1	NaN	NaN
2	2	2	16	25	1	1	2	1650	1	1	1331	1328.1	NaN	NaN
2	2	2	16	26	2	NaN	1	1050	NaN	1	NaN	940.1	NaN	NaN
2	2	2	16	27	1	1	2	1350	1	1	1137.2	1139.1	NaN	NaN
2	2	2	16	28	2	NaN	1	1050	NaN	1	NaN	938.1	NaN	NaN
2	2	2	16	29	1	1	2	1350	1	1	1197.2	1201.1	NaN	NaN
2	2	2	16	30	2	NaN	1	600	NaN	1	NaN	528.2	NaN	NaN
2	2	2	16	31	1	1	2	1650	1	1	1437.1	1431.2	NaN	NaN
2	2	2	16	32	2	NaN	1	750	NaN	1	NaN	531.2	NaN	NaN
2	2	2	16	33	1	1	2	1350	1	1	1294.1	1293.1	NaN	NaN
2	2	2	16	34	2	NaN	1	450	NaN	1	NaN	363.1	NaN	NaN
2	2	2	16	35	1	1	2	1200	1	1	1247.1	1240.1	NaN	NaN
2	2	2	16	36	2	NaN	1	750	NaN	1	NaN	692.1	NaN	NaN
2	2	2	16	37	1	1	2	1500	1	1	1254.1	1242.1	NaN	NaN
2	2	2	16	38	2	NaN	1	750	NaN	1	NaN	595.2	NaN	NaN
2	2	2	16	39	1	1	2	1200	1	1	1320.2	1314.2	NaN	NaN
2	2	2	16	40	2	NaN	1	1050	NaN	1	NaN	797.2	NaN	NaN

## Sheet: 3
									response		TR		extra response
experiment	participant	handedness (1: left, 2: right)	session	trial/session	stim (1: green, 2: orange)	CMR	prior (1: short, 2: long)	TS	L	R	L	R	L	R
2	3	2	1	1	1	1	2	1350	1	1	1032.4	1033.4	NaN	NaN
2	3	2	1	2	2	NaN	1	750	NaN	1	NaN	708.4	NaN	NaN
2	3	2	1	3	1	1	2	1350	1	1	1215.4	1213.5	NaN	NaN
2	3	2	1	4	2	NaN	1	900	NaN	1	NaN	894.4	NaN	NaN
2	3	2	1	5	1	1	2	1500	1	1	1225.5	1214.5	NaN	NaN
2	3	2	1	6	2	NaN	1	450	NaN	1	NaN	463.5	NaN	NaN
2	3	2	1	7	1	1	2	1200	1	1	1133.5	1129.5	NaN	NaN
2	3	2	1	8	2	NaN	1	450	NaN	1	NaN	546.5	NaN	NaN
2	3	2	1	9	1	1	2	1800	1	1	1504.5	1501.5	NaN	NaN
2	3	2	1	10	2	NaN	1	750	NaN	1	NaN	786.5	NaN	NaN
2	3	2	1	11	1	1	2	1200	1	1	1069.4	1060.5	NaN	NaN
2	3	2	1	12	2	NaN	1	900	NaN	1	NaN	964.5	NaN	NaN
2	3	2	1	13	1	1	2	1800	1	1	1362.4	1354.5	NaN	NaN
2	3	2	1	14	2	NaN	1	600	NaN	1	NaN	634.5	NaN	NaN
2	3	2	1	15	1	1	2	1500	1	1	1527.5	1530.4	NaN	NaN
2	3	2	1	16	2	NaN	1	1050	NaN	1	NaN	1000.6	NaN	NaN
2	3	2	1	17	1	1	2	1500	1	1	1304.5	1291.6	NaN	NaN
2	3	2	1	18	2	NaN	1	1050	NaN	1	NaN	1087.6	NaN	NaN
2	3	2	1	19	1	1	2	1650	1	1	1456.5	1448.5	NaN	NaN
2	3	2	1	20	2	NaN	1	600	NaN	1	NaN	623.5	NaN	NaN
2	3	2	1	21	1	1	2	1350	1	1	1284.5	1255.5	NaN	NaN
2	3	2	1	22	2	NaN	1	1050	NaN	1	NaN	1014.5	NaN	NaN
2	3	2	1	23	1	1	2	1200	1	1	1161.5	1157.5	NaN	NaN
2	3	2	1	24	2	NaN	1	750	NaN	1	NaN	759.6	NaN	NaN
2	3	2	1	25	1	1	2	1500	1	1	1362.4	1351.5	NaN	NaN
2	3	2	1	26	2	NaN	1	600	NaN	1	NaN	702.5	NaN	NaN
2	3	2	1	27	1	1	2	1200	1	1	1281.6	1275.6	NaN	NaN
2	3	2	1	28	2	NaN	1	750	NaN	1	NaN	755.6	NaN	NaN
2	3	2	1	29	1	1	2	1800	1	1	1485.6	1469.6	NaN	NaN
2	3	2	1	30	2	NaN	1	900	NaN	1	NaN	840.6	NaN	NaN
2	3	2	1	31	1	1	2	1650	1	1	1681.6	1666.6	NaN	NaN
2	3	2	1	32	2	NaN	1	450	NaN	1	NaN	443.6	NaN	NaN
2	3	2	1	33	1	1	2	1650	1	1	1432.5	1410.6	NaN	NaN
2	3	2	1	34	2	NaN	1	900	NaN	1	NaN	855.6	NaN	NaN
2	3	2	1	35	1	1	2	1650	1	1	1299.5	1295.6	NaN	NaN
2	3	2	1	36	2	NaN	1	600	NaN	1	NaN	615.6	NaN	NaN
2	3	2	1	37	1	1	2	1350	1	1	1250.6	1251.5	NaN	NaN
2	3	2	1	38	2	NaN	1	450	NaN	1	NaN	450.7	NaN	NaN
2	3	2	1	39	1	1	2	1800	1	1	1579.6	1570.7	NaN	NaN
2	3	2	1	40	2	NaN	1	1050	NaN	1	NaN	1117.7	NaN	NaN
2	3	2	2	1	1	1	2	1650	1	1	1345.6	1340.7	NaN	NaN
2	3	2	2	2	2	NaN	1	750	NaN	1	NaN	801.7	NaN	NaN
2	3	2	2	3	1	1	2	1200	1	1	1307.6	1293.7	NaN	NaN
2	3	2	2	4	2	NaN	1	900	NaN	1	NaN	955.8	NaN	NaN
2	3	2	2	5	1	1	2	1800	1	1	1383.8	1388.7	NaN	NaN
2	3	2	2	6	2	NaN	1	1050	NaN	1	NaN	928.8	NaN	NaN
2	3	2	2	7	1	1	2	1500	1	1	1369.7	1362.8	NaN	NaN
2	3	2	2	8	2	NaN	1	600	NaN	1	NaN	674.7	NaN	NaN
2	3	2	2	9	1	1	2	1650	1	1	1563.7	1561.7	NaN	NaN
2	3	2	2	10	2	NaN	1	750	NaN	1	NaN	806.7	NaN	NaN
2	3	2	2	11	1	1	2	1650	1	1	1461.7	1465.7	NaN	NaN
2	3	2	2	12	2	NaN	1	600	NaN	1	NaN	566.7	NaN	NaN
2	3	2	2	13	1	1	2	1800	1	1	1655.7	1649.7	NaN	NaN
2	3	2	2	14	2	NaN	1	750	NaN	1	NaN	730.7	NaN	NaN
2	3	2	2	15	1	1	2	1800	1	1	1628.8	1616.8	NaN	NaN
2	3	2	2	16	2	NaN	1	1050	NaN	1	NaN	1106.8	NaN	NaN
2	3	2	2	17	1	1	2	1200	1	1	1090.8	1078.8	NaN	NaN
2	3	2	2	18	2	NaN	1	450	NaN	1	NaN	575.8	NaN	NaN
2	3	2	2	19	1	1	2	1350	1	1	1278.7	1262.8	NaN	NaN
2	3	2	2	20	2	NaN	1	600	NaN	1	NaN	551.8	NaN	NaN
2	3	2	2	21	1	1	2	1200	1	1	1110.8	1092.8	NaN	NaN
2	3	2	2	22	2	NaN	1	900	NaN	1	NaN	863.8	NaN	NaN
2	3	2	2	23	1	1	2	1650	1	1	1440.7	1434.8	NaN	NaN
2	3	2	2	24	2	NaN	1	750	NaN	1	NaN	750.8	NaN	NaN
2	3	2	2	25	1	1	2	1350	1	1	1396.7	1376.8	NaN	NaN
2	3	2	2	26	2	NaN	1	900	NaN	1	NaN	816.8	NaN	NaN
2	3	2	2	27	1	1	2	1800	1	1	1643.8	1631.9	NaN	NaN
2	3	2	2	28	2	NaN	1	450	NaN	1	NaN	473.9	NaN	NaN
2	3	2	2	29	1	1	2	1350	1	1	1378.8	1350.8	NaN	NaN
2	3	2	2	30	2	NaN	1	1050	NaN	1	NaN	1035.8	NaN	NaN
2	3	2	2	31	1	1	2	1200	1	1	1182.8	1149.8	NaN	NaN
2	3	2	2	32	2	NaN	1	450	NaN	1	NaN	494.8	NaN	NaN
2	3	2	2	33	1	1	2	1500	1	1	1488.8	1470.8	NaN	NaN
2	3	2	2	34	2	NaN	1	900	NaN	1	NaN	949.8	NaN	NaN
2	3	2	2	35	1	1	2	1350	1	1	1233.8	1231.8	NaN	NaN
2	3	2	2	36	2	NaN	1	1050	NaN	1	NaN	945.8	NaN	NaN
2	3	2	2	37	1	1	2	1500	1	1	1427.9	1419.9	NaN	NaN
2	3	2	2	38	2	NaN	1	600	NaN	1	NaN	543.9	NaN	NaN
2	3	2	2	39	1	1	2	1500	1	1	1477.9	1464.9	NaN	NaN
2	3	2	2	40	2	NaN	1	450	NaN	1	NaN	461.9	NaN	NaN
2	3	2	3	1	1	1	2	1650	1	1	1425.9	1428.9	NaN	NaN
2	3	2	3	2	2	NaN	1	450	NaN	1	NaN	525.9	NaN	NaN
2	3	2	3	3	1	1	2	1200	1	1	1291.9	1283.9	NaN	NaN
2	3	2	3	4	2	NaN	1	750	NaN	1	NaN	864.9	NaN	NaN
2	3	2	3	5	1	1	2	1350	1	1	1287	1279	NaN	NaN
2	3	2	3	6	2	NaN	1	750	NaN	1	NaN	901	NaN	NaN
2	3	2	3	7	1	1	2	1350	1	1	1331	1329	NaN	NaN
2	3	2	3	8	2	NaN	1	750	NaN	1	NaN	722	NaN	NaN
2	3	2	3	9	1	1	2	1650	1	1	1653.9	1641	NaN	NaN
2	3	2	3	10	2	NaN	1	1050	NaN	1	NaN	1003	NaN	NaN
2	3	2	3	11	1	1	2	1650	1	1	1524.9	1503	NaN	NaN
2	3	2	3	12	2	NaN	1	450	NaN	1	NaN	504	NaN	NaN
2	3	2	3	13	1	1	2	1350	1	1	1244.9	1228	NaN	NaN
2	3	2	3	14	2	NaN	1	450	NaN	1	NaN	473.9	NaN	NaN
2	3	2	3	15	1	1	2	1800	1	1	1651.9	1645	NaN	NaN
2	3	2	3	16	2	NaN	1	900	NaN	1	NaN	909.1	NaN	NaN
2	3	2	3	17	1	1	2	1200	1	1	1312	1311.1	NaN	NaN
2	3	2	3	18	2	NaN	1	900	NaN	1	NaN	1046	NaN	NaN
2	3	2	3	19	1	1	2	1500	1	1	1449	1447	NaN	NaN
2	3	2	3	20	2	NaN	1	900	NaN	1	NaN	817	NaN	NaN
2	3	2	3	21	1	1	2	1200	1	1	1236	1235	NaN	NaN
2	3	2	3	22	2	NaN	1	1050	NaN	1	NaN	1063	NaN	NaN
2	3	2	3	23	1	1	2	1800	1	1	1693.9	1684	NaN	NaN
2	3	2	3	24	2	NaN	1	600	NaN	1	NaN	593	NaN	NaN
2	3	2	3	25	1	1	2	1350	1	1	1309	1307	NaN	NaN
2	3	2	3	26	2	NaN	1	1050	NaN	1	NaN	1119	NaN	NaN
2	3	2	3	27	1	1	2	1200	1	1	1198.1	1185.1	NaN	NaN
2	3	2	3	28	2	NaN	1	750	NaN	1	NaN	850	NaN	NaN
2	3	2	3	29	1	1	2	1500	1	1	1443	1437.1	NaN	NaN
2	3	2	3	30	2	NaN	1	450	NaN	1	NaN	472.1	NaN	NaN
2	3	2	3	31	1	1	2	1500	1	1	1533	1521.1	NaN	NaN
2	3	2	3	32	2	NaN	1	600	NaN	1	NaN	576.1	NaN	NaN
2	3	2	3	33	1	1	2	1800	1	1	1812	1804.1	NaN	NaN
2	3	2	3	34	2	NaN	1	600	NaN	1	NaN	568.1	NaN	NaN
2	3	2	3	35	1	1	2	1500	1	1	1484	1467.1	NaN	NaN
2	3	2	3	36	2	NaN	1	1050	NaN	1	NaN	1009.1	NaN	NaN
2	3	2	3	37	1	1	2	1800	1	1	1693	1682	NaN	NaN
2	3	2	3	38	2	NaN	1	600	NaN	1	NaN	566.1	NaN	NaN
2	3	2	3	39	1	1	2	1650	1	1	1523.1	1508.1	NaN	NaN
2	3	2	3	40	2	NaN	1	900	NaN	1	NaN	888.1	NaN	NaN
2	3	2	4	1	1	1	2	1800	1	1	1502.1	1499.2	NaN	NaN
2	3	2	4	2	2	NaN	1	600	NaN	1	NaN	672.2	NaN	NaN
2	3	2	4	3	1	1	2	1200	1	1	1177.1	1181.1	NaN	NaN
2	3	2	4	4	2	NaN	1	450	NaN	1	NaN	458.2	NaN	NaN
2	3	2	4	5	1	1	2	1350	1	1	1413.2	1407.3	NaN	NaN
2	3	2	4	6	2	NaN	1	750	NaN	1	NaN	832.2	NaN	NaN
2	3	2	4	7	1	1	2	1500	1	1	1441.2	1444.2	NaN	NaN
2	3	2	4	8	2	NaN	1	900	NaN	1	NaN	841.2	NaN	NaN
2	3	2	4	9	1	1	2	1650	1	1	1660.2	1657.2	NaN	NaN
2	3	2	4	10	2	NaN	1	450	NaN	1	NaN	448.2	NaN	NaN
2	3	2	4	11	1	1	2	1200	1	1	1255.2	1247.3	NaN	NaN
2	3	2	4	12	2	NaN	1	750	NaN	1	NaN	816.2	NaN	NaN
2	3	2	4	13	1	1	2	1200	1	1	1230.2	1217.2	NaN	NaN
2	3	2	4	14	2	NaN	1	1050	NaN	1	NaN	1056.3	NaN	NaN
2	3	2	4	15	1	1	2	1500	1	1	1320.1	1319.2	NaN	NaN
2	3	2	4	16	2	NaN	1	750	NaN	1	NaN	765.3	NaN	NaN
2	3	2	4	17	1	1	2	1650	1	1	1495.2	1489.3	NaN	NaN
2	3	2	4	18	2	NaN	1	750	NaN	1	NaN	730.3	NaN	NaN
2	3	2	4	19	1	1	2	1800	1	1	1584.3	1585.2	NaN	NaN
2	3	2	4	20	2	NaN	1	600	NaN	1	NaN	621.3	NaN	NaN
2	3	2	4	21	1	1	2	1500	1	1	1480.3	1476.3	NaN	NaN
2	3	2	4	22	2	NaN	1	900	NaN	1	NaN	963.2	NaN	NaN
2	3	2	4	23	1	1	2	1800	1	1	1575.3	1578.2	NaN	NaN
2	3	2	4	24	2	NaN	1	900	NaN	1	NaN	966.3	NaN	NaN
2	3	2	4	25	1	1	2	1350	1	1	1458.2	1446.3	NaN	NaN
2	3	2	4	26	2	NaN	1	900	NaN	1	NaN	936.3	NaN	NaN
2	3	2	4	27	1	1	2	1650	1	1	1427.4	1418.3	NaN	NaN
2	3	2	4	28	2	NaN	1	1050	NaN	1	NaN	1007.3	NaN	NaN
2	3	2	4	29	1	1	2	1500	1	1	1424.3	1418.3	NaN	NaN
2	3	2	4	30	2	NaN	1	1050	NaN	1	NaN	1132.3	NaN	NaN
2	3	2	4	31	1	1	2	1200	1	1	1241.3	1235.3	NaN	NaN
2	3	2	4	32	2	NaN	1	600	NaN	1	NaN	632.3	NaN	NaN
2	3	2	4	33	1	1	2	1800	1	1	1778.2	1774.3	NaN	NaN
2	3	2	4	34	2	NaN	1	450	NaN	1	NaN	557.4	NaN	NaN
2	3	2	4	35	1	1	2	1350	1	1	1509.2	1506.3	NaN	NaN
2	3	2	4	36	2	NaN	1	450	NaN	1	NaN	400.3	NaN	NaN
2	3	2	4	37	1	1	2	1350	1	1	1390.2	1385.3	NaN	NaN
2	3	2	4	38	2	NaN	1	600	NaN	1	NaN	640.4	NaN	NaN
2	3	2	4	39	1	1	2	1650	1	1	1704.3	1692.4	NaN	NaN
2	3	2	4	40	2	NaN	1	1050	NaN	1	NaN	988.4	NaN	NaN
2	3	2	5	1	1	1	2	1500	1	1	1562.6	1552.6	NaN	NaN
2	3	2	5	2	2	NaN	1	1050	NaN	1	NaN	1110.6	NaN	NaN
2	3	2	5	3	1	1	2	1200	1	1	1120.6	1111.6	NaN	NaN
2	3	2	5	4	2	NaN	1	450	NaN	1	NaN	506.6	NaN	NaN
2	3	2	5	5	1	1	2	1800	1	1	1480.7	1469.7	NaN	NaN
2	3	2	5	6	2	NaN	1	750	NaN	1	NaN	694.7	NaN	NaN
2	3	2	5	7	1	1	2	1500	1	1	1579.7	1567.7	NaN	NaN
2	3	2	5	8	2	NaN	1	1050	NaN	1	NaN	1077.7	NaN	NaN
2	3	2	5	9	1	1	2	1350	1	1	1439.7	1435.7	NaN	NaN
2	3	2	5	10	2	NaN	1	900	NaN	1	NaN	754.7	NaN	NaN
2	3	2	5	11	1	1	2	1650	1	1	1557.7	1551.7	NaN	NaN
2	3	2	5	12	2	NaN	1	1050	NaN	1	NaN	1095.7	NaN	NaN
2	3	2	5	13	1	1	2	1800	1	1	1663.6	1662.7	NaN	NaN
2	3	2	5	14	2	NaN	1	750	NaN	1	NaN	884.7	NaN	NaN
2	3	2	5	15	1	1	2	1200	1	1	1201.7	1180.8	NaN	NaN
2	3	2	5	16	2	NaN	1	600	NaN	1	NaN	590.8	NaN	NaN
2	3	2	5	17	1	1	2	1650	1	1	1785.7	1773.8	NaN	NaN
2	3	2	5	18	2	NaN	1	900	NaN	1	NaN	924.8	NaN	NaN
2	3	2	5	19	1	1	2	1350	1	1	1380.7	1361.8	NaN	NaN
2	3	2	5	20	2	NaN	1	1050	NaN	1	NaN	1085.8	NaN	NaN
2	3	2	5	21	1	1	2	1650	1	1	1407.7	1382.7	NaN	NaN
2	3	2	5	22	2	NaN	1	900	NaN	1	NaN	935.7	NaN	NaN
2	3	2	5	23	1	1	2	1200	1	1	1243.7	1231.7	NaN	NaN
2	3	2	5	24	2	NaN	1	600	NaN	1	NaN	625.7	NaN	NaN
2	3	2	5	25	1	1	2	1200	1	1	1272.7	1261.7	NaN	NaN
2	3	2	5	26	2	NaN	1	900	NaN	1	NaN	920.8	NaN	NaN
2	3	2	5	27	1	1	2	1800	1	1	1729.8	1717.8	NaN	NaN
2	3	2	5	28	2	NaN	1	600	NaN	1	NaN	626.8	NaN	NaN
2	3	2	5	29	1	1	2	1350	1	1	1366.8	1351.8	NaN	NaN
2	3	2	5	30	2	NaN	1	600	NaN	1	NaN	617.8	NaN	NaN
2	3	2	5	31	1	1	2	1800	1	1	1560.7	1547.8	NaN	NaN
2	3	2	5	32	2	NaN	1	750	NaN	1	NaN	749.8	NaN	NaN
2	3	2	5	33	1	1	2	1650	1	1	1669.8	1674.7	NaN	NaN
2	3	2	5	34	2	NaN	1	450	NaN	1	NaN	444.8	NaN	NaN
2	3	2	5	35	1	1	2	1500	1	1	1471.7	1458.8	NaN	NaN
2	3	2	5	36	2	NaN	1	750	NaN	1	NaN	744.8	NaN	NaN
2	3	2	5	37	1	1	2	1350	1	1	1449.7	1440.8	NaN	NaN
2	3	2	5	38	2	NaN	1	450	NaN	1	NaN	453.8	NaN	NaN
2	3	2	5	39	1	1	2	1500	1	1	1514.9	1499.9	NaN	NaN
2	3	2	5	40	2	NaN	1	450	NaN	1	NaN	550.9	NaN	NaN
2	3	2	6	1	1	1	2	1650	1	1	1516.8	1515.9	NaN	NaN
2	3	2	6	2	2	NaN	1	900	NaN	1	NaN	856.9	NaN	NaN
2	3	2	6	3	1	1	2	1350	1	1	1288.9	1290.8	NaN	NaN
2	3	2	6	4	2	NaN	1	750	NaN	1	NaN	809.9	NaN	NaN
2	3	2	6	5	1	1	2	1200	1	1	1232.9	1222	NaN	NaN
2	3	2	6	6	2	NaN	1	900	NaN	1	NaN	824	NaN	NaN
2	3	2	6	7	1	1	2	1500	1	1	1524	1527.9	NaN	NaN
2	3	2	6	8	2	NaN	1	1050	NaN	1	NaN	1054.9	NaN	NaN
2	3	2	6	9	1	1	2	1800	1	1	1585.9	1578	NaN	NaN
2	3	2	6	10	2	NaN	1	450	NaN	1	NaN	466.9	NaN	NaN
2	3	2	6	11	1	1	2	1350	1	1	1407.9	1396.9	NaN	NaN
2	3	2	6	12	2	NaN	1	450	NaN	1	NaN	501.9	NaN	NaN
2	3	2	6	13	1	1	2	1200	1	1	1343.9	1332.9	NaN	NaN
2	3	2	6	14	2	NaN	1	750	NaN	1	NaN	720.9	NaN	NaN
2	3	2	6	15	1	1	2	1650	1	1	1582.9	1568.9	NaN	NaN
2	3	2	6	16	2	NaN	1	750	NaN	1	NaN	809	NaN	NaN
2	3	2	6	17	1	1	2	1800	1	1	1585.9	1575	NaN	NaN
2	3	2	6	18	2	NaN	1	1050	NaN	1	NaN	1081	NaN	NaN
2	3	2	6	19	1	1	2	1800	1	1	1699	1686	NaN	NaN
2	3	2	6	20	2	NaN	1	600	NaN	1	NaN	648	NaN	NaN
2	3	2	6	21	1	1	2	1200	1	1	1242.9	1241	NaN	NaN
2	3	2	6	22	2	NaN	1	600	NaN	1	NaN	581	NaN	NaN
2	3	2	6	23	1	1	2	1200	1	1	1208.9	1202	NaN	NaN
2	3	2	6	24	2	NaN	1	450	NaN	1	NaN	423	NaN	NaN
2	3	2	6	25	1	1	2	1350	1	1	1363.9	1349	NaN	NaN
2	3	2	6	26	2	NaN	1	900	NaN	1	NaN	1056	NaN	NaN
2	3	2	6	27	1	1	2	1350	1	1	1391	1373.1	NaN	NaN
2	3	2	6	28	2	NaN	1	600	NaN	1	NaN	580.1	NaN	NaN
2	3	2	6	29	1	1	2	1650	1	1	1683	1666.1	NaN	NaN
2	3	2	6	30	2	NaN	1	1050	NaN	1	NaN	1148.1	NaN	NaN
2	3	2	6	31	1	1	2	1500	1	1	1479	1466.1	NaN	NaN
2	3	2	6	32	2	NaN	1	450	NaN	1	NaN	446	NaN	NaN
2	3	2	6	33	1	1	2	1500	1	1	1380	1367	NaN	NaN
2	3	2	6	34	2	NaN	1	600	NaN	1	NaN	613	NaN	NaN
2	3	2	6	35	1	1	2	1650	1	1	1658	1638	NaN	NaN
2	3	2	6	36	2	NaN	1	1050	NaN	1	NaN	1061	NaN	NaN
2	3	2	6	37	1	1	2	1800	1	1	1670	1666	NaN	NaN
2	3	2	6	38	2	NaN	1	750	NaN	1	NaN	718.1	NaN	NaN
2	3	2	6	39	1	1	2	1500	1	1	1328.1	1311.1	NaN	NaN
2	3	2	6	40	2	NaN	1	900	NaN	1	NaN	964.1	NaN	NaN
2	3	2	7	1	1	1	2	1200	1	1	1202.1	1194.1	NaN	NaN
2	3	2	7	2	2	NaN	1	450	NaN	1	NaN	492.1	NaN	NaN
2	3	2	7	3	1	1	2	1350	1	1	1303.1	1288.1	NaN	NaN
2	3	2	7	4	2	NaN	1	1050	NaN	1	NaN	1124.1	NaN	NaN
2	3	2	7	5	1	1	2	1650	1	1	1724.2	1715.2	NaN	NaN
2	3	2	7	6	2	NaN	1	750	NaN	1	NaN	809.2	NaN	NaN
2	3	2	7	7	1	1	2	1800	1	1	1819.1	1803.2	NaN	NaN
2	3	2	7	8	2	NaN	1	750	NaN	1	NaN	764.2	NaN	NaN
2	3	2	7	9	1	1	2	1800	1	1	1792.2	1795.1	NaN	NaN
2	3	2	7	10	2	NaN	1	600	NaN	1	NaN	605.2	NaN	NaN
2	3	2	7	11	1	1	2	1500	1	1	1625.1	1614.2	NaN	NaN
2	3	2	7	12	2	NaN	1	900	NaN	1	NaN	912.2	NaN	NaN
2	3	2	7	13	1	1	2	1650	1	1	1646.1	1634.1	NaN	NaN
2	3	2	7	14	2	NaN	1	450	NaN	1	NaN	529.2	NaN	NaN
2	3	2	7	15	1	1	2	1800	1	1	1972.1	1961.2	NaN	NaN
2	3	2	7	16	2	NaN	1	450	NaN	1	NaN	493.3	NaN	NaN
2	3	2	7	17	1	1	2	1800	1	1	1578.2	1559.2	NaN	NaN
2	3	2	7	18	2	NaN	1	750	NaN	1	NaN	754.2	NaN	NaN
2	3	2	7	19	1	1	2	1650	1	1	1590.2	1577.2	NaN	NaN
2	3	2	7	20	2	NaN	1	1050	NaN	1	NaN	1001.2	NaN	NaN
2	3	2	7	21	1	1	2	1200	1	1	1303.2	1294.2	NaN	NaN
2	3	2	7	22	2	NaN	1	900	NaN	1	NaN	978.2	NaN	NaN
2	3	2	7	23	1	1	2	1350	1	1	1232.2	1222.2	NaN	NaN
2	3	2	7	24	2	NaN	1	1050	NaN	1	NaN	964.2	NaN	NaN
2	3	2	7	25	1	1	2	1500	1	1	1541.2	1534.2	NaN	NaN
2	3	2	7	26	2	NaN	1	600	NaN	1	NaN	660.3	NaN	NaN
2	3	2	7	27	1	1	2	1500	1	1	1500.3	1488.3	NaN	NaN
2	3	2	7	28	2	NaN	1	750	NaN	1	NaN	730.3	NaN	NaN
2	3	2	7	29	1	1	2	1350	1	1	1497.3	1481.3	NaN	NaN
2	3	2	7	30	2	NaN	1	600	NaN	1	NaN	542.3	NaN	NaN
2	3	2	7	31	1	1	2	1200	1	1	1117.2	1112.3	NaN	NaN
2	3	2	7	32	2	NaN	1	1050	NaN	1	NaN	1071.3	NaN	NaN
2	3	2	7	33	1	1	2	1500	1	1	1395.2	1383.3	NaN	NaN
2	3	2	7	34	2	NaN	1	900	NaN	1	NaN	900.3	NaN	NaN
2	3	2	7	35	1	1	2	1200	1	1	1284.2	1266.3	NaN	NaN
2	3	2	7	36	2	NaN	1	450	NaN	1	NaN	531.3	NaN	NaN
2	3	2	7	37	1	1	2	1650	1	1	1618.3	1624.2	NaN	NaN
2	3	2	7	38	2	NaN	1	600	NaN	1	NaN	577.3	NaN	NaN
2	3	2	7	39	1	1	2	1350	1	1	1323.3	1300.3	NaN	NaN
2	3	2	7	40	2	NaN	1	900	NaN	1	NaN	1057.3	NaN	NaN
2	3	2	8	1	1	1	2	1800	1	1	1710.3	1690.3	NaN	NaN
2	3	2	8	2	2	NaN	1	900	NaN	1	NaN	967.4	NaN	NaN
2	3	2	8	3	1	1	2	1350	1	1	1304.3	1297.3	NaN	NaN
2	3	2	8	4	2	NaN	1	1050	NaN	1	NaN	1046.4	NaN	NaN
2	3	2	8	5	1	1	2	1650	1	1	1424.4	1406.4	NaN	NaN
2	3	2	8	6	2	NaN	1	750	NaN	1	NaN	822.4	NaN	NaN
2	3	2	8	7	1	1	2	1350	1	1	1499.4	1481.4	NaN	NaN
2	3	2	8	8	2	NaN	1	600	NaN	1	NaN	596.4	NaN	NaN
2	3	2	8	9	1	1	2	1500	1	1	1366.4	1349.5	NaN	NaN
2	3	2	8	10	2	NaN	1	600	NaN	1	NaN	580.4	NaN	NaN
2	3	2	8	11	1	1	2	1800	1	1	1444.3	1429.4	NaN	NaN
2	3	2	8	12	2	NaN	1	450	NaN	1	NaN	556.4	NaN	NaN
2	3	2	8	13	1	1	2	1200	1	1	1385.4	1378.4	NaN	NaN
2	3	2	8	14	2	NaN	1	1050	NaN	1	NaN	974.4	NaN	NaN
2	3	2	8	15	1	1	2	1350	1	1	1275.4	1264.5	NaN	NaN
2	3	2	8	16	2	NaN	1	450	NaN	1	NaN	402.5	NaN	NaN
2	3	2	8	17	1	1	2	1500	1	1	1297.4	1283.5	NaN	NaN
2	3	2	8	18	2	NaN	1	750	NaN	1	NaN	825.5	NaN	NaN
2	3	2	8	19	1	1	2	1200	1	1	1322.4	1316.5	NaN	NaN
2	3	2	8	20	2	NaN	1	450	NaN	1	NaN	509.5	NaN	NaN
2	3	2	8	21	1	1	2	1200	1	1	1260.4	1241.5	NaN	NaN
2	3	2	8	22	2	NaN	1	750	NaN	1	NaN	758.5	NaN	NaN
2	3	2	8	23	1	1	2	1650	1	1	1613.4	1599.5	NaN	NaN
2	3	2	8	24	2	NaN	1	1050	NaN	1	NaN	1123.5	NaN	NaN
2	3	2	8	25	1	1	2	1500	1	1	1368.4	1340.4	NaN	NaN
2	3	2	8	26	2	NaN	1	900	NaN	1	NaN	896.6	NaN	NaN
2	3	2	8	27	1	1	2	1200	1	1	1346.5	1328.5	NaN	NaN
2	3	2	8	28	2	NaN	1	900	NaN	1	NaN	933.6	NaN	NaN
2	3	2	8	29	1	1	2	1650	1	1	1731.5	1698.5	NaN	NaN
2	3	2	8	30	2	NaN	1	1050	NaN	1	NaN	1014.5	NaN	NaN
2	3	2	8	31	1	1	2	1350	1	1	1335.5	1323.5	NaN	NaN
2	3	2	8	32	2	NaN	1	450	NaN	1	NaN	533.5	NaN	NaN
2	3	2	8	33	1	1	2	1800	1	1	1667.4	1648.5	NaN	NaN
2	3	2	8	34	2	NaN	1	600	NaN	1	NaN	666.5	NaN	NaN
2	3	2	8	35	1	1	2	1650	1	1	1564.4	1550.5	NaN	NaN
2	3	2	8	36	2	NaN	1	900	NaN	1	NaN	989.5	NaN	NaN
2	3	2	8	37	1	1	2	1500	1	1	1354.4	1337.5	NaN	NaN
2	3	2	8	38	2	NaN	1	750	NaN	1	NaN	707.6	NaN	NaN
2	3	2	8	39	1	1	2	1800	1	1	1451.5	1439.6	NaN	NaN
2	3	2	8	40	2	NaN	1	600	NaN	1	NaN	625.6	NaN	NaN
2	3	2	9	1	1	1	2	1650	1	1	1537.8	1518.8	NaN	NaN
2	3	2	9	2	2	NaN	1	750	NaN	1	NaN	796.8	NaN	NaN
2	3	2	9	3	1	1	2	1200	1	1	1234.8	1218.8	NaN	NaN
2	3	2	9	4	2	NaN	1	450	NaN	1	NaN	487.9	NaN	NaN
2	3	2	9	5	1	1	2	1650	1	1	1455.9	1445.9	NaN	NaN
2	3	2	9	6	2	NaN	1	750	NaN	1	NaN	844.9	NaN	NaN
2	3	2	9	7	1	1	2	1800	1	1	1623.9	1601.9	NaN	NaN
2	3	2	9	8	2	NaN	1	600	NaN	1	NaN	603.9	NaN	NaN
2	3	2	9	9	1	1	2	1800	1	1	1563.9	1556.9	NaN	NaN
2	3	2	9	10	2	NaN	1	1050	NaN	1	NaN	1093.9	NaN	NaN
2	3	2	9	11	1	1	2	1500	1	1	1614.9	1597.9	NaN	NaN
2	3	2	9	12	2	NaN	1	450	NaN	1	NaN	512.9	NaN	NaN
2	3	2	9	13	1	1	2	1500	1	1	1676.8	1673.9	NaN	NaN
2	3	2	9	14	2	NaN	1	900	NaN	1	NaN	1002.9	NaN	NaN
2	3	2	9	15	1	1	2	1350	1	1	1351.9	1336.9	NaN	NaN
2	3	2	9	16	2	NaN	1	750	NaN	1	NaN	782	NaN	NaN
2	3	2	9	17	1	1	2	1200	1	1	1401.9	1386	NaN	NaN
2	3	2	9	18	2	NaN	1	450	NaN	1	NaN	497	NaN	NaN
2	3	2	9	19	1	1	2	1650	1	1	1619.9	1602	NaN	NaN
2	3	2	9	20	2	NaN	1	900	NaN	1	NaN	1003	NaN	NaN
2	3	2	9	21	1	1	2	1800	1	1	1672.9	1660.9	NaN	NaN
2	3	2	9	22	2	NaN	1	600	NaN	1	NaN	613	NaN	NaN
2	3	2	9	23	1	1	2	1350	1	1	1511.9	1498	NaN	NaN
2	3	2	9	24	2	NaN	1	1050	NaN	1	NaN	1098	NaN	NaN
2	3	2	9	25	1	1	2	1350	1	1	1249.9	1236.9	NaN	NaN
2	3	2	9	26	2	NaN	1	1050	NaN	1	NaN	1064.9	NaN	NaN
2	3	2	9	27	1	1	2	1500	1	1	1400	1375	NaN	NaN
2	3	2	9	28	2	NaN	1	450	NaN	1	NaN	504	NaN	NaN
2	3	2	9	29	1	1	2	1200	1	1	1337	1330	NaN	NaN
2	3	2	9	30	2	NaN	1	600	NaN	1	NaN	674	NaN	NaN
2	3	2	9	31	1	1	2	1500	1	1	1460	1450	NaN	NaN
2	3	2	9	32	2	NaN	1	750	NaN	1	NaN	821	NaN	NaN
2	3	2	9	33	1	1	2	1650	1	1	1759.9	1759	NaN	NaN
2	3	2	9	34	2	NaN	1	1050	NaN	1	NaN	1103	NaN	NaN
2	3	2	9	35	1	1	2	1350	1	1	1355.9	1351	NaN	NaN
2	3	2	9	36	2	NaN	1	900	NaN	1	NaN	1000	NaN	NaN
2	3	2	9	37	1	1	2	1200	1	1	1272.9	1266	NaN	NaN
2	3	2	9	38	2	NaN	1	900	NaN	1	NaN	978.1	NaN	NaN
2	3	2	9	39	1	1	2	1800	1	1	1725	1705.1	NaN	NaN
2	3	2	9	40	2	NaN	1	600	NaN	1	NaN	605.1	NaN	NaN
2	3	2	10	1	1	1	2	1350	1	1	1467.1	1471	NaN	NaN
2	3	2	10	2	2	NaN	1	450	NaN	1	NaN	529.1	NaN	NaN
2	3	2	10	3	1	1	2	1650	1	1	1361	1346.1	NaN	NaN
2	3	2	10	4	2	NaN	1	750	NaN	1	NaN	754.2	NaN	NaN
2	3	2	10	5	1	1	2	1800	1	1	1522.1	1508.2	NaN	NaN
2	3	2	10	6	2	NaN	1	900	NaN	1	NaN	893.2	NaN	NaN
2	3	2	10	7	1	1	2	1650	1	1	1633.1	1623.2	NaN	NaN
2	3	2	10	8	2	NaN	1	750	NaN	1	NaN	800.2	NaN	NaN
2	3	2	10	9	1	1	2	1200	1	1	1412.1	1410.1	NaN	NaN
2	3	2	10	10	2	NaN	1	1050	NaN	1	NaN	1063.1	NaN	NaN
2	3	2	10	11	1	1	2	1350	1	1	1398.1	1397.1	NaN	NaN
2	3	2	10	12	2	NaN	1	1050	NaN	1	NaN	995.1	NaN	NaN
2	3	2	10	13	1	1	2	1500	1	1	1411	1406.1	NaN	NaN
2	3	2	10	14	2	NaN	1	450	NaN	1	NaN	495.1	NaN	NaN
2	3	2	10	15	1	1	2	1800	1	1	1702.2	1686.2	NaN	NaN
2	3	2	10	16	2	NaN	1	450	NaN	1	NaN	475.2	NaN	NaN
2	3	2	10	17	1	1	2	1200	1	1	1377.1	1373.2	NaN	NaN
2	3	2	10	18	2	NaN	1	900	NaN	1	NaN	975.2	NaN	NaN
2	3	2	10	19	1	1	2	1200	1	1	1260.2	1252.2	NaN	NaN
2	3	2	10	20	2	NaN	1	1050	NaN	1	NaN	1064.2	NaN	NaN
2	3	2	10	21	1	1	2	1650	1	1	1423.1	1408.2	NaN	NaN
2	3	2	10	22	2	NaN	1	600	NaN	1	NaN	682.3	NaN	NaN
2	3	2	10	23	1	1	2	1350	1	1	1438.1	1426.2	NaN	NaN
2	3	2	10	24	2	NaN	1	750	NaN	1	NaN	726.2	NaN	NaN
2	3	2	10	25	1	1	2	1500	1	1	1488.1	1480.2	NaN	NaN
2	3	2	10	26	2	NaN	1	600	NaN	1	NaN	539.2	NaN	NaN
2	3	2	10	27	1	1	2	1800	1	1	1501.2	1491.3	NaN	NaN
2	3	2	10	28	2	NaN	1	600	NaN	1	NaN	634.3	NaN	NaN
2	3	2	10	29	1	1	2	1200	1	1	1185.2	1180.2	NaN	NaN
2	3	2	10	30	2	NaN	1	450	NaN	1	NaN	381.2	NaN	NaN
2	3	2	10	31	1	1	2	1500	1	1	1613.2	1600.2	NaN	NaN
2	3	2	10	32	2	NaN	1	900	NaN	1	NaN	1044.2	NaN	NaN
2	3	2	10	33	1	1	2	1350	1	1	1307.2	1298.2	NaN	NaN
2	3	2	10	34	2	NaN	1	1050	NaN	1	NaN	1162.2	NaN	NaN
2	3	2	10	35	1	1	2	1500	1	1	1445.1	1430.2	NaN	NaN
2	3	2	10	36	2	NaN	1	600	NaN	1	NaN	597.2	NaN	NaN
2	3	2	10	37	1	1	2	1800	1	1	1628.2	1618.2	NaN	NaN
2	3	2	10	38	2	NaN	1	900	NaN	1	NaN	904.3	NaN	NaN
2	3	2	10	39	1	1	2	1650	1	1	1439.3	1427.3	NaN	NaN
2	3	2	10	40	2	NaN	1	750	NaN	1	NaN	733.3	NaN	NaN
2	3	2	11	1	1	1	2	1800	1	1	1547.3	1542.3	NaN	NaN
2	3	2	11	2	2	NaN	1	1050	NaN	1	NaN	1082.3	NaN	NaN
2	3	2	11	3	1	1	2	1350	1	1	1218.3	1213.3	NaN	NaN
2	3	2	11	4	2	NaN	1	1050	NaN	1	NaN	1117.4	NaN	NaN
2	3	2	11	5	1	1	2	1350	1	1	1464.4	1449.4	NaN	NaN
2	3	2	11	6	2	NaN	1	750	NaN	1	NaN	685.4	NaN	NaN
2	3	2	11	7	1	1	2	1800	1	1	1664.3	1656.4	NaN	NaN
2	3	2	11	8	2	NaN	1	450	NaN	1	NaN	492.4	NaN	NaN
2	3	2	11	9	1	1	2	1200	1	1	1298.3	1294.4	NaN	NaN
2	3	2	11	10	2	NaN	1	750	NaN	1	NaN	793.4	NaN	NaN
2	3	2	11	11	1	1	2	1350	1	1	1256.3	1251.3	NaN	NaN
2	3	2	11	12	2	NaN	1	450	NaN	1	NaN	504.4	NaN	NaN
2	3	2	11	13	1	1	2	1200	1	1	1411.3	1405.4	NaN	NaN
2	3	2	11	14	2	NaN	1	900	NaN	1	NaN	858.4	NaN	NaN
2	3	2	11	15	1	1	2	1200	1	1	1220.4	1219.4	NaN	NaN
2	3	2	11	16	2	NaN	1	600	NaN	1	NaN	567.5	NaN	NaN
2	3	2	11	17	1	1	2	1800	1	1	1677.4	1669.4	NaN	NaN
2	3	2	11	18	2	NaN	1	600	NaN	1	NaN	574.5	NaN	NaN
2	3	2	11	19	1	1	2	1650	1	1	1623.4	1618.4	NaN	NaN
2	3	2	11	20	2	NaN	1	750	NaN	1	NaN	729.4	NaN	NaN
2	3	2	11	21	1	1	2	1800	1	1	1505.4	1493.4	NaN	NaN
2	3	2	11	22	2	NaN	1	1050	NaN	1	NaN	1120.4	NaN	NaN
2	3	2	11	23	1	1	2	1350	1	1	1356.4	1350.4	NaN	NaN
2	3	2	11	24	2	NaN	1	450	NaN	1	NaN	443.4	NaN	NaN
2	3	2	11	25	1	1	2	1500	1	1	1364.4	1361.4	NaN	NaN
2	3	2	11	26	2	NaN	1	1050	NaN	1	NaN	1073.4	NaN	NaN
2	3	2	11	27	1	1	2	1650	1	1	1760.5	1744.5	NaN	NaN
2	3	2	11	28	2	NaN	1	600	NaN	1	NaN	596.5	NaN	NaN
2	3	2	11	29	1	1	2	1500	1	1	1371.5	1361.5	NaN	NaN
2	3	2	11	30	2	NaN	1	450	NaN	1	NaN	561.5	NaN	NaN
2	3	2	11	31	1	1	2	1650	1	1	1375.4	1366.5	NaN	NaN
2	3	2	11	32	2	NaN	1	600	NaN	1	NaN	572.5	NaN	NaN
2	3	2	11	33	1	1	2	1500	1	1	1476.5	1476.5	NaN	NaN
2	3	2	11	34	2	NaN	1	900	NaN	1	NaN	1067.5	NaN	NaN
2	3	2	11	35	1	1	2	1200	1	1	1080.4	1060.5	NaN	NaN
2	3	2	11	36	2	NaN	1	750	NaN	1	NaN	625.5	NaN	NaN
2	3	2	11	37	1	1	2	1500	1	1	1343.4	1330.5	NaN	NaN
2	3	2	11	38	2	NaN	1	900	NaN	1	NaN	969.6	NaN	NaN
2	3	2	11	39	1	1	2	1650	1	1	1422.5	1417.5	NaN	NaN
2	3	2	11	40	2	NaN	1	900	NaN	1	NaN	888.5	NaN	NaN
2	3	2	12	1	1	1	2	1500	1	1	1459.5	1446.6	NaN	NaN
2	3	2	12	2	2	NaN	1	1050	NaN	1	NaN	951.6	NaN	NaN
2	3	2	12	3	1	1	2	1800	1	1	1621.5	1607.6	NaN	NaN
2	3	2	12	4	2	NaN	1	600	NaN	1	NaN	637.7	NaN	NaN
2	3	2	12	5	1	1	2	1500	1	1	1411.6	1404.7	NaN	NaN
2	3	2	12	6	2	NaN	1	1050	NaN	1	NaN	1103.6	NaN	NaN
2	3	2	12	7	1	1	2	1500	1	1	1457.6	1447.6	NaN	NaN
2	3	2	12	8	2	NaN	1	750	NaN	1	NaN	703.6	NaN	NaN
2	3	2	12	9	1	1	2	1200	1	1	1220.6	1203.6	NaN	NaN
2	3	2	12	10	2	NaN	1	900	NaN	1	NaN	896.6	NaN	NaN
2	3	2	12	11	1	1	2	1200	1	1	1367.6	1357.6	NaN	NaN
2	3	2	12	12	2	NaN	1	600	NaN	1	NaN	597.6	NaN	NaN
2	3	2	12	13	1	1	2	1200	1	1	1225.6	1218.6	NaN	NaN
2	3	2	12	14	2	NaN	1	450	NaN	1	NaN	529.6	NaN	NaN
2	3	2	12	15	1	1	2	1800	1	1	1593.6	1591.6	NaN	NaN
2	3	2	12	16	2	NaN	1	750	NaN	1	NaN	834.7	NaN	NaN
2	3	2	12	17	1	1	2	1800	1	1	1619.6	1611.7	NaN	NaN
2	3	2	12	18	2	NaN	1	600	NaN	1	NaN	483.7	NaN	NaN
2	3	2	12	19	1	1	2	1800	1	1	1550.6	1541.7	NaN	NaN
2	3	2	12	20	2	NaN	1	900	NaN	1	NaN	868.7	NaN	NaN
2	3	2	12	21	1	1	2	1650	1	1	1584.6	1576.7	NaN	NaN
2	3	2	12	22	2	NaN	1	600	NaN	1	NaN	602.7	NaN	NaN
2	3	2	12	23	1	1	2	1350	1	1	1415.6	1405.7	NaN	NaN
2	3	2	12	24	2	NaN	1	450	NaN	1	NaN	558.7	NaN	NaN
2	3	2	12	25	1	1	2	1650	1	1	1623.6	1609.7	NaN	NaN
2	3	2	12	26	2	NaN	1	900	NaN	1	NaN	904.8	NaN	NaN
2	3	2	12	27	1	1	2	1350	1	1	1470.7	1454.7	NaN	NaN
2	3	2	12	28	2	NaN	1	750	NaN	1	NaN	717.7	NaN	NaN
2	3	2	12	29	1	1	2	1350	1	1	1382.7	1379.7	NaN	NaN
2	3	2	12	30	2	NaN	1	450	NaN	1	NaN	455.7	NaN	NaN
2	3	2	12	31	1	1	2	1500	1	1	1404.7	1403.7	NaN	NaN
2	3	2	12	32	2	NaN	1	750	NaN	1	NaN	875.7	NaN	NaN
2	3	2	12	33	1	1	2	1350	1	1	1259.7	1255.7	NaN	NaN
2	3	2	12	34	2	NaN	1	1050	NaN	1	NaN	1004.7	NaN	NaN
2	3	2	12	35	1	1	2	1650	1	1	1433.7	1424.7	NaN	NaN
2	3	2	12	36	2	NaN	1	900	NaN	1	NaN	910.7	NaN	NaN
2	3	2	12	37	1	1	2	1650	1	1	1459.6	1450.7	NaN	NaN
2	3	2	12	38	2	NaN	1	1050	NaN	1	NaN	1200.8	NaN	NaN
2	3	2	12	39	1	1	2	1200	1	1	1265.7	1258.8	NaN	NaN
2	3	2	12	40	2	NaN	1	450	NaN	1	NaN	530.8	NaN	NaN
2	3	2	13	1	1	1	2	1650	1	1	1357	1346	NaN	NaN
2	3	2	13	2	2	NaN	1	450	NaN	1	NaN	500	NaN	NaN
2	3	2	13	3	1	1	2	1800	1	1	1728	1717	NaN	NaN
2	3	2	13	4	2	NaN	1	450	NaN	1	NaN	550	NaN	NaN
2	3	2	13	5	1	1	2	1500	1	1	1525.1	1526.1	NaN	NaN
2	3	2	13	6	2	NaN	1	450	NaN	1	NaN	555.1	NaN	NaN
2	3	2	13	7	1	1	2	1800	1	1	1717.1	1714.1	NaN	NaN
2	3	2	13	8	2	NaN	1	900	NaN	1	NaN	1070.1	NaN	NaN
2	3	2	13	9	1	1	2	1650	1	1	1573.1	1561.1	NaN	NaN
2	3	2	13	10	2	NaN	1	750	NaN	1	NaN	762.1	NaN	NaN
2	3	2	13	11	1	1	2	1200	1	1	1348	1346.1	NaN	NaN
2	3	2	13	12	2	NaN	1	600	NaN	1	NaN	697.1	NaN	NaN
2	3	2	13	13	1	1	2	1800	1	1	1510	1505.1	NaN	NaN
2	3	2	13	14	2	NaN	1	1050	NaN	1	NaN	1198.1	NaN	NaN
2	3	2	13	15	1	1	2	1350	1	1	1325	1314.1	NaN	NaN
2	3	2	13	16	2	NaN	1	750	NaN	1	NaN	771.1	NaN	NaN
2	3	2	13	17	1	1	2	1500	1	1	1380.1	1364.2	NaN	NaN
2	3	2	13	18	2	NaN	1	900	NaN	1	NaN	845.2	NaN	NaN
2	3	2	13	19	1	1	2	1350	1	1	1302.1	1301.2	NaN	NaN
2	3	2	13	20	2	NaN	1	1050	NaN	1	NaN	1232.2	NaN	NaN
2	3	2	13	21	1	1	2	1350	1	1	1308.1	1305.1	NaN	NaN
2	3	2	13	22	2	NaN	1	900	NaN	1	NaN	989.1	NaN	NaN
2	3	2	13	23	1	1	2	1200	1	1	1266.1	1264.1	NaN	NaN
2	3	2	13	24	2	NaN	1	750	NaN	1	NaN	818.2	NaN	NaN
2	3	2	13	25	1	1	2	1650	1	1	1665.1	1664.1	NaN	NaN
2	3	2	13	26	2	NaN	1	1050	NaN	1	NaN	1138.2	NaN	NaN
2	3	2	13	27	1	1	2	1500	1	1	1560.2	1546.2	NaN	NaN
2	3	2	13	28	2	NaN	1	600	NaN	1	NaN	627.2	NaN	NaN
2	3	2	13	29	1	1	2	1200	1	1	1194.2	1192.2	NaN	NaN
2	3	2	13	30	2	NaN	1	1050	NaN	1	NaN	1103.2	NaN	NaN
2	3	2	13	31	1	1	2	1500	1	1	1408.2	1409.1	NaN	NaN
2	3	2	13	32	2	NaN	1	600	NaN	1	NaN	762.2	NaN	NaN
2	3	2	13	33	1	1	2	1650	1	1	1380.2	1386.2	NaN	NaN
2	3	2	13	34	2	NaN	1	750	NaN	1	NaN	786.1	NaN	NaN
2	3	2	13	35	1	1	2	1200	1	1	1293.2	1297.1	NaN	NaN
2	3	2	13	36	2	NaN	1	600	NaN	1	NaN	689.2	NaN	NaN
2	3	2	13	37	1	1	2	1800	1	1	1765.2	1769.1	NaN	NaN
2	3	2	13	38	2	NaN	1	450	NaN	1	NaN	511.3	NaN	NaN
2	3	2	13	39	1	1	2	1350	1	1	1281.3	1282.2	NaN	NaN
2	3	2	13	40	2	NaN	1	900	NaN	1	NaN	984.2	NaN	NaN
2	3	2	14	1	1	1	2	1800	1	1	1669.2	1667.3	NaN	NaN
2	3	2	14	2	2	NaN	1	1050	NaN	1	NaN	1024.3	NaN	NaN
2	3	2	14	3	1	1	2	1650	1	1	1427.2	1419.3	NaN	NaN
2	3	2	14	4	2	NaN	1	600	NaN	1	NaN	625.4	NaN	NaN
2	3	2	14	5	1	1	2	1650	1	1	1726.3	1710.4	NaN	NaN
2	3	2	14	6	2	NaN	1	750	NaN	1	NaN	806.4	NaN	NaN
2	3	2	14	7	1	1	2	1350	1	1	1400.3	1390.4	NaN	NaN
2	3	2	14	8	2	NaN	1	750	NaN	1	NaN	731.3	NaN	NaN
2	3	2	14	9	1	1	2	1800	1	1	1688.3	1689.3	NaN	NaN
2	3	2	14	10	2	NaN	1	450	NaN	1	NaN	560.3	NaN	NaN
2	3	2	14	11	1	1	2	1200	1	1	1282.3	1283.3	NaN	NaN
2	3	2	14	12	2	NaN	1	450	NaN	1	NaN	423.3	NaN	NaN
2	3	2	14	13	1	1	2	1200	1	1	1327.3	1326.3	NaN	NaN
2	3	2	14	14	2	NaN	1	750	NaN	1	NaN	778.3	NaN	NaN
2	3	2	14	15	1	1	2	1800	1	1	1447.3	1440.4	NaN	NaN
2	3	2	14	16	2	NaN	1	1050	NaN	1	NaN	1159.4	NaN	NaN
2	3	2	14	17	1	1	2	1500	1	1	1444.4	1439.4	NaN	NaN
2	3	2	14	18	2	NaN	1	900	NaN	1	NaN	996.4	NaN	NaN
2	3	2	14	19	1	1	2	1200	1	1	1349.4	1353.3	NaN	NaN
2	3	2	14	20	2	NaN	1	900	NaN	1	NaN	1055.4	NaN	NaN
2	3	2	14	21	1	1	2	1800	1	1	1616.4	1617.3	NaN	NaN
2	3	2	14	22	2	NaN	1	450	NaN	1	NaN	484.4	NaN	NaN
2	3	2	14	23	1	1	2	1650	1	1	1590.3	1584.4	NaN	NaN
2	3	2	14	24	2	NaN	1	600	NaN	1	NaN	643.4	NaN	NaN
2	3	2	14	25	1	1	2	1500	1	1	1612.3	1611.4	NaN	NaN
2	3	2	14	26	2	NaN	1	450	NaN	1	NaN	527.4	NaN	NaN
2	3	2	14	27	1	1	2	1350	1	1	1531.4	1530.5	NaN	NaN
2	3	2	14	28	2	NaN	1	600	NaN	1	NaN	566.4	NaN	NaN
2	3	2	14	29	1	1	2	1650	1	1	1685.4	1673.5	NaN	NaN
2	3	2	14	30	2	NaN	1	750	NaN	1	NaN	773.4	NaN	NaN
2	3	2	14	31	1	1	2	1500	1	1	1430.4	1427.4	NaN	NaN
2	3	2	14	32	2	NaN	1	1050	NaN	1	NaN	992.4	NaN	NaN
2	3	2	14	33	1	1	2	1500	1	1	1515.4	1502.4	NaN	NaN
2	3	2	14	34	2	NaN	1	900	NaN	1	NaN	830.4	NaN	NaN
2	3	2	14	35	1	1	2	1350	1	1	1482.4	1481.4	NaN	NaN
2	3	2	14	36	2	NaN	1	600	NaN	1	NaN	628.4	NaN	NaN
2	3	2	14	37	1	1	2	1200	1	1	1322.3	1317.4	NaN	NaN
2	3	2	14	38	2	NaN	1	900	NaN	1	NaN	957.5	NaN	NaN
2	3	2	14	39	1	1	2	1350	1	1	1286.5	1284.5	NaN	NaN
2	3	2	14	40	2	NaN	1	1050	NaN	1	NaN	1187.5	NaN	NaN
2	3	2	15	1	1	1	2	1500	1	1	1422.5	1415.5	NaN	NaN
2	3	2	15	2	2	NaN	1	1050	NaN	1	NaN	1106.5	NaN	NaN
2	3	2	15	3	1	1	2	1650	1	1	1572.5	1570.5	NaN	NaN
2	3	2	15	4	2	NaN	1	900	NaN	1	NaN	934.6	NaN	NaN
2	3	2	15	5	1	1	2	1200	1	1	1313.6	1311.6	NaN	NaN
2	3	2	15	6	2	NaN	1	750	NaN	1	NaN	680.6	NaN	NaN
2	3	2	15	7	1	1	2	1500	1	1	1499.6	1506.6	NaN	NaN
2	3	2	15	8	2	NaN	1	900	NaN	1	NaN	916.6	NaN	NaN
2	3	2	15	9	1	1	2	1350	1	1	1314.6	1320.5	NaN	NaN
2	3	2	15	10	2	NaN	1	600	NaN	1	NaN	596.6	NaN	NaN
2	3	2	15	11	1	1	2	1800	1	1	1735.5	1731.6	NaN	NaN
2	3	2	15	12	2	NaN	1	1050	NaN	1	NaN	1074.6	NaN	NaN
2	3	2	15	13	1	1	2	1500	1	1	1389.5	1386.6	NaN	NaN
2	3	2	15	14	2	NaN	1	900	NaN	1	NaN	899.6	NaN	NaN
2	3	2	15	15	1	1	2	1650	1	1	1537.6	1534.7	NaN	NaN
2	3	2	15	16	2	NaN	1	600	NaN	1	NaN	749.7	NaN	NaN
2	3	2	15	17	1	1	2	1200	1	1	1244.6	1234.6	NaN	NaN
2	3	2	15	18	2	NaN	1	750	NaN	1	NaN	780.6	NaN	NaN
2	3	2	15	19	1	1	2	1350	1	1	1334.6	1341.6	NaN	NaN
2	3	2	15	20	2	NaN	1	450	NaN	1	NaN	536.6	NaN	NaN
2	3	2	15	21	1	1	2	1200	1	1	1231.6	1229.6	NaN	NaN
2	3	2	15	22	2	NaN	1	750	NaN	1	NaN	821.6	NaN	NaN
2	3	2	15	23	1	1	2	1200	1	1	1138.6	1144.5	NaN	NaN
2	3	2	15	24	2	NaN	1	900	NaN	1	NaN	930.6	NaN	NaN
2	3	2	15	25	1	1	2	1350	1	1	1287.6	1293.6	NaN	NaN
2	3	2	15	26	2	NaN	1	600	NaN	1	NaN	591.6	NaN	NaN
2	3	2	15	27	1	1	2	1800	1	1	1669.7	1670.7	NaN	NaN
2	3	2	15	28	2	NaN	1	450	NaN	1	NaN	549.7	NaN	NaN
2	3	2	15	29	1	1	2	1800	1	1	1604.7	1605.6	NaN	NaN
2	3	2	15	30	2	NaN	1	450	NaN	1	NaN	486.7	NaN	NaN
2	3	2	15	31	1	1	2	1650	1	1	1670.6	1664.7	NaN	NaN
2	3	2	15	32	2	NaN	1	1050	NaN	1	NaN	1105.7	NaN	NaN
2	3	2	15	33	1	1	2	1650	1	1	1626.7	1634.6	NaN	NaN
2	3	2	15	34	2	NaN	1	1050	NaN	1	NaN	1045.7	NaN	NaN
2	3	2	15	35	1	1	2	1800	1	1	1541.7	1543.6	NaN	NaN
2	3	2	15	36	2	NaN	1	600	NaN	1	NaN	618.7	NaN	NaN
2	3	2	15	37	1	1	2	1500	1	1	1465.8	1466.7	NaN	NaN
2	3	2	15	38	2	NaN	1	450	NaN	1	NaN	514.7	NaN	NaN
2	3	2	15	39	1	1	2	1350	1	1	1375.8	1388.7	NaN	NaN
2	3	2	15	40	2	NaN	1	750	NaN	1	NaN	709.7	NaN	NaN
2	3	2	16	1	1	1	2	1800	1	1	1491.7	1490.8	NaN	NaN
2	3	2	16	2	2	NaN	1	900	NaN	1	NaN	1013.8	NaN	NaN
2	3	2	16	3	1	1	2	1350	1	1	1220.8	1222.7	NaN	NaN
2	3	2	16	4	2	NaN	1	600	NaN	1	NaN	579.9	NaN	NaN
2	3	2	16	5	1	1	2	1650	1	1	1414.8	1413.9	NaN	NaN
2	3	2	16	6	2	NaN	1	600	NaN	1	NaN	605.9	NaN	NaN
2	3	2	16	7	1	1	2	1500	1	1	1385.8	1386.8	NaN	NaN
2	3	2	16	8	2	NaN	1	750	NaN	1	NaN	865.9	NaN	NaN
2	3	2	16	9	1	1	2	1200	1	1	1116.8	1119.8	NaN	NaN
2	3	2	16	10	2	NaN	1	450	NaN	1	NaN	491.8	NaN	NaN
2	3	2	16	11	1	1	2	1500	1	1	1482.8	1483.8	NaN	NaN
2	3	2	16	12	2	NaN	1	1050	NaN	1	NaN	1041.8	NaN	NaN
2	3	2	16	13	1	1	2	1350	1	1	1307.8	1311.8	NaN	NaN
2	3	2	16	14	2	NaN	1	900	NaN	1	NaN	1061.8	NaN	NaN
2	3	2	16	15	1	1	2	1500	1	1	1517.9	1519.9	NaN	NaN
2	3	2	16	16	2	NaN	1	600	NaN	1	NaN	539.9	NaN	NaN
2	3	2	16	17	1	1	2	1500	1	1	1388.8	1385.9	NaN	NaN
2	3	2	16	18	2	NaN	1	750	NaN	1	NaN	720.9	NaN	NaN
2	3	2	16	19	1	1	2	1200	1	1	1180.8	1176.9	NaN	NaN
2	3	2	16	20	2	NaN	1	450	NaN	1	NaN	464.9	NaN	NaN
2	3	2	16	21	1	1	2	1200	1	1	1255.8	1252.9	NaN	NaN
2	3	2	16	22	2	NaN	1	1050	NaN	1	NaN	1065.9	NaN	NaN
2	3	2	16	23	1	1	2	1800	1	1	1380.8	1377.9	NaN	NaN
2	3	2	16	24	2	NaN	1	1050	NaN	1	NaN	1032.9	NaN	NaN
2	3	2	16	25	1	1	2	1200	1	1	1158.9	1162.8	NaN	NaN
2	3	2	16	26	2	NaN	1	900	NaN	1	NaN	1005.8	NaN	NaN
2	3	2	16	27	1	1	2	1650	1	1	1488	1501.9	NaN	NaN
2	3	2	16	28	2	NaN	1	900	NaN	1	NaN	863.9	NaN	NaN
2	3	2	16	29	1	1	2	1650	1	1	1459.9	1458.9	NaN	NaN
2	3	2	16	30	2	NaN	1	600	NaN	1	NaN	532.9	NaN	NaN
2	3	2	16	31	1	1	2	1350	1	1	1384.9	1388.9	NaN	NaN
2	3	2	16	32	2	NaN	1	750	NaN	1	NaN	715.9	NaN	NaN
2	3	2	16	33	1	1	2	1800	1	1	1442.9	1441.9	NaN	NaN
2	3	2	16	34	2	NaN	1	450	NaN	1	NaN	527.9	NaN	NaN
2	3	2	16	35	1	1	2	1350	1	1	1305.9	1304.9	NaN	NaN
2	3	2	16	36	2	NaN	1	750	NaN	1	NaN	774.9	NaN	NaN
2	3	2	16	37	1	1	2	1800	1	1	1572.9	1575.8	NaN	NaN
2	3	2	16	38	2	NaN	1	450	NaN	1	NaN	494	NaN	NaN
2	3	2	16	39	1	1	2	1650	1	1	1521	1523.9	NaN	NaN
2	3	2	16	40	2	NaN	1	1050	NaN	1	NaN	1166	NaN	NaN

## Sheet: 4
									response		TR		extra response
experiment	participant	handedness (1: left, 2: right)	session	trial/session	stim (1: green, 2: orange)	CMR	prior (1: short, 2: long)	TS	L	R	L	R	L	R
2	4	2	1	1	1	1	2	1500	1	1	1449.5	1419.6	NaN	NaN
2	4	2	1	2	2	NaN	1	750	NaN	1	NaN	692.6	NaN	NaN
2	4	2	1	3	1	1	2	1650	1	1	1623.5	1580.5	NaN	NaN
2	4	2	1	4	2	NaN	1	900	NaN	1	NaN	885.6	NaN	NaN
2	4	2	1	5	1	1	2	1800	1	1	1481.6	1483.6	NaN	NaN
2	4	2	1	6	2	NaN	1	900	NaN	1	NaN	831.7	NaN	NaN
2	4	2	1	7	1	1	2	1650	1	1	1495.7	1503.6	NaN	NaN
2	4	2	1	8	2	NaN	1	900	NaN	1	NaN	873.7	NaN	NaN
2	4	2	1	9	1	1	2	1350	1	1	1484.6	1479.6	NaN	NaN
2	4	2	1	10	2	NaN	1	1050	NaN	1	NaN	1044.6	NaN	NaN
2	4	2	1	11	1	1	2	1200	1	1	1173.6	1174.6	NaN	NaN
2	4	2	1	12	2	NaN	1	450	NaN	1	NaN	534.6	NaN	NaN
2	4	2	1	13	1	1	2	1200	1	1	1084.6	1086.6	NaN	NaN
2	4	2	1	14	2	NaN	1	750	NaN	1	NaN	746.6	NaN	NaN
2	4	2	1	15	1	1	2	1200	1	1	1182.6	1180.6	NaN	NaN
2	4	2	1	16	2	NaN	1	600	NaN	1	NaN	601.7	NaN	NaN
2	4	2	1	17	1	1	2	1500	1	1	1592.7	1574.7	NaN	NaN
2	4	2	1	18	2	NaN	1	600	NaN	1	NaN	530.7	NaN	NaN
2	4	2	1	19	1	1	2	1350	1	1	1426.6	1421.7	NaN	NaN
2	4	2	1	20	2	NaN	1	750	NaN	1	NaN	760.7	NaN	NaN
2	4	2	1	21	1	1	2	1500	1	1	1388.6	1378.7	NaN	NaN
2	4	2	1	22	2	NaN	1	450	NaN	1	NaN	443.7	NaN	NaN
2	4	2	1	23	1	1	2	1800	1	1	1560.7	1572.6	NaN	NaN
2	4	2	1	24	2	NaN	1	1050	NaN	1	NaN	1109.7	NaN	NaN
2	4	2	1	25	1	1	2	1200	1	1	1166.6	1152.7	NaN	NaN
2	4	2	1	26	2	NaN	1	1050	NaN	1	NaN	1187.7	NaN	NaN
2	4	2	1	27	1	1	2	1500	1	1	1426.7	1423.8	NaN	NaN
2	4	2	1	28	2	NaN	1	600	NaN	1	NaN	586.8	NaN	NaN
2	4	2	1	29	1	1	2	1800	1	1	1653.7	1638.8	NaN	NaN
2	4	2	1	30	2	NaN	1	900	NaN	1	NaN	871.8	NaN	NaN
2	4	2	1	31	1	1	2	1350	1	1	1261.7	1268.7	NaN	NaN
2	4	2	1	32	2	NaN	1	600	NaN	1	NaN	520.7	NaN	NaN
2	4	2	1	33	1	1	2	1350	1	1	1278.7	1283.7	NaN	NaN
2	4	2	1	34	2	NaN	1	450	NaN	1	NaN	489.7	NaN	NaN
2	4	2	1	35	1	1	2	1800	1	1	1899.7	1890.7	NaN	NaN
2	4	2	1	36	2	NaN	1	450	NaN	1	NaN	466.8	NaN	NaN
2	4	2	1	37	1	1	2	1650	1	1	1678.7	1665.7	NaN	NaN
2	4	2	1	38	2	NaN	1	1050	NaN	1	NaN	1119.8	NaN	NaN
2	4	2	1	39	1	1	2	1650	1	1	1590.8	1585.8	NaN	NaN
2	4	2	1	40	2	NaN	1	750	NaN	1	NaN	671.8	NaN	NaN
2	4	2	2	1	1	1	2	1200	1	1	1314.9	1323.8	NaN	NaN
2	4	2	2	2	2	NaN	1	1050	NaN	1	NaN	1151.8	NaN	NaN
2	4	2	2	3	1	1	2	1200	1	1	1184.8	1183.8	NaN	NaN
2	4	2	2	4	2	NaN	1	750	NaN	1	NaN	788.8	NaN	NaN
2	4	2	2	5	1	1	2	1800	1	1	1734.9	1741.9	NaN	NaN
2	4	2	2	6	2	NaN	1	1050	NaN	1	NaN	1088.9	NaN	NaN
2	4	2	2	7	1	1	2	1350	1	1	1353.8	1345.9	NaN	NaN
2	4	2	2	8	2	NaN	1	600	NaN	1	NaN	676.9	NaN	NaN
2	4	2	2	9	1	1	2	1350	1	1	1344.9	1342.9	NaN	NaN
2	4	2	2	10	2	NaN	1	600	NaN	1	NaN	554.9	NaN	NaN
2	4	2	2	11	1	1	2	1800	1	1	1776.9	1782.8	NaN	NaN
2	4	2	2	12	2	NaN	1	900	NaN	1	NaN	886.9	NaN	NaN
2	4	2	2	13	1	1	2	1650	1	1	1685.8	1680.9	NaN	NaN
2	4	2	2	14	2	NaN	1	1050	NaN	1	NaN	1209.9	NaN	NaN
2	4	2	2	15	1	1	2	1500	1	1	1564.9	1560	NaN	NaN
2	4	2	2	16	2	NaN	1	750	NaN	1	NaN	724.9	NaN	NaN
2	4	2	2	17	1	1	2	1200	1	1	1197.9	1194	NaN	NaN
2	4	2	2	18	2	NaN	1	600	NaN	1	NaN	629	NaN	NaN
2	4	2	2	19	1	1	2	1650	1	1	1558.9	1555	NaN	NaN
2	4	2	2	20	2	NaN	1	750	NaN	1	NaN	790	NaN	NaN
2	4	2	2	21	1	1	2	1500	1	1	1639.9	1636.9	NaN	NaN
2	4	2	2	22	2	NaN	1	900	NaN	1	NaN	1082.9	NaN	NaN
2	4	2	2	23	1	1	2	1200	1	1	1209.9	1197.9	NaN	NaN
2	4	2	2	24	2	NaN	1	450	NaN	1	NaN	523.9	NaN	NaN
2	4	2	2	25	1	1	2	1650	1	1	1462	1454	NaN	NaN
2	4	2	2	26	2	NaN	1	900	NaN	1	NaN	985.9	NaN	NaN
2	4	2	2	27	1	1	2	1350	1	1	1345	1302	NaN	NaN
2	4	2	2	28	2	NaN	1	900	NaN	1	NaN	1039	NaN	NaN
2	4	2	2	29	1	1	2	1350	1	1	1487	1479	NaN	NaN
2	4	2	2	30	2	NaN	1	450	NaN	1	NaN	439	NaN	NaN
2	4	2	2	31	1	1	2	1650	1	1	1556	1544	NaN	NaN
2	4	2	2	32	2	NaN	1	450	NaN	1	NaN	482	NaN	NaN
2	4	2	2	33	1	1	2	1800	1	1	1770.9	1767	NaN	NaN
2	4	2	2	34	2	NaN	1	1050	NaN	1	NaN	1117	NaN	NaN
2	4	2	2	35	1	1	2	1500	1	1	1315	1315.9	NaN	NaN
2	4	2	2	36	2	NaN	1	750	NaN	1	NaN	682	NaN	NaN
2	4	2	2	37	1	1	2	1800	1	1	1735.1	1737	NaN	NaN
2	4	2	2	38	2	NaN	1	600	NaN	1	NaN	530.1	NaN	NaN
2	4	2	2	39	1	1	2	1500	1	1	1579.1	1580	NaN	NaN
2	4	2	2	40	2	NaN	1	450	NaN	1	NaN	472	NaN	NaN
2	4	2	3	1	1	1	2	1200	1	1	1226	1215.1	NaN	NaN
2	4	2	3	2	2	NaN	1	600	NaN	1	NaN	654.1	NaN	NaN
2	4	2	3	3	1	1	2	1800	1	1	1687.1	1703	NaN	NaN
2	4	2	3	4	2	NaN	1	900	NaN	1	NaN	1005.2	NaN	NaN
2	4	2	3	5	1	1	2	1200	1	1	1247.2	1249.1	NaN	NaN
2	4	2	3	6	2	NaN	1	600	NaN	1	NaN	568.2	NaN	NaN
2	4	2	3	7	1	1	2	1350	1	1	1350.2	1366.1	NaN	NaN
2	4	2	3	8	2	NaN	1	750	NaN	1	NaN	845.2	NaN	NaN
2	4	2	3	9	1	1	2	1650	1	1	1540.2	1543.1	NaN	NaN
2	4	2	3	10	2	NaN	1	750	NaN	1	NaN	744.1	NaN	NaN
2	4	2	3	11	1	1	2	1800	1	1	1892.1	1886.2	NaN	NaN
2	4	2	3	12	2	NaN	1	450	NaN	1	NaN	523.2	NaN	NaN
2	4	2	3	13	1	1	2	1500	1	1	1438.1	1435.1	NaN	NaN
2	4	2	3	14	2	NaN	1	450	NaN	1	NaN	498.1	NaN	NaN
2	4	2	3	15	1	1	2	1500	1	1	1352.1	1358.1	NaN	NaN
2	4	2	3	16	2	NaN	1	750	NaN	1	NaN	739.2	NaN	NaN
2	4	2	3	17	1	1	2	1650	1	1	1628.2	1653.2	NaN	NaN
2	4	2	3	18	2	NaN	1	900	NaN	1	NaN	992.2	NaN	NaN
2	4	2	3	19	1	1	2	1650	1	1	1717.2	1716.2	NaN	NaN
2	4	2	3	20	2	NaN	1	600	NaN	1	NaN	556.2	NaN	NaN
2	4	2	3	21	1	1	2	1350	1	1	1183.2	1196.2	NaN	NaN
2	4	2	3	22	2	NaN	1	600	NaN	1	NaN	592.2	NaN	NaN
2	4	2	3	23	1	1	2	1350	1	1	1356.2	1366.2	NaN	NaN
2	4	2	3	24	2	NaN	1	1050	NaN	1	NaN	1197.2	NaN	NaN
2	4	2	3	25	1	1	2	1350	1	1	1295.1	1294.2	NaN	NaN
2	4	2	3	26	2	NaN	1	900	NaN	1	NaN	963.2	NaN	NaN
2	4	2	3	27	1	1	2	1500	1	1	1485.3	1489.2	NaN	NaN
2	4	2	3	28	2	NaN	1	750	NaN	1	NaN	720.3	NaN	NaN
2	4	2	3	29	1	1	2	1500	1	1	1524.2	1517.3	NaN	NaN
2	4	2	3	30	2	NaN	1	1050	NaN	1	NaN	1147.3	NaN	NaN
2	4	2	3	31	1	1	2	1800	1	1	1749.3	1763.2	NaN	NaN
2	4	2	3	32	2	NaN	1	1050	NaN	1	NaN	1100.3	NaN	NaN
2	4	2	3	33	1	1	2	1650	1	1	1695.2	1686.3	NaN	NaN
2	4	2	3	34	2	NaN	1	900	NaN	1	NaN	933.3	NaN	NaN
2	4	2	3	35	1	1	2	1800	1	1	1779.2	1778.2	NaN	NaN
2	4	2	3	36	2	NaN	1	1050	NaN	1	NaN	1159.2	NaN	NaN
2	4	2	3	37	1	1	2	1200	1	1	1309.3	1301.4	NaN	NaN
2	4	2	3	38	2	NaN	1	450	NaN	1	NaN	580.3	NaN	NaN
2	4	2	3	39	1	1	2	1200	1	1	1296.3	1291.3	NaN	NaN
2	4	2	3	40	2	NaN	1	450	NaN	1	NaN	476.3	NaN	NaN
2	4	2	4	1	1	1	2	1200	1	1	1225.4	1234.3	NaN	NaN
2	4	2	4	2	2	NaN	1	750	NaN	1	NaN	820.4	NaN	NaN
2	4	2	4	3	1	1	2	1650	1	1	1503.4	1515.3	NaN	NaN
2	4	2	4	4	2	NaN	1	600	NaN	1	NaN	626.4	NaN	NaN
2	4	2	4	5	1	1	2	1650	1	1	1628.5	1636.4	NaN	NaN
2	4	2	4	6	2	NaN	1	450	NaN	1	NaN	532.5	NaN	NaN
2	4	2	4	7	1	1	2	1350	1	1	1373.4	1375.4	NaN	NaN
2	4	2	4	8	2	NaN	1	900	NaN	1	NaN	1037.4	NaN	NaN
2	4	2	4	9	1	1	2	1800	1	1	1607.4	1605.4	NaN	NaN
2	4	2	4	10	2	NaN	1	750	NaN	1	NaN	788.4	NaN	NaN
2	4	2	4	11	1	1	2	1650	1	1	1673.4	1654.4	NaN	NaN
2	4	2	4	12	2	NaN	1	600	NaN	1	NaN	662.4	NaN	NaN
2	4	2	4	13	1	1	2	1500	1	1	1371.4	1368.4	NaN	NaN
2	4	2	4	14	2	NaN	1	900	NaN	1	NaN	1035.4	NaN	NaN
2	4	2	4	15	1	1	2	1200	1	1	1181.4	1173.4	NaN	NaN
2	4	2	4	16	2	NaN	1	750	NaN	1	NaN	757.5	NaN	NaN
2	4	2	4	17	1	1	2	1800	1	1	1725.5	1720.5	NaN	NaN
2	4	2	4	18	2	NaN	1	450	NaN	1	NaN	516.5	NaN	NaN
2	4	2	4	19	1	1	2	1350	1	1	1521.4	1513.5	NaN	NaN
2	4	2	4	20	2	NaN	1	1050	NaN	1	NaN	1228.5	NaN	NaN
2	4	2	4	21	1	1	2	1650	1	1	1489.4	1476.5	NaN	NaN
2	4	2	4	22	2	NaN	1	900	NaN	1	NaN	805.4	NaN	NaN
2	4	2	4	23	1	1	2	1350	1	1	1437.5	1440.4	NaN	NaN
2	4	2	4	24	2	NaN	1	450	NaN	1	NaN	550.5	NaN	NaN
2	4	2	4	25	1	1	2	1500	1	1	1598.4	1593.5	NaN	NaN
2	4	2	4	26	2	NaN	1	750	NaN	1	NaN	794.5	NaN	NaN
2	4	2	4	27	1	1	2	1800	1	1	1678.5	1679.5	NaN	NaN
2	4	2	4	28	2	NaN	1	900	NaN	1	NaN	1055.6	NaN	NaN
2	4	2	4	29	1	1	2	1200	1	1	1364.5	1361.5	NaN	NaN
2	4	2	4	30	2	NaN	1	1050	NaN	1	NaN	1104.5	NaN	NaN
2	4	2	4	31	1	1	2	1500	1	1	1172.5	1158.5	NaN	NaN
2	4	2	4	32	2	NaN	1	600	NaN	1	NaN	629.5	NaN	NaN
2	4	2	4	33	1	1	2	1800	1	1	1780.5	1779.5	NaN	NaN
2	4	2	4	34	2	NaN	1	450	NaN	1	NaN	579.5	NaN	NaN
2	4	2	4	35	1	1	2	1200	1	1	1395.4	1390.5	NaN	NaN
2	4	2	4	36	2	NaN	1	1050	NaN	1	NaN	1144.5	NaN	NaN
2	4	2	4	37	1	1	2	1350	1	1	1368.5	1378.4	NaN	NaN
2	4	2	4	38	2	NaN	1	1050	NaN	1	NaN	984.6	NaN	NaN
2	4	2	4	39	1	1	2	1500	1	1	1471.5	1470.6	NaN	NaN
2	4	2	4	40	2	NaN	1	600	NaN	1	NaN	646.6	NaN	NaN
2	4	2	5	1	1	1	2	1800	1	1	1973.8	1971.8	NaN	NaN
2	4	2	5	2	2	NaN	1	750	NaN	1	NaN	757.8	NaN	NaN
2	4	2	5	3	1	1	2	1500	1	1	1472.8	1481.8	NaN	NaN
2	4	2	5	4	2	NaN	1	900	NaN	1	NaN	935.9	NaN	NaN
2	4	2	5	5	1	1	2	1650	1	1	1415.9	1417.8	NaN	NaN
2	4	2	5	6	2	NaN	1	900	NaN	1	NaN	991.9	NaN	NaN
2	4	2	5	7	1	1	2	1500	1	1	1447.9	1457.8	NaN	NaN
2	4	2	5	8	2	NaN	1	750	NaN	1	NaN	747.9	NaN	NaN
2	4	2	5	9	1	1	2	1650	1	1	1485.9	1493.8	NaN	NaN
2	4	2	5	10	2	NaN	1	600	NaN	1	NaN	656.9	NaN	NaN
2	4	2	5	11	1	1	2	1500	1	1	1367.9	1376.8	NaN	NaN
2	4	2	5	12	2	NaN	1	600	NaN	1	NaN	603.9	NaN	NaN
2	4	2	5	13	1	1	2	1200	1	1	1345.9	1346.8	NaN	NaN
2	4	2	5	14	2	NaN	1	1050	NaN	1	NaN	1249.8	NaN	NaN
2	4	2	5	15	1	1	2	1350	1	1	1280.9	1278	NaN	NaN
2	4	2	5	16	2	NaN	1	450	NaN	1	NaN	536.9	NaN	NaN
2	4	2	5	17	1	1	2	1350	1	1	1222.9	1223.9	NaN	NaN
2	4	2	5	18	2	NaN	1	600	NaN	1	NaN	648.9	NaN	NaN
2	4	2	5	19	1	1	2	1650	1	1	1472.9	1479.9	NaN	NaN
2	4	2	5	20	2	NaN	1	1050	NaN	1	NaN	1178.9	NaN	NaN
2	4	2	5	21	1	1	2	1800	1	1	1739.9	1753.9	NaN	NaN
2	4	2	5	22	2	NaN	1	450	NaN	1	NaN	515.9	NaN	NaN
2	4	2	5	23	1	1	2	1350	1	1	1389.9	1384.9	NaN	NaN
2	4	2	5	24	2	NaN	1	900	NaN	1	NaN	922.9	NaN	NaN
2	4	2	5	25	1	1	2	1350	1	1	1394.8	1386.9	NaN	NaN
2	4	2	5	26	2	NaN	1	1050	NaN	1	NaN	1086	NaN	NaN
2	4	2	5	27	1	1	2	1200	1	1	1236	1239.9	NaN	NaN
2	4	2	5	28	2	NaN	1	600	NaN	1	NaN	584	NaN	NaN
2	4	2	5	29	1	1	2	1500	1	1	1415.9	1408	NaN	NaN
2	4	2	5	30	2	NaN	1	750	NaN	1	NaN	734	NaN	NaN
2	4	2	5	31	1	1	2	1650	1	1	1820	1824.9	NaN	NaN
2	4	2	5	32	2	NaN	1	450	NaN	1	NaN	529.9	NaN	NaN
2	4	2	5	33	1	1	2	1800	1	1	1838.9	1832	NaN	NaN
2	4	2	5	34	2	NaN	1	1050	NaN	1	NaN	1090	NaN	NaN
2	4	2	5	35	1	1	2	1200	1	1	1262	1268.9	NaN	NaN
2	4	2	5	36	2	NaN	1	900	NaN	1	NaN	963.9	NaN	NaN
2	4	2	5	37	1	1	2	1200	1	1	1283.9	1286.9	NaN	NaN
2	4	2	5	38	2	NaN	1	750	NaN	1	NaN	632	NaN	NaN
2	4	2	5	39	1	1	2	1800	1	1	1934	1925	NaN	NaN
2	4	2	5	40	2	NaN	1	450	NaN	1	NaN	548	NaN	NaN
2	4	2	6	1	1	1	2	1800	1	1	1835	1830.1	NaN	NaN
2	4	2	6	2	2	NaN	1	750	NaN	1	NaN	791.1	NaN	NaN
2	4	2	6	3	1	1	2	1650	1	1	1643	1638.1	NaN	NaN
2	4	2	6	4	2	NaN	1	600	NaN	1	NaN	634.2	NaN	NaN
2	4	2	6	5	1	1	2	1500	1	1	1623.1	1612.2	NaN	NaN
2	4	2	6	6	2	NaN	1	1050	NaN	1	NaN	1116.2	NaN	NaN
2	4	2	6	7	1	1	2	1200	1	1	1325.1	1324.2	NaN	NaN
2	4	2	6	8	2	NaN	1	450	NaN	1	NaN	542.2	NaN	NaN
2	4	2	6	9	1	1	2	1800	1	1	1957.1	1951.1	NaN	NaN
2	4	2	6	10	2	NaN	1	1050	NaN	1	NaN	970.1	NaN	NaN
2	4	2	6	11	1	1	2	1650	1	1	1564.1	1559.1	NaN	NaN
2	4	2	6	12	2	NaN	1	1050	NaN	1	NaN	1160.1	NaN	NaN
2	4	2	6	13	1	1	2	1200	1	1	1333.1	1332.1	NaN	NaN
2	4	2	6	14	2	NaN	1	750	NaN	1	NaN	715.1	NaN	NaN
2	4	2	6	15	1	1	2	1500	1	1	1469.2	1494.2	NaN	NaN
2	4	2	6	16	2	NaN	1	900	NaN	1	NaN	965.2	NaN	NaN
2	4	2	6	17	1	1	2	1650	1	1	1738.2	1737.2	NaN	NaN
2	4	2	6	18	2	NaN	1	450	NaN	1	NaN	569.2	NaN	NaN
2	4	2	6	19	1	1	2	1500	1	1	1348.2	1354.2	NaN	NaN
2	4	2	6	20	2	NaN	1	450	NaN	1	NaN	556.2	NaN	NaN
2	4	2	6	21	1	1	2	1350	1	1	1327.2	1340	NaN	NaN
2	4	2	6	22	2	NaN	1	750	NaN	1	NaN	743.2	NaN	NaN
2	4	2	6	23	1	1	2	1500	1	1	1688.2	1692.1	NaN	NaN
2	4	2	6	24	2	NaN	1	1050	NaN	1	NaN	1000.2	NaN	NaN
2	4	2	6	25	1	1	2	1200	1	1	1270.2	1279.1	NaN	NaN
2	4	2	6	26	2	NaN	1	750	NaN	1	NaN	877.2	NaN	NaN
2	4	2	6	27	1	1	2	1800	1	1	1717.2	1706.3	NaN	NaN
2	4	2	6	28	2	NaN	1	600	NaN	1	NaN	661.3	NaN	NaN
2	4	2	6	29	1	1	2	1350	1	1	1516.3	1517.2	NaN	NaN
2	4	2	6	30	2	NaN	1	900	NaN	1	NaN	884.3	NaN	NaN
2	4	2	6	31	1	1	2	1200	1	1	1378.3	1383.2	NaN	NaN
2	4	2	6	32	2	NaN	1	450	NaN	1	NaN	467.2	NaN	NaN
2	4	2	6	33	1	1	2	1350	1	1	1502.2	1509.2	NaN	NaN
2	4	2	6	34	2	NaN	1	600	NaN	1	NaN	549.2	NaN	NaN
2	4	2	6	35	1	1	2	1350	1	1	1346.2	1345.2	NaN	NaN
2	4	2	6	36	2	NaN	1	900	NaN	1	NaN	909.2	NaN	NaN
2	4	2	6	37	1	1	2	1800	1	1	1727.2	1706.2	NaN	NaN
2	4	2	6	38	2	NaN	1	600	NaN	1	NaN	597.3	NaN	NaN
2	4	2	6	39	1	1	2	1650	1	1	1820.3	1821.3	NaN	NaN
2	4	2	6	40	2	NaN	1	900	NaN	1	NaN	902.3	NaN	NaN
2	4	2	7	1	1	1	2	1650	1	1	1785.3	1781.3	NaN	NaN
2	4	2	7	2	2	NaN	1	750	NaN	1	NaN	779.3	NaN	NaN
2	4	2	7	3	1	1	2	1800	1	1	1617.3	1609.3	NaN	NaN
2	4	2	7	4	2	NaN	1	1050	NaN	1	NaN	1087.4	NaN	NaN
2	4	2	7	5	1	1	2	1350	1	1	1226.4	1258.4	NaN	NaN
2	4	2	7	6	2	NaN	1	450	NaN	1	NaN	535.4	NaN	NaN
2	4	2	7	7	1	1	2	1200	1	1	1290.3	1280.4	NaN	NaN
2	4	2	7	8	2	NaN	1	900	NaN	1	NaN	956.4	NaN	NaN
2	4	2	7	9	1	1	2	1500	1	1	1448.4	1443.4	NaN	NaN
2	4	2	7	10	2	NaN	1	900	NaN	1	NaN	709.4	NaN	NaN
2	4	2	7	11	1	1	2	1200	1	1	1347.3	1351.3	NaN	NaN
2	4	2	7	12	2	NaN	1	750	NaN	1	NaN	735.4	NaN	NaN
2	4	2	7	13	1	1	2	1800	1	1	1663.4	1673.3	NaN	NaN
2	4	2	7	14	2	NaN	1	600	NaN	1	NaN	651.4	NaN	NaN
2	4	2	7	15	1	1	2	1500	1	1	1476.4	1464.4	NaN	NaN
2	4	2	7	16	2	NaN	1	900	NaN	1	NaN	933.5	NaN	NaN
2	4	2	7	17	1	1	2	1500	1	1	1593.5	1603.4	NaN	NaN
2	4	2	7	18	2	NaN	1	750	NaN	1	NaN	740.5	NaN	NaN
2	4	2	7	19	1	1	2	1350	1	1	1255.5	1259.4	NaN	NaN
2	4	2	7	20	2	NaN	1	1050	NaN	1	NaN	1169.4	NaN	NaN
2	4	2	7	21	1	1	2	1350	1	1	1231.4	1227.4	NaN	NaN
2	4	2	7	22	2	NaN	1	900	NaN	1	NaN	971.4	NaN	NaN
2	4	2	7	23	1	1	2	1200	1	1	1203.4	1197.5	NaN	NaN
2	4	2	7	24	2	NaN	1	600	NaN	1	NaN	612.4	NaN	NaN
2	4	2	7	25	1	1	2	1800	1	1	1959.4	1961.4	NaN	NaN
2	4	2	7	26	2	NaN	1	600	NaN	1	NaN	610.5	NaN	NaN
2	4	2	7	27	1	1	2	1500	1	1	1510.5	1520.4	NaN	NaN
2	4	2	7	28	2	NaN	1	1050	NaN	1	NaN	1117.5	NaN	NaN
2	4	2	7	29	1	1	2	1650	1	1	1708.5	1712.5	NaN	NaN
2	4	2	7	30	2	NaN	1	450	NaN	1	NaN	552.5	NaN	NaN
2	4	2	7	31	1	1	2	1650	1	1	1610.5	1607.5	NaN	NaN
2	4	2	7	32	2	NaN	1	450	NaN	1	NaN	482.5	NaN	NaN
2	4	2	7	33	1	1	2	1800	1	1	1850.4	1849.5	NaN	NaN
2	4	2	7	34	2	NaN	1	450	NaN	1	NaN	483.5	NaN	NaN
2	4	2	7	35	1	1	2	1350	1	1	1527.4	1519.5	NaN	NaN
2	4	2	7	36	2	NaN	1	750	NaN	1	NaN	681.5	NaN	NaN
2	4	2	7	37	1	1	2	1650	1	1	1401.4	1393.4	NaN	NaN
2	4	2	7	38	2	NaN	1	600	NaN	1	NaN	532.5	NaN	NaN
2	4	2	7	39	1	1	2	1200	1	1	1226.6	1230.5	NaN	NaN
2	4	2	7	40	2	NaN	1	1050	NaN	1	NaN	897.6	NaN	NaN
2	4	2	8	1	1	1	2	1500	1	1	1527.6	1542.6	NaN	NaN
2	4	2	8	2	2	NaN	1	450	NaN	1	NaN	552.6	NaN	NaN
2	4	2	8	3	1	1	2	1500	1	1	1390.6	1398.6	NaN	NaN
2	4	2	8	4	2	NaN	1	750	NaN	1	NaN	777.6	NaN	NaN
2	4	2	8	5	1	1	2	1800	1	1	1856.7	1861.6	NaN	NaN
2	4	2	8	6	2	NaN	1	450	NaN	1	NaN	483.7	NaN	NaN
2	4	2	8	7	1	1	2	1650	1	1	1471.7	1462.7	NaN	NaN
2	4	2	8	8	2	NaN	1	450	NaN	1	NaN	503.7	NaN	NaN
2	4	2	8	9	1	1	2	1350	1	1	1395.6	1394.7	NaN	NaN
2	4	2	8	10	2	NaN	1	1050	NaN	1	NaN	1062.7	NaN	NaN
2	4	2	8	11	1	1	2	1200	1	1	1241.7	1243.6	NaN	NaN
2	4	2	8	12	2	NaN	1	900	NaN	1	NaN	1074.6	NaN	NaN
2	4	2	8	13	1	1	2	1650	1	1	1641.7	1642.6	NaN	NaN
2	4	2	8	14	2	NaN	1	900	NaN	1	NaN	914.7	NaN	NaN
2	4	2	8	15	1	1	2	1650	1	1	1598.7	1606.7	NaN	NaN
2	4	2	8	16	2	NaN	1	900	NaN	1	NaN	991.8	NaN	NaN
2	4	2	8	17	1	1	2	1800	1	1	1764.7	1760.8	NaN	NaN
2	4	2	8	18	2	NaN	1	900	NaN	1	NaN	914.7	NaN	NaN
2	4	2	8	19	1	1	2	1200	1	1	1329.7	1324.7	NaN	NaN
2	4	2	8	20	2	NaN	1	450	NaN	1	NaN	494.7	NaN	NaN
2	4	2	8	21	1	1	2	1350	1	1	1134.7	1136.6	NaN	NaN
2	4	2	8	22	2	NaN	1	1050	NaN	1	NaN	1125.7	NaN	NaN
2	4	2	8	23	1	1	2	1800	1	1	1657.7	1653.7	NaN	NaN
2	4	2	8	24	2	NaN	1	750	NaN	1	NaN	684.7	NaN	NaN
2	4	2	8	25	1	1	2	1350	1	1	1418.6	1417.7	NaN	NaN
2	4	2	8	26	2	NaN	1	750	NaN	1	NaN	849.7	NaN	NaN
2	4	2	8	27	1	1	2	1800	1	1	1641.8	1633.8	NaN	NaN
2	4	2	8	28	2	NaN	1	750	NaN	1	NaN	802.8	NaN	NaN
2	4	2	8	29	1	1	2	1500	1	1	1531.8	1514.8	NaN	NaN
2	4	2	8	30	2	NaN	1	600	NaN	1	NaN	625.8	NaN	NaN
2	4	2	8	31	1	1	2	1200	1	1	1365.7	1364.8	NaN	NaN
2	4	2	8	32	2	NaN	1	1050	NaN	1	NaN	1034.8	NaN	NaN
2	4	2	8	33	1	1	2	1200	1	1	1164.7	1153.7	NaN	NaN
2	4	2	8	34	2	NaN	1	600	NaN	1	NaN	516.8	NaN	NaN
2	4	2	8	35	1	1	2	1500	1	1	1386.7	1374.7	NaN	NaN
2	4	2	8	36	2	NaN	1	1050	NaN	1	NaN	1201.7	NaN	NaN
2	4	2	8	37	1	1	2	1650	1	1	1631.7	1624.7	NaN	NaN
2	4	2	8	38	2	NaN	1	600	NaN	1	NaN	616.9	NaN	NaN
2	4	2	8	39	1	1	2	1350	1	1	1461.8	1449.8	NaN	NaN
2	4	2	8	40	2	NaN	1	600	NaN	1	NaN	608.8	NaN	NaN
2	4	2	9	1	1	1	2	1350	1	1	1351	1353	NaN	NaN
2	4	2	9	2	2	NaN	1	600	NaN	1	NaN	646.1	NaN	NaN
2	4	2	9	3	1	1	2	1800	1	1	1566	1564.1	NaN	NaN
2	4	2	9	4	2	NaN	1	750	NaN	1	NaN	838.1	NaN	NaN
2	4	2	9	5	1	1	2	1350	1	1	1341.1	1337.1	NaN	NaN
2	4	2	9	6	2	NaN	1	450	NaN	1	NaN	535.2	NaN	NaN
2	4	2	9	7	1	1	2	1650	1	1	1727.1	1719.1	NaN	NaN
2	4	2	9	8	2	NaN	1	900	NaN	1	NaN	911.1	NaN	NaN
2	4	2	9	9	1	1	2	1800	1	1	1588.1	1592.1	NaN	NaN
2	4	2	9	10	2	NaN	1	1050	NaN	1	NaN	1058.1	NaN	NaN
2	4	2	9	11	1	1	2	1500	1	1	1576.1	1567.1	NaN	NaN
2	4	2	9	12	2	NaN	1	900	NaN	1	NaN	962.1	NaN	NaN
2	4	2	9	13	1	1	2	1350	1	1	1271.1	1269.1	NaN	NaN
2	4	2	9	14	2	NaN	1	750	NaN	1	NaN	695.1	NaN	NaN
2	4	2	9	15	1	1	2	1350	1	1	1289.2	1281.2	NaN	NaN
2	4	2	9	16	2	NaN	1	600	NaN	1	NaN	576.2	NaN	NaN
2	4	2	9	17	1	1	2	1650	1	1	1535.2	1536.2	NaN	NaN
2	4	2	9	18	2	NaN	1	1050	NaN	1	NaN	999.2	NaN	NaN
2	4	2	9	19	1	1	2	1800	1	1	1568.1	1566.2	NaN	NaN
2	4	2	9	20	2	NaN	1	600	NaN	1	NaN	678.2	NaN	NaN
2	4	2	9	21	1	1	2	1500	1	1	1477.1	1467.2	NaN	NaN
2	4	2	9	22	2	NaN	1	900	NaN	1	NaN	875.2	NaN	NaN
2	4	2	9	23	1	1	2	1650	1	1	1640.1	1638.2	NaN	NaN
2	4	2	9	24	2	NaN	1	600	NaN	1	NaN	637.2	NaN	NaN
2	4	2	9	25	1	1	2	1500	1	1	1420.2	1423.1	NaN	NaN
2	4	2	9	26	2	NaN	1	750	NaN	1	NaN	665.2	NaN	NaN
2	4	2	9	27	1	1	2	1800	1	1	1856.2	1851.2	NaN	NaN
2	4	2	9	28	2	NaN	1	450	NaN	1	NaN	503.2	NaN	NaN
2	4	2	9	29	1	1	2	1650	1	1	1551.2	1546.2	NaN	NaN
2	4	2	9	30	2	NaN	1	750	NaN	1	NaN	719.2	NaN	NaN
2	4	2	9	31	1	1	2	1200	1	1	1105.2	1111.1	NaN	NaN
2	4	2	9	32	2	NaN	1	450	NaN	1	NaN	500.2	NaN	NaN
2	4	2	9	33	1	1	2	1200	1	1	1201.2	1190.2	NaN	NaN
2	4	2	9	34	2	NaN	1	900	NaN	1	NaN	902.2	NaN	NaN
2	4	2	9	35	1	1	2	1200	1	1	1175.2	1186.2	NaN	NaN
2	4	2	9	36	2	NaN	1	1050	NaN	1	NaN	988.2	NaN	NaN
2	4	2	9	37	1	1	2	1200	1	1	1097.2	1100.2	NaN	NaN
2	4	2	9	38	2	NaN	1	450	NaN	1	NaN	1335.3	NaN	NaN
2	4	2	9	39	1	1	2	1500	1	1	1320.2	1313.3	NaN	NaN
2	4	2	9	40	2	NaN	1	1050	NaN	1	NaN	1098.3	NaN	NaN
2	4	2	10	1	1	1	2	1200	1	1	1350.3	1351.3	NaN	NaN
2	4	2	10	2	2	NaN	1	450	NaN	1	NaN	522.3	NaN	NaN
2	4	2	10	3	1	1	2	1350	1	1	1306.3	1313.3	NaN	NaN
2	4	2	10	4	2	NaN	1	900	NaN	1	NaN	1004.3	NaN	NaN
2	4	2	10	5	1	1	2	1800	1	1	1555.4	1543.4	NaN	NaN
2	4	2	10	6	2	NaN	1	450	NaN	1	NaN	502.4	NaN	NaN
2	4	2	10	7	1	1	2	1650	1	1	1664.4	1652.4	NaN	NaN
2	4	2	10	8	2	NaN	1	750	NaN	1	NaN	679.4	NaN	NaN
2	4	2	10	9	1	1	2	1200	1	1	1256.4	1249.4	NaN	NaN
2	4	2	10	10	2	NaN	1	1050	NaN	1	NaN	941.3	NaN	NaN
2	4	2	10	11	1	1	2	1650	1	1	1657.4	1633.4	NaN	NaN
2	4	2	10	12	2	NaN	1	450	NaN	1	NaN	521.4	NaN	NaN
2	4	2	10	13	1	1	2	1800	1	1	1742.3	1733.4	NaN	NaN
2	4	2	10	14	2	NaN	1	1050	NaN	1	NaN	1083.4	NaN	NaN
2	4	2	10	15	1	1	2	1500	1	1	1576.4	1556.5	NaN	NaN
2	4	2	10	16	2	NaN	1	750	NaN	1	NaN	668.5	NaN	NaN
2	4	2	10	17	1	1	2	1500	1	1	1503.4	1493.4	NaN	NaN
2	4	2	10	18	2	NaN	1	1050	NaN	1	NaN	1118.5	NaN	NaN
2	4	2	10	19	1	1	2	1350	1	1	1429.4	1410.5	NaN	NaN
2	4	2	10	20	2	NaN	1	600	NaN	1	NaN	575.4	NaN	NaN
2	4	2	10	21	1	1	2	1800	1	1	1955.4	1958.4	NaN	NaN
2	4	2	10	22	2	NaN	1	600	NaN	1	NaN	584.4	NaN	NaN
2	4	2	10	23	1	1	2	1200	1	1	1378.4	1364.4	NaN	NaN
2	4	2	10	24	2	NaN	1	600	NaN	1	NaN	604.4	NaN	NaN
2	4	2	10	25	1	1	2	1350	1	1	1312.4	1313.4	NaN	NaN
2	4	2	10	26	2	NaN	1	750	NaN	1	NaN	716.4	NaN	NaN
2	4	2	10	27	1	1	2	1650	1	1	1709.5	1677.5	NaN	NaN
2	4	2	10	28	2	NaN	1	600	NaN	1	NaN	562.5	NaN	NaN
2	4	2	10	29	1	1	2	1500	1	1	1377.5	1350.5	NaN	NaN
2	4	2	10	30	2	NaN	1	750	NaN	1	NaN	808.6	NaN	NaN
2	4	2	10	31	1	1	2	1500	1	1	1532.4	1525.5	NaN	NaN
2	4	2	10	32	2	NaN	1	900	NaN	1	NaN	855.5	NaN	NaN
2	4	2	10	33	1	1	2	1350	1	1	1407.4	1395.5	NaN	NaN
2	4	2	10	34	2	NaN	1	1050	NaN	1	NaN	1089.5	NaN	NaN
2	4	2	10	35	1	1	2	1200	1	1	1226.4	1213.5	NaN	NaN
2	4	2	10	36	2	NaN	1	900	NaN	1	NaN	899.5	NaN	NaN
2	4	2	10	37	1	1	2	1800	1	1	1966.4	1958.5	NaN	NaN
2	4	2	10	38	2	NaN	1	900	NaN	1	NaN	939.6	NaN	NaN
2	4	2	10	39	1	1	2	1650	1	1	1710.5	1696.6	NaN	NaN
2	4	2	10	40	2	NaN	1	450	NaN	1	NaN	555.5	NaN	NaN
2	4	2	11	1	1	1	2	1500	1	1	1639.5	1636.6	NaN	NaN
2	4	2	11	2	2	NaN	1	900	NaN	1	NaN	834.6	NaN	NaN
2	4	2	11	3	1	1	2	1500	1	1	1413.6	1406.6	NaN	NaN
2	4	2	11	4	2	NaN	1	900	NaN	1	NaN	920.6	NaN	NaN
2	4	2	11	5	1	1	2	1650	1	1	1622.7	1617.7	NaN	NaN
2	4	2	11	6	2	NaN	1	750	NaN	1	NaN	798.7	NaN	NaN
2	4	2	11	7	1	1	2	1800	1	1	1660.6	1641.7	NaN	NaN
2	4	2	11	8	2	NaN	1	1050	NaN	1	NaN	1036.7	NaN	NaN
2	4	2	11	9	1	1	2	1650	1	1	1601.6	1576.7	NaN	NaN
2	4	2	11	10	2	NaN	1	450	NaN	1	NaN	547.6	NaN	NaN
2	4	2	11	11	1	1	2	1800	1	1	1843.6	1838.6	NaN	NaN
2	4	2	11	12	2	NaN	1	1050	NaN	1	NaN	1170.6	NaN	NaN
2	4	2	11	13	1	1	2	1350	1	1	1373.6	1369.7	NaN	NaN
2	4	2	11	14	2	NaN	1	450	NaN	1	NaN	500.6	NaN	NaN
2	4	2	11	15	1	1	2	1500	1	1	1626.7	1618.8	NaN	NaN
2	4	2	11	16	2	NaN	1	1050	NaN	1	NaN	1038.7	NaN	NaN
2	4	2	11	17	1	1	2	1800	1	1	1616.7	1617.7	NaN	NaN
2	4	2	11	18	2	NaN	1	900	NaN	1	NaN	968.7	NaN	NaN
2	4	2	11	19	1	1	2	1350	1	1	1259.7	1253.7	NaN	NaN
2	4	2	11	20	2	NaN	1	1050	NaN	1	NaN	1171.7	NaN	NaN
2	4	2	11	21	1	1	2	1200	1	1	1197.7	1190.7	NaN	NaN
2	4	2	11	22	2	NaN	1	600	NaN	1	NaN	602.7	NaN	NaN
2	4	2	11	23	1	1	2	1200	1	1	1137.7	1132.7	NaN	NaN
2	4	2	11	24	2	NaN	1	900	NaN	1	NaN	934.7	NaN	NaN
2	4	2	11	25	1	1	2	1650	1	1	1793.7	1780.7	NaN	NaN
2	4	2	11	26	2	NaN	1	750	NaN	1	NaN	749.8	NaN	NaN
2	4	2	11	27	1	1	2	1350	1	1	1450.8	1444.8	NaN	NaN
2	4	2	11	28	2	NaN	1	600	NaN	1	NaN	623.8	NaN	NaN
2	4	2	11	29	1	1	2	1500	1	1	1513.8	1519.7	NaN	NaN
2	4	2	11	30	2	NaN	1	450	NaN	1	NaN	546.8	NaN	NaN
2	4	2	11	31	1	1	2	1200	1	1	1170.8	1172.7	NaN	NaN
2	4	2	11	32	2	NaN	1	450	NaN	1	NaN	470.8	NaN	NaN
2	4	2	11	33	1	1	2	1800	1	1	1930.7	1923.8	NaN	NaN
2	4	2	11	34	2	NaN	1	600	NaN	1	NaN	583.7	NaN	NaN
2	4	2	11	35	1	1	2	1200	1	1	1161.7	1155.7	NaN	NaN
2	4	2	11	36	2	NaN	1	750	NaN	1	NaN	695.8	NaN	NaN
2	4	2	11	37	1	1	2	1350	1	1	1176.7	1171.7	NaN	NaN
2	4	2	11	38	2	NaN	1	750	NaN	1	NaN	732.9	NaN	NaN
2	4	2	11	39	1	1	2	1650	1	1	1658.8	1640.8	NaN	NaN
2	4	2	11	40	2	NaN	1	600	NaN	1	NaN	646.8	NaN	NaN
2	4	2	12	1	1	1	2	1650	1	1	1627.9	1630.9	NaN	NaN
2	4	2	12	2	2	NaN	1	1050	NaN	1	NaN	949.9	NaN	NaN
2	4	2	12	3	1	1	2	1200	1	1	1317.9	1320.9	NaN	NaN
2	4	2	12	4	2	NaN	1	450	NaN	1	NaN	503.9	NaN	NaN
2	4	2	12	5	1	1	2	1800	1	1	1927.9	1919	NaN	NaN
2	4	2	12	6	2	NaN	1	600	NaN	1	NaN	627	NaN	NaN
2	4	2	12	7	1	1	2	1500	1	1	1629.9	1626	NaN	NaN
2	4	2	12	8	2	NaN	1	600	NaN	1	NaN	644	NaN	NaN
2	4	2	12	9	1	1	2	1500	1	1	1422.9	1412	NaN	NaN
2	4	2	12	10	2	NaN	1	750	NaN	1	NaN	672	NaN	NaN
2	4	2	12	11	1	1	2	1200	1	1	1305.9	1304	NaN	NaN
2	4	2	12	12	2	NaN	1	900	NaN	1	NaN	882	NaN	NaN
2	4	2	12	13	1	1	2	1200	1	1	1080.9	1073	NaN	NaN
2	4	2	12	14	2	NaN	1	750	NaN	1	NaN	721.9	NaN	NaN
2	4	2	12	15	1	1	2	1500	1	1	1444.9	1432.9	NaN	NaN
2	4	2	12	16	2	NaN	1	450	NaN	1	NaN	512	NaN	NaN
2	4	2	12	17	1	1	2	1800	1	1	1689	1683	NaN	NaN
2	4	2	12	18	2	NaN	1	900	NaN	1	NaN	934	NaN	NaN
2	4	2	12	19	1	1	2	1650	1	1	1705.9	1696	NaN	NaN
2	4	2	12	20	2	NaN	1	1050	NaN	1	NaN	1032	NaN	NaN
2	4	2	12	21	1	1	2	1200	1	1	1322	1311	NaN	NaN
2	4	2	12	22	2	NaN	1	900	NaN	1	NaN	819	NaN	NaN
2	4	2	12	23	1	1	2	1350	1	1	1342	1329	NaN	NaN
2	4	2	12	24	2	NaN	1	900	NaN	1	NaN	887	NaN	NaN
2	4	2	12	25	1	1	2	1350	1	1	1194.9	1184	NaN	NaN
2	4	2	12	26	2	NaN	1	1050	NaN	1	NaN	1073	NaN	NaN
2	4	2	12	27	1	1	2	1650	1	1	1541	1537.1	NaN	NaN
2	4	2	12	28	2	NaN	1	1050	NaN	1	NaN	1127.1	NaN	NaN
2	4	2	12	29	1	1	2	1500	1	1	1447	1437.1	NaN	NaN
2	4	2	12	30	2	NaN	1	600	NaN	1	NaN	586.1	NaN	NaN
2	4	2	12	31	1	1	2	1350	1	1	1304	1291	NaN	NaN
2	4	2	12	32	2	NaN	1	450	NaN	1	NaN	488.1	NaN	NaN
2	4	2	12	33	1	1	2	1800	1	1	1862	1852	NaN	NaN
2	4	2	12	34	2	NaN	1	600	NaN	1	NaN	637	NaN	NaN
2	4	2	12	35	1	1	2	1650	1	1	1807	1802	NaN	NaN
2	4	2	12	36	2	NaN	1	450	NaN	1	NaN	486	NaN	NaN
2	4	2	12	37	1	1	2	1800	1	1	1805	1803	NaN	NaN
2	4	2	12	38	2	NaN	1	750	NaN	1	NaN	728.1	NaN	NaN
2	4	2	12	39	1	1	2	1350	1	1	1411.1	1412.1	NaN	NaN
2	4	2	12	40	2	NaN	1	750	NaN	1	NaN	804.1	NaN	NaN
2	4	2	13	1	1	1	2	1200	1	1	1251.4	1256.3	NaN	NaN
2	4	2	13	2	2	NaN	1	450	NaN	1	NaN	542.3	NaN	NaN
2	4	2	13	3	1	1	2	1200	1	1	1182.3	1184.3	NaN	NaN
2	4	2	13	4	2	NaN	1	900	NaN	1	NaN	959.3	NaN	NaN
2	4	2	13	5	1	1	2	1800	1	1	1648.4	1649.4	NaN	NaN
2	4	2	13	6	2	NaN	1	750	NaN	1	NaN	711.5	NaN	NaN
2	4	2	13	7	1	1	2	1800	1	1	1751.4	1752.4	NaN	NaN
2	4	2	13	8	2	NaN	1	600	NaN	1	NaN	639.4	NaN	NaN
2	4	2	13	9	1	1	2	1500	1	1	1520.4	1521.4	NaN	NaN
2	4	2	13	10	2	NaN	1	450	NaN	1	NaN	532.4	NaN	NaN
2	4	2	13	11	1	1	2	1350	1	1	1346.4	1340.4	NaN	NaN
2	4	2	13	12	2	NaN	1	750	NaN	1	NaN	740.4	NaN	NaN
2	4	2	13	13	1	1	2	1650	1	1	1605.4	1606.3	NaN	NaN
2	4	2	13	14	2	NaN	1	600	NaN	1	NaN	639.4	NaN	NaN
2	4	2	13	15	1	1	2	1350	1	1	1340.4	1342.3	NaN	NaN
2	4	2	13	16	2	NaN	1	900	NaN	1	NaN	930.5	NaN	NaN
2	4	2	13	17	1	1	2	1800	1	1	1759.5	1762.4	NaN	NaN
2	4	2	13	18	2	NaN	1	750	NaN	1	NaN	729.5	NaN	NaN
2	4	2	13	19	1	1	2	1650	1	1	1643.4	1638.5	NaN	NaN
2	4	2	13	20	2	NaN	1	450	NaN	1	NaN	517.5	NaN	NaN
2	4	2	13	21	1	1	2	1200	1	1	1242.4	1234.4	NaN	NaN
2	4	2	13	22	2	NaN	1	900	NaN	1	NaN	899.4	NaN	NaN
2	4	2	13	23	1	1	2	1500	1	1	1537.4	1527.5	NaN	NaN
2	4	2	13	24	2	NaN	1	900	NaN	1	NaN	859.4	NaN	NaN
2	4	2	13	25	1	1	2	1500	1	1	1450.5	1454.4	NaN	NaN
2	4	2	13	26	2	NaN	1	1050	NaN	1	NaN	1134.4	NaN	NaN
2	4	2	13	27	1	1	2	1200	1	1	1172.5	1169.5	NaN	NaN
2	4	2	13	28	2	NaN	1	450	NaN	1	NaN	517.5	NaN	NaN
2	4	2	13	29	1	1	2	1800	1	1	1800.5	1796.5	NaN	NaN
2	4	2	13	30	2	NaN	1	1050	NaN	1	NaN	1060.5	NaN	NaN
2	4	2	13	31	1	1	2	1350	1	1	1202.5	1194.5	NaN	NaN
2	4	2	13	32	2	NaN	1	600	NaN	1	NaN	586.5	NaN	NaN
2	4	2	13	33	1	1	2	1650	1	1	1699.5	1702.5	NaN	NaN
2	4	2	13	34	2	NaN	1	1050	NaN	1	NaN	1080.5	NaN	NaN
2	4	2	13	35	1	1	2	1350	1	1	1232.4	1229.5	NaN	NaN
2	4	2	13	36	2	NaN	1	750	NaN	1	NaN	736.5	NaN	NaN
2	4	2	13	37	1	1	2	1500	1	1	1604.5	1612.4	NaN	NaN
2	4	2	13	38	2	NaN	1	600	NaN	1	NaN	638.6	NaN	NaN
2	4	2	13	39	1	1	2	1650	1	1	1501.5	1499.6	NaN	NaN
2	4	2	13	40	2	NaN	1	1050	NaN	1	NaN	1031.6	NaN	NaN
2	4	2	14	1	1	1	2	1650	1	1	1570.6	1582.6	NaN	NaN
2	4	2	14	2	2	NaN	1	1050	NaN	1	NaN	1000.6	NaN	NaN
2	4	2	14	3	1	1	2	1800	1	1	1807.6	1850.6	NaN	NaN
2	4	2	14	4	2	NaN	1	600	NaN	1	NaN	651.8	NaN	NaN
2	4	2	14	5	1	1	2	1800	1	1	1965.7	1966.7	NaN	NaN
2	4	2	14	6	2	NaN	1	1050	NaN	1	NaN	1115.7	NaN	NaN
2	4	2	14	7	1	1	2	1350	1	1	1522.7	1532.7	NaN	NaN
2	4	2	14	8	2	NaN	1	450	NaN	1	NaN	516.7	NaN	NaN
2	4	2	14	9	1	1	2	1200	1	1	1240.6	1239.7	NaN	NaN
2	4	2	14	10	2	NaN	1	450	NaN	1	NaN	503.7	NaN	NaN
2	4	2	14	11	1	1	2	1500	1	1	1559.7	1564.7	NaN	NaN
2	4	2	14	12	2	NaN	1	750	NaN	1	NaN	731.8	NaN	NaN
2	4	2	14	13	1	1	2	1200	1	1	1124.6	1116.7	NaN	NaN
2	4	2	14	14	2	NaN	1	750	NaN	1	NaN	758.7	NaN	NaN
2	4	2	14	15	1	1	2	1350	1	1	1275.8	1278.7	NaN	NaN
2	4	2	14	16	2	NaN	1	900	NaN	1	NaN	882.8	NaN	NaN
2	4	2	14	17	1	1	2	1200	NaN	1	NaN	1215.8	NaN	NaN
2	4	2	14	18	2	NaN	1	1050	NaN	1	NaN	1137.8	NaN	NaN
2	4	2	14	19	1	1	2	1500	1	1	1445.7	1449.7	NaN	NaN
2	4	2	14	20	2	NaN	1	450	NaN	1	NaN	506.8	NaN	NaN
2	4	2	14	21	1	1	2	1650	1	1	1580.7	1568.8	NaN	NaN
2	4	2	14	22	2	NaN	1	900	NaN	1	NaN	810.8	NaN	NaN
2	4	2	14	23	1	1	2	1500	1	1	1548.7	1535.7	NaN	NaN
2	4	2	14	24	2	NaN	1	900	NaN	1	NaN	955.7	NaN	NaN
2	4	2	14	25	1	1	2	1650	1	1	1633.7	1632.7	NaN	NaN
2	4	2	14	26	2	NaN	1	900	NaN	1	NaN	851.8	NaN	NaN
2	4	2	14	27	1	1	2	1500	1	1	1408.8	1406.8	NaN	NaN
2	4	2	14	28	2	NaN	1	600	NaN	1	NaN	594.8	NaN	NaN
2	4	2	14	29	1	1	2	1800	1	1	1804.8	1795.8	NaN	NaN
2	4	2	14	30	2	NaN	1	750	NaN	1	NaN	750.8	NaN	NaN
2	4	2	14	31	1	1	2	1200	1	1	1253.8	1261.8	NaN	NaN
2	4	2	14	32	2	NaN	1	600	NaN	1	NaN	634.8	NaN	NaN
2	4	2	14	33	1	1	2	1350	1	1	1356.8	1363.8	NaN	NaN
2	4	2	14	34	2	NaN	1	1050	NaN	1	NaN	1083.8	NaN	NaN
2	4	2	14	35	1	1	2	1800	1	1	1651.8	1648.8	NaN	NaN
2	4	2	14	36	2	NaN	1	450	NaN	1	NaN	470.8	NaN	NaN
2	4	2	14	37	1	1	2	1350	1	1	1360.8	1359.9	NaN	NaN
2	4	2	14	38	2	NaN	1	750	NaN	1	NaN	758.9	NaN	NaN
2	4	2	14	39	1	1	2	1650	1	1	1644.9	1645.8	NaN	NaN
2	4	2	14	40	2	NaN	1	600	NaN	1	NaN	580.9	NaN	NaN
2	4	2	15	1	1	1	2	1800	1	1	1878.9	1885.9	NaN	NaN
2	4	2	15	2	2	NaN	1	900	NaN	1	NaN	1006.9	NaN	NaN
2	4	2	15	3	1	1	2	1650	1	1	1646.9	1645.9	NaN	NaN
2	4	2	15	4	2	NaN	1	600	NaN	1	NaN	618	NaN	NaN
2	4	2	15	5	1	1	2	1200	1	1	1253	1243	NaN	NaN
2	4	2	15	6	2	NaN	1	1050	NaN	1	NaN	1108	NaN	NaN
2	4	2	15	7	1	1	2	1800	1	1	1794	1788	NaN	NaN
2	4	2	15	8	2	NaN	1	600	NaN	1	NaN	580	NaN	NaN
2	4	2	15	9	1	1	2	1500	1	1	1638.9	1629	NaN	NaN
2	4	2	15	10	2	NaN	1	750	NaN	1	NaN	705	NaN	NaN
2	4	2	15	11	1	1	2	1500	1	1	1462	1458	NaN	NaN
2	4	2	15	12	2	NaN	1	900	NaN	1	NaN	936	NaN	NaN
2	4	2	15	13	1	1	2	1200	1	1	1270	1287.9	NaN	NaN
2	4	2	15	14	2	NaN	1	1050	NaN	1	NaN	1028.9	NaN	NaN
2	4	2	15	15	1	1	2	1650	1	1	1544.1	1548	NaN	NaN
2	4	2	15	16	2	NaN	1	750	NaN	1	NaN	828.1	NaN	NaN
2	4	2	15	17	1	1	2	1350	1	1	1447	1441.1	NaN	NaN
2	4	2	15	18	2	NaN	1	450	NaN	1	NaN	534	NaN	NaN
2	4	2	15	19	1	1	2	1500	1	1	1538	1535.1	NaN	NaN
2	4	2	15	20	2	NaN	1	900	NaN	1	NaN	906.1	NaN	NaN
2	4	2	15	21	1	1	2	1500	1	1	1414.1	1419	NaN	NaN
2	4	2	15	22	2	NaN	1	600	NaN	1	NaN	583.1	NaN	NaN
2	4	2	15	23	1	1	2	1200	1	1	1182	1179	NaN	NaN
2	4	2	15	24	2	NaN	1	1050	NaN	1	NaN	1205	NaN	NaN
2	4	2	15	25	1	1	2	1350	1	1	1259	1265	NaN	NaN
2	4	2	15	26	2	NaN	1	450	NaN	1	NaN	481.1	NaN	NaN
2	4	2	15	27	1	1	2	1650	1	1	1753.1	1751.1	NaN	NaN
2	4	2	15	28	2	NaN	1	450	NaN	1	NaN	472.1	NaN	NaN
2	4	2	15	29	1	1	2	1200	1	1	1217.1	1227.1	NaN	NaN
2	4	2	15	30	2	NaN	1	450	NaN	1	NaN	494.1	NaN	NaN
2	4	2	15	31	1	1	2	1800	1	1	1837.1	1836.1	NaN	NaN
2	4	2	15	32	2	NaN	1	1050	NaN	1	NaN	1026.1	NaN	NaN
2	4	2	15	33	1	1	2	1350	1	1	1417.1	1424.1	NaN	NaN
2	4	2	15	34	2	NaN	1	900	NaN	1	NaN	980.1	NaN	NaN
2	4	2	15	35	1	1	2	1650	1	1	1830.1	1824.1	NaN	NaN
2	4	2	15	36	2	NaN	1	750	NaN	1	NaN	691.1	NaN	NaN
2	4	2	15	37	1	1	2	1800	1	1	1748	1745.1	NaN	NaN
2	4	2	15	38	2	NaN	1	600	NaN	1	NaN	584.1	NaN	NaN
2	4	2	15	39	1	1	2	1350	1	1	1432.1	1428.2	NaN	NaN
2	4	2	15	40	2	NaN	1	750	NaN	1	NaN	867.2	NaN	NaN
2	4	2	16	1	1	1	2	1650	1	1	1656.2	1661.1	NaN	NaN
2	4	2	16	2	2	NaN	1	900	NaN	1	NaN	922.2	NaN	NaN
2	4	2	16	3	1	1	2	1800	1	1	1663.2	1679.1	NaN	NaN
2	4	2	16	4	2	NaN	1	1050	NaN	1	NaN	1089.3	NaN	NaN
2	4	2	16	5	1	1	2	1200	1	1	1146.3	1153.2	NaN	NaN
2	4	2	16	6	2	NaN	1	750	NaN	1	NaN	793.3	NaN	NaN
2	4	2	16	7	1	1	2	1200	1	1	1265.2	1270.2	NaN	NaN
2	4	2	16	8	2	NaN	1	900	NaN	1	NaN	873.3	NaN	NaN
2	4	2	16	9	1	1	2	1350	1	1	1452.3	1457.2	NaN	NaN
2	4	2	16	10	2	NaN	1	450	NaN	1	NaN	569.2	NaN	NaN
2	4	2	16	11	1	1	2	1200	1	1	1190.3	1191.2	NaN	NaN
2	4	2	16	12	2	NaN	1	600	NaN	1	NaN	587.2	NaN	NaN
2	4	2	16	13	1	1	2	1500	1	1	1501.2	1520.2	NaN	NaN
2	4	2	16	14	2	NaN	1	1050	NaN	1	NaN	1096.2	NaN	NaN
2	4	2	16	15	1	1	2	1800	1	1	1730.2	1738.1	NaN	NaN
2	4	2	16	16	2	NaN	1	900	NaN	1	NaN	899.3	NaN	NaN
2	4	2	16	17	1	1	2	1500	1	1	1693.2	1692.3	NaN	NaN
2	4	2	16	18	2	NaN	1	750	NaN	1	NaN	667.3	NaN	NaN
2	4	2	16	19	1	1	2	1800	1	1	1599.3	1602.3	NaN	NaN
2	4	2	16	20	2	NaN	1	450	NaN	1	NaN	488.3	NaN	NaN
2	4	2	16	21	1	1	2	1650	1	1	1404.3	1415.2	NaN	NaN
2	4	2	16	22	2	NaN	1	750	NaN	1	NaN	761.3	NaN	NaN
2	4	2	16	23	1	1	2	1350	1	1	1222.3	1229.2	NaN	NaN
2	4	2	16	24	2	NaN	1	1050	NaN	1	NaN	1198.3	NaN	NaN
2	4	2	16	25	1	1	2	1500	1	1	1433.2	1431.3	NaN	NaN
2	4	2	16	26	2	NaN	1	900	NaN	1	NaN	984.3	NaN	NaN
2	4	2	16	27	1	1	2	1350	1	1	1259.3	1257.4	NaN	NaN
2	4	2	16	28	2	NaN	1	1050	NaN	1	NaN	1184.4	NaN	NaN
2	4	2	16	29	1	1	2	1650	1	1	1508.3	1502.4	NaN	NaN
2	4	2	16	30	2	NaN	1	600	NaN	1	NaN	644.3	NaN	NaN
2	4	2	16	31	1	1	2	1800	1	1	494.3	502.3	NaN	NaN
2	4	2	16	32	2	NaN	1	600	NaN	1	NaN	594.3	NaN	NaN
2	4	2	16	33	1	1	2	1500	1	1	1618.3	1619.3	NaN	NaN
2	4	2	16	34	2	NaN	1	600	NaN	1	NaN	610.3	NaN	NaN
2	4	2	16	35	1	1	2	1350	1	1	1263.3	1269.3	NaN	NaN
2	4	2	16	36	2	NaN	1	450	NaN	1	NaN	478.3	NaN	NaN
2	4	2	16	37	1	1	2	1200	1	1	1249.3	1252.3	NaN	NaN
2	4	2	16	38	2	NaN	1	750	NaN	1	NaN	671.4	NaN	NaN
2	4	2	16	39	1	1	2	1650	1	1	1438.3	1433.4	NaN	NaN
2	4	2	16	40	2	NaN	1	450	NaN	1	NaN	445.4	NaN	NaN

## Sheet: 5
									response		TR		extra response
experiment	participant	handedness (1: left, 2: right)	session	trial/session	stim (1: green, 2: orange)	CMR	prior (1: short, 2: long)	TS	L	R	L	R	L	R
2	5	2	1	1	1	1	2	1350	1	1	1034.6	1042.5	NaN	NaN
2	5	2	1	2	2	NaN	1	1050	NaN	1	NaN	993.6	NaN	NaN
2	5	2	1	3	1	1	2	1200	1	1	1104.5	1108.5	NaN	NaN
2	5	2	1	4	2	NaN	1	900	NaN	1	NaN	870.6	NaN	NaN
2	5	2	1	5	1	1	2	1200	1	1	1123.6	1125.6	NaN	NaN
2	5	2	1	6	2	NaN	1	450	NaN	1	NaN	462.6	NaN	NaN
2	5	2	1	7	1	1	2	1200	1	1	1220.6	1219.6	NaN	NaN
2	5	2	1	8	2	NaN	1	450	NaN	1	NaN	419.6	NaN	NaN
2	5	2	1	9	1	1	2	1200	1	1	1158.6	1151.6	NaN	NaN
2	5	2	1	10	2	NaN	1	750	NaN	1	NaN	690.6	NaN	NaN
2	5	2	1	11	1	1	2	1350	1	1	1091.5	1077.6	NaN	NaN
2	5	2	1	12	2	NaN	1	450	NaN	1	NaN	424.6	NaN	NaN
2	5	2	1	13	1	1	2	1800	1	1	1418.6	1412.6	NaN	NaN
2	5	2	1	14	2	NaN	1	600	NaN	1	NaN	563.7	NaN	NaN
2	5	2	1	15	1	1	2	1350	1	1	1395.6	1378.7	NaN	NaN
2	5	2	1	16	2	NaN	1	600	NaN	1	NaN	494.7	NaN	NaN
2	5	2	1	17	1	1	2	1500	1	1	1286.6	1273.6	NaN	NaN
2	5	2	1	18	2	NaN	1	750	NaN	1	NaN	691.6	NaN	NaN
2	5	2	1	19	1	1	2	1500	1	1	1332.6	1315.6	NaN	NaN
2	5	2	1	20	2	NaN	1	450	NaN	1	NaN	395.6	NaN	NaN
2	5	2	1	21	1	1	2	1800	1	1	1388.6	1387.6	NaN	NaN
2	5	2	1	22	2	NaN	1	900	NaN	1	NaN	860.7	NaN	NaN
2	5	2	1	23	1	1	2	1650	1	1	1523.7	1506.7	NaN	NaN
2	5	2	1	24	2	NaN	1	1050	NaN	1	NaN	975.7	NaN	NaN
2	5	2	1	25	1	1	2	1650	1	1	1380.6	1370.7	NaN	NaN
2	5	2	1	26	2	NaN	1	750	NaN	1	NaN	765.7	NaN	NaN
2	5	2	1	27	1	1	2	1500	1	1	1348.6	1345.7	NaN	NaN
2	5	2	1	28	2	NaN	1	900	NaN	1	NaN	717.7	NaN	NaN
2	5	2	1	29	1	1	2	1350	1	1	1285.6	1283.6	NaN	NaN
2	5	2	1	30	2	NaN	1	600	NaN	1	NaN	535.7	NaN	NaN
2	5	2	1	31	1	1	2	1650	1	1	1598.7	1583.7	NaN	NaN
2	5	2	1	32	2	NaN	1	1050	NaN	NaN	NaN	NaN	NaN	NaN
2	5	2	1	33	1	1	2	1800	1	1	1737.7	1722.7	NaN	NaN
2	5	2	1	34	2	NaN	1	600	NaN	1	NaN	509.7	NaN	NaN
2	5	2	1	35	1	1	2	1800	1	1	1595.7	1592.7	NaN	NaN
2	5	2	1	36	2	NaN	1	750	NaN	1	NaN	655.7	NaN	NaN
2	5	2	1	37	1	1	2	1650	1	1	1399.6	1393.7	NaN	NaN
2	5	2	1	38	2	NaN	1	1050	NaN	1	NaN	1020.8	NaN	NaN
2	5	2	1	39	1	1	2	1500	1	1	1393.7	1387.7	NaN	NaN
2	5	2	1	40	2	NaN	1	900	NaN	1	NaN	759.8	NaN	NaN
2	5	2	2	1	1	1	2	1200	1	1	1099.8	1104.8	NaN	NaN
2	5	2	2	2	2	NaN	1	600	NaN	1	NaN	546.8	NaN	NaN
2	5	2	2	3	1	1	2	1500	1	1	1360.9	1352.9	NaN	NaN
2	5	2	2	4	2	NaN	1	450	NaN	1	NaN	412.9	NaN	NaN
2	5	2	2	5	1	1	2	1350	1	1	1435.9	1421	NaN	NaN
2	5	2	2	6	2	NaN	1	750	NaN	1	NaN	741.9	NaN	NaN
2	5	2	2	7	1	1	2	1350	1	1	1270.9	1261.9	NaN	NaN
2	5	2	2	8	2	NaN	1	900	NaN	1	NaN	1003.9	NaN	NaN
2	5	2	2	9	1	1	2	1800	1	1	1764.8	1757.9	NaN	NaN
2	5	2	2	10	2	NaN	1	1050	NaN	1	NaN	1002.9	NaN	NaN
2	5	2	2	11	1	1	2	1650	1	1	1397.8	1383.9	NaN	NaN
2	5	2	2	12	2	NaN	1	1050	NaN	1	NaN	943	NaN	NaN
2	5	2	2	13	1	1	2	1200	1	1	1242.9	1231.9	NaN	NaN
2	5	2	2	14	2	NaN	1	450	NaN	1	NaN	381	NaN	NaN
2	5	2	2	15	1	1	2	1200	1	1	1278.9	1277.9	NaN	NaN
2	5	2	2	16	2	NaN	1	900	NaN	1	NaN	814.9	NaN	NaN
2	5	2	2	17	1	1	2	1800	1	1	1515.9	1514.9	NaN	NaN
2	5	2	2	18	2	NaN	1	600	NaN	1	NaN	576.9	NaN	NaN
2	5	2	2	19	1	1	2	1500	1	1	1297.9	1303.9	NaN	NaN
2	5	2	2	20	2	NaN	1	450	1	1	438.8	433.9	NaN	NaN
2	5	2	2	21	1	1	2	1500	1	1	1520	1522.9	NaN	NaN
2	5	2	2	22	2	NaN	1	600	NaN	1	NaN	492	NaN	NaN
2	5	2	2	23	1	1	2	1800	1	1	1588.9	1583.9	NaN	NaN
2	5	2	2	24	2	NaN	1	900	NaN	1	NaN	855	NaN	NaN
2	5	2	2	25	1	1	2	1350	1	1	1329.9	1331.9	NaN	NaN
2	5	2	2	26	2	NaN	1	750	NaN	1	NaN	726.9	NaN	NaN
2	5	2	2	27	1	1	2	1200	1	1	1234.9	1226.9	NaN	NaN
2	5	2	2	28	2	NaN	1	750	NaN	1	NaN	796.9	NaN	NaN
2	5	2	2	29	1	1	2	1650	1	1	1421.9	1428.9	NaN	NaN
2	5	2	2	30	2	NaN	1	1050	NaN	1	NaN	1044	NaN	NaN
2	5	2	2	31	1	1	2	1350	1	1	1358.9	1352	NaN	NaN
2	5	2	2	32	2	NaN	1	450	NaN	1	NaN	453	NaN	NaN
2	5	2	2	33	1	1	2	1800	1	1	1856	1871	NaN	NaN
2	5	2	2	34	2	NaN	1	1050	NaN	1	NaN	1236	NaN	NaN
2	5	2	2	35	1	1	2	1650	1	1	1470.9	1460	NaN	NaN
2	5	2	2	36	2	NaN	1	750	NaN	1	NaN	716	NaN	NaN
2	5	2	2	37	1	1	2	1650	1	1	1628.9	1611	NaN	NaN
2	5	2	2	38	2	NaN	1	600	NaN	1	NaN	514.1	NaN	NaN
2	5	2	2	39	1	1	2	1500	1	1	1667	1650.1	NaN	NaN
2	5	2	2	40	2	NaN	1	900	NaN	1	NaN	898	NaN	NaN
2	5	2	3	1	1	1	2	1800	1	1	1451.1	1454	NaN	NaN
2	5	2	3	2	2	NaN	1	900	NaN	1	NaN	938.1	NaN	NaN
2	5	2	3	3	1	1	2	1800	1	1	1588	1587.1	NaN	NaN
2	5	2	3	4	2	NaN	1	600	NaN	1	NaN	607.1	NaN	NaN
2	5	2	3	5	1	1	2	1650	1	1	1582.1	1575.2	NaN	NaN
2	5	2	3	6	2	NaN	1	750	NaN	1	NaN	674.2	NaN	NaN
2	5	2	3	7	1	1	2	1500	1	1	1313.1	1300.1	NaN	NaN
2	5	2	3	8	2	NaN	1	600	NaN	1	NaN	632.1	NaN	NaN
2	5	2	3	9	1	1	2	1200	1	1	1134.1	1111.1	NaN	NaN
2	5	2	3	10	2	NaN	1	450	NaN	1	NaN	389.1	NaN	NaN
2	5	2	3	11	1	1	2	1350	1	1	1434.1	1426.1	NaN	NaN
2	5	2	3	12	2	NaN	1	600	NaN	1	NaN	539.1	NaN	NaN
2	5	2	3	13	1	1	2	1500	1	1	1469.1	1467.1	NaN	NaN
2	5	2	3	14	2	NaN	1	1050	NaN	1	NaN	955.2	NaN	NaN
2	5	2	3	15	1	1	2	1500	1	1	1450.2	1451.1	NaN	NaN
2	5	2	3	16	2	NaN	1	1050	NaN	1	NaN	1008.2	NaN	NaN
2	5	2	3	17	1	1	2	1350	1	1	1413.1	1393.2	NaN	NaN
2	5	2	3	18	2	NaN	1	450	NaN	1	NaN	394.2	NaN	NaN
2	5	2	3	19	1	1	2	1650	1	1	1772.1	1754.2	NaN	NaN
2	5	2	3	20	2	NaN	1	600	NaN	1	NaN	668.1	NaN	NaN
2	5	2	3	21	1	1	2	1200	1	1	1224.2	1212.3	NaN	NaN
2	5	2	3	22	2	NaN	1	1050	NaN	1	NaN	990.2	NaN	NaN
2	5	2	3	23	1	1	2	1800	1	1	1637.2	1625.2	NaN	NaN
2	5	2	3	24	2	NaN	1	750	NaN	1	NaN	628.2	NaN	NaN
2	5	2	3	25	1	1	2	1350	1	1	1341.2	1342.2	NaN	NaN
2	5	2	3	26	2	NaN	1	900	NaN	1	NaN	850.2	NaN	NaN
2	5	2	3	27	1	1	2	1800	1	1	1902.1	1899.2	NaN	NaN
2	5	2	3	28	2	NaN	1	1050	NaN	1	NaN	902.2	NaN	NaN
2	5	2	3	29	1	1	2	1350	1	1	1514.3	1515.2	NaN	NaN
2	5	2	3	30	2	NaN	1	750	NaN	1	NaN	662.3	NaN	NaN
2	5	2	3	31	1	1	2	1200	1	1	1323.2	1319.3	NaN	NaN
2	5	2	3	32	2	NaN	1	900	NaN	1	NaN	816.3	NaN	NaN
2	5	2	3	33	1	1	2	1200	1	1	1159.3	1161.2	NaN	NaN
2	5	2	3	34	2	NaN	1	450	NaN	1	NaN	510.2	NaN	NaN
2	5	2	3	35	1	1	2	1650	1	1	1654.2	1644.2	NaN	NaN
2	5	2	3	36	2	NaN	1	900	NaN	1	NaN	930.2	NaN	NaN
2	5	2	3	37	1	1	2	1650	1	1	1594.2	1579.2	NaN	NaN
2	5	2	3	38	2	NaN	1	750	NaN	1	NaN	643.3	NaN	NaN
2	5	2	3	39	1	1	2	1500	1	1	1340.3	1327.3	NaN	NaN
2	5	2	3	40	2	NaN	1	450	NaN	1	NaN	422.3	NaN	NaN
2	5	2	4	1	1	1	2	1650	1	1	1515.3	1534.3	NaN	NaN
2	5	2	4	2	2	NaN	1	750	NaN	1	NaN	755.3	NaN	NaN
2	5	2	4	3	1	1	2	1200	1	1	1186.3	1181.3	NaN	NaN
2	5	2	4	4	2	NaN	1	900	NaN	1	NaN	825.4	NaN	NaN
2	5	2	4	5	1	1	2	1200	1	1	984.4	971.4	NaN	NaN
2	5	2	4	6	2	NaN	1	450	NaN	1	NaN	381.4	NaN	NaN
2	5	2	4	7	1	1	2	1500	1	1	1391.3	1381.4	NaN	NaN
2	5	2	4	8	2	NaN	1	900	NaN	1	NaN	859.4	NaN	NaN
2	5	2	4	9	1	1	2	1350	1	1	1302.3	1280.3	NaN	NaN
2	5	2	4	10	2	NaN	1	1050	NaN	1	NaN	1212.4	NaN	NaN
2	5	2	4	11	1	1	2	1650	1	1	1543.3	1529.4	NaN	NaN
2	5	2	4	12	2	NaN	1	600	NaN	1	NaN	496.4	NaN	NaN
2	5	2	4	13	1	1	2	1800	1	1	1852.4	1838.4	NaN	NaN
2	5	2	4	14	2	NaN	1	900	NaN	1	NaN	814.4	NaN	NaN
2	5	2	4	15	1	1	2	1200	1	1	1226.4	1213.4	NaN	NaN
2	5	2	4	16	2	NaN	1	450	NaN	1	NaN	418.4	NaN	NaN
2	5	2	4	17	1	1	2	1350	1	1	1328.4	1320.4	NaN	NaN
2	5	2	4	18	2	NaN	1	1050	NaN	1	NaN	1003.4	NaN	NaN
2	5	2	4	19	1	1	2	1500	1	1	1664.4	1630.4	NaN	NaN
2	5	2	4	20	2	NaN	1	750	NaN	1	NaN	875.4	NaN	NaN
2	5	2	4	21	1	1	2	1800	1	1	1515.4	1510.5	NaN	NaN
2	5	2	4	22	2	NaN	1	1050	NaN	1	NaN	1054.4	NaN	NaN
2	5	2	4	23	1	1	2	1350	1	1	1132.4	1120.5	NaN	NaN
2	5	2	4	24	2	NaN	1	600	NaN	1	NaN	536.4	NaN	NaN
2	5	2	4	25	1	1	2	1200	1	1	1053.4	1034.4	NaN	NaN
2	5	2	4	26	2	NaN	1	600	NaN	1	NaN	545.4	NaN	NaN
2	5	2	4	27	1	1	2	1350	1	1	1322.4	1320.4	NaN	NaN
2	5	2	4	28	2	NaN	1	1050	NaN	1	NaN	906.4	NaN	NaN
2	5	2	4	29	1	1	2	1800	1	1	1688.4	1685.4	NaN	NaN
2	5	2	4	30	2	NaN	1	450	NaN	1	NaN	517.5	NaN	NaN
2	5	2	4	31	1	1	2	1650	1	1	1387.5	1377.5	NaN	NaN
2	5	2	4	32	2	NaN	1	600	NaN	1	NaN	575.5	NaN	NaN
2	5	2	4	33	1	1	2	1650	1	1	1419.4	1409.5	NaN	NaN
2	5	2	4	34	2	NaN	1	750	NaN	1	NaN	746.5	NaN	NaN
2	5	2	4	35	1	1	2	1500	1	1	1330.5	1336.4	NaN	NaN
2	5	2	4	36	2	NaN	1	750	NaN	1	NaN	656.5	NaN	NaN
2	5	2	4	37	1	1	2	1800	1	1	1629.5	1637.4	NaN	NaN
2	5	2	4	38	2	NaN	1	450	NaN	1	NaN	448.6	NaN	NaN
2	5	2	4	39	1	1	2	1500	1	1	1255.5	1241.5	NaN	NaN
2	5	2	4	40	2	NaN	1	900	NaN	1	NaN	920.5	NaN	NaN
2	5	2	5	1	1	1	2	1800	1	1	1584.7	1580.8	NaN	NaN
2	5	2	5	2	2	NaN	1	450	NaN	1	NaN	508.8	NaN	NaN
2	5	2	5	3	1	1	2	1800	1	1	1647.7	1619.8	NaN	NaN
2	5	2	5	4	2	NaN	1	600	NaN	1	NaN	512.8	NaN	NaN
2	5	2	5	5	1	1	2	1200	1	1	1136.8	1128.8	NaN	NaN
2	5	2	5	6	2	NaN	1	900	NaN	1	NaN	922.8	NaN	NaN
2	5	2	5	7	1	1	2	1800	1	1	1753.8	1754.8	NaN	NaN
2	5	2	5	8	2	NaN	1	1050	NaN	1	NaN	1093.8	NaN	NaN
2	5	2	5	9	1	1	2	1350	1	1	1395.7	1369.8	NaN	NaN
2	5	2	5	10	2	NaN	1	600	NaN	1	NaN	553.8	NaN	NaN
2	5	2	5	11	1	1	2	1200	1	1	1056.7	1049.8	NaN	NaN
2	5	2	5	12	2	NaN	1	750	NaN	1	NaN	895.9	NaN	NaN
2	5	2	5	13	1	1	2	1200	1	1	1264.8	1251.9	NaN	NaN
2	5	2	5	14	2	NaN	1	750	NaN	1	NaN	725.9	NaN	NaN
2	5	2	5	15	1	1	2	1500	1	1	1176.8	1155.9	NaN	NaN
2	5	2	5	16	2	NaN	1	1050	NaN	1	NaN	1007.8	NaN	NaN
2	5	2	5	17	1	1	2	1650	1	1	1631.8	1626.9	NaN	NaN
2	5	2	5	18	2	NaN	1	600	NaN	1	NaN	584.8	NaN	NaN
2	5	2	5	19	1	1	2	1500	1	1	1456.8	1429.8	NaN	NaN
2	5	2	5	20	2	NaN	1	450	NaN	1	NaN	473.8	NaN	NaN
2	5	2	5	21	1	1	2	1350	1	1	1436.9	1434.9	NaN	NaN
2	5	2	5	22	2	NaN	1	750	NaN	1	NaN	725.9	NaN	NaN
2	5	2	5	23	1	1	2	1800	1	1	1925.9	1910.9	NaN	NaN
2	5	2	5	24	2	NaN	1	900	NaN	1	NaN	785.9	NaN	NaN
2	5	2	5	25	1	1	2	1650	1	1	1533.9	1519.9	NaN	NaN
2	5	2	5	26	2	NaN	1	900	NaN	1	NaN	850.9	NaN	NaN
2	5	2	5	27	1	1	2	1350	1	1	1241.8	1224.9	NaN	NaN
2	5	2	5	28	2	NaN	1	750	NaN	1	NaN	741.9	NaN	NaN
2	5	2	5	29	1	1	2	1500	1	1	1676.8	1666.9	NaN	NaN
2	5	2	5	30	2	NaN	1	1050	NaN	1	NaN	1114	NaN	NaN
2	5	2	5	31	1	1	2	1200	1	1	1264	1265.9	NaN	NaN
2	5	2	5	32	2	NaN	1	900	NaN	1	NaN	935.9	NaN	NaN
2	5	2	5	33	1	1	2	1650	1	1	1808.9	1810.9	NaN	NaN
2	5	2	5	34	2	NaN	1	1050	NaN	1	NaN	1121.9	NaN	NaN
2	5	2	5	35	1	1	2	1350	1	1	1327.9	1308.9	NaN	NaN
2	5	2	5	36	2	NaN	1	450	NaN	1	NaN	420.9	NaN	NaN
2	5	2	5	37	1	1	2	1650	1	1	1614.9	1607.9	NaN	NaN
2	5	2	5	38	2	NaN	1	600	NaN	1	NaN	550	NaN	NaN
2	5	2	5	39	1	1	2	1500	1	1	1379	1380.9	NaN	NaN
2	5	2	5	40	2	NaN	1	450	NaN	1	NaN	469	NaN	NaN
2	5	2	6	1	1	1	2	1650	1	1	1534	1535	NaN	NaN
2	5	2	6	2	2	NaN	1	1050	NaN	1	NaN	1078	NaN	NaN
2	5	2	6	3	1	1	2	1200	1	1	979.9	973	NaN	NaN
2	5	2	6	4	2	NaN	1	450	NaN	1	NaN	493.1	NaN	NaN
2	5	2	6	5	1	1	2	1650	1	1	1487	1482.1	NaN	NaN
2	5	2	6	6	2	NaN	1	750	NaN	1	NaN	725.1	NaN	NaN
2	5	2	6	7	1	1	2	1350	1	1	1408	1396.1	NaN	NaN
2	5	2	6	8	2	NaN	1	450	NaN	1	NaN	444	NaN	NaN
2	5	2	6	9	1	1	2	1350	1	1	1323	1313	NaN	NaN
2	5	2	6	10	2	NaN	1	1050	NaN	1	NaN	999	NaN	NaN
2	5	2	6	11	1	1	2	1800	1	1	1698	1669	NaN	NaN
2	5	2	6	12	2	NaN	1	1050	NaN	1	NaN	880.1	NaN	NaN
2	5	2	6	13	1	1	2	1800	1	1	1454.1	1458.1	NaN	NaN
2	5	2	6	14	2	NaN	1	900	NaN	1	NaN	868.1	NaN	NaN
2	5	2	6	15	1	1	2	1800	1	1	1646	1636.1	NaN	NaN
2	5	2	6	16	2	NaN	1	750	NaN	1	NaN	793.1	NaN	NaN
2	5	2	6	17	1	1	2	1200	1	1	1149.1	1152	NaN	NaN
2	5	2	6	18	2	NaN	1	600	NaN	1	NaN	598	NaN	NaN
2	5	2	6	19	1	1	2	1500	1	1	1563	1561.1	NaN	NaN
2	5	2	6	20	2	NaN	1	1050	NaN	1	NaN	1129.1	NaN	NaN
2	5	2	6	21	1	1	2	1650	1	1	1639.1	1643.1	NaN	NaN
2	5	2	6	22	2	NaN	1	900	NaN	1	NaN	872.2	NaN	NaN
2	5	2	6	23	1	1	2	1500	1	1	1628.1	1631.1	NaN	NaN
2	5	2	6	24	2	NaN	1	900	NaN	1	NaN	903.1	NaN	NaN
2	5	2	6	25	1	1	2	1500	1	1	1585.1	1576.1	NaN	NaN
2	5	2	6	26	2	NaN	1	750	NaN	1	NaN	611.1	NaN	NaN
2	5	2	6	27	1	1	2	1350	1	1	1327.1	1333	NaN	NaN
2	5	2	6	28	2	NaN	1	600	NaN	1	NaN	684.1	NaN	NaN
2	5	2	6	29	1	1	2	1650	1	1	1484.1	1476.2	NaN	NaN
2	5	2	6	30	2	NaN	1	450	NaN	1	NaN	461.2	NaN	NaN
2	5	2	6	31	1	1	2	1350	1	1	1224.1	1221.2	NaN	NaN
2	5	2	6	32	2	NaN	1	600	NaN	1	NaN	543.2	NaN	NaN
2	5	2	6	33	1	1	2	1800	1	1	1636.1	1630.2	NaN	NaN
2	5	2	6	34	2	NaN	1	450	NaN	1	NaN	528.2	NaN	NaN
2	5	2	6	35	1	1	2	1500	1	1	1381.1	1366.1	NaN	NaN
2	5	2	6	36	2	NaN	1	900	NaN	1	NaN	762.2	NaN	NaN
2	5	2	6	37	1	1	2	1200	1	1	1143.1	1126.1	NaN	NaN
2	5	2	6	38	2	NaN	1	600	NaN	1	NaN	748.2	NaN	NaN
2	5	2	6	39	1	1	2	1200	1	1	1028.2	1027.2	NaN	NaN
2	5	2	6	40	2	NaN	1	750	NaN	1	NaN	754.2	NaN	NaN
2	5	2	7	1	1	1	2	1200	1	1	1063.3	1073.2	NaN	NaN
2	5	2	7	2	2	NaN	1	450	NaN	1	NaN	536.2	NaN	NaN
2	5	2	7	3	1	1	2	1350	1	1	1275.2	1276.2	NaN	NaN
2	5	2	7	4	2	NaN	1	600	NaN	1	NaN	552.3	NaN	NaN
2	5	2	7	5	1	1	2	1500	1	1	1455.3	1452.3	NaN	NaN
2	5	2	7	6	2	NaN	1	750	NaN	1	NaN	709.3	NaN	NaN
2	5	2	7	7	1	1	2	1800	1	1	1682.2	1675.3	NaN	NaN
2	5	2	7	8	2	NaN	1	750	NaN	1	NaN	724.3	NaN	NaN
2	5	2	7	9	1	1	2	1350	1	1	1243.2	1236.3	NaN	NaN
2	5	2	7	10	2	NaN	1	600	NaN	1	NaN	567.3	NaN	NaN
2	5	2	7	11	1	1	2	1200	1	1	1189.2	1183.2	NaN	NaN
2	5	2	7	12	2	NaN	1	750	NaN	1	NaN	700.2	NaN	NaN
2	5	2	7	13	1	1	2	1500	1	1	1368.3	1353.3	NaN	NaN
2	5	2	7	14	2	NaN	1	1050	NaN	1	NaN	1030.3	NaN	NaN
2	5	2	7	15	1	1	2	1350	1	1	1260.3	1245.3	NaN	NaN
2	5	2	7	16	2	NaN	1	900	NaN	1	NaN	1055.3	NaN	NaN
2	5	2	7	17	1	1	2	1650	1	1	1470.3	1472.3	NaN	NaN
2	5	2	7	18	2	NaN	1	450	NaN	1	NaN	504.3	NaN	NaN
2	5	2	7	19	1	1	2	1500	1	1	1345.3	1362.3	NaN	NaN
2	5	2	7	20	2	NaN	1	900	NaN	1	NaN	731.3	NaN	NaN
2	5	2	7	21	1	1	2	1500	1	1	1385.4	1395.3	NaN	NaN
2	5	2	7	22	2	NaN	1	750	NaN	1	NaN	676.4	NaN	NaN
2	5	2	7	23	1	1	2	1200	NaN	1	NaN	1179.4	NaN	NaN
2	5	2	7	24	2	NaN	1	450	NaN	1	NaN	382.3	NaN	NaN
2	5	2	7	25	1	1	2	1800	1	1	1599.3	1610.3	NaN	NaN
2	5	2	7	26	2	NaN	1	1050	NaN	1	NaN	963.3	NaN	NaN
2	5	2	7	27	1	1	2	1650	1	1	1689.3	1680.3	NaN	NaN
2	5	2	7	28	2	NaN	1	450	NaN	1	NaN	339.3	NaN	NaN
2	5	2	7	29	1	1	2	1650	1	1	1632.3	1631.3	NaN	NaN
2	5	2	7	30	2	NaN	1	600	NaN	1	NaN	527.4	NaN	NaN
2	5	2	7	31	1	1	2	1200	1	1	1226.4	1223.4	NaN	NaN
2	5	2	7	32	2	NaN	1	900	NaN	1	NaN	1043.4	NaN	NaN
2	5	2	7	33	1	1	2	1800	1	1	1787.4	1796.4	NaN	NaN
2	5	2	7	34	2	NaN	1	900	NaN	1	NaN	1000.4	NaN	NaN
2	5	2	7	35	1	1	2	1350	1	1	1494.4	1504.3	NaN	NaN
2	5	2	7	36	2	NaN	1	600	NaN	1	NaN	524.4	NaN	NaN
2	5	2	7	37	1	1	2	1650	1	1	1540.3	1528.4	NaN	NaN
2	5	2	7	38	2	NaN	1	1050	NaN	1	NaN	1002.4	NaN	NaN
2	5	2	7	39	1	1	2	1800	1	1	1564.4	1568.4	NaN	NaN
2	5	2	7	40	2	NaN	1	1050	NaN	1	NaN	1168.4	NaN	NaN
2	5	2	8	1	1	1	2	1200	1	1	1126.5	1137.4	NaN	NaN
2	5	2	8	2	2	NaN	1	900	NaN	1	NaN	825.5	NaN	NaN
2	5	2	8	3	1	1	2	1800	1	1	1664.4	1655.4	NaN	NaN
2	5	2	8	4	2	NaN	1	1050	NaN	1	NaN	961.5	NaN	NaN
2	5	2	8	5	1	1	2	1650	1	1	1717.5	1698.5	NaN	NaN
2	5	2	8	6	2	NaN	1	450	NaN	1	NaN	619.6	NaN	NaN
2	5	2	8	7	1	1	2	1800	1	1	1984.5	1970.5	NaN	NaN
2	5	2	8	8	2	NaN	1	600	NaN	1	NaN	620.5	NaN	NaN
2	5	2	8	9	1	1	2	1650	1	1	2015.5	1870.5	1	NaN
2	5	2	8	10	2	NaN	1	900	NaN	1	NaN	851.5	NaN	NaN
2	5	2	8	11	1	1	2	1650	1	1	1532.5	1526.5	NaN	NaN
2	5	2	8	12	2	NaN	1	1050	NaN	1	NaN	1025.6	NaN	NaN
2	5	2	8	13	1	1	2	1350	1	1	1285.6	1313.5	NaN	NaN
2	5	2	8	14	2	NaN	1	450	NaN	1	NaN	609.6	NaN	NaN
2	5	2	8	15	1	1	2	1500	1	1	1240.5	1237.6	NaN	NaN
2	5	2	8	16	2	NaN	1	450	NaN	1	NaN	477.6	NaN	NaN
2	5	2	8	17	1	1	2	1500	1	1	1457.5	1455.6	NaN	NaN
2	5	2	8	18	2	NaN	1	1050	NaN	1	NaN	939.6	NaN	NaN
2	5	2	8	19	1	1	2	1200	1	1	1228.5	1206.5	NaN	NaN
2	5	2	8	20	2	NaN	1	750	NaN	1	NaN	678.5	NaN	NaN
2	5	2	8	21	1	1	2	1350	1	1	1371.6	1316.6	NaN	NaN
2	5	2	8	22	2	NaN	1	600	1	1	617.6	567.6	NaN	NaN
2	5	2	8	23	1	1	2	1200	1	1	1147.6	1161.6	NaN	NaN
2	5	2	8	24	2	NaN	1	750	NaN	1	NaN	668.6	NaN	NaN
2	5	2	8	25	1	1	2	1500	1	1	1486.6	1490.6	NaN	NaN
2	5	2	8	26	2	NaN	1	600	NaN	1	NaN	519.6	NaN	NaN
2	5	2	8	27	1	1	2	1650	1	1	1834.6	1852.5	NaN	NaN
2	5	2	8	28	2	NaN	1	450	NaN	1	NaN	483.6	NaN	NaN
2	5	2	8	29	1	1	2	1500	1	1	1307.6	1316.5	NaN	NaN
2	5	2	8	30	2	NaN	1	600	NaN	1	NaN	503.7	NaN	NaN
2	5	2	8	31	1	1	2	1200	1	1	1169.7	1199.6	NaN	NaN
2	5	2	8	32	2	NaN	1	900	NaN	1	NaN	871.6	NaN	NaN
2	5	2	8	33	1	1	2	1350	1	1	1214.6	1211.6	NaN	NaN
2	5	2	8	34	2	NaN	1	1050	NaN	1	NaN	1046.6	NaN	NaN
2	5	2	8	35	1	1	2	1800	1	1	2027.6	2028.5	NaN	NaN
2	5	2	8	36	2	NaN	1	900	NaN	1	NaN	864.6	NaN	NaN
2	5	2	8	37	1	1	2	1800	1	1	1638.6	1636.6	NaN	NaN
2	5	2	8	38	2	NaN	1	750	NaN	1	NaN	804.6	NaN	NaN
2	5	2	8	39	1	1	2	1350	1	1	1444.7	1445.7	NaN	NaN
2	5	2	8	40	2	NaN	1	750	NaN	1	NaN	736.7	NaN	NaN
2	5	2	9	1	1	1	2	1200	1	1	1202.8	1199.9	NaN	NaN
2	5	2	9	2	2	NaN	1	750	NaN	1	NaN	738.9	NaN	NaN
2	5	2	9	3	1	1	2	1500	1	1	1531.8	1530.9	NaN	NaN
2	5	2	9	4	2	NaN	1	750	NaN	1	NaN	662	NaN	NaN
2	5	2	9	5	1	1	2	1200	1	1	1266	1268.9	NaN	NaN
2	5	2	9	6	2	NaN	1	1050	NaN	1	NaN	950	NaN	NaN
2	5	2	9	7	1	1	2	1800	1	1	1989	1998.9	NaN	NaN
2	5	2	9	8	2	NaN	1	600	NaN	1	NaN	577	NaN	NaN
2	5	2	9	9	1	1	2	1350	1	1	1221	1222.9	NaN	NaN
2	5	2	9	10	2	NaN	1	1050	NaN	1	NaN	1825.9	NaN	NaN
2	5	2	9	11	1	1	2	1650	1	1	1527.9	1542.9	NaN	1
2	5	2	9	12	2	NaN	1	750	NaN	1	NaN	816.9	NaN	NaN
2	5	2	9	13	1	1	2	1650	1	1	1571	1579	NaN	NaN
2	5	2	9	14	2	NaN	1	600	NaN	1	NaN	632	NaN	NaN
2	5	2	9	15	1	1	2	1350	1	1	1269	1262	NaN	NaN
2	5	2	9	16	2	NaN	1	450	NaN	1	NaN	776	NaN	NaN
2	5	2	9	17	1	1	2	1800	1	1	1695	1699.9	NaN	NaN
2	5	2	9	18	2	NaN	1	900	NaN	1	NaN	970	NaN	NaN
2	5	2	9	19	1	1	2	1350	1	1	1026.9	1034.9	NaN	NaN
2	5	2	9	20	2	NaN	1	600	NaN	1	NaN	645	NaN	NaN
2	5	2	9	21	1	1	2	1800	1	1	1741.1	1746	NaN	NaN
2	5	2	9	22	2	NaN	1	450	NaN	1	NaN	451.1	NaN	NaN
2	5	2	9	23	1	1	2	1650	1	1	1814.1	1817	NaN	NaN
2	5	2	9	24	2	NaN	1	900	NaN	1	NaN	840	NaN	NaN
2	5	2	9	25	1	1	2	1800	1	1	1580	1603	NaN	NaN
2	5	2	9	26	2	NaN	1	900	NaN	1	NaN	939	NaN	NaN
2	5	2	9	27	1	1	2	1350	1	1	1341	1333	NaN	NaN
2	5	2	9	28	2	NaN	1	450	NaN	1	NaN	476	NaN	NaN
2	5	2	9	29	1	1	2	1500	1	1	1560	1540	NaN	NaN
2	5	2	9	30	2	NaN	1	450	NaN	1	NaN	1382.1	NaN	NaN
2	5	2	9	31	1	1	2	1650	1	1	1396	1392.1	NaN	NaN
2	5	2	9	32	2	NaN	1	600	NaN	1	NaN	543.1	NaN	NaN
2	5	2	9	33	1	1	2	1500	1	1	1342.1	1369	NaN	NaN
2	5	2	9	34	2	NaN	1	750	NaN	1	NaN	649.1	NaN	NaN
2	5	2	9	35	1	1	2	1200	1	1	1341	1332.1	NaN	NaN
2	5	2	9	36	2	NaN	1	1050	NaN	1	NaN	1102.1	NaN	NaN
2	5	2	9	37	1	1	2	1200	1	1	1262.1	1266	NaN	NaN
2	5	2	9	38	2	NaN	1	900	NaN	1	NaN	668	NaN	NaN
2	5	2	9	39	1	1	2	1500	1	1	1575.1	1584.1	NaN	NaN
2	5	2	9	40	2	NaN	1	1050	NaN	1	NaN	1089.1	NaN	NaN
2	5	2	10	1	1	1	2	1800	1	1	1417.1	1418.1	NaN	NaN
2	5	2	10	2	2	NaN	1	600	NaN	1	NaN	668.2	NaN	NaN
2	5	2	10	3	1	1	2	1350	1	1	1243.1	1244.1	NaN	NaN
2	5	2	10	4	2	NaN	1	1050	NaN	1	NaN	1112.2	NaN	NaN
2	5	2	10	5	1	1	2	1500	1	1	1383.2	1378.2	NaN	NaN
2	5	2	10	6	2	NaN	1	750	NaN	1	NaN	789.2	NaN	NaN
2	5	2	10	7	1	1	2	1650	1	1	1741.2	1738.2	NaN	NaN
2	5	2	10	8	2	NaN	1	1050	1	1	1181.2	1069.2	NaN	NaN
2	5	2	10	9	1	1	2	1500	1	1	1428.2	1427.2	NaN	NaN
2	5	2	10	10	2	NaN	1	1050	NaN	1	NaN	1011.2	NaN	NaN
2	5	2	10	11	1	1	2	1350	1	1	1228.2	1244.2	NaN	NaN
2	5	2	10	12	2	NaN	1	900	NaN	1	NaN	866.3	NaN	NaN
2	5	2	10	13	1	1	2	1500	1	1	1693.2	1681.2	NaN	NaN
2	5	2	10	14	2	NaN	1	750	NaN	1	NaN	687.3	NaN	NaN
2	5	2	10	15	1	1	2	1200	1	1	1505.3	1509.2	NaN	NaN
2	5	2	10	16	2	NaN	1	1050	NaN	1	NaN	1277.3	NaN	NaN
2	5	2	10	17	1	1	2	1800	1	1	1750.2	1749.2	NaN	NaN
2	5	2	10	18	2	NaN	1	600	NaN	1	NaN	732.2	NaN	NaN
2	5	2	10	19	1	1	2	1650	1	1	1514.2	1536.2	NaN	NaN
2	5	2	10	20	2	NaN	1	750	NaN	1	NaN	635.2	NaN	NaN
2	5	2	10	21	1	1	2	1800	1	1	1788.2	1773.3	NaN	NaN
2	5	2	10	22	2	NaN	1	900	NaN	1	NaN	1026.3	NaN	NaN
2	5	2	10	23	1	1	2	1350	1	1	1415.3	1366.3	NaN	NaN
2	5	2	10	24	2	NaN	1	600	NaN	1	NaN	551.3	NaN	NaN
2	5	2	10	25	1	1	2	1800	1	1	1766.2	1749.2	NaN	NaN
2	5	2	10	26	2	NaN	1	450	NaN	1	NaN	456.3	NaN	NaN
2	5	2	10	27	1	1	2	1500	1	1	1204.2	1188.3	NaN	NaN
2	5	2	10	28	2	NaN	1	450	NaN	1	NaN	521.3	NaN	NaN
2	5	2	10	29	1	1	2	1350	1	1	1443.3	1394.3	NaN	NaN
2	5	2	10	30	2	NaN	1	450	NaN	1	NaN	1663.3	NaN	NaN
2	5	2	10	31	1	1	2	1200	1	1	1138.3	1140.2	NaN	NaN
2	5	2	10	32	2	NaN	1	900	NaN	1	NaN	952.3	NaN	NaN
2	5	2	10	33	1	1	2	1650	1	1	1823.3	1819.3	NaN	NaN
2	5	2	10	34	2	NaN	1	450	NaN	1	NaN	467.3	NaN	NaN
2	5	2	10	35	1	1	2	1650	1	1	1544.3	1402.3	NaN	NaN
2	5	2	10	36	2	NaN	1	900	NaN	1	NaN	916.3	NaN	NaN
2	5	2	10	37	1	1	2	1200	1	1	960.3	971.2	NaN	NaN
2	5	2	10	38	2	NaN	1	600	NaN	1	NaN	510.4	NaN	NaN
2	5	2	10	39	1	1	2	1200	1	1	351.4	377.3	NaN	NaN
2	5	2	10	40	2	NaN	1	750	NaN	1	NaN	881.4	NaN	NaN
2	5	2	11	1	1	1	2	1650	1	1	1426.4	1445.4	NaN	NaN
2	5	2	11	2	2	NaN	1	1050	NaN	1	NaN	1008.4	NaN	NaN
2	5	2	11	3	1	1	2	1200	1	1	1260.4	1269.4	NaN	NaN
2	5	2	11	4	2	NaN	1	450	NaN	1	NaN	423.5	NaN	NaN
2	5	2	11	5	1	1	2	1800	1	1	1866.4	1850.5	NaN	NaN
2	5	2	11	6	2	NaN	1	900	NaN	1	NaN	1007.5	NaN	NaN
2	5	2	11	7	1	1	2	1500	1	1	1305.5	1309.4	NaN	NaN
2	5	2	11	8	2	NaN	1	600	NaN	1	NaN	539.5	NaN	NaN
2	5	2	11	9	1	1	2	1200	1	1	1205.4	1206.4	NaN	NaN
2	5	2	11	10	2	NaN	1	900	NaN	1	NaN	775.4	NaN	NaN
2	5	2	11	11	1	1	2	1800	1	1	1720.4	1710.4	NaN	NaN
2	5	2	11	12	2	NaN	1	450	NaN	1	NaN	410.5	NaN	NaN
2	5	2	11	13	1	1	2	1500	1	1	1428.5	1309.5	NaN	NaN
2	5	2	11	14	2	NaN	1	600	NaN	1	NaN	685.5	NaN	NaN
2	5	2	11	15	1	1	2	1650	1	1	1612.5	1617.5	NaN	NaN
2	5	2	11	16	2	NaN	1	750	NaN	1	NaN	1390.5	NaN	NaN
2	5	2	11	17	1	1	2	1350	1	1	1311.5	1324.4	NaN	NaN
2	5	2	11	18	2	NaN	1	900	NaN	1	NaN	921.5	NaN	NaN
2	5	2	11	19	1	1	2	1500	1	1	1638.4	1632.5	NaN	NaN
2	5	2	11	20	2	NaN	1	750	NaN	NaN	NaN	NaN	NaN	NaN
2	5	2	11	21	1	1	2	1350	1	1	1424.6	1453.5	NaN	NaN
2	5	2	11	22	2	NaN	1	450	NaN	1	NaN	448.5	NaN	NaN
2	5	2	11	23	1	1	2	1500	1	1	1527.5	1562.5	NaN	NaN
2	5	2	11	24	2	NaN	1	450	NaN	1	NaN	397.5	NaN	NaN
2	5	2	11	25	1	1	2	1650	1	1	1462.6	1469.5	NaN	NaN
2	5	2	11	26	2	NaN	1	1050	NaN	1	NaN	897.5	NaN	NaN
2	5	2	11	27	1	1	2	1800	1	1	1577.5	1594.5	NaN	NaN
2	5	2	11	28	2	NaN	1	900	NaN	1	NaN	839.5	NaN	NaN
2	5	2	11	29	1	1	2	1800	1	1	1885.5	1899.4	NaN	NaN
2	5	2	11	30	2	NaN	1	600	NaN	1	NaN	502.6	NaN	NaN
2	5	2	11	31	1	1	2	1650	1	1	1418.6	1426.5	NaN	NaN
2	5	2	11	32	2	NaN	1	1050	NaN	1	NaN	1068.5	NaN	NaN
2	5	2	11	33	1	1	2	1350	1	1	1343.6	1345.5	NaN	NaN
2	5	2	11	34	2	NaN	1	750	NaN	1	NaN	713.6	NaN	NaN
2	5	2	11	35	1	1	2	1200	1	1	1250.6	1261.5	NaN	NaN
2	5	2	11	36	2	NaN	1	750	NaN	1	NaN	645.5	NaN	NaN
2	5	2	11	37	1	1	2	1200	1	1	1157.5	1163.5	NaN	NaN
2	5	2	11	38	2	NaN	1	1050	NaN	1	NaN	1002.7	NaN	1
2	5	2	11	39	1	1	2	1350	1	1	1229.6	1231.5	NaN	NaN
2	5	2	11	40	2	NaN	1	600	NaN	1	NaN	545.6	NaN	NaN
2	5	2	12	1	1	1	2	1350	1	1	1454.6	1449.6	NaN	NaN
2	5	2	12	2	2	NaN	1	1050	NaN	1	NaN	1069.6	NaN	NaN
2	5	2	12	3	1	1	2	1350	1	1	1178.6	1191.6	NaN	NaN
2	5	2	12	4	2	NaN	1	450	NaN	1	NaN	488.7	NaN	NaN
2	5	2	12	5	1	1	2	1800	1	1	1585.7	1582.7	NaN	NaN
2	5	2	12	6	2	NaN	1	450	NaN	1	NaN	427.7	NaN	NaN
2	5	2	12	7	1	1	2	1800	1	1	1722.7	1726.6	NaN	NaN
2	5	2	12	8	2	NaN	1	600	NaN	1	NaN	590.7	NaN	NaN
2	5	2	12	9	1	1	2	1650	1	1	1648.6	1656.6	NaN	NaN
2	5	2	12	10	2	NaN	1	600	NaN	1	NaN	617.7	NaN	NaN
2	5	2	12	11	1	1	2	1350	1	1	1317.6	1293.7	NaN	NaN
2	5	2	12	12	2	NaN	1	600	NaN	1	NaN	546.7	NaN	NaN
2	5	2	12	13	1	1	2	1500	1	1	1468.8	1477.7	NaN	NaN
2	5	2	12	14	2	NaN	1	750	NaN	1	NaN	732.7	NaN	NaN
2	5	2	12	15	1	1	2	1800	1	1	309.7	299.7	NaN	NaN
2	5	2	12	16	2	NaN	1	1050	NaN	1	NaN	1003.8	NaN	NaN
2	5	2	12	17	1	1	2	1650	1	1	1514.7	1507.7	NaN	NaN
2	5	2	12	18	2	NaN	1	600	NaN	1	NaN	561.7	NaN	NaN
2	5	2	12	19	1	1	2	1350	1	1	1301.7	1300.7	NaN	NaN
2	5	2	12	20	2	NaN	1	900	NaN	1	NaN	789.7	NaN	NaN
2	5	2	12	21	1	1	2	1500	1	1	1454.8	1468.7	NaN	NaN
2	5	2	12	22	2	NaN	1	900	NaN	1	NaN	1076.8	NaN	NaN
2	5	2	12	23	1	1	2	1200	1	1	1045.7	1030.8	NaN	NaN
2	5	2	12	24	2	NaN	1	900	NaN	1	NaN	930.7	NaN	NaN
2	5	2	12	25	1	1	2	1650	1	1	1842.7	1841.8	NaN	NaN
2	5	2	12	26	2	NaN	1	900	NaN	1	NaN	732.7	NaN	NaN
2	5	2	12	27	1	1	2	1800	1	1	1675.7	1703.7	NaN	NaN
2	5	2	12	28	2	NaN	1	450	NaN	1	NaN	434.7	NaN	NaN
2	5	2	12	29	1	1	2	1500	1	1	1734.8	1750.8	NaN	NaN
2	5	2	12	30	2	NaN	1	1050	NaN	1	NaN	923.8	NaN	NaN
2	5	2	12	31	1	1	2	1200	1	1	1059.8	1046.8	NaN	NaN
2	5	2	12	32	2	NaN	1	750	NaN	1	NaN	825.8	NaN	NaN
2	5	2	12	33	1	1	2	1200	1	1	1153.8	1163.7	NaN	NaN
2	5	2	12	34	2	NaN	1	450	NaN	1	NaN	527.8	NaN	NaN
2	5	2	12	35	1	1	2	1200	1	1	1149.7	1142.8	NaN	NaN
2	5	2	12	36	2	NaN	1	750	NaN	1	NaN	675.8	NaN	NaN
2	5	2	12	37	1	1	2	1500	1	1	1699.7	1690.8	NaN	NaN
2	5	2	12	38	2	NaN	1	1050	NaN	1	NaN	855.9	NaN	NaN
2	5	2	12	39	1	1	2	1650	1	1	1679.8	1667.9	NaN	NaN
2	5	2	12	40	2	NaN	1	750	NaN	1	NaN	729.8	NaN	NaN
2	5	2	13	1	1	1	2	1650	1	1	1555.1	1577	NaN	NaN
2	5	2	13	2	2	NaN	1	600	NaN	1	NaN	648.1	NaN	NaN
2	5	2	13	3	1	1	2	1200	1	1	1111.1	1114	NaN	NaN
2	5	2	13	4	2	NaN	1	1050	NaN	1	NaN	1110.2	NaN	NaN
2	5	2	13	5	1	1	2	1350	1	1	1193.1	1185.2	NaN	NaN
2	5	2	13	6	2	NaN	1	1050	NaN	1	NaN	801.1	NaN	NaN
2	5	2	13	7	1	1	2	1500	1	1	1514.1	1510.1	NaN	NaN
2	5	2	13	8	2	NaN	1	450	NaN	1	NaN	529.2	NaN	NaN
2	5	2	13	9	1	1	2	1200	1	1	1324.1	1303.1	NaN	NaN
2	5	2	13	10	2	NaN	1	900	NaN	NaN	NaN	NaN	NaN	NaN
2	5	2	13	11	1	1	2	1350	1	1	1381.1	1378.1	NaN	NaN
2	5	2	13	12	2	NaN	1	600	NaN	1	NaN	578.2	NaN	NaN
2	5	2	13	13	1	1	2	1200	1	1	1161.1	1154.2	NaN	NaN
2	5	2	13	14	2	NaN	1	900	NaN	1	NaN	864.2	NaN	NaN
2	5	2	13	15	1	1	2	1350	1	1	1163.1	1140.1	NaN	NaN
2	5	2	13	16	2	NaN	1	750	NaN	1	NaN	728.2	NaN	NaN
2	5	2	13	17	1	1	2	1500	1	1	1373.1	1365.1	NaN	NaN
2	5	2	13	18	2	NaN	1	900	NaN	NaN	NaN	NaN	NaN	NaN
2	5	2	13	19	1	1	2	1500	1	1	1641.1	1635.1	NaN	NaN
2	5	2	13	20	2	NaN	1	750	NaN	NaN	NaN	NaN	NaN	NaN
2	5	2	13	21	1	1	2	1800	1	1	1888.2	1891.2	NaN	NaN
2	5	2	13	22	2	NaN	1	600	NaN	1	NaN	547.2	NaN	NaN
2	5	2	13	23	1	1	2	1800	1	1	1623.2	1632.2	NaN	NaN
2	5	2	13	24	2	NaN	1	1050	NaN	1	NaN	996.2	NaN	NaN
2	5	2	13	25	1	1	2	1350	1	1	1257.2	1238.2	NaN	NaN
2	5	2	13	26	2	NaN	1	450	NaN	1	NaN	477.2	NaN	NaN
2	5	2	13	27	1	1	2	1800	1	1	1779.2	1761.2	NaN	NaN
2	5	2	13	28	2	NaN	1	450	NaN	1	NaN	401.2	NaN	NaN
2	5	2	13	29	1	1	2	1650	1	1	1413.1	1403.2	NaN	NaN
2	5	2	13	30	2	NaN	1	750	NaN	1	NaN	895.3	NaN	NaN
2	5	2	13	31	1	1	2	1800	1	1	1602.2	1487.3	NaN	NaN
2	5	2	13	32	2	NaN	1	450	NaN	1	NaN	617.2	NaN	NaN
2	5	2	13	33	1	1	2	1200	1	1	1292.3	1294.2	NaN	NaN
2	5	2	13	34	2	NaN	1	750	NaN	1	NaN	764.2	NaN	NaN
2	5	2	13	35	1	1	2	1500	1	1	1135.2	1151.2	NaN	NaN
2	5	2	13	36	2	NaN	1	900	NaN	1	NaN	798.2	NaN	NaN
2	5	2	13	37	1	1	2	1650	1	1	1492.2	1511.2	NaN	NaN
2	5	2	13	38	2	NaN	1	1050	NaN	1	NaN	1060.3	NaN	NaN
2	5	2	13	39	1	1	2	1650	1	1	1468.3	1415.3	NaN	NaN
2	5	2	13	40	2	NaN	1	600	NaN	1	NaN	565.3	NaN	NaN
2	5	2	14	1	1	1	2	1350	1	1	1204.3	1213.3	NaN	NaN
2	5	2	14	2	2	NaN	1	600	NaN	1	NaN	544.3	NaN	NaN
2	5	2	14	3	1	1	2	1350	1	1	1219.3	1217.3	NaN	NaN
2	5	2	14	4	2	NaN	1	1050	NaN	1	NaN	946.4	NaN	NaN
2	5	2	14	5	1	1	2	1650	1	1	1563.4	1565.3	NaN	NaN
2	5	2	14	6	2	NaN	1	600	NaN	1	NaN	545.4	NaN	NaN
2	5	2	14	7	1	1	2	1500	1	1	1276.3	1274.3	NaN	NaN
2	5	2	14	8	2	NaN	1	450	NaN	1	NaN	424.3	NaN	NaN
2	5	2	14	9	1	1	2	1800	1	1	1222.4	1223.3	NaN	NaN
2	5	2	14	10	2	NaN	1	750	NaN	1	NaN	625.4	NaN	NaN
2	5	2	14	11	1	1	2	1350	1	1	1234.3	1223.4	NaN	NaN
2	5	2	14	12	2	NaN	1	900	NaN	1	NaN	905.3	NaN	NaN
2	5	2	14	13	1	1	2	1800	1	1	1400.4	1395.4	NaN	NaN
2	5	2	14	14	2	NaN	1	750	NaN	1	NaN	800.4	NaN	NaN
2	5	2	14	15	1	1	2	1650	1	1	1248.4	1267.3	NaN	NaN
2	5	2	14	16	2	NaN	1	1050	NaN	1	NaN	1053.4	NaN	NaN
2	5	2	14	17	1	1	2	1200	1	1	1167.3	1151.4	NaN	NaN
2	5	2	14	18	2	NaN	1	900	NaN	1	NaN	763.4	NaN	NaN
2	5	2	14	19	1	1	2	1200	NaN	NaN	NaN	NaN	NaN	NaN
2	5	2	14	20	2	NaN	1	450	NaN	1	NaN	565.4	NaN	NaN
2	5	2	14	21	1	1	2	1650	1	1	1964.5	1978.4	NaN	NaN
2	5	2	14	22	2	NaN	1	1050	NaN	1	NaN	687.5	NaN	NaN
2	5	2	14	23	1	1	2	1800	1	1	1346.5	1347.4	NaN	NaN
2	5	2	14	24	2	NaN	1	750	NaN	1	NaN	651.4	NaN	NaN
2	5	2	14	25	1	1	2	1350	1	1	1565.4	1562.4	NaN	NaN
2	5	2	14	26	2	NaN	1	450	NaN	1	NaN	482.4	NaN	NaN
2	5	2	14	27	1	1	2	1650	1	1	1369.5	1379.4	NaN	NaN
2	5	2	14	28	2	NaN	1	750	NaN	1	NaN	771.4	NaN	NaN
2	5	2	14	29	1	1	2	1200	1	1	1392.4	1385.4	NaN	NaN
2	5	2	14	30	2	NaN	1	900	NaN	1	NaN	924.5	NaN	NaN
2	5	2	14	31	1	1	2	1200	1	1	1167.4	1152.5	NaN	NaN
2	5	2	14	32	2	NaN	1	450	NaN	NaN	NaN	NaN	NaN	NaN
2	5	2	14	33	1	1	2	1500	1	1	1348.5	1355.4	NaN	NaN
2	5	2	14	34	2	NaN	1	600	NaN	1	NaN	591.5	NaN	NaN
2	5	2	14	35	1	1	2	1500	1	1	1440.4	1433.5	NaN	NaN
2	5	2	14	36	2	NaN	1	600	NaN	1	NaN	570.5	NaN	NaN
2	5	2	14	37	1	1	2	1800	1	1	1441.4	1435.4	NaN	NaN
2	5	2	14	38	2	NaN	1	900	NaN	1	NaN	977.5	NaN	NaN
2	5	2	14	39	1	1	2	1500	1	1	1370.5	1371.5	NaN	NaN
2	5	2	14	40	2	NaN	1	1050	NaN	1	NaN	1016.5	NaN	NaN
2	5	2	15	1	1	1	2	1500	1	1	1493.6	1500.5	NaN	NaN
2	5	2	15	2	2	NaN	1	450	NaN	1	NaN	442.6	NaN	NaN
2	5	2	15	3	1	1	2	1650	1	1	1382.5	1380.6	NaN	NaN
2	5	2	15	4	2	NaN	1	600	NaN	1	NaN	579.7	NaN	NaN
2	5	2	15	5	1	1	2	1350	1	1	1414.6	1395.7	NaN	NaN
2	5	2	15	6	2	NaN	1	450	NaN	1	NaN	392.7	NaN	NaN
2	5	2	15	7	1	1	2	1650	1	1	1459.6	1458.6	NaN	NaN
2	5	2	15	8	2	NaN	1	750	NaN	1	NaN	654.6	NaN	NaN
2	5	2	15	9	1	1	2	1500	1	1	1478.7	1488.6	NaN	NaN
2	5	2	15	10	2	NaN	1	450	NaN	1	NaN	393.6	NaN	NaN
2	5	2	15	11	1	1	2	1350	1	1	1348.6	1330.6	NaN	NaN
2	5	2	15	12	2	NaN	1	900	NaN	1	NaN	913.6	NaN	NaN
2	5	2	15	13	1	1	2	1200	1	1	1166.7	1169.7	NaN	NaN
2	5	2	15	14	2	NaN	1	750	NaN	1	NaN	721.7	NaN	NaN
2	5	2	15	15	1	1	2	1200	1	1	1190.6	1148.7	NaN	NaN
2	5	2	15	16	2	NaN	1	750	NaN	1	NaN	701.7	NaN	NaN
2	5	2	15	17	1	1	2	1500	1	1	1376.7	1403.6	NaN	NaN
2	5	2	15	18	2	NaN	1	450	NaN	1	NaN	442.7	NaN	NaN
2	5	2	15	19	1	1	2	1200	1	1	1174.7	1180.6	NaN	NaN
2	5	2	15	20	2	NaN	1	1050	NaN	1	NaN	1074.6	NaN	NaN
2	5	2	15	21	1	1	2	1500	1	1	1309.6	1325.6	NaN	NaN
2	5	2	15	22	2	NaN	1	1050	NaN	1	NaN	1056.7	NaN	NaN
2	5	2	15	23	1	1	2	1800	1	1	1526.7	1534.7	NaN	NaN
2	5	2	15	24	2	NaN	1	750	NaN	1	NaN	741.7	NaN	NaN
2	5	2	15	25	1	1	2	1800	1	1	1586.7	1587.7	NaN	NaN
2	5	2	15	26	2	NaN	1	1050	NaN	1	NaN	1153.7	NaN	NaN
2	5	2	15	27	1	1	2	1650	1	1	1422.7	1433.6	NaN	NaN
2	5	2	15	28	2	NaN	1	1050	NaN	1	NaN	899.7	NaN	NaN
2	5	2	15	29	1	1	2	1800	1	1	1548.7	1563.6	NaN	NaN
2	5	2	15	30	2	NaN	1	900	NaN	1	NaN	821.8	NaN	NaN
2	5	2	15	31	1	1	2	1800	1	1	1686.8	1695.7	NaN	NaN
2	5	2	15	32	2	NaN	1	900	NaN	1	NaN	847.8	NaN	NaN
2	5	2	15	33	1	1	2	1350	1	1	1262.7	1296.7	NaN	NaN
2	5	2	15	34	2	NaN	1	600	NaN	1	NaN	620.8	NaN	NaN
2	5	2	15	35	1	1	2	1200	1	1	1384.7	1390.7	NaN	NaN
2	5	2	15	36	2	NaN	1	900	NaN	1	NaN	825.7	NaN	NaN
2	5	2	15	37	1	1	2	1650	1	1	1438.7	1437.7	NaN	NaN
2	5	2	15	38	2	NaN	1	600	NaN	1	NaN	721.8	NaN	NaN
2	5	2	15	39	1	1	2	1350	1	1	1062.8	1063.7	NaN	NaN
2	5	2	15	40	2	NaN	1	600	NaN	1	NaN	490.8	NaN	NaN
2	5	2	16	1	1	1	2	1350	1	1	1373.8	1375.8	NaN	NaN
2	5	2	16	2	2	NaN	1	450	NaN	1	NaN	471.8	NaN	NaN
2	5	2	16	3	1	1	2	1500	1	1	1395.8	1389.8	NaN	NaN
2	5	2	16	4	2	NaN	1	1050	NaN	1	NaN	986.9	NaN	NaN
2	5	2	16	5	1	1	2	1200	1	1	1140.8	1138.9	NaN	NaN
2	5	2	16	6	2	NaN	1	450	NaN	1	NaN	489.9	NaN	NaN
2	5	2	16	7	1	1	2	1500	1	1	1325.9	1332.9	NaN	NaN
2	5	2	16	8	2	NaN	1	900	NaN	1	NaN	901.9	NaN	NaN
2	5	2	16	9	1	1	2	1800	1	1	1493.9	1512.9	NaN	NaN
2	5	2	16	10	2	NaN	1	750	NaN	1	NaN	728.8	NaN	NaN
2	5	2	16	11	1	1	2	1650	1	1	1524.8	1519.8	NaN	NaN
2	5	2	16	12	2	NaN	1	600	NaN	1	NaN	542.8	NaN	NaN
2	5	2	16	13	1	1	2	1800	1	1	1529.9	1526.9	NaN	NaN
2	5	2	16	14	2	NaN	1	600	NaN	1	NaN	554.9	NaN	NaN
2	5	2	16	15	1	1	2	1650	1	1	1384.9	1395.8	NaN	NaN
2	5	2	16	16	2	NaN	1	600	NaN	1	NaN	540.9	NaN	NaN
2	5	2	16	17	1	1	2	1350	1	1	1152.8	1137.9	NaN	NaN
2	5	2	16	18	2	NaN	1	600	NaN	1	NaN	563	NaN	NaN
2	5	2	16	19	1	1	2	1200	1	1	1237.9	1226.9	NaN	NaN
2	5	2	16	20	2	NaN	1	750	NaN	1	NaN	553.9	NaN	NaN
2	5	2	16	21	1	1	2	1500	1	1	1552	1569.9	NaN	NaN
2	5	2	16	22	2	NaN	1	1050	NaN	1	NaN	1001.9	NaN	NaN
2	5	2	16	23	1	1	2	1650	1	1	1532.9	1542.9	NaN	NaN
2	5	2	16	24	2	NaN	1	450	NaN	1	NaN	448.9	NaN	NaN
2	5	2	16	25	1	1	2	1800	1	1	1707.9	1717.9	NaN	NaN
2	5	2	16	26	2	NaN	1	450	NaN	1	NaN	348.9	NaN	NaN
2	5	2	16	27	1	1	2	1350	1	1	1501.9	1505.9	NaN	NaN
2	5	2	16	28	2	NaN	1	900	NaN	1	NaN	1008.9	NaN	NaN
2	5	2	16	29	1	1	2	1800	1	1	1519.9	1520.9	NaN	NaN
2	5	2	16	30	2	NaN	1	900	NaN	1	NaN	957	NaN	NaN
2	5	2	16	31	1	1	2	1200	1	1	1207.9	1201	NaN	NaN
2	5	2	16	32	2	NaN	1	1050	NaN	1	NaN	967	NaN	NaN
2	5	2	16	33	1	1	2	1200	1	1	1247.9	1244	NaN	NaN
2	5	2	16	34	2	NaN	1	900	NaN	1	NaN	803	NaN	NaN
2	5	2	16	35	1	1	2	1650	1	1	1424.9	1423	NaN	NaN
2	5	2	16	36	2	NaN	1	750	NaN	1	NaN	647.9	NaN	NaN
2	5	2	16	37	1	1	2	1350	1	1	1141.9	1130	NaN	NaN
2	5	2	16	38	2	NaN	1	750	NaN	1	NaN	678	NaN	NaN
2	5	2	16	39	1	1	2	1500	1	1	1406	1411	NaN	NaN
2	5	2	16	40	2	NaN	1	1050	NaN	1	NaN	1222	NaN	NaN

## Sheet: 6
									response		TR		extra response
experiment	participant	handedness (1: left, 2: right)	session	trial/session	stim (1: green, 2: orange)	CMR	prior (1: short, 2: long)	TS	L	R	L	R	L	R
2	6	1	1	1	1	NaN	1	600	1	NaN	730.1	NaN	NaN	NaN
2	6	1	1	2	2	1	2	1650	1	1	1312.1	1314	NaN	NaN
2	6	1	1	3	1	NaN	1	1050	1	NaN	965.1	NaN	NaN	NaN
2	6	1	1	4	2	1	2	1800	1	1	1497.1	1491.2	NaN	NaN
2	6	1	1	5	1	NaN	1	600	1	NaN	618.2	NaN	NaN	NaN
2	6	1	1	6	2	1	2	1650	1	1	1385.1	1374.2	NaN	NaN
2	6	1	1	7	1	NaN	1	1050	1	NaN	1203.2	NaN	NaN	NaN
2	6	1	1	8	2	1	2	1350	1	1	1301.2	1321.1	NaN	NaN
2	6	1	1	9	1	NaN	1	600	1	NaN	686.2	NaN	NaN	NaN
2	6	1	1	10	2	1	2	1800	1	1	1816.1	1815.1	NaN	NaN
2	6	1	1	11	1	NaN	1	600	1	NaN	692.1	NaN	NaN	NaN
2	6	1	1	12	2	1	2	1800	1	1	1485.1	1484.1	NaN	NaN
2	6	1	1	13	1	NaN	1	1050	1	NaN	1038.1	NaN	NaN	NaN
2	6	1	1	14	2	1	2	1200	1	1	1226.2	1235.2	NaN	NaN
2	6	1	1	15	1	NaN	1	900	1	NaN	1045.2	NaN	NaN	NaN
2	6	1	1	16	2	1	2	1350	1	1	1039.2	1050.2	NaN	NaN
2	6	1	1	17	1	NaN	1	750	1	NaN	865.2	NaN	NaN	NaN
2	6	1	1	18	2	1	2	1200	1	1	1139.2	1149.1	NaN	NaN
2	6	1	1	19	1	NaN	1	450	1	NaN	599.2	NaN	NaN	NaN
2	6	1	1	20	2	1	2	1500	1	1	1338.2	1345.1	NaN	NaN
2	6	1	1	21	1	NaN	1	750	1	NaN	747.1	NaN	NaN	NaN
2	6	1	1	22	2	1	2	1500	1	1	1373.2	1387.1	NaN	NaN
2	6	1	1	23	1	NaN	1	450	1	NaN	541.3	NaN	NaN	NaN
2	6	1	1	24	2	1	2	1650	1	1	1429.3	1452.2	NaN	NaN
2	6	1	1	25	1	NaN	1	1050	1	NaN	1050.3	NaN	NaN	NaN
2	6	1	1	26	2	1	2	1800	1	1	1533.2	1540.2	NaN	NaN
2	6	1	1	27	1	NaN	1	750	1	NaN	815.2	NaN	NaN	NaN
2	6	1	1	28	2	1	2	1500	1	1	1385.2	1386.2	NaN	NaN
2	6	1	1	29	1	NaN	1	900	1	NaN	1030.2	NaN	NaN	NaN
2	6	1	1	30	2	1	2	1500	1	1	1487.2	1488.2	NaN	NaN
2	6	1	1	31	1	NaN	1	450	1	NaN	564.2	NaN	NaN	NaN
2	6	1	1	32	2	1	2	1200	1	1	1046.2	1058.2	NaN	NaN
2	6	1	1	33	1	NaN	1	450	1	NaN	496.3	NaN	NaN	NaN
2	6	1	1	34	2	1	2	1350	1	1	1252.3	1253.3	NaN	NaN
2	6	1	1	35	1	NaN	1	900	1	NaN	1006.3	NaN	NaN	NaN
2	6	1	1	36	2	1	2	1650	1	1	1286.3	1298.2	NaN	NaN
2	6	1	1	37	1	NaN	1	900	1	NaN	963.3	NaN	NaN	NaN
2	6	1	1	38	2	1	2	1350	1	1	1193.3	1199.2	NaN	NaN
2	6	1	1	39	1	NaN	1	750	1	NaN	881.3	NaN	NaN	NaN
2	6	1	1	40	2	1	2	1200	1	1	1089.3	1096.2	NaN	NaN
2	6	1	2	1	1	NaN	1	750	1	NaN	920.4	NaN	NaN	NaN
2	6	1	2	2	2	1	2	1800	1	1	1708.3	1704.4	NaN	NaN
2	6	1	2	3	1	NaN	1	1050	1	NaN	1033.3	NaN	NaN	NaN
2	6	1	2	4	2	1	2	1200	1	1	1148.4	1155.4	NaN	NaN
2	6	1	2	5	1	NaN	1	450	1	NaN	558.4	NaN	NaN	NaN
2	6	1	2	6	2	1	2	1650	1	1	1320.4	1331.4	NaN	NaN
2	6	1	2	7	1	NaN	1	900	1	NaN	989.4	NaN	NaN	NaN
2	6	1	2	8	2	1	2	1500	1	1	1418.4	1424.4	NaN	NaN
2	6	1	2	9	1	NaN	1	450	1	NaN	575.4	NaN	NaN	NaN
2	6	1	2	10	2	1	2	1350	1	1	1315.4	1325.4	NaN	NaN
2	6	1	2	11	1	NaN	1	750	1	NaN	837.4	NaN	NaN	NaN
2	6	1	2	12	2	1	2	1500	1	1	1173.4	1203.3	NaN	NaN
2	6	1	2	13	1	NaN	1	600	1	NaN	652.4	NaN	NaN	NaN
2	6	1	2	14	2	1	2	1800	1	1	1647.5	1652.4	NaN	NaN
2	6	1	2	15	1	NaN	1	900	1	NaN	955.5	NaN	NaN	NaN
2	6	1	2	16	2	1	2	1350	1	1	1328.4	1326.5	NaN	NaN
2	6	1	2	17	1	NaN	1	600	1	NaN	714.5	NaN	NaN	NaN
2	6	1	2	18	2	1	2	1650	1	1	1443.4	1437.5	NaN	NaN
2	6	1	2	19	1	NaN	1	1050	1	NaN	1081.5	NaN	NaN	NaN
2	6	1	2	20	2	1	2	1200	1	1	1346.4	1348.4	NaN	NaN
2	6	1	2	21	1	NaN	1	1050	1	NaN	976.4	NaN	NaN	NaN
2	6	1	2	22	2	1	2	1350	1	1	1259.4	1264.4	NaN	NaN
2	6	1	2	23	1	NaN	1	900	1	NaN	1005.4	NaN	NaN	NaN
2	6	1	2	24	2	1	2	1650	1	1	1353.5	1362.4	NaN	NaN
2	6	1	2	25	1	NaN	1	900	1	NaN	1016.5	NaN	NaN	NaN
2	6	1	2	26	2	1	2	1800	1	1	1440.5	1450.4	NaN	NaN
2	6	1	2	27	1	NaN	1	1050	1	NaN	1054.5	NaN	NaN	NaN
2	6	1	2	28	2	1	2	1500	1	1	1431.5	1435.4	NaN	NaN
2	6	1	2	29	1	NaN	1	600	1	NaN	757.5	NaN	NaN	NaN
2	6	1	2	30	2	1	2	1350	1	1	1294.5	1302.4	NaN	NaN
2	6	1	2	31	1	NaN	1	750	1	NaN	722.4	NaN	NaN	NaN
2	6	1	2	32	2	1	2	1200	1	1	1128.5	1140.4	NaN	NaN
2	6	1	2	33	1	NaN	1	600	1	NaN	604.6	NaN	NaN	NaN
2	6	1	2	34	2	1	2	1500	1	1	1273.5	1284.5	NaN	NaN
2	6	1	2	35	1	NaN	1	450	1	NaN	508.6	NaN	NaN	NaN
2	6	1	2	36	2	1	2	1650	1	1	1327.5	1346.5	NaN	NaN
2	6	1	2	37	1	NaN	1	750	1	NaN	824.5	NaN	NaN	NaN
2	6	1	2	38	2	1	2	1200	1	1	1280.5	1289.5	NaN	NaN
2	6	1	2	39	1	NaN	1	450	1	NaN	473.5	NaN	NaN	NaN
2	6	1	2	40	2	1	2	1800	1	1	1679.5	1698.5	NaN	NaN
2	6	1	3	1	1	NaN	1	750	1	NaN	819.6	NaN	NaN	NaN
2	6	1	3	2	2	1	2	1650	1	1	1520.7	1522.6	NaN	NaN
2	6	1	3	3	1	NaN	1	1050	1	NaN	1131.6	NaN	NaN	NaN
2	6	1	3	4	2	1	2	1350	1	1	1339.7	1349.7	NaN	NaN
2	6	1	3	5	1	NaN	1	1050	1	NaN	1051.7	NaN	NaN	NaN
2	6	1	3	6	2	1	2	1200	1	1	1167.7	1169.6	NaN	NaN
2	6	1	3	7	1	NaN	1	750	1	NaN	895.7	NaN	NaN	NaN
2	6	1	3	8	2	1	2	1200	1	1	1013.7	1020.6	NaN	NaN
2	6	1	3	9	1	NaN	1	600	1	NaN	568.7	NaN	NaN	NaN
2	6	1	3	10	2	1	2	1650	1	1	1606.7	1609.6	NaN	NaN
2	6	1	3	11	1	NaN	1	1050	1	NaN	1063.7	NaN	NaN	NaN
2	6	1	3	12	2	1	2	1800	1	1	1604.7	1615.6	NaN	NaN
2	6	1	3	13	1	NaN	1	900	1	NaN	907.7	NaN	NaN	NaN
2	6	1	3	14	2	1	2	1200	1	1	1228.7	1250.8	NaN	NaN
2	6	1	3	15	1	NaN	1	450	1	NaN	592.7	NaN	NaN	NaN
2	6	1	3	16	2	1	2	1500	1	1	1264.7	1281.7	NaN	NaN
2	6	1	3	17	1	NaN	1	900	1	NaN	1011.7	NaN	NaN	NaN
2	6	1	3	18	2	1	2	1500	1	1	1665.7	1666.7	NaN	NaN
2	6	1	3	19	1	NaN	1	450	1	NaN	489.7	NaN	NaN	NaN
2	6	1	3	20	2	1	2	1800	1	1	1441.7	1463.7	NaN	NaN
2	6	1	3	21	1	NaN	1	600	1	NaN	549.7	NaN	NaN	NaN
2	6	1	3	22	2	1	2	1500	1	1	1311.7	1327.7	NaN	NaN
2	6	1	3	23	1	NaN	1	450	1	NaN	558.7	NaN	NaN	NaN
2	6	1	3	24	2	1	2	1200	1	1	1331.7	1330.8	NaN	NaN
2	6	1	3	25	1	NaN	1	600	1	NaN	574.8	NaN	NaN	NaN
2	6	1	3	26	2	1	2	1800	1	1	1415.8	1432.7	NaN	NaN
2	6	1	3	27	1	NaN	1	450	1	NaN	491.8	NaN	NaN	NaN
2	6	1	3	28	2	1	2	1800	1	1	1535.8	1557.7	NaN	NaN
2	6	1	3	29	1	NaN	1	600	1	NaN	573.8	NaN	NaN	NaN
2	6	1	3	30	2	1	2	1350	1	1	1428.7	1434.7	NaN	NaN
2	6	1	3	31	1	NaN	1	750	1	NaN	792.7	NaN	NaN	NaN
2	6	1	3	32	2	1	2	1650	1	1	1613.7	1615.7	NaN	NaN
2	6	1	3	33	1	NaN	1	900	1	NaN	898.8	NaN	NaN	NaN
2	6	1	3	34	2	1	2	1350	1	1	1395.8	1408.7	NaN	NaN
2	6	1	3	35	1	NaN	1	1050	1	NaN	1087.8	NaN	NaN	NaN
2	6	1	3	36	2	1	2	1650	1	1	1491.8	1490.8	NaN	NaN
2	6	1	3	37	1	NaN	1	750	1	NaN	809.8	NaN	NaN	NaN
2	6	1	3	38	2	1	2	1350	1	1	1220.8	1223.8	NaN	NaN
2	6	1	3	39	1	NaN	1	900	1	NaN	953.8	NaN	NaN	NaN
2	6	1	3	40	2	1	2	1500	1	1	1582.8	1594.7	NaN	NaN
2	6	1	4	1	1	NaN	1	600	1	NaN	735.9	NaN	NaN	NaN
2	6	1	4	2	2	1	2	1350	1	1	1467.9	1468.9	NaN	NaN
2	6	1	4	3	1	NaN	1	1050	1	NaN	980.9	NaN	NaN	NaN
2	6	1	4	4	2	1	2	1500	1	1	1355	1389.9	NaN	NaN
2	6	1	4	5	1	NaN	1	900	1	NaN	933.9	NaN	NaN	NaN
2	6	1	4	6	2	1	2	1800	1	1	1847.9	1849.9	NaN	NaN
2	6	1	4	7	1	NaN	1	450	1	NaN	327.9	NaN	NaN	NaN
2	6	1	4	8	2	1	2	1800	1	1	1398.9	1393.9	NaN	NaN
2	6	1	4	9	1	NaN	1	750	1	NaN	927.9	NaN	NaN	NaN
2	6	1	4	10	2	1	2	1200	1	1	1192.9	1187	NaN	NaN
2	6	1	4	11	1	NaN	1	1050	1	NaN	1069.9	NaN	NaN	NaN
2	6	1	4	12	2	1	2	1350	1	1	1409.9	1415.9	NaN	NaN
2	6	1	4	13	1	NaN	1	600	1	NaN	553.9	NaN	NaN	NaN
2	6	1	4	14	2	1	2	1200	1	1	1238	1235	NaN	NaN
2	6	1	4	15	1	NaN	1	450	1	NaN	538	NaN	NaN	NaN
2	6	1	4	16	2	1	2	1200	1	1	1168	1172.9	NaN	NaN
2	6	1	4	17	1	NaN	1	900	1	NaN	1012	NaN	NaN	NaN
2	6	1	4	18	2	1	2	1650	1	1	1745.9	1745	NaN	NaN
2	6	1	4	19	1	NaN	1	750	1	NaN	728	NaN	NaN	NaN
2	6	1	4	20	2	1	2	1500	1	1	1612	1617.9	NaN	NaN
2	6	1	4	21	1	NaN	1	900	1	NaN	842	NaN	NaN	NaN
2	6	1	4	22	2	1	2	1800	1	1	1643	1644.9	NaN	NaN
2	6	1	4	23	1	NaN	1	600	1	NaN	684	NaN	NaN	NaN
2	6	1	4	24	2	1	2	1650	1	1	1664	1668	NaN	NaN
2	6	1	4	25	1	NaN	1	900	1	NaN	833	NaN	NaN	NaN
2	6	1	4	26	2	1	2	1500	1	1	1491	1510	NaN	NaN
2	6	1	4	27	1	NaN	1	750	1	NaN	804	NaN	NaN	NaN
2	6	1	4	28	2	1	2	1500	1	1	1362	1383.9	NaN	NaN
2	6	1	4	29	1	NaN	1	1050	1	NaN	1096	NaN	NaN	NaN
2	6	1	4	30	2	1	2	1350	1	1	1405	1430	NaN	NaN
2	6	1	4	31	1	NaN	1	450	1	NaN	375	NaN	NaN	NaN
2	6	1	4	32	2	1	2	1350	1	1	1321	1333.9	NaN	NaN
2	6	1	4	33	1	NaN	1	450	1	NaN	526.1	NaN	NaN	NaN
2	6	1	4	34	2	1	2	1650	1	1	1382.1	1387	NaN	NaN
2	6	1	4	35	1	NaN	1	600	1	NaN	626	NaN	NaN	NaN
2	6	1	4	36	2	1	2	1800	1	1	1404	1405	NaN	NaN
2	6	1	4	37	1	NaN	1	1050	1	NaN	1015	NaN	NaN	NaN
2	6	1	4	38	2	1	2	1650	1	1	1585	1602	NaN	NaN
2	6	1	4	39	1	NaN	1	750	1	NaN	812	NaN	NaN	NaN
2	6	1	4	40	2	1	2	1200	1	1	1287	1286	NaN	NaN
2	6	1	5	1	1	NaN	1	900	1	NaN	1058.3	NaN	NaN	NaN
2	6	1	5	2	2	1	2	1350	1	1	1428.3	1422.3	NaN	NaN
2	6	1	5	3	1	NaN	1	750	1	NaN	780.3	NaN	NaN	NaN
2	6	1	5	4	2	1	2	1500	1	1	1279.4	1302.4	NaN	NaN
2	6	1	5	5	1	NaN	1	450	1	NaN	535.4	NaN	NaN	NaN
2	6	1	5	6	2	1	2	1800	1	1	1808.4	1820.4	NaN	NaN
2	6	1	5	7	1	NaN	1	600	1	NaN	560.4	NaN	NaN	NaN
2	6	1	5	8	2	1	2	1350	1	1	1279.4	1295.4	NaN	NaN
2	6	1	5	9	1	NaN	1	450	1	NaN	511.4	NaN	NaN	NaN
2	6	1	5	10	2	1	2	1800	1	1	1437.4	1452.3	NaN	NaN
2	6	1	5	11	1	NaN	1	1050	1	NaN	1097.4	NaN	NaN	NaN
2	6	1	5	12	2	1	2	1200	1	1	1280.4	1323.3	NaN	NaN
2	6	1	5	13	1	NaN	1	600	1	NaN	581.4	NaN	NaN	NaN
2	6	1	5	14	2	1	2	1350	1	1	1115.4	1114.5	NaN	NaN
2	6	1	5	15	1	NaN	1	750	1	NaN	852.4	NaN	NaN	NaN
2	6	1	5	16	2	1	2	1200	1	1	1193.4	1204.4	NaN	NaN
2	6	1	5	17	1	NaN	1	900	1	NaN	921.5	NaN	NaN	NaN
2	6	1	5	18	2	1	2	1650	1	1	1508.4	1510.4	NaN	NaN
2	6	1	5	19	1	NaN	1	750	1	NaN	754.4	NaN	NaN	NaN
2	6	1	5	20	2	1	2	1650	1	1	1688.4	1754.4	NaN	NaN
2	6	1	5	21	1	NaN	1	1050	1	NaN	1012.4	NaN	NaN	NaN
2	6	1	5	22	2	1	2	1350	1	1	1396.4	1433.4	NaN	NaN
2	6	1	5	23	1	NaN	1	450	1	NaN	600.4	NaN	NaN	NaN
2	6	1	5	24	2	1	2	1800	1	1	1676.5	1677.5	NaN	NaN
2	6	1	5	25	1	NaN	1	900	1	NaN	938.5	NaN	NaN	NaN
2	6	1	5	26	2	1	2	1650	1	1	1569.5	1570.4	NaN	NaN
2	6	1	5	27	1	NaN	1	1050	1	NaN	1220.5	NaN	NaN	NaN
2	6	1	5	28	2	1	2	1200	1	1	1280.4	1279.5	NaN	NaN
2	6	1	5	29	1	NaN	1	1050	1	NaN	1219.5	NaN	NaN	NaN
2	6	1	5	30	2	1	2	1200	1	1	1106.5	1107.4	NaN	NaN
2	6	1	5	31	1	NaN	1	900	1	NaN	951.5	NaN	NaN	NaN
2	6	1	5	32	2	1	2	1500	1	1	1483.5	1500.5	NaN	NaN
2	6	1	5	33	1	NaN	1	600	1	NaN	625.6	NaN	NaN	NaN
2	6	1	5	34	2	1	2	1500	1	1	1272.5	1298.5	NaN	NaN
2	6	1	5	35	1	NaN	1	450	1	NaN	466.6	NaN	NaN	NaN
2	6	1	5	36	2	1	2	1650	1	1	1680.5	1687.5	NaN	NaN
2	6	1	5	37	1	NaN	1	750	1	NaN	777.5	NaN	NaN	NaN
2	6	1	5	38	2	1	2	1800	1	1	1913.5	1915.5	NaN	NaN
2	6	1	5	39	1	NaN	1	600	1	NaN	693.5	NaN	NaN	NaN
2	6	1	5	40	2	1	2	1500	1	1	1196.5	1187.5	NaN	NaN
2	6	1	6	1	1	NaN	1	1050	1	NaN	1183.6	NaN	NaN	NaN
2	6	1	6	2	2	1	2	1200	1	1	1147.6	1145.6	NaN	NaN
2	6	1	6	3	1	NaN	1	900	1	NaN	868.6	NaN	NaN	NaN
2	6	1	6	4	2	1	2	1650	1	1	1668.6	1666.7	NaN	NaN
2	6	1	6	5	1	NaN	1	900	1	NaN	1030.7	NaN	NaN	NaN
2	6	1	6	6	2	1	2	1800	1	1	1613.7	1618.6	NaN	NaN
2	6	1	6	7	1	NaN	1	1050	1	NaN	864.7	NaN	NaN	NaN
2	6	1	6	8	2	1	2	1500	1	1	1465.7	1473.6	NaN	NaN
2	6	1	6	9	1	NaN	1	750	1	NaN	780.7	NaN	NaN	NaN
2	6	1	6	10	2	1	2	1500	1	1	1283.7	1290.6	NaN	NaN
2	6	1	6	11	1	NaN	1	900	1	NaN	860.7	NaN	NaN	NaN
2	6	1	6	12	2	1	2	1350	1	1	1195.6	1206.6	NaN	NaN
2	6	1	6	13	1	NaN	1	450	1	NaN	447.6	NaN	NaN	NaN
2	6	1	6	14	2	1	2	1800	1	1	1514.7	1529.7	NaN	NaN
2	6	1	6	15	1	NaN	1	750	1	NaN	796.7	NaN	NaN	NaN
2	6	1	6	16	2	1	2	1200	1	1	1286.7	1301.7	NaN	NaN
2	6	1	6	17	1	NaN	1	600	1	NaN	605.7	NaN	NaN	NaN
2	6	1	6	18	2	1	2	1500	1	1	1470.7	1474.7	NaN	NaN
2	6	1	6	19	1	NaN	1	450	1	NaN	558.7	NaN	NaN	NaN
2	6	1	6	20	2	1	2	1200	1	1	1267.7	1279.7	NaN	NaN
2	6	1	6	21	1	NaN	1	750	1	NaN	584.7	NaN	NaN	NaN
2	6	1	6	22	2	1	2	1650	1	1	1331.7	1346.6	NaN	NaN
2	6	1	6	23	1	NaN	1	1050	1	NaN	1202.8	NaN	NaN	NaN
2	6	1	6	24	2	1	2	1800	1	1	1481.8	1506.7	NaN	NaN
2	6	1	6	25	1	NaN	1	900	1	NaN	1044.8	NaN	NaN	NaN
2	6	1	6	26	2	1	2	1350	1	1	1310.8	1322.7	NaN	NaN
2	6	1	6	27	1	NaN	1	600	1	NaN	536.7	NaN	NaN	NaN
2	6	1	6	28	2	1	2	1650	1	1	1648.7	1658.7	NaN	NaN
2	6	1	6	29	1	NaN	1	600	1	NaN	537.7	NaN	NaN	NaN
2	6	1	6	30	2	1	2	1500	1	1	1638.7	1654.7	NaN	NaN
2	6	1	6	31	1	NaN	1	600	1	NaN	588.7	NaN	NaN	NaN
2	6	1	6	32	2	1	2	1800	1	1	1847.7	1857.7	NaN	NaN
2	6	1	6	33	1	NaN	1	450	1	NaN	454.8	NaN	NaN	NaN
2	6	1	6	34	2	1	2	1350	1	1	1448.8	1445.8	NaN	NaN
2	6	1	6	35	1	NaN	1	750	1	NaN	835.8	NaN	NaN	NaN
2	6	1	6	36	2	1	2	1200	1	1	1382.8	1390.8	NaN	NaN
2	6	1	6	37	1	NaN	1	1050	1	NaN	1006.8	NaN	NaN	NaN
2	6	1	6	38	2	1	2	1650	1	1	1365.8	1382.8	NaN	NaN
2	6	1	6	39	1	NaN	1	450	1	NaN	482.8	NaN	NaN	NaN
2	6	1	6	40	2	1	2	1350	1	1	1259.8	1275.7	NaN	NaN
2	6	1	7	1	1	NaN	1	1050	1	NaN	1102.9	NaN	NaN	NaN
2	6	1	7	2	2	1	2	1500	1	1	1270.8	1269.9	NaN	NaN
2	6	1	7	3	1	NaN	1	750	1	NaN	733.9	NaN	NaN	NaN
2	6	1	7	4	2	1	2	1200	1	1	1223.9	1227.9	NaN	NaN
2	6	1	7	5	1	NaN	1	750	1	NaN	809.9	NaN	NaN	NaN
2	6	1	7	6	2	1	2	1500	1	1	1395.9	1421.9	NaN	NaN
2	6	1	7	7	1	NaN	1	600	1	NaN	595.9	NaN	NaN	NaN
2	6	1	7	8	2	1	2	1800	1	1	1630.9	1637.9	NaN	NaN
2	6	1	7	9	1	NaN	1	1050	1	NaN	1070.9	NaN	NaN	NaN
2	6	1	7	10	2	1	2	1800	1	1	1582.9	1622.9	NaN	NaN
2	6	1	7	11	1	NaN	1	450	1	NaN	534.9	NaN	NaN	NaN
2	6	1	7	12	2	1	2	1650	1	1	1660.9	1666.9	NaN	NaN
2	6	1	7	13	1	NaN	1	900	1	NaN	958.9	NaN	NaN	NaN
2	6	1	7	14	2	1	2	1650	1	1	1455.9	1453	NaN	NaN
2	6	1	7	15	1	NaN	1	600	1	NaN	512	NaN	NaN	NaN
2	6	1	7	16	2	1	2	1350	1	1	1421.9	1413	NaN	NaN
2	6	1	7	17	1	NaN	1	1050	1	NaN	931	NaN	NaN	NaN
2	6	1	7	18	2	1	2	1200	1	1	1375.9	1374	NaN	NaN
2	6	1	7	19	1	NaN	1	450	1	NaN	385	NaN	NaN	NaN
2	6	1	7	20	2	1	2	1800	1	1	1549	1563.9	NaN	NaN
2	6	1	7	21	1	NaN	1	750	1	NaN	790.9	NaN	NaN	NaN
2	6	1	7	22	2	1	2	1200	1	1	1195.9	1191.9	NaN	NaN
2	6	1	7	23	1	NaN	1	600	1	NaN	594.9	NaN	NaN	NaN
2	6	1	7	24	2	1	2	1650	1	1	1332	1321	NaN	NaN
2	6	1	7	25	1	NaN	1	900	1	NaN	960	NaN	NaN	NaN
2	6	1	7	26	2	1	2	1350	1	1	1138	1149	NaN	NaN
2	6	1	7	27	1	NaN	1	450	1	NaN	442	NaN	NaN	NaN
2	6	1	7	28	2	1	2	1500	1	1	1383	1390	NaN	NaN
2	6	1	7	29	1	NaN	1	750	1	NaN	760	NaN	NaN	NaN
2	6	1	7	30	2	1	2	1350	1	1	1413	1421.9	NaN	NaN
2	6	1	7	31	1	NaN	1	900	1	NaN	860	NaN	NaN	NaN
2	6	1	7	32	2	1	2	1200	1	1	1137	1147.9	NaN	NaN
2	6	1	7	33	1	NaN	1	900	1	NaN	743	NaN	NaN	NaN
2	6	1	7	34	2	1	2	1800	1	1	1428.1	1432	NaN	NaN
2	6	1	7	35	1	NaN	1	1050	1	NaN	1091.1	NaN	NaN	NaN
2	6	1	7	36	2	1	2	1350	1	1	1255	1245.1	NaN	NaN
2	6	1	7	37	1	NaN	1	600	1	NaN	569	NaN	NaN	NaN
2	6	1	7	38	2	1	2	1650	1	1	1241	1229	NaN	NaN
2	6	1	7	39	1	NaN	1	450	1	NaN	471	NaN	NaN	NaN
2	6	1	7	40	2	1	2	1500	1	1	1527	1517	NaN	NaN
2	6	1	8	1	1	NaN	1	900	1	NaN	1026.1	NaN	NaN	NaN
2	6	1	8	2	2	1	2	1200	1	1	1132.1	1131.1	NaN	NaN
2	6	1	8	3	1	NaN	1	600	1	NaN	737.1	NaN	NaN	NaN
2	6	1	8	4	2	1	2	1800	1	1	1608.1	1597.1	NaN	NaN
2	6	1	8	5	1	NaN	1	750	1	NaN	846.2	NaN	NaN	NaN
2	6	1	8	6	2	1	2	1650	1	1	1448.2	1449.1	NaN	NaN
2	6	1	8	7	1	NaN	1	1050	1	NaN	1198.2	NaN	NaN	NaN
2	6	1	8	8	2	1	2	1800	1	1	1680.2	1683.1	NaN	NaN
2	6	1	8	9	1	NaN	1	600	1	NaN	569.2	NaN	NaN	NaN
2	6	1	8	10	2	1	2	1800	1	1	1338.2	1341.1	NaN	NaN
2	6	1	8	11	1	NaN	1	900	1	NaN	777.1	NaN	NaN	NaN
2	6	1	8	12	2	1	2	1650	1	1	1608.1	1607.1	NaN	NaN
2	6	1	8	13	1	NaN	1	750	1	NaN	760.1	NaN	NaN	NaN
2	6	1	8	14	2	1	2	1350	1	1	1424.2	1416.2	NaN	NaN
2	6	1	8	15	1	NaN	1	1050	1	NaN	1174.2	NaN	NaN	NaN
2	6	1	8	16	2	1	2	1200	1	1	1253.2	1256.2	NaN	NaN
2	6	1	8	17	1	NaN	1	1050	1	NaN	1077.2	NaN	NaN	NaN
2	6	1	8	18	2	1	2	1500	1	1	1237.2	1251.1	NaN	NaN
2	6	1	8	19	1	NaN	1	600	1	NaN	668.2	NaN	NaN	NaN
2	6	1	8	20	2	1	2	1350	1	1	1387.2	1391.1	NaN	NaN
2	6	1	8	21	1	NaN	1	1050	1	NaN	971.2	NaN	NaN	NaN
2	6	1	8	22	2	1	2	1350	1	1	163.1	161.2	NaN	NaN
2	6	1	8	23	1	NaN	1	750	1	NaN	707.2	NaN	NaN	NaN
2	6	1	8	24	2	1	2	1200	1	1	1039.2	1037.3	NaN	NaN
2	6	1	8	25	1	NaN	1	900	1	NaN	930.3	NaN	NaN	NaN
2	6	1	8	26	2	1	2	1800	1	1	1650.3	1658.2	NaN	NaN
2	6	1	8	27	1	NaN	1	900	1	NaN	1045.3	NaN	NaN	NaN
2	6	1	8	28	2	1	2	1500	1	1	1281.2	1299.2	NaN	NaN
2	6	1	8	29	1	NaN	1	450	1	NaN	521.2	NaN	NaN	NaN
2	6	1	8	30	2	1	2	1200	1	1	1085.2	1102.2	NaN	NaN
2	6	1	8	31	1	NaN	1	450	1	NaN	543.2	NaN	NaN	NaN
2	6	1	8	32	2	1	2	1650	1	1	1307.2	1297.2	NaN	NaN
2	6	1	8	33	1	NaN	1	600	1	NaN	528.3	NaN	NaN	NaN
2	6	1	8	34	2	1	2	1500	1	1	1461.3	1479.3	NaN	NaN
2	6	1	8	35	1	NaN	1	450	1	NaN	479.3	NaN	NaN	NaN
2	6	1	8	36	2	1	2	1350	1	1	1455.3	1458.3	NaN	NaN
2	6	1	8	37	1	NaN	1	450	1	NaN	420.3	NaN	NaN	NaN
2	6	1	8	38	2	1	2	1650	1	1	1386.3	1399.2	NaN	NaN
2	6	1	8	39	1	NaN	1	750	1	NaN	722.3	NaN	NaN	NaN
2	6	1	8	40	2	1	2	1500	1	1	1052.2	1068.2	NaN	NaN
2	6	1	9	1	1	NaN	1	900	1	NaN	966.6	NaN	NaN	NaN
2	6	1	9	2	2	1	2	1650	1	1	1435.6	1440.5	NaN	NaN
2	6	1	9	3	1	NaN	1	1050	1	NaN	1087.6	NaN	NaN	NaN
2	6	1	9	4	2	1	2	1650	1	1	1674.6	1671.7	NaN	NaN
2	6	1	9	5	1	NaN	1	1050	1	NaN	1010.7	NaN	NaN	NaN
2	6	1	9	6	2	1	2	1350	1	1	1393.7	1394.6	NaN	NaN
2	6	1	9	7	1	NaN	1	1050	1	NaN	1025.7	NaN	NaN	NaN
2	6	1	9	8	2	1	2	1800	1	1	1644.7	1649.6	NaN	NaN
2	6	1	9	9	1	NaN	1	600	1	NaN	584.6	NaN	NaN	NaN
2	6	1	9	10	2	1	2	1650	1	1	1491.6	1492.6	NaN	NaN
2	6	1	9	11	1	NaN	1	900	1	NaN	939.6	NaN	NaN	NaN
2	6	1	9	12	2	1	2	1350	1	1	1305.7	1310.6	NaN	NaN
2	6	1	9	13	1	NaN	1	900	1	NaN	930.7	NaN	NaN	NaN
2	6	1	9	14	2	1	2	1350	1	1	1396.7	1408.7	NaN	NaN
2	6	1	9	15	1	NaN	1	1050	1	NaN	1034.7	NaN	NaN	NaN
2	6	1	9	16	2	1	2	1650	1	1	1582.7	1592.7	NaN	NaN
2	6	1	9	17	1	NaN	1	600	1	NaN	616.7	NaN	NaN	NaN
2	6	1	9	18	2	1	2	1500	1	1	1455.7	1464.7	NaN	NaN
2	6	1	9	19	1	NaN	1	900	1	NaN	994.7	NaN	NaN	NaN
2	6	1	9	20	2	1	2	1800	1	1	1942.6	1941.7	NaN	NaN
2	6	1	9	21	1	NaN	1	450	1	NaN	519.7	NaN	NaN	NaN
2	6	1	9	22	2	1	2	1500	1	1	1517.6	1506.7	NaN	NaN
2	6	1	9	23	1	NaN	1	750	1	NaN	785.8	NaN	NaN	NaN
2	6	1	9	24	2	1	2	1200	1	1	1055.8	1056.7	NaN	NaN
2	6	1	9	25	1	NaN	1	600	1	NaN	580.8	NaN	NaN	NaN
2	6	1	9	26	2	1	2	1500	1	1	1546.7	1537.7	NaN	NaN
2	6	1	9	27	1	NaN	1	750	1	NaN	703.7	NaN	NaN	NaN
2	6	1	9	28	2	1	2	1800	1	1	1966.7	1968.7	NaN	NaN
2	6	1	9	29	1	NaN	1	450	1	NaN	452.7	NaN	NaN	NaN
2	6	1	9	30	2	1	2	1200	1	1	1127.7	1125.7	NaN	NaN
2	6	1	9	31	1	NaN	1	750	1	NaN	694.7	NaN	NaN	NaN
2	6	1	9	32	2	1	2	1500	1	1	1401.7	1419.7	NaN	NaN
2	6	1	9	33	1	NaN	1	600	1	NaN	621.8	NaN	NaN	NaN
2	6	1	9	34	2	1	2	1800	1	1	1584.8	1585.8	NaN	NaN
2	6	1	9	35	1	NaN	1	450	1	NaN	484.8	NaN	NaN	NaN
2	6	1	9	36	2	1	2	1350	1	1	1354.8	1356.7	NaN	NaN
2	6	1	9	37	1	NaN	1	450	1	NaN	448.8	NaN	NaN	NaN
2	6	1	9	38	2	1	2	1200	1	1	1277.7	1268.8	NaN	NaN
2	6	1	9	39	1	NaN	1	750	1	NaN	676.8	NaN	NaN	NaN
2	6	1	9	40	2	1	2	1200	1	1	1305.8	1307.7	NaN	NaN
2	6	1	10	1	1	NaN	1	600	1	NaN	612.8	NaN	NaN	NaN
2	6	1	10	2	2	1	2	1500	1	1	1404.8	1402.8	NaN	NaN
2	6	1	10	3	1	NaN	1	450	1	NaN	462.8	NaN	NaN	NaN
2	6	1	10	4	2	1	2	1800	1	1	1578.9	1595.9	NaN	NaN
2	6	1	10	5	1	NaN	1	900	1	NaN	1089.9	NaN	NaN	NaN
2	6	1	10	6	2	1	2	1800	1	1	1596.9	1590.9	NaN	NaN
2	6	1	10	7	1	NaN	1	900	1	NaN	873.9	NaN	NaN	NaN
2	6	1	10	8	2	1	2	1200	1	1	1262.9	1272.8	NaN	NaN
2	6	1	10	9	1	NaN	1	600	1	NaN	633.9	NaN	NaN	NaN
2	6	1	10	10	2	1	2	1800	1	1	1531.9	1539.9	NaN	NaN
2	6	1	10	11	1	NaN	1	750	1	NaN	757.9	NaN	NaN	NaN
2	6	1	10	12	2	1	2	1200	1	1	1159.8	1153.9	NaN	NaN
2	6	1	10	13	1	NaN	1	450	1	NaN	1258.9	NaN	NaN	NaN
2	6	1	10	14	2	1	2	1200	1	1	1155	1169.9	NaN	NaN
2	6	1	10	15	1	NaN	1	1050	1	NaN	1017	NaN	NaN	NaN
2	6	1	10	16	2	1	2	1800	1	1	1490.9	1504.9	NaN	NaN
2	6	1	10	17	1	NaN	1	900	1	NaN	920.9	NaN	NaN	NaN
2	6	1	10	18	2	1	2	1650	1	1	1331.9	1346.9	NaN	NaN
2	6	1	10	19	1	NaN	1	1050	1	NaN	920	NaN	NaN	NaN
2	6	1	10	20	2	1	2	1350	1	1	1340.9	1359.9	NaN	NaN
2	6	1	10	21	1	NaN	1	1050	1	NaN	945.9	NaN	NaN	NaN
2	6	1	10	22	2	1	2	1350	1	1	1267.9	1275.9	NaN	NaN
2	6	1	10	23	1	NaN	1	750	1	NaN	831.9	NaN	NaN	NaN
2	6	1	10	24	2	1	2	1200	1	1	1182	1184.9	NaN	NaN
2	6	1	10	25	1	NaN	1	900	1	NaN	833	NaN	NaN	NaN
2	6	1	10	26	2	1	2	1350	1	1	1290.9	1279	NaN	NaN
2	6	1	10	27	1	NaN	1	450	1	NaN	462	NaN	NaN	NaN
2	6	1	10	28	2	1	2	1350	1	1	1258.9	1250	NaN	1
2	6	1	10	29	1	NaN	1	600	1	NaN	535	NaN	NaN	NaN
2	6	1	10	30	2	1	2	1500	1	1	1564	1568.9	NaN	NaN
2	6	1	10	31	1	NaN	1	1050	1	NaN	1131.1	NaN	NaN	NaN
2	6	1	10	32	2	1	2	1500	1	1	1428.9	1426	NaN	NaN
2	6	1	10	33	1	NaN	1	450	1	NaN	456.9	NaN	NaN	NaN
2	6	1	10	34	2	1	2	1650	1	1	1393	1411	NaN	NaN
2	6	1	10	35	1	NaN	1	600	1	NaN	580.1	NaN	NaN	NaN
2	6	1	10	36	2	1	2	1500	1	1	1309.9	1305	NaN	NaN
2	6	1	10	37	1	NaN	1	750	1	NaN	814	NaN	NaN	NaN
2	6	1	10	38	2	1	2	1650	1	1	1556.1	1559	NaN	NaN
2	6	1	10	39	1	NaN	1	750	1	NaN	680	NaN	NaN	NaN
2	6	1	10	40	2	1	2	1650	1	1	1308	1290	NaN	NaN
2	6	1	11	1	1	NaN	1	600	1	NaN	649.1	NaN	NaN	NaN
2	6	1	11	2	2	1	2	1650	1	1	1323.1	1330.1	NaN	NaN
2	6	1	11	3	1	NaN	1	600	1	NaN	660.1	NaN	NaN	NaN
2	6	1	11	4	2	1	2	1500	1	1	1295.2	1301.1	NaN	NaN
2	6	1	11	5	1	NaN	1	750	1	NaN	758.2	NaN	NaN	NaN
2	6	1	11	6	2	1	2	1350	1	1	1347.1	1340.2	NaN	NaN
2	6	1	11	7	1	NaN	1	900	1	NaN	1037.2	NaN	NaN	NaN
2	6	1	11	8	2	1	2	1800	1	1	1760.1	1758.2	NaN	NaN
2	6	1	11	9	1	NaN	1	600	1	NaN	671.2	NaN	NaN	NaN
2	6	1	11	10	2	1	2	1800	1	1	1740.1	1734.2	NaN	NaN
2	6	1	11	11	1	NaN	1	750	1	NaN	848.1	NaN	NaN	NaN
2	6	1	11	12	2	1	2	1200	1	1	1200.2	1202.1	NaN	NaN
2	6	1	11	13	1	NaN	1	450	1	NaN	458.1	NaN	NaN	NaN
2	6	1	11	14	2	1	2	1500	1	1	1314.2	1316.2	NaN	NaN
2	6	1	11	15	1	NaN	1	750	1	NaN	944.2	NaN	NaN	NaN
2	6	1	11	16	2	1	2	1800	1	1	1451.2	1458.2	NaN	NaN
2	6	1	11	17	1	NaN	1	900	1	NaN	936.2	NaN	NaN	NaN
2	6	1	11	18	2	1	2	1350	1	1	1225.2	1227.2	NaN	NaN
2	6	1	11	19	1	NaN	1	450	1	NaN	445.2	NaN	NaN	NaN
2	6	1	11	20	2	1	2	1200	1	1	1336.1	1328.2	NaN	NaN
2	6	1	11	21	1	NaN	1	1050	1	NaN	1112.2	NaN	NaN	NaN
2	6	1	11	22	2	1	2	1350	1	1	1170.1	1160.2	NaN	NaN
2	6	1	11	23	1	NaN	1	600	1	NaN	569.2	NaN	NaN	NaN
2	6	1	11	24	2	1	2	1650	1	1	1583.2	1580.3	NaN	NaN
2	6	1	11	25	1	NaN	1	1050	1	NaN	1047.2	NaN	NaN	NaN
2	6	1	11	26	2	1	2	1800	1	1	1466.2	1464.3	NaN	NaN
2	6	1	11	27	1	NaN	1	1050	1	NaN	1133.2	NaN	NaN	NaN
2	6	1	11	28	2	1	2	1350	1	1	1352.2	1359.2	NaN	NaN
2	6	1	11	29	1	NaN	1	900	1	NaN	805.2	NaN	NaN	NaN
2	6	1	11	30	2	1	2	1500	1	1	1510.2	1514.2	NaN	NaN
2	6	1	11	31	1	NaN	1	1050	1	NaN	1159.2	NaN	NaN	NaN
2	6	1	11	32	2	1	2	1650	1	1	1498.2	1500.2	NaN	NaN
2	6	1	11	33	1	NaN	1	450	1	NaN	559.3	NaN	NaN	NaN
2	6	1	11	34	2	1	2	1200	1	1	1357.3	1355.3	NaN	NaN
2	6	1	11	35	1	NaN	1	900	1	NaN	769.3	NaN	NaN	NaN
2	6	1	11	36	2	1	2	1200	1	1	1279.3	1295.2	NaN	NaN
2	6	1	11	37	1	NaN	1	450	1	NaN	542.3	NaN	NaN	NaN
2	6	1	11	38	2	1	2	1500	1	1	1363.2	1359.3	NaN	NaN
2	6	1	11	39	1	NaN	1	750	1	NaN	804.3	NaN	NaN	NaN
2	6	1	11	40	2	1	2	1650	1	1	1372.3	1383.2	NaN	NaN
2	6	1	12	1	1	NaN	1	750	1	NaN	879.3	NaN	NaN	NaN
2	6	1	12	2	2	1	2	1650	1	1	1398.3	1386.3	NaN	NaN
2	6	1	12	3	1	NaN	1	600	1	NaN	521.3	NaN	NaN	NaN
2	6	1	12	4	2	1	2	1200	1	1	1315.4	1325.4	NaN	NaN
2	6	1	12	5	1	NaN	1	900	1	NaN	915.4	NaN	NaN	NaN
2	6	1	12	6	2	1	2	1500	1	1	1246.4	1251.4	NaN	NaN
2	6	1	12	7	1	NaN	1	600	1	NaN	817.4	NaN	NaN	NaN
2	6	1	12	8	2	1	2	1350	1	1	1334.4	1332.4	NaN	NaN
2	6	1	12	9	1	NaN	1	450	1	NaN	502.4	NaN	NaN	NaN
2	6	1	12	10	2	1	2	1800	1	1	1279.4	1297.4	NaN	NaN
2	6	1	12	11	1	NaN	1	450	1	NaN	484.4	NaN	NaN	NaN
2	6	1	12	12	2	1	2	1200	1	1	1028.3	902.4	NaN	1
2	6	1	12	13	1	NaN	1	900	1	NaN	901.4	NaN	NaN	NaN
2	6	1	12	14	2	1	2	1200	1	1	1244.5	1280.4	NaN	NaN
2	6	1	12	15	1	NaN	1	1050	1	NaN	945.5	NaN	NaN	NaN
2	6	1	12	16	2	1	2	1650	1	1	1454.4	1452.5	NaN	NaN
2	6	1	12	17	1	NaN	1	450	1	NaN	504.5	NaN	NaN	NaN
2	6	1	12	18	2	1	2	1650	1	1	1612.4	1622.4	NaN	NaN
2	6	1	12	19	1	NaN	1	1050	1	NaN	1185.5	NaN	NaN	NaN
2	6	1	12	20	2	1	2	1350	1	1	1361.4	1371.4	NaN	NaN
2	6	1	12	21	1	NaN	1	900	1	NaN	925.4	NaN	NaN	NaN
2	6	1	12	22	2	1	2	1800	1	1	1550.4	1554.4	NaN	NaN
2	6	1	12	23	1	NaN	1	600	1	NaN	603.4	NaN	NaN	NaN
2	6	1	12	24	2	1	2	1200	1	1	1214.5	1209.5	NaN	NaN
2	6	1	12	25	1	NaN	1	750	1	NaN	722.5	NaN	NaN	NaN
2	6	1	12	26	2	1	2	1800	1	1	1632.5	1644.5	NaN	NaN
2	6	1	12	27	1	NaN	1	750	1	NaN	720.5	NaN	NaN	NaN
2	6	1	12	28	2	1	2	1500	1	1	1411.5	1422.4	NaN	NaN
2	6	1	12	29	1	NaN	1	1050	1	NaN	1112.5	NaN	NaN	NaN
2	6	1	12	30	2	1	2	1800	1	1	1581.4	1575.5	NaN	NaN
2	6	1	12	31	1	NaN	1	1050	1	NaN	1036.5	NaN	NaN	NaN
2	6	1	12	32	2	1	2	1350	1	1	1510.4	1509.5	NaN	NaN
2	6	1	12	33	1	NaN	1	750	1	NaN	807.5	NaN	NaN	NaN
2	6	1	12	34	2	1	2	1500	1	1	1538.6	1542.5	NaN	NaN
2	6	1	12	35	1	NaN	1	900	1	NaN	854.5	NaN	NaN	NaN
2	6	1	12	36	2	1	2	1500	1	1	1462.5	1482.5	NaN	NaN
2	6	1	12	37	1	NaN	1	450	1	NaN	459.5	NaN	NaN	NaN
2	6	1	12	38	2	1	2	1650	1	1	1372.5	1391.5	NaN	NaN
2	6	1	12	39	1	NaN	1	600	1	NaN	618.5	NaN	NaN	NaN
2	6	1	12	40	2	1	2	1350	1	1	1292.5	1302.5	NaN	NaN
2	6	1	13	1	1	NaN	1	1050	1	NaN	1047.8	NaN	NaN	NaN
2	6	1	13	2	2	1	2	1500	1	1	1579.8	1587.8	NaN	NaN
2	6	1	13	3	1	NaN	1	1050	1	NaN	1019.8	NaN	NaN	NaN
2	6	1	13	4	2	1	2	1350	1	1	1350.9	1384.9	NaN	NaN
2	6	1	13	5	1	NaN	1	900	1	NaN	992.9	NaN	NaN	NaN
2	6	1	13	6	2	1	2	1650	1	1	1363.9	1403.8	NaN	NaN
2	6	1	13	7	1	NaN	1	600	1	NaN	654.9	NaN	NaN	NaN
2	6	1	13	8	2	1	2	1350	1	1	1279.9	1289.8	NaN	NaN
2	6	1	13	9	1	NaN	1	900	1	NaN	944.9	NaN	NaN	NaN
2	6	1	13	10	2	1	2	1800	1	1	1724.9	1727.8	NaN	NaN
2	6	1	13	11	1	NaN	1	750	1	NaN	854.9	NaN	NaN	NaN
2	6	1	13	12	2	1	2	1200	1	1	1255.9	1260.8	NaN	NaN
2	6	1	13	13	1	NaN	1	600	1	NaN	635.9	NaN	NaN	NaN
2	6	1	13	14	2	1	2	1350	1	1	1307.9	1307	NaN	NaN
2	6	1	13	15	1	NaN	1	450	1	NaN	529.9	NaN	NaN	NaN
2	6	1	13	16	2	1	2	1800	1	1	1517.9	1534.9	NaN	NaN
2	6	1	13	17	1	NaN	1	750	1	NaN	865.9	NaN	NaN	NaN
2	6	1	13	18	2	1	2	1500	1	1	1369.9	1376.9	NaN	NaN
2	6	1	13	19	1	NaN	1	750	1	NaN	787.9	NaN	NaN	NaN
2	6	1	13	20	2	1	2	1650	1	1	1303.9	1301.9	NaN	NaN
2	6	1	13	21	1	NaN	1	450	1	NaN	450.9	NaN	NaN	NaN
2	6	1	13	22	2	1	2	1200	1	1	1157.9	1150.9	NaN	NaN
2	6	1	13	23	1	NaN	1	450	1	NaN	477.9	NaN	NaN	NaN
2	6	1	13	24	2	1	2	1650	1	1	1469	1482.9	NaN	NaN
2	6	1	13	25	1	NaN	1	1050	1	NaN	1198	NaN	NaN	NaN
2	6	1	13	26	2	1	2	1500	1	1	1453	1457.9	NaN	NaN
2	6	1	13	27	1	NaN	1	900	1	NaN	1058	NaN	NaN	NaN
2	6	1	13	28	2	1	2	1800	1	1	1461	1472.9	NaN	NaN
2	6	1	13	29	1	NaN	1	1050	1	NaN	1127	NaN	NaN	NaN
2	6	1	13	30	2	1	2	1200	1	1	1017.9	1020.9	NaN	NaN
2	6	1	13	31	1	NaN	1	750	1	NaN	774	NaN	NaN	NaN
2	6	1	13	32	2	1	2	1350	1	1	1285.9	1300.9	NaN	NaN
2	6	1	13	33	1	NaN	1	600	1	NaN	660	NaN	NaN	NaN
2	6	1	13	34	2	1	2	1800	1	1	1585	1609	NaN	NaN
2	6	1	13	35	1	NaN	1	450	1	NaN	384	NaN	NaN	NaN
2	6	1	13	36	2	1	2	1650	1	1	1570	1593	NaN	NaN
2	6	1	13	37	1	NaN	1	900	1	NaN	955	NaN	NaN	NaN
2	6	1	13	38	2	1	2	1500	1	1	1330	1343	NaN	NaN
2	6	1	13	39	1	NaN	1	600	1	NaN	597	NaN	NaN	NaN
2	6	1	13	40	2	1	2	1200	1	1	1136.9	1134	NaN	NaN
2	6	1	14	1	1	NaN	1	750	1	NaN	746.1	NaN	NaN	NaN
2	6	1	14	2	2	1	2	1200	1	1	1251	1238.1	NaN	NaN
2	6	1	14	3	1	NaN	1	750	1	NaN	759.1	NaN	NaN	NaN
2	6	1	14	4	2	1	2	1650	1	1	1405.2	1410.1	NaN	NaN
2	6	1	14	5	1	NaN	1	600	1	NaN	610.2	NaN	NaN	NaN
2	6	1	14	6	2	1	2	1200	1	1	1165.1	1158.2	NaN	NaN
2	6	1	14	7	1	NaN	1	1050	1	NaN	1019.1	NaN	NaN	NaN
2	6	1	14	8	2	1	2	1350	1	1	1328.1	1333.1	NaN	NaN
2	6	1	14	9	1	NaN	1	1050	1	NaN	1017.1	NaN	NaN	NaN
2	6	1	14	10	2	1	2	1650	1	1	1578.1	1579.1	NaN	NaN
2	6	1	14	11	1	NaN	1	750	1	NaN	733.1	NaN	NaN	NaN
2	6	1	14	12	2	1	2	1500	1	1	1426.1	1419.1	NaN	NaN
2	6	1	14	13	1	NaN	1	450	1	NaN	540.1	NaN	NaN	NaN
2	6	1	14	14	2	1	2	1500	1	1	1352.2	1358.1	NaN	NaN
2	6	1	14	15	1	NaN	1	900	1	NaN	849.2	NaN	NaN	NaN
2	6	1	14	16	2	1	2	1350	1	1	1114.2	1095.2	NaN	NaN
2	6	1	14	17	1	NaN	1	750	1	NaN	741.2	NaN	NaN	NaN
2	6	1	14	18	2	1	2	1650	1	1	1406.1	1392.2	NaN	NaN
2	6	1	14	19	1	NaN	1	600	1	NaN	728.2	NaN	NaN	NaN
2	6	1	14	20	2	1	2	1500	1	1	1284.1	1279.2	NaN	NaN
2	6	1	14	21	1	NaN	1	450	1	NaN	472.2	NaN	NaN	NaN
2	6	1	14	22	2	1	2	1200	1	1	1347.2	1354.1	NaN	NaN
2	6	1	14	23	1	NaN	1	1050	1	NaN	925.2	NaN	NaN	NaN
2	6	1	14	24	2	1	2	1350	1	1	1242.2	1220.3	NaN	NaN
2	6	1	14	25	1	NaN	1	900	1	NaN	796.2	NaN	NaN	NaN
2	6	1	14	26	2	1	2	1500	1	1	1452.2	1471.2	NaN	NaN
2	6	1	14	27	1	NaN	1	1050	1	NaN	1084.2	NaN	NaN	NaN
2	6	1	14	28	2	1	2	1800	1	1	1164.2	1168.2	NaN	NaN
2	6	1	14	29	1	NaN	1	450	1	NaN	465.2	NaN	NaN	NaN
2	6	1	14	30	2	1	2	1350	1	1	1306.2	1359.1	NaN	NaN
2	6	1	14	31	1	NaN	1	600	1	NaN	558.2	NaN	NaN	NaN
2	6	1	14	32	2	1	2	1800	1	1	1666.2	1669.2	NaN	NaN
2	6	1	14	33	1	NaN	1	900	1	NaN	958.2	NaN	NaN	NaN
2	6	1	14	34	2	1	2	1800	1	1	1697.2	1693.3	NaN	NaN
2	6	1	14	35	1	NaN	1	450	1	NaN	493.3	NaN	NaN	NaN
2	6	1	14	36	2	1	2	1800	1	1	1713.2	1710.3	NaN	NaN
2	6	1	14	37	1	NaN	1	900	1	NaN	735.3	NaN	NaN	NaN
2	6	1	14	38	2	1	2	1200	1	1	1348.2	1350.2	NaN	NaN
2	6	1	14	39	1	NaN	1	600	1	NaN	627.3	NaN	NaN	NaN
2	6	1	14	40	2	1	2	1650	1	1	1462.2	1471.2	NaN	NaN
2	6	1	15	1	1	NaN	1	450	1	NaN	497.3	NaN	NaN	NaN
2	6	1	15	2	2	1	2	1650	1	1	1533.3	1511.3	NaN	NaN
2	6	1	15	3	1	NaN	1	750	1	NaN	816.3	NaN	NaN	NaN
2	6	1	15	4	2	1	2	1800	1	1	1650.4	1675.4	NaN	NaN
2	6	1	15	5	1	NaN	1	750	1	NaN	651.4	NaN	NaN	NaN
2	6	1	15	6	2	1	2	1200	1	1	1148.4	1161.4	NaN	NaN
2	6	1	15	7	1	NaN	1	900	1	NaN	893.4	NaN	NaN	NaN
2	6	1	15	8	2	1	2	1350	1	1	1198.4	1219.3	NaN	NaN
2	6	1	15	9	1	NaN	1	1050	1	NaN	1091.4	NaN	NaN	NaN
2	6	1	15	10	2	1	2	1650	1	1	1640.4	1668.4	NaN	NaN
2	6	1	15	11	1	NaN	1	1050	1	NaN	1039.4	NaN	NaN	NaN
2	6	1	15	12	2	1	2	1650	1	1	1607.4	1620.3	NaN	NaN
2	6	1	15	13	1	NaN	1	600	1	NaN	596.4	NaN	NaN	NaN
2	6	1	15	14	2	1	2	1500	1	1	1473.5	1475.4	NaN	NaN
2	6	1	15	15	1	NaN	1	600	1	NaN	526.4	NaN	NaN	NaN
2	6	1	15	16	2	1	2	1500	1	1	1366.5	1379.4	NaN	NaN
2	6	1	15	17	1	NaN	1	1050	1	NaN	1068.4	NaN	NaN	NaN
2	6	1	15	18	2	1	2	1800	1	1	1535.4	1559.4	NaN	NaN
2	6	1	15	19	1	NaN	1	900	1	NaN	1058.4	NaN	NaN	NaN
2	6	1	15	20	2	1	2	1800	1	1	1755.4	1756.4	NaN	NaN
2	6	1	15	21	1	NaN	1	750	1	NaN	837.4	NaN	NaN	NaN
2	6	1	15	22	2	1	2	1800	1	1	1547.4	1575.4	NaN	NaN
2	6	1	15	23	1	NaN	1	900	1	NaN	805.5	NaN	NaN	NaN
2	6	1	15	24	2	1	2	1350	1	1	1340.5	1359.4	NaN	NaN
2	6	1	15	25	1	NaN	1	600	1	NaN	558.5	NaN	NaN	NaN
2	6	1	15	26	2	1	2	1350	1	1	1351.5	1352.4	NaN	NaN
2	6	1	15	27	1	NaN	1	750	1	NaN	735.5	NaN	NaN	NaN
2	6	1	15	28	2	1	2	1200	1	1	1145.5	1166.4	NaN	NaN
2	6	1	15	29	1	NaN	1	900	1	NaN	910.5	NaN	NaN	NaN
2	6	1	15	30	2	1	2	1500	1	1	1496.5	1517.4	NaN	NaN
2	6	1	15	31	1	NaN	1	450	1	NaN	458.5	NaN	NaN	NaN
2	6	1	15	32	2	1	2	1650	1	1	1784.4	1791.4	NaN	NaN
2	6	1	15	33	1	NaN	1	1050	1	NaN	1041.5	NaN	NaN	NaN
2	6	1	15	34	2	1	2	1350	1	1	1294.5	1287.5	NaN	NaN
2	6	1	15	35	1	NaN	1	450	1	NaN	397.5	NaN	NaN	NaN
2	6	1	15	36	2	1	2	1200	1	1	1251.5	1245.5	NaN	NaN
2	6	1	15	37	1	NaN	1	600	1	NaN	549.5	NaN	NaN	NaN
2	6	1	15	38	2	1	2	1500	1	1	1418.4	1413.5	NaN	NaN
2	6	1	15	39	1	NaN	1	450	1	NaN	505.5	NaN	NaN	NaN
2	6	1	15	40	2	1	2	1200	1	1	1276.5	1269.5	NaN	NaN
2	6	1	16	1	1	NaN	1	750	1	NaN	848.6	NaN	NaN	NaN
2	6	1	16	2	2	1	2	1500	1	1	1479.6	1488.5	NaN	NaN
2	6	1	16	3	1	NaN	1	600	1	NaN	674.6	NaN	NaN	NaN
2	6	1	16	4	2	1	2	1350	1	1	1261.6	1254.7	NaN	NaN
2	6	1	16	5	1	NaN	1	900	1	NaN	929.6	NaN	NaN	NaN
2	6	1	16	6	2	1	2	1500	1	1	1357.7	1361.6	NaN	NaN
2	6	1	16	7	1	NaN	1	900	1	NaN	1031.7	NaN	NaN	NaN
2	6	1	16	8	2	1	2	1800	1	1	1645.6	1648.6	NaN	NaN
2	6	1	16	9	1	NaN	1	900	1	NaN	985.6	NaN	NaN	NaN
2	6	1	16	10	2	1	2	1500	1	1	1388.7	1392.6	NaN	NaN
2	6	1	16	11	1	NaN	1	750	1	NaN	708.6	NaN	NaN	NaN
2	6	1	16	12	2	1	2	1650	1	1	1479.6	1477.6	NaN	NaN
2	6	1	16	13	1	NaN	1	750	1	NaN	809.6	NaN	NaN	NaN
2	6	1	16	14	2	1	2	1650	1	1	1445.7	1454.7	NaN	NaN
2	6	1	16	15	1	NaN	1	450	1	NaN	469.7	NaN	NaN	NaN
2	6	1	16	16	2	1	2	1800	1	1	1433.7	1446.6	NaN	NaN
2	6	1	16	17	1	NaN	1	1050	1	NaN	1049.7	NaN	NaN	NaN
2	6	1	16	18	2	1	2	1200	1	1	1153.6	1136.7	NaN	NaN
2	6	1	16	19	1	NaN	1	600	1	NaN	561.7	NaN	NaN	NaN
2	6	1	16	20	2	1	2	1650	1	1	1362.7	1394.6	NaN	NaN
2	6	1	16	21	1	NaN	1	1050	1	NaN	1073.7	NaN	NaN	NaN
2	6	1	16	22	2	1	2	1650	1	1	1421.7	1446.6	NaN	NaN
2	6	1	16	23	1	NaN	1	1050	1	NaN	1022.7	NaN	NaN	NaN
2	6	1	16	24	2	1	2	1800	1	1	1528.8	1532.7	NaN	NaN
2	6	1	16	25	1	NaN	1	450	1	NaN	397.7	NaN	NaN	NaN
2	6	1	16	26	2	1	2	1800	1	1	1749.7	1757.7	NaN	NaN
2	6	1	16	27	1	NaN	1	600	1	NaN	405.7	NaN	NaN	NaN
2	6	1	16	28	2	1	2	1350	1	1	1368.8	1370.7	NaN	NaN
2	6	1	16	29	1	NaN	1	450	1	NaN	477.7	NaN	NaN	NaN
2	6	1	16	30	2	1	2	1350	1	1	1183.7	1225.7	NaN	NaN
2	6	1	16	31	1	NaN	1	900	1	NaN	999.7	NaN	NaN	NaN
2	6	1	16	32	2	1	2	1200	1	1	1188.8	1190.7	NaN	NaN
2	6	1	16	33	1	NaN	1	600	1	NaN	596.8	NaN	NaN	NaN
2	6	1	16	34	2	1	2	1200	1	1	1229.8	1230.7	NaN	NaN
2	6	1	16	35	1	NaN	1	450	1	NaN	345.8	NaN	NaN	NaN
2	6	1	16	36	2	1	2	1500	1	1	1339.8	1341.7	NaN	NaN
2	6	1	16	37	1	NaN	1	750	1	NaN	689.8	NaN	NaN	NaN
2	6	1	16	38	2	1	2	1350	1	1	1287.8	1297.7	NaN	NaN
2	6	1	16	39	1	NaN	1	1050	1	NaN	1044.8	NaN	NaN	NaN
2	6	1	16	40	2	1	2	1200	1	1	1141.7	1137.7	NaN	NaN

## Sheet: 7
									response		TR		extra response
experiment	participant	handedness (1: left, 2: right)	session	trial/session	stim (1: green, 2: orange)	CMR	prior (1: short, 2: long)	TS	L	R	L	R	L	R
2	7	2	1	1	1	NaN	1	1050	NaN	1	NaN	1073.9	NaN	NaN
2	7	2	1	2	2	1	2	1350	1	1	1252.9	1247.9	NaN	NaN
2	7	2	1	3	1	NaN	1	750	NaN	1	NaN	734.9	NaN	NaN
2	7	2	1	4	2	1	2	1650	1	1	1516.9	1522.9	NaN	NaN
2	7	2	1	5	1	NaN	1	750	NaN	1	NaN	787	NaN	NaN
2	7	2	1	6	2	1	2	1650	1	1	1541	1532	NaN	NaN
2	7	2	1	7	1	NaN	1	600	NaN	1	NaN	613	NaN	NaN
2	7	2	1	8	2	1	2	1500	1	1	1563.9	1557	NaN	NaN
2	7	2	1	9	1	NaN	1	900	NaN	1	NaN	1031	NaN	NaN
2	7	2	1	10	2	1	2	1200	1	1	1168.9	1165	NaN	NaN
2	7	2	1	11	1	NaN	1	750	NaN	1	NaN	738	NaN	NaN
2	7	2	1	12	2	1	2	1350	1	1	1479	1485.9	NaN	NaN
2	7	2	1	13	1	NaN	1	1050	NaN	1	NaN	998	NaN	NaN
2	7	2	1	14	2	1	2	1350	1	1	1228.9	1208	NaN	NaN
2	7	2	1	15	1	NaN	1	1050	NaN	1	NaN	1054.9	NaN	NaN
2	7	2	1	16	2	1	2	1200	1	1	1220	1215.1	NaN	NaN
2	7	2	1	17	1	NaN	1	900	NaN	1	NaN	956	NaN	NaN
2	7	2	1	18	2	1	2	1200	1	1	1143	1127	NaN	NaN
2	7	2	1	19	1	NaN	1	450	NaN	1	NaN	578	NaN	NaN
2	7	2	1	20	2	1	2	1500	1	1	1433	1429	NaN	NaN
2	7	2	1	21	1	NaN	1	750	NaN	1	NaN	760	NaN	NaN
2	7	2	1	22	2	1	2	1800	1	1	1393	1389	NaN	NaN
2	7	2	1	23	1	NaN	1	450	NaN	1	NaN	450	NaN	NaN
2	7	2	1	24	2	1	2	1650	1	1	1462	1403	NaN	NaN
2	7	2	1	25	1	NaN	1	450	NaN	1	NaN	495	NaN	NaN
2	7	2	1	26	2	1	2	1500	1	1	1336	1332	NaN	NaN
2	7	2	1	27	1	NaN	1	600	NaN	1	NaN	533.1	NaN	NaN
2	7	2	1	28	2	1	2	1800	1	1	1624.1	1620.1	NaN	NaN
2	7	2	1	29	1	NaN	1	600	NaN	1	NaN	627.1	NaN	NaN
2	7	2	1	30	2	1	2	1500	1	1	1417	1386.1	NaN	NaN
2	7	2	1	31	1	NaN	1	450	NaN	1	NaN	581.2	NaN	NaN
2	7	2	1	32	2	1	2	1350	1	1	1491.1	1439.1	NaN	NaN
2	7	2	1	33	1	NaN	1	1050	NaN	1	NaN	1196.1	NaN	NaN
2	7	2	1	34	2	1	2	1650	1	1	1545	1542	NaN	NaN
2	7	2	1	35	1	NaN	1	900	NaN	1	NaN	1014.1	NaN	NaN
2	7	2	1	36	2	1	2	1800	1	1	1397	1396.1	NaN	NaN
2	7	2	1	37	1	NaN	1	600	NaN	1	NaN	580	NaN	NaN
2	7	2	1	38	2	1	2	1200	1	1	1198.1	1157.2	NaN	NaN
2	7	2	1	39	1	NaN	1	900	NaN	1	NaN	878.1	NaN	NaN
2	7	2	1	40	2	1	2	1800	1	1	1393.1	1379.1	NaN	NaN
2	7	2	2	1	1	NaN	1	450	NaN	1	NaN	483.2	NaN	NaN
2	7	2	2	2	2	1	2	1500	1	1	1361.1	1354.2	NaN	NaN
2	7	2	2	3	1	NaN	1	1050	NaN	1	NaN	1037.2	NaN	NaN
2	7	2	2	4	2	1	2	1500	1	1	1481.1	1477.2	NaN	NaN
2	7	2	2	5	1	NaN	1	900	NaN	1	NaN	984.3	NaN	NaN
2	7	2	2	6	2	1	2	1800	1	1	1603.3	1613.2	NaN	NaN
2	7	2	2	7	1	NaN	1	750	NaN	1	NaN	766.2	NaN	NaN
2	7	2	2	8	2	1	2	1650	1	1	1481.2	1478.2	NaN	NaN
2	7	2	2	9	1	NaN	1	600	NaN	1	NaN	637.2	NaN	NaN
2	7	2	2	10	2	1	2	1650	1	1	1606.2	1608.2	NaN	NaN
2	7	2	2	11	1	NaN	1	450	NaN	1	NaN	461.2	NaN	NaN
2	7	2	2	12	2	1	2	1800	1	1	1667.2	1648.2	NaN	NaN
2	7	2	2	13	1	NaN	1	600	NaN	1	NaN	579.2	NaN	NaN
2	7	2	2	14	2	1	2	1500	1	1	1472.2	1442.2	NaN	NaN
2	7	2	2	15	1	NaN	1	450	NaN	1	NaN	489.2	NaN	NaN
2	7	2	2	16	2	1	2	1200	1	1	1345.3	1349.3	NaN	NaN
2	7	2	2	17	1	NaN	1	750	NaN	1	NaN	705.3	NaN	NaN
2	7	2	2	18	2	1	2	1350	1	1	1353.3	1380.3	NaN	NaN
2	7	2	2	19	1	NaN	1	900	NaN	1	NaN	899.3	NaN	NaN
2	7	2	2	20	2	1	2	1650	1	1	1559.3	1582.2	NaN	NaN
2	7	2	2	21	1	NaN	1	600	NaN	1	NaN	529.3	NaN	NaN
2	7	2	2	22	2	1	2	1650	1	1	1568.2	1530.3	NaN	NaN
2	7	2	2	23	1	NaN	1	900	NaN	1	NaN	926.3	NaN	NaN
2	7	2	2	24	2	1	2	1350	1	1	1509.2	1508.3	NaN	NaN
2	7	2	2	25	1	NaN	1	1050	NaN	1	NaN	1036.3	NaN	NaN
2	7	2	2	26	2	1	2	1200	1	1	1104.2	1086.3	NaN	NaN
2	7	2	2	27	1	NaN	1	600	NaN	1	NaN	548.4	NaN	NaN
2	7	2	2	28	2	1	2	1200	1	1	1250.3	1225.3	NaN	NaN
2	7	2	2	29	1	NaN	1	1050	NaN	1	NaN	997.3	NaN	NaN
2	7	2	2	30	2	1	2	1200	1	1	1191.3	1184.3	NaN	NaN
2	7	2	2	31	1	NaN	1	750	NaN	1	NaN	767.3	NaN	NaN
2	7	2	2	32	2	1	2	1350	1	1	1280.3	1267.3	NaN	NaN
2	7	2	2	33	1	NaN	1	1050	NaN	1	NaN	1032.3	NaN	NaN
2	7	2	2	34	2	1	2	1350	1	1	1379.3	1371.3	NaN	NaN
2	7	2	2	35	1	NaN	1	750	NaN	1	NaN	739.3	NaN	NaN
2	7	2	2	36	2	1	2	1800	1	1	1756.3	1761.3	NaN	NaN
2	7	2	2	37	1	NaN	1	450	NaN	1	NaN	568.3	NaN	NaN
2	7	2	2	38	2	1	2	1800	1	1	1620.4	1600.4	NaN	NaN
2	7	2	2	39	1	NaN	1	900	NaN	1	NaN	926.4	NaN	NaN
2	7	2	2	40	2	1	2	1500	1	1	1443.4	1451.3	NaN	NaN
2	7	2	3	1	1	NaN	1	450	NaN	1	NaN	525.4	NaN	NaN
2	7	2	3	2	2	1	2	1800	1	1	1490.4	1499.4	NaN	NaN
2	7	2	3	3	1	NaN	1	900	NaN	1	NaN	989.4	NaN	NaN
2	7	2	3	4	2	1	2	1800	1	1	1563.4	1570.4	NaN	NaN
2	7	2	3	5	1	NaN	1	750	NaN	1	NaN	793.5	NaN	NaN
2	7	2	3	6	2	1	2	1650	1	1	1613.5	1617.4	NaN	NaN
2	7	2	3	7	1	NaN	1	1050	NaN	1	NaN	1016.5	NaN	NaN
2	7	2	3	8	2	1	2	1500	1	1	1470.4	1429.5	NaN	NaN
2	7	2	3	9	1	NaN	1	900	NaN	1	NaN	871.5	NaN	NaN
2	7	2	3	10	2	1	2	1350	1	1	1339.4	1338.5	NaN	NaN
2	7	2	3	11	1	NaN	1	600	NaN	1	NaN	628.5	NaN	NaN
2	7	2	3	12	2	1	2	1350	1	1	1344.4	1336.4	NaN	NaN
2	7	2	3	13	1	NaN	1	600	NaN	1	NaN	563.4	NaN	NaN
2	7	2	3	14	2	1	2	1500	1	1	1458.4	1465.4	NaN	NaN
2	7	2	3	15	1	NaN	1	600	NaN	1	NaN	605.5	NaN	NaN
2	7	2	3	16	2	1	2	1800	1	1	1528.5	1518.5	NaN	NaN
2	7	2	3	17	1	NaN	1	750	NaN	1	NaN	799.5	NaN	NaN
2	7	2	3	18	2	1	2	1350	1	1	1531.5	1529.5	NaN	NaN
2	7	2	3	19	1	NaN	1	1050	NaN	1	NaN	1170.5	NaN	NaN
2	7	2	3	20	2	1	2	1200	1	1	1195.5	1176.5	NaN	NaN
2	7	2	3	21	1	NaN	1	750	NaN	1	NaN	743.5	NaN	NaN
2	7	2	3	22	2	1	2	1200	1	1	1168.5	1174.5	NaN	NaN
2	7	2	3	23	1	NaN	1	1050	NaN	1	NaN	1089.5	NaN	NaN
2	7	2	3	24	2	1	2	1200	1	1	1190.5	1184.5	NaN	NaN
2	7	2	3	25	1	NaN	1	450	NaN	1	NaN	403.5	NaN	NaN
2	7	2	3	26	2	1	2	1500	1	1	1632.5	1617.5	NaN	NaN
2	7	2	3	27	1	NaN	1	900	NaN	1	NaN	899.6	NaN	NaN
2	7	2	3	28	2	1	2	1800	1	1	1558.5	1543.6	NaN	NaN
2	7	2	3	29	1	NaN	1	750	NaN	1	NaN	759.6	NaN	NaN
2	7	2	3	30	2	1	2	1350	1	1	1369.6	1371.6	NaN	NaN
2	7	2	3	31	1	NaN	1	450	NaN	1	NaN	491.6	NaN	NaN
2	7	2	3	32	2	1	2	1500	1	1	1427.6	1432.5	NaN	NaN
2	7	2	3	33	1	NaN	1	900	NaN	1	NaN	723.6	NaN	NaN
2	7	2	3	34	2	1	2	1200	1	1	1337.5	1314.6	NaN	NaN
2	7	2	3	35	1	NaN	1	450	NaN	1	NaN	477.6	NaN	NaN
2	7	2	3	36	2	1	2	1650	1	1	1401.5	1397.5	NaN	NaN
2	7	2	3	37	1	NaN	1	600	NaN	1	NaN	627.5	NaN	NaN
2	7	2	3	38	2	1	2	1650	1	1	1636.6	1634.6	NaN	NaN
2	7	2	3	39	1	NaN	1	1050	NaN	1	NaN	1080.6	NaN	NaN
2	7	2	3	40	2	1	2	1650	1	1	1468.6	1472.6	NaN	NaN
2	7	2	4	1	1	NaN	1	600	NaN	1	NaN	671.7	NaN	NaN
2	7	2	4	2	2	1	2	1800	1	1	1576.6	1571.7	NaN	NaN
2	7	2	4	3	1	NaN	1	600	NaN	1	NaN	667.6	NaN	NaN
2	7	2	4	4	2	1	2	1350	1	1	1339.6	1331.6	NaN	NaN
2	7	2	4	5	1	NaN	1	900	NaN	1	NaN	957.7	NaN	NaN
2	7	2	4	6	2	1	2	1350	1	1	1244.7	1251.7	NaN	NaN
2	7	2	4	7	1	NaN	1	900	NaN	1	NaN	922.7	NaN	NaN
2	7	2	4	8	2	1	2	1500	1	1	1525.7	1538.7	NaN	NaN
2	7	2	4	9	1	NaN	1	900	NaN	1	NaN	981.7	NaN	NaN
2	7	2	4	10	2	1	2	1200	1	1	1231.7	1225.7	NaN	NaN
2	7	2	4	11	1	NaN	1	600	NaN	1	NaN	584.7	NaN	NaN
2	7	2	4	12	2	1	2	1200	1	1	1373.7	1374.7	NaN	NaN
2	7	2	4	13	1	NaN	1	1050	NaN	1	NaN	1050.7	NaN	NaN
2	7	2	4	14	2	1	2	1650	1	1	1636.6	1622.7	NaN	NaN
2	7	2	4	15	1	NaN	1	450	NaN	1	NaN	485.7	NaN	NaN
2	7	2	4	16	2	1	2	1800	1	1	1581.8	1584.8	NaN	NaN
2	7	2	4	17	1	NaN	1	750	NaN	1	NaN	746.7	NaN	NaN
2	7	2	4	18	2	1	2	1800	1	1	1582.7	1573.8	NaN	NaN
2	7	2	4	19	1	NaN	1	450	NaN	1	NaN	513.8	NaN	NaN
2	7	2	4	20	2	1	2	1650	1	1	1709.7	1708.8	NaN	NaN
2	7	2	4	21	1	NaN	1	750	NaN	1	NaN	820.8	NaN	NaN
2	7	2	4	22	2	1	2	1350	1	1	1381.7	1368.8	NaN	NaN
2	7	2	4	23	1	NaN	1	750	NaN	1	NaN	743.8	NaN	NaN
2	7	2	4	24	2	1	2	1800	1	1	1659.8	1662.7	NaN	NaN
2	7	2	4	25	1	NaN	1	1050	NaN	1	NaN	1039.7	NaN	NaN
2	7	2	4	26	2	1	2	1500	1	1	1472.7	1477.7	NaN	NaN
2	7	2	4	27	1	NaN	1	600	NaN	1	NaN	664.8	NaN	NaN
2	7	2	4	28	2	1	2	1200	1	1	1317.8	1298.8	NaN	NaN
2	7	2	4	29	1	NaN	1	900	NaN	1	NaN	799.8	NaN	NaN
2	7	2	4	30	2	1	2	1650	1	1	1507.8	1506.8	NaN	NaN
2	7	2	4	31	1	NaN	1	1050	NaN	1	NaN	1094.8	NaN	NaN
2	7	2	4	32	2	1	2	1200	1	1	1267.8	1270.8	NaN	NaN
2	7	2	4	33	1	NaN	1	1050	NaN	1	NaN	1037.8	NaN	NaN
2	7	2	4	34	2	1	2	1650	1	1	1612.8	1625.8	NaN	NaN
2	7	2	4	35	1	NaN	1	450	NaN	1	NaN	478.8	NaN	NaN
2	7	2	4	36	2	1	2	1500	1	1	1523.7	1520.8	NaN	NaN
2	7	2	4	37	1	NaN	1	450	NaN	1	NaN	497.8	NaN	NaN
2	7	2	4	38	2	1	2	1500	1	1	1536.9	1543.8	NaN	NaN
2	7	2	4	39	1	NaN	1	750	NaN	1	NaN	774.8	NaN	NaN
2	7	2	4	40	2	1	2	1350	1	1	1558.9	1568.8	NaN	NaN
2	7	2	5	1	1	NaN	1	750	NaN	1	NaN	869.1	NaN	NaN
2	7	2	5	2	2	1	2	1500	1	1	1455.1	1454.1	NaN	NaN
2	7	2	5	3	1	NaN	1	450	NaN	1	NaN	479.1	NaN	NaN
2	7	2	5	4	2	1	2	1200	1	1	1204.1	1192.1	NaN	NaN
2	7	2	5	5	1	NaN	1	450	NaN	1	NaN	491.2	NaN	NaN
2	7	2	5	6	2	1	2	1650	1	1	1341.1	1337.2	NaN	NaN
2	7	2	5	7	1	NaN	1	600	NaN	1	NaN	649.1	NaN	NaN
2	7	2	5	8	2	1	2	1350	1	1	1398.1	1387.2	NaN	NaN
2	7	2	5	9	1	NaN	1	1050	NaN	1	NaN	1118.2	NaN	NaN
2	7	2	5	10	2	1	2	1800	1	1	1673.1	1663.2	NaN	NaN
2	7	2	5	11	1	NaN	1	1050	NaN	1	NaN	1132.2	NaN	NaN
2	7	2	5	12	2	1	2	1200	1	1	1351.1	1342.2	NaN	NaN
2	7	2	5	13	1	NaN	1	750	NaN	1	NaN	661.1	NaN	NaN
2	7	2	5	14	2	1	2	1500	1	1	1537.1	1525.1	NaN	NaN
2	7	2	5	15	1	NaN	1	750	NaN	1	NaN	892.2	NaN	NaN
2	7	2	5	16	2	1	2	1800	1	1	1670.2	1672.2	NaN	NaN
2	7	2	5	17	1	NaN	1	600	NaN	1	NaN	600.2	NaN	NaN
2	7	2	5	18	2	1	2	1650	1	1	1554.2	1525.2	NaN	NaN
2	7	2	5	19	1	NaN	1	1050	NaN	1	NaN	1016.2	NaN	NaN
2	7	2	5	20	2	1	2	1800	1	1	1592.2	1593.2	NaN	NaN
2	7	2	5	21	1	NaN	1	600	NaN	1	NaN	628.2	NaN	NaN
2	7	2	5	22	2	1	2	1350	1	1	1420.2	1393.2	NaN	NaN
2	7	2	5	23	1	NaN	1	750	NaN	1	NaN	703.2	NaN	NaN
2	7	2	5	24	2	1	2	1500	1	1	1507.2	1474.2	NaN	NaN
2	7	2	5	25	1	NaN	1	600	NaN	1	NaN	602.2	NaN	NaN
2	7	2	5	26	2	1	2	1350	1	1	1411.1	1395.2	NaN	NaN
2	7	2	5	27	1	NaN	1	900	NaN	1	NaN	973.3	NaN	NaN
2	7	2	5	28	2	1	2	1200	1	1	1285.2	1266.3	NaN	NaN
2	7	2	5	29	1	NaN	1	900	NaN	1	NaN	877.3	NaN	NaN
2	7	2	5	30	2	1	2	1500	1	1	1399.2	1395.3	NaN	NaN
2	7	2	5	31	1	NaN	1	900	NaN	1	NaN	903.3	NaN	NaN
2	7	2	5	32	2	1	2	1350	1	1	1342.3	1345.2	NaN	NaN
2	7	2	5	33	1	NaN	1	450	NaN	1	NaN	484.3	NaN	NaN
2	7	2	5	34	2	1	2	1200	1	1	1371.2	1362.3	NaN	NaN
2	7	2	5	35	1	NaN	1	450	NaN	1	NaN	479.2	NaN	NaN
2	7	2	5	36	2	1	2	1650	1	1	1509.2	1497.2	NaN	NaN
2	7	2	5	37	1	NaN	1	1050	NaN	1	NaN	1114.2	NaN	NaN
2	7	2	5	38	2	1	2	1650	1	1	1491.4	1492.3	NaN	NaN
2	7	2	5	39	1	NaN	1	900	NaN	1	NaN	1031.3	NaN	NaN
2	7	2	5	40	2	1	2	1800	1	1	1652.3	1649.3	NaN	NaN
2	7	2	6	1	1	NaN	1	600	NaN	1	NaN	675.4	NaN	NaN
2	7	2	6	2	2	1	2	1350	1	1	1333.3	1322.3	NaN	NaN
2	7	2	6	3	1	NaN	1	1050	NaN	1	NaN	1156.3	NaN	NaN
2	7	2	6	4	2	1	2	1500	1	1	1406.3	1417.3	NaN	NaN
2	7	2	6	5	1	NaN	1	900	NaN	1	NaN	958.4	NaN	NaN
2	7	2	6	6	2	1	2	1350	1	1	1274.4	1280.4	NaN	NaN
2	7	2	6	7	1	NaN	1	600	NaN	1	NaN	569.4	NaN	NaN
2	7	2	6	8	2	1	2	1800	1	1	1590.4	1591.4	NaN	NaN
2	7	2	6	9	1	NaN	1	450	NaN	1	NaN	477.4	NaN	NaN
2	7	2	6	10	2	1	2	1800	1	1	1618.4	1625.4	NaN	NaN
2	7	2	6	11	1	NaN	1	1050	NaN	1	NaN	1067.4	NaN	NaN
2	7	2	6	12	2	1	2	1650	1	1	1571.4	1583.3	NaN	NaN
2	7	2	6	13	1	NaN	1	450	NaN	1	NaN	446.4	NaN	NaN
2	7	2	6	14	2	1	2	1650	1	1	1822.3	1820.4	NaN	NaN
2	7	2	6	15	1	NaN	1	450	NaN	1	NaN	321.4	NaN	NaN
2	7	2	6	16	2	1	2	1500	1	1	1551.5	1560.4	NaN	NaN
2	7	2	6	17	1	NaN	1	600	NaN	1	NaN	605.4	NaN	NaN
2	7	2	6	18	2	1	2	1200	1	1	1293.5	1297.4	NaN	NaN
2	7	2	6	19	1	NaN	1	1050	NaN	1	NaN	1013.5	NaN	NaN
2	7	2	6	20	2	1	2	1350	1	1	1255.4	1256.4	NaN	NaN
2	7	2	6	21	1	NaN	1	750	NaN	1	NaN	773.5	NaN	NaN
2	7	2	6	22	2	1	2	1800	1	1	1805.4	1822.4	NaN	NaN
2	7	2	6	23	1	NaN	1	750	NaN	1	NaN	757.4	NaN	NaN
2	7	2	6	24	2	1	2	1200	1	1	1186.4	1189.4	NaN	NaN
2	7	2	6	25	1	NaN	1	900	NaN	1	NaN	1045.4	NaN	NaN
2	7	2	6	26	2	1	2	1350	1	1	1513.4	1518.4	NaN	NaN
2	7	2	6	27	1	NaN	1	900	NaN	1	NaN	836.5	NaN	NaN
2	7	2	6	28	2	1	2	1200	1	1	1216.5	1199.5	NaN	NaN
2	7	2	6	29	1	NaN	1	750	NaN	1	NaN	826.5	NaN	NaN
2	7	2	6	30	2	1	2	1650	1	1	1649.5	1634.6	NaN	NaN
2	7	2	6	31	1	NaN	1	1050	NaN	1	NaN	1071.5	NaN	NaN
2	7	2	6	32	2	1	2	1800	1	1	1641.5	1627.5	NaN	NaN
2	7	2	6	33	1	NaN	1	750	NaN	1	NaN	810.5	NaN	NaN
2	7	2	6	34	2	1	2	1650	1	1	1657.5	1663.4	NaN	NaN
2	7	2	6	35	1	NaN	1	450	NaN	1	NaN	573.5	NaN	NaN
2	7	2	6	36	2	1	2	1500	1	1	1537.5	1580.4	NaN	NaN
2	7	2	6	37	1	NaN	1	900	NaN	1	NaN	854.5	NaN	NaN
2	7	2	6	38	2	1	2	1200	1	1	1176.5	1164.6	NaN	NaN
2	7	2	6	39	1	NaN	1	600	NaN	1	NaN	528.6	NaN	NaN
2	7	2	6	40	2	1	2	1500	1	1	1471.6	1488.5	NaN	NaN
2	7	2	7	1	1	NaN	1	600	NaN	1	NaN	697.6	NaN	NaN
2	7	2	7	2	2	1	2	1200	1	1	1214.5	1204.6	NaN	NaN
2	7	2	7	3	1	NaN	1	1050	NaN	1	NaN	1210.6	NaN	NaN
2	7	2	7	4	2	1	2	1500	1	1	1580.5	1577.6	NaN	NaN
2	7	2	7	5	1	NaN	1	600	NaN	1	NaN	627.7	NaN	NaN
2	7	2	7	6	2	1	2	1650	1	1	1444.6	1434.7	NaN	NaN
2	7	2	7	7	1	NaN	1	450	NaN	1	NaN	466.7	NaN	NaN
2	7	2	7	8	2	1	2	1650	1	1	1648.6	1641.7	NaN	NaN
2	7	2	7	9	1	NaN	1	900	NaN	1	NaN	896.7	NaN	NaN
2	7	2	7	10	2	1	2	1800	1	1	1599.7	1603.6	NaN	NaN
2	7	2	7	11	1	NaN	1	750	NaN	1	NaN	823.6	NaN	NaN
2	7	2	7	12	2	1	2	1500	1	1	1605.6	1601.6	NaN	NaN
2	7	2	7	13	1	NaN	1	450	NaN	1	NaN	493.6	NaN	NaN
2	7	2	7	14	2	1	2	1350	1	1	1409.6	1385.7	NaN	NaN
2	7	2	7	15	1	NaN	1	600	NaN	1	NaN	618.6	NaN	NaN
2	7	2	7	16	2	1	2	1350	1	1	1257.7	1256.7	NaN	NaN
2	7	2	7	17	1	NaN	1	1050	NaN	1	NaN	1058.7	NaN	NaN
2	7	2	7	18	2	1	2	1200	1	1	1271.7	1243.7	NaN	NaN
2	7	2	7	19	1	NaN	1	450	NaN	1	NaN	500.7	NaN	NaN
2	7	2	7	20	2	1	2	1650	1	1	1681.7	1687.7	NaN	NaN
2	7	2	7	21	1	NaN	1	900	NaN	1	NaN	1033.7	NaN	NaN
2	7	2	7	22	2	1	2	1200	1	1	1278.7	1272.7	NaN	NaN
2	7	2	7	23	1	NaN	1	900	NaN	1	NaN	1046.7	NaN	NaN
2	7	2	7	24	2	1	2	1800	1	1	1544.7	1548.6	NaN	NaN
2	7	2	7	25	1	NaN	1	1050	NaN	1	NaN	967.7	NaN	NaN
2	7	2	7	26	2	1	2	1800	1	1	1608.6	1597.7	NaN	NaN
2	7	2	7	27	1	NaN	1	750	NaN	1	NaN	775.8	NaN	NaN
2	7	2	7	28	2	1	2	1800	1	1	1577.7	1558.8	NaN	NaN
2	7	2	7	29	1	NaN	1	750	NaN	1	NaN	719.8	NaN	NaN
2	7	2	7	30	2	1	2	1200	1	1	1366.7	1361.8	NaN	NaN
2	7	2	7	31	1	NaN	1	600	NaN	1	NaN	609.7	NaN	NaN
2	7	2	7	32	2	1	2	1500	1	1	1532.7	1478.7	NaN	NaN
2	7	2	7	33	1	NaN	1	450	NaN	1	NaN	553.7	NaN	NaN
2	7	2	7	34	2	1	2	1500	1	1	1506.7	1512.7	NaN	NaN
2	7	2	7	35	1	NaN	1	750	NaN	1	NaN	789.7	NaN	NaN
2	7	2	7	36	2	1	2	1350	1	1	1333.7	1345.7	NaN	NaN
2	7	2	7	37	1	NaN	1	1050	NaN	1	NaN	1054.7	NaN	NaN
2	7	2	7	38	2	1	2	1650	1	1	1595.8	1597.7	NaN	NaN
2	7	2	7	39	1	NaN	1	900	NaN	1	NaN	1045.8	NaN	NaN
2	7	2	7	40	2	1	2	1350	1	1	1524.8	1526.8	NaN	NaN
2	7	2	8	1	1	NaN	1	900	NaN	1	NaN	919.9	NaN	NaN
2	7	2	8	2	2	1	2	1200	1	1	1360.8	1355.8	NaN	NaN
2	7	2	8	3	1	NaN	1	900	NaN	1	NaN	910.8	NaN	NaN
2	7	2	8	4	2	1	2	1350	1	1	1239.9	1184.9	NaN	NaN
2	7	2	8	5	1	NaN	1	450	NaN	1	NaN	482.9	NaN	NaN
2	7	2	8	6	2	1	2	1200	1	1	1199.9	1209.9	NaN	NaN
2	7	2	8	7	1	NaN	1	450	NaN	1	NaN	497.9	NaN	NaN
2	7	2	8	8	2	1	2	1350	1	1	1450.9	1454.8	NaN	NaN
2	7	2	8	9	1	NaN	1	750	NaN	1	NaN	798.9	NaN	NaN
2	7	2	8	10	2	1	2	1500	1	1	1429.9	1440.8	NaN	NaN
2	7	2	8	11	1	NaN	1	600	NaN	1	NaN	599.9	NaN	NaN
2	7	2	8	12	2	1	2	1650	1	1	1370.9	1372.8	NaN	NaN
2	7	2	8	13	1	NaN	1	750	NaN	1	NaN	774.9	NaN	NaN
2	7	2	8	14	2	1	2	1650	1	1	1455.9	1485.8	NaN	NaN
2	7	2	8	15	1	NaN	1	750	NaN	1	NaN	734.9	NaN	NaN
2	7	2	8	16	2	1	2	1650	1	1	1424	1429.9	NaN	NaN
2	7	2	8	17	1	NaN	1	900	NaN	1	NaN	1039	NaN	NaN
2	7	2	8	18	2	1	2	1200	1	1	1260.9	1260	NaN	NaN
2	7	2	8	19	1	NaN	1	750	NaN	1	NaN	705	NaN	NaN
2	7	2	8	20	2	1	2	1500	1	1	1458.9	1456	NaN	NaN
2	7	2	8	21	1	NaN	1	1050	NaN	1	NaN	1162	NaN	NaN
2	7	2	8	22	2	1	2	1350	1	1	1285.9	1271.9	NaN	NaN
2	7	2	8	23	1	NaN	1	600	NaN	1	NaN	601.9	NaN	NaN
2	7	2	8	24	2	1	2	1800	1	1	1505.9	1506.9	NaN	NaN
2	7	2	8	25	1	NaN	1	450	NaN	1	NaN	464.9	NaN	NaN
2	7	2	8	26	2	1	2	1500	1	1	1488.9	1487.9	NaN	NaN
2	7	2	8	27	1	NaN	1	1050	NaN	1	NaN	1047	NaN	NaN
2	7	2	8	28	2	1	2	1650	1	1	1565	1567	NaN	NaN
2	7	2	8	29	1	NaN	1	600	NaN	1	NaN	604	NaN	NaN
2	7	2	8	30	2	1	2	1800	1	1	1675	1663	NaN	NaN
2	7	2	8	31	1	NaN	1	1050	NaN	1	NaN	1173	NaN	NaN
2	7	2	8	32	2	1	2	1350	1	1	1357	1345	NaN	NaN
2	7	2	8	33	1	NaN	1	600	NaN	1	NaN	571	NaN	NaN
2	7	2	8	34	2	1	2	1800	1	1	1578.9	1537	NaN	NaN
2	7	2	8	35	1	NaN	1	1050	NaN	1	NaN	1054	NaN	NaN
2	7	2	8	36	2	1	2	1500	1	1	1449	1451.9	NaN	NaN
2	7	2	8	37	1	NaN	1	450	NaN	1	NaN	538	NaN	NaN
2	7	2	8	38	2	1	2	1200	1	1	1255.1	1258	NaN	NaN
2	7	2	8	39	1	NaN	1	900	NaN	1	NaN	845.1	NaN	NaN
2	7	2	8	40	2	1	2	1800	1	1	1720	1704.1	NaN	NaN
2	7	2	9	1	1	NaN	1	1050	NaN	1	NaN	1159.3	NaN	NaN
2	7	2	9	2	2	1	2	1200	1	1	1209.3	1205.3	NaN	NaN
2	7	2	9	3	1	NaN	1	600	NaN	1	NaN	637.3	NaN	NaN
2	7	2	9	4	2	1	2	1350	1	1	1418.4	1414.4	NaN	NaN
2	7	2	9	5	1	NaN	1	1050	NaN	1	NaN	1073.4	NaN	NaN
2	7	2	9	6	2	1	2	1800	1	1	1710.3	1701.4	NaN	NaN
2	7	2	9	7	1	NaN	1	900	NaN	1	NaN	953.4	NaN	NaN
2	7	2	9	8	2	1	2	1500	1	1	1356.3	1344.4	NaN	NaN
2	7	2	9	9	1	NaN	1	450	NaN	1	NaN	490.4	NaN	NaN
2	7	2	9	10	2	1	2	1200	1	1	1259.3	1257.4	NaN	NaN
2	7	2	9	11	1	NaN	1	750	NaN	1	NaN	782.4	NaN	NaN
2	7	2	9	12	2	1	2	1800	1	1	1637.3	1629.4	NaN	NaN
2	7	2	9	13	1	NaN	1	450	NaN	1	NaN	533.4	NaN	NaN
2	7	2	9	14	2	1	2	1800	1	1	1701.3	1704.3	NaN	NaN
2	7	2	9	15	1	NaN	1	900	NaN	1	NaN	860.4	NaN	NaN
2	7	2	9	16	2	1	2	1500	1	1	1430.4	1415.4	NaN	NaN
2	7	2	9	17	1	NaN	1	1050	NaN	1	NaN	1032.4	NaN	NaN
2	7	2	9	18	2	1	2	1500	1	1	1520.4	1504.4	NaN	NaN
2	7	2	9	19	1	NaN	1	900	NaN	1	NaN	1022.4	NaN	NaN
2	7	2	9	20	2	1	2	1650	1	1	1678.4	1635.4	NaN	NaN
2	7	2	9	21	1	NaN	1	450	NaN	1	NaN	493.4	NaN	NaN
2	7	2	9	22	2	1	2	1800	1	1	1566.4	1562.4	NaN	NaN
2	7	2	9	23	1	NaN	1	750	NaN	1	NaN	806.4	NaN	NaN
2	7	2	9	24	2	1	2	1200	1	1	1296.4	1288.4	NaN	NaN
2	7	2	9	25	1	NaN	1	600	NaN	1	NaN	637.5	NaN	NaN
2	7	2	9	26	2	1	2	1350	1	1	1349.4	1334.4	NaN	NaN
2	7	2	9	27	1	NaN	1	600	NaN	1	NaN	577.5	NaN	NaN
2	7	2	9	28	2	1	2	1500	1	1	1355.4	1332.5	NaN	NaN
2	7	2	9	29	1	NaN	1	1050	NaN	1	NaN	1084.5	NaN	NaN
2	7	2	9	30	2	1	2	1350	1	1	1411.4	1389.5	NaN	NaN
2	7	2	9	31	1	NaN	1	450	NaN	1	NaN	394.5	NaN	NaN
2	7	2	9	32	2	1	2	1650	1	1	1679.5	1680.4	NaN	NaN
2	7	2	9	33	1	NaN	1	600	NaN	1	NaN	653.5	NaN	NaN
2	7	2	9	34	2	1	2	1650	1	1	1432.4	1426.4	NaN	NaN
2	7	2	9	35	1	NaN	1	900	NaN	1	NaN	1024.4	NaN	NaN
2	7	2	9	36	2	1	2	1350	1	1	1401.4	1396.4	NaN	NaN
2	7	2	9	37	1	NaN	1	750	NaN	1	NaN	670.4	NaN	NaN
2	7	2	9	38	2	1	2	1650	1	1	1563.5	1558.5	NaN	NaN
2	7	2	9	39	1	NaN	1	750	NaN	1	NaN	789.5	NaN	NaN
2	7	2	9	40	2	1	2	1200	1	1	1280.5	1242.5	NaN	NaN
2	7	2	10	1	1	NaN	1	450	NaN	1	NaN	494.6	NaN	NaN
2	7	2	10	2	2	1	2	1500	1	1	1465.5	1471.5	NaN	NaN
2	7	2	10	3	1	NaN	1	600	NaN	1	NaN	605.5	NaN	NaN
2	7	2	10	4	2	1	2	1350	1	1	1413.5	1399.6	NaN	NaN
2	7	2	10	5	1	NaN	1	600	NaN	1	NaN	579.6	NaN	NaN
2	7	2	10	6	2	1	2	1200	1	1	1273.6	1270.6	NaN	NaN
2	7	2	10	7	1	NaN	1	900	NaN	1	NaN	836.6	NaN	NaN
2	7	2	10	8	2	1	2	1650	1	1	1400.7	1379.6	NaN	NaN
2	7	2	10	9	1	NaN	1	450	NaN	1	NaN	425.6	NaN	NaN
2	7	2	10	10	2	1	2	1350	1	1	1363.6	1339.6	NaN	NaN
2	7	2	10	11	1	NaN	1	450	NaN	1	NaN	447.6	NaN	NaN
2	7	2	10	12	2	1	2	1200	1	1	1253.6	1239.6	NaN	NaN
2	7	2	10	13	1	NaN	1	600	NaN	1	NaN	649.6	NaN	NaN
2	7	2	10	14	2	1	2	1350	1	1	1204.6	1201.6	NaN	NaN
2	7	2	10	15	1	NaN	1	900	NaN	1	NaN	972.6	NaN	NaN
2	7	2	10	16	2	1	2	1200	1	1	1206.6	1193.6	NaN	NaN
2	7	2	10	17	1	NaN	1	750	NaN	1	NaN	877.7	NaN	NaN
2	7	2	10	18	2	1	2	1800	1	1	1639.6	1635.7	NaN	NaN
2	7	2	10	19	1	NaN	1	750	NaN	1	NaN	719.7	NaN	NaN
2	7	2	10	20	2	1	2	1800	1	1	1642.6	1621.7	NaN	NaN
2	7	2	10	21	1	NaN	1	900	NaN	1	NaN	1000.6	NaN	NaN
2	7	2	10	22	2	1	2	1350	1	1	1259.6	1233.7	NaN	NaN
2	7	2	10	23	1	NaN	1	1050	NaN	1	NaN	1073.7	NaN	NaN
2	7	2	10	24	2	1	2	1650	1	1	1612.6	1550.7	NaN	NaN
2	7	2	10	25	1	NaN	1	900	NaN	1	NaN	902.6	NaN	NaN
2	7	2	10	26	2	1	2	1500	1	1	1390.6	1363.6	NaN	NaN
2	7	2	10	27	1	NaN	1	1050	NaN	1	NaN	1105.7	NaN	NaN
2	7	2	10	28	2	1	2	1650	1	1	1786.7	1765.7	NaN	NaN
2	7	2	10	29	1	NaN	1	750	NaN	1	NaN	713.7	NaN	NaN
2	7	2	10	30	2	1	2	1500	1	1	1382.7	1365.7	NaN	NaN
2	7	2	10	31	1	NaN	1	1050	NaN	1	NaN	1073.7	NaN	NaN
2	7	2	10	32	2	1	2	1650	1	1	1607.6	1595.7	NaN	NaN
2	7	2	10	33	1	NaN	1	600	NaN	1	NaN	598.8	NaN	NaN
2	7	2	10	34	2	1	2	1200	1	1	1372.7	1356.7	NaN	NaN
2	7	2	10	35	1	NaN	1	1050	NaN	1	NaN	1005.7	NaN	NaN
2	7	2	10	36	2	1	2	1800	1	1	1576.6	1559.7	NaN	NaN
2	7	2	10	37	1	NaN	1	450	NaN	1	NaN	483.7	NaN	NaN
2	7	2	10	38	2	1	2	1500	1	1	1468.8	1444.8	NaN	NaN
2	7	2	10	39	1	NaN	1	750	NaN	1	NaN	723.8	NaN	NaN
2	7	2	10	40	2	1	2	1800	1	1	1654.8	1622.8	NaN	NaN
2	7	2	11	1	1	NaN	1	600	NaN	1	NaN	674.8	NaN	NaN
2	7	2	11	2	2	1	2	1200	1	1	1192.8	1181.8	NaN	NaN
2	7	2	11	3	1	NaN	1	600	NaN	1	NaN	639.9	NaN	NaN
2	7	2	11	4	2	1	2	1800	1	1	1533.8	1530.9	NaN	NaN
2	7	2	11	5	1	NaN	1	1050	NaN	1	NaN	1103.9	NaN	NaN
2	7	2	11	6	2	1	2	1800	1	1	1572.9	1590.9	NaN	NaN
2	7	2	11	7	1	NaN	1	900	NaN	1	NaN	977.9	NaN	NaN
2	7	2	11	8	2	1	2	1800	1	1	1678.8	1672.9	NaN	NaN
2	7	2	11	9	1	NaN	1	750	NaN	1	NaN	741.9	NaN	NaN
2	7	2	11	10	2	1	2	1200	1	1	1254.9	1255.8	NaN	NaN
2	7	2	11	11	1	NaN	1	750	NaN	1	NaN	806.9	NaN	NaN
2	7	2	11	12	2	1	2	1650	1	1	1499.8	1493.9	NaN	NaN
2	7	2	11	13	1	NaN	1	600	NaN	1	NaN	634.9	NaN	NaN
2	7	2	11	14	2	1	2	1650	1	1	1414.8	1406.9	NaN	NaN
2	7	2	11	15	1	NaN	1	450	NaN	1	NaN	550.9	NaN	NaN
2	7	2	11	16	2	1	2	1500	1	1	1486.9	1470.9	NaN	NaN
2	7	2	11	17	1	NaN	1	750	NaN	1	NaN	677	NaN	NaN
2	7	2	11	18	2	1	2	1350	1	1	1294.9	1267.9	NaN	NaN
2	7	2	11	19	1	NaN	1	900	NaN	1	NaN	927.9	NaN	NaN
2	7	2	11	20	2	1	2	1650	1	1	1577.9	1578.9	NaN	NaN
2	7	2	11	21	1	NaN	1	900	NaN	1	NaN	1018.9	NaN	NaN
2	7	2	11	22	2	1	2	1500	1	1	1592.9	1570.9	NaN	NaN
2	7	2	11	23	1	NaN	1	1050	NaN	1	NaN	1088.9	NaN	NaN
2	7	2	11	24	2	1	2	1200	1	1	1154.9	1121.9	NaN	NaN
2	7	2	11	25	1	NaN	1	750	NaN	1	NaN	690.9	NaN	NaN
2	7	2	11	26	2	1	2	1350	1	1	1338.9	1300	NaN	NaN
2	7	2	11	27	1	NaN	1	450	NaN	1	NaN	464.9	NaN	NaN
2	7	2	11	28	2	1	2	1500	1	1	1513.9	1487	NaN	NaN
2	7	2	11	29	1	NaN	1	900	NaN	1	NaN	876	NaN	NaN
2	7	2	11	30	2	1	2	1650	1	1	1463.9	1455	NaN	NaN
2	7	2	11	31	1	NaN	1	1050	NaN	1	NaN	1063	NaN	NaN
2	7	2	11	32	2	1	2	1350	1	1	1486.9	1472	NaN	NaN
2	7	2	11	33	1	NaN	1	1050	NaN	1	NaN	1039.9	NaN	NaN
2	7	2	11	34	2	1	2	1800	1	1	1673.9	1667	NaN	NaN
2	7	2	11	35	1	NaN	1	450	NaN	1	NaN	454	NaN	NaN
2	7	2	11	36	2	1	2	1500	1	1	1454.9	1392	NaN	NaN
2	7	2	11	37	1	NaN	1	600	NaN	1	NaN	564	NaN	NaN
2	7	2	11	38	2	1	2	1350	1	1	1457	1438	NaN	NaN
2	7	2	11	39	1	NaN	1	450	NaN	1	NaN	402.1	NaN	NaN
2	7	2	11	40	2	1	2	1200	1	1	1348	1335	NaN	NaN
2	7	2	12	1	1	NaN	1	900	NaN	1	NaN	929	NaN	NaN
2	7	2	12	2	2	1	2	1800	1	1	1550.1	1573	NaN	NaN
2	7	2	12	3	1	NaN	1	1050	NaN	1	NaN	1102.1	NaN	NaN
2	7	2	12	4	2	1	2	1200	1	1	1266	1237.1	NaN	NaN
2	7	2	12	5	1	NaN	1	600	NaN	1	NaN	604.2	NaN	NaN
2	7	2	12	6	2	1	2	1350	1	1	1381.1	1372.1	NaN	NaN
2	7	2	12	7	1	NaN	1	750	NaN	1	NaN	682.1	NaN	NaN
2	7	2	12	8	2	1	2	1800	1	1	1551.1	1526.1	NaN	NaN
2	7	2	12	9	1	NaN	1	450	NaN	1	NaN	477.1	NaN	NaN
2	7	2	12	10	2	1	2	1350	1	1	1498.1	1480.1	NaN	NaN
2	7	2	12	11	1	NaN	1	450	NaN	1	NaN	487.1	NaN	NaN
2	7	2	12	12	2	1	2	1650	1	1	1468.1	1455.1	NaN	NaN
2	7	2	12	13	1	NaN	1	450	NaN	1	NaN	478.1	NaN	NaN
2	7	2	12	14	2	1	2	1200	1	1	1398.1	1392.1	NaN	NaN
2	7	2	12	15	1	NaN	1	450	NaN	1	NaN	465.1	NaN	NaN
2	7	2	12	16	2	1	2	1200	1	1	1198.1	1176.1	NaN	NaN
2	7	2	12	17	1	NaN	1	1050	NaN	1	NaN	1064.2	NaN	NaN
2	7	2	12	18	2	1	2	1650	1	1	1579.2	1563.2	NaN	NaN
2	7	2	12	19	1	NaN	1	750	NaN	1	NaN	834.2	NaN	NaN
2	7	2	12	20	2	1	2	1650	1	1	1571.1	1532.2	NaN	NaN
2	7	2	12	21	1	NaN	1	600	NaN	1	NaN	621.2	NaN	NaN
2	7	2	12	22	2	1	2	1350	1	1	1416.1	1394.2	NaN	NaN
2	7	2	12	23	1	NaN	1	600	NaN	1	NaN	578.2	NaN	NaN
2	7	2	12	24	2	1	2	1500	1	1	1521.1	1443.2	NaN	NaN
2	7	2	12	25	1	NaN	1	750	NaN	1	NaN	723.2	NaN	NaN
2	7	2	12	26	2	1	2	1650	1	1	1690.1	1651.2	NaN	NaN
2	7	2	12	27	1	NaN	1	900	NaN	1	NaN	942.3	NaN	NaN
2	7	2	12	28	2	1	2	1500	1	1	1598.2	1565.2	NaN	NaN
2	7	2	12	29	1	NaN	1	1050	NaN	1	NaN	1115.2	NaN	NaN
2	7	2	12	30	2	1	2	1350	1	1	1381.2	1370.2	NaN	NaN
2	7	2	12	31	1	NaN	1	900	NaN	1	NaN	1023.2	NaN	NaN
2	7	2	12	32	2	1	2	1500	1	1	1432.2	1403.2	NaN	NaN
2	7	2	12	33	1	NaN	1	1050	NaN	1	NaN	1097.2	NaN	NaN
2	7	2	12	34	2	1	2	1200	1	1	1261.2	1246.2	NaN	NaN
2	7	2	12	35	1	NaN	1	600	NaN	1	NaN	631.2	NaN	NaN
2	7	2	12	36	2	1	2	1500	1	1	1463.2	1450.2	NaN	NaN
2	7	2	12	37	1	NaN	1	750	NaN	1	NaN	664.2	NaN	NaN
2	7	2	12	38	2	1	2	1800	1	1	1584.2	1578.3	NaN	NaN
2	7	2	12	39	1	NaN	1	900	NaN	1	NaN	1065.3	NaN	NaN
2	7	2	12	40	2	1	2	1800	1	1	1579.2	1573.3	NaN	NaN
2	7	2	13	1	1	NaN	1	900	NaN	1	NaN	996.5	NaN	NaN
2	7	2	13	2	2	1	2	1200	1	1	1274.5	1261.5	NaN	NaN
2	7	2	13	3	1	NaN	1	1050	NaN	1	NaN	1055.5	NaN	NaN
2	7	2	13	4	2	1	2	1350	1	1	1390.6	1391.6	NaN	NaN
2	7	2	13	5	1	NaN	1	1050	NaN	1	NaN	988.6	NaN	NaN
2	7	2	13	6	2	1	2	1350	1	1	1290.5	1285.6	NaN	NaN
2	7	2	13	7	1	NaN	1	750	NaN	1	NaN	847.6	NaN	NaN
2	7	2	13	8	2	1	2	1350	1	1	1413.6	1411.6	NaN	NaN
2	7	2	13	9	1	NaN	1	600	NaN	1	NaN	564.6	NaN	NaN
2	7	2	13	10	2	1	2	1200	1	1	1221.6	1222.6	NaN	NaN
2	7	2	13	11	1	NaN	1	900	NaN	1	NaN	944.6	NaN	NaN
2	7	2	13	12	2	1	2	1500	1	1	1439.5	1403.6	NaN	NaN
2	7	2	13	13	1	NaN	1	600	NaN	1	NaN	597.6	NaN	NaN
2	7	2	13	14	2	1	2	1500	1	1	1395.5	1363.6	NaN	NaN
2	7	2	13	15	1	NaN	1	750	NaN	1	NaN	700.6	NaN	NaN
2	7	2	13	16	2	1	2	1800	1	1	1485.6	1441.7	NaN	NaN
2	7	2	13	17	1	NaN	1	450	NaN	1	NaN	496.7	NaN	NaN
2	7	2	13	18	2	1	2	1200	1	1	1396.6	1379.7	NaN	NaN
2	7	2	13	19	1	NaN	1	600	NaN	1	NaN	666.7	NaN	NaN
2	7	2	13	20	2	1	2	1650	1	1	1511.6	1513.6	NaN	NaN
2	7	2	13	21	1	NaN	1	450	NaN	1	NaN	452.6	NaN	NaN
2	7	2	13	22	2	1	2	1650	1	1	1429.6	1404.6	NaN	NaN
2	7	2	13	23	1	NaN	1	1050	NaN	1	NaN	1104.6	NaN	NaN
2	7	2	13	24	2	1	2	1350	1	1	1313.6	1296.6	NaN	NaN
2	7	2	13	25	1	NaN	1	900	NaN	1	NaN	954.6	NaN	NaN
2	7	2	13	26	2	1	2	1800	1	1	1654.6	1680.6	NaN	NaN
2	7	2	13	27	1	NaN	1	450	NaN	1	NaN	477.7	NaN	NaN
2	7	2	13	28	2	1	2	1650	1	1	1446.7	1429.7	NaN	NaN
2	7	2	13	29	1	NaN	1	900	NaN	1	NaN	938.7	NaN	NaN
2	7	2	13	30	2	1	2	1650	1	1	1572.7	1552.7	NaN	NaN
2	7	2	13	31	1	NaN	1	750	NaN	1	NaN	740.7	NaN	NaN
2	7	2	13	32	2	1	2	1500	1	1	1571.6	1559.7	NaN	NaN
2	7	2	13	33	1	NaN	1	750	NaN	1	NaN	657.7	NaN	NaN
2	7	2	13	34	2	1	2	1500	1	1	1433.7	1415.7	NaN	NaN
2	7	2	13	35	1	NaN	1	450	NaN	1	NaN	493.7	NaN	NaN
2	7	2	13	36	2	1	2	1800	1	1	1705.6	1673.7	NaN	NaN
2	7	2	13	37	1	NaN	1	600	NaN	1	NaN	667.7	NaN	NaN
2	7	2	13	38	2	1	2	1800	1	1	1902.7	1864.8	NaN	NaN
2	7	2	13	39	1	NaN	1	1050	NaN	1	NaN	1047.8	NaN	NaN
2	7	2	13	40	2	1	2	1200	1	1	1309.7	1271.7	NaN	NaN
2	7	2	14	1	1	NaN	1	1050	NaN	1	NaN	1142.8	NaN	NaN
2	7	2	14	2	2	1	2	1350	1	1	1283.8	1221.8	NaN	NaN
2	7	2	14	3	1	NaN	1	900	NaN	1	NaN	925.8	NaN	NaN
2	7	2	14	4	2	1	2	1350	1	1	1282.8	1269.9	NaN	NaN
2	7	2	14	5	1	NaN	1	750	NaN	1	NaN	748.9	NaN	NaN
2	7	2	14	6	2	1	2	1650	1	1	1514.8	1493.8	NaN	NaN
2	7	2	14	7	1	NaN	1	450	NaN	1	NaN	494.8	NaN	NaN
2	7	2	14	8	2	1	2	1200	1	1	1267.9	1276.8	NaN	NaN
2	7	2	14	9	1	NaN	1	600	NaN	1	NaN	608.9	NaN	NaN
2	7	2	14	10	2	1	2	1650	1	1	1533.8	1517.9	NaN	NaN
2	7	2	14	11	1	NaN	1	1050	NaN	1	NaN	1084.9	NaN	NaN
2	7	2	14	12	2	1	2	1350	1	1	1419.8	1421.8	NaN	NaN
2	7	2	14	13	1	NaN	1	750	NaN	1	NaN	731.8	NaN	NaN
2	7	2	14	14	2	1	2	1500	1	1	1630.8	1629.8	NaN	NaN
2	7	2	14	15	1	NaN	1	450	NaN	1	NaN	456.8	NaN	NaN
2	7	2	14	16	2	1	2	1650	1	1	1389.9	1382.9	NaN	NaN
2	7	2	14	17	1	NaN	1	1050	NaN	1	NaN	1019.9	NaN	NaN
2	7	2	14	18	2	1	2	1800	1	1	1629.9	1628.9	NaN	NaN
2	7	2	14	19	1	NaN	1	600	NaN	1	NaN	608.9	NaN	NaN
2	7	2	14	20	2	1	2	1350	1	1	1278.9	1277.9	NaN	NaN
2	7	2	14	21	1	NaN	1	900	NaN	1	NaN	926.9	NaN	NaN
2	7	2	14	22	2	1	2	1200	1	1	1176.8	1169.9	NaN	NaN
2	7	2	14	23	1	NaN	1	600	NaN	1	NaN	619.9	NaN	NaN
2	7	2	14	24	2	1	2	1200	1	1	1187.8	1174.9	NaN	NaN
2	7	2	14	25	1	NaN	1	450	NaN	1	NaN	485.9	NaN	NaN
2	7	2	14	26	2	1	2	1500	1	1	1499.8	1487.9	NaN	NaN
2	7	2	14	27	1	NaN	1	900	NaN	1	NaN	933	NaN	NaN
2	7	2	14	28	2	1	2	1500	1	1	1334	1339.9	NaN	NaN
2	7	2	14	29	1	NaN	1	900	NaN	1	NaN	970	NaN	NaN
2	7	2	14	30	2	1	2	1800	1	1	1614.9	1605	NaN	NaN
2	7	2	14	31	1	NaN	1	750	NaN	1	NaN	732	NaN	NaN
2	7	2	14	32	2	1	2	1200	1	1	1350.9	1347	NaN	NaN
2	7	2	14	33	1	NaN	1	600	NaN	1	NaN	541.9	NaN	NaN
2	7	2	14	34	2	1	2	1800	1	1	1571.9	1570.9	NaN	NaN
2	7	2	14	35	1	NaN	1	450	NaN	1	NaN	512.9	NaN	NaN
2	7	2	14	36	2	1	2	1500	1	1	1558.9	1541.9	NaN	NaN
2	7	2	14	37	1	NaN	1	750	NaN	1	NaN	626.9	NaN	NaN
2	7	2	14	38	2	1	2	1650	1	1	1478.9	1471	NaN	NaN
2	7	2	14	39	1	NaN	1	1050	NaN	1	NaN	1053	NaN	NaN
2	7	2	14	40	2	1	2	1800	1	1	1761	1761.9	NaN	NaN
2	7	2	15	1	1	NaN	1	600	NaN	1	NaN	638	NaN	NaN
2	7	2	15	2	2	1	2	1800	1	1	1511	1510	NaN	NaN
2	7	2	15	3	1	NaN	1	900	NaN	1	NaN	914	NaN	NaN
2	7	2	15	4	2	1	2	1200	1	1	1197	1203	NaN	NaN
2	7	2	15	5	1	NaN	1	1050	NaN	1	NaN	1038.1	NaN	NaN
2	7	2	15	6	2	1	2	1350	1	1	1372.1	1375.1	NaN	NaN
2	7	2	15	7	1	NaN	1	1050	NaN	1	NaN	997.1	NaN	NaN
2	7	2	15	8	2	1	2	1500	1	1	1465.1	1481	NaN	NaN
2	7	2	15	9	1	NaN	1	450	NaN	1	NaN	496.1	NaN	NaN
2	7	2	15	10	2	1	2	1500	1	1	1472	1464.1	NaN	NaN
2	7	2	15	11	1	NaN	1	750	NaN	1	NaN	681.1	NaN	NaN
2	7	2	15	12	2	1	2	1800	1	1	1670	1663.1	NaN	NaN
2	7	2	15	13	1	NaN	1	450	NaN	1	NaN	463.1	NaN	NaN
2	7	2	15	14	2	1	2	1650	1	1	1621	1618	NaN	NaN
2	7	2	15	15	1	NaN	1	900	NaN	1	NaN	989.2	NaN	NaN
2	7	2	15	16	2	1	2	1200	1	1	1237.1	1214.2	NaN	NaN
2	7	2	15	17	1	NaN	1	600	NaN	1	NaN	525.2	NaN	NaN
2	7	2	15	18	2	1	2	1650	1	1	1385.1	1368.1	NaN	NaN
2	7	2	15	19	1	NaN	1	900	NaN	1	NaN	933.1	NaN	NaN
2	7	2	15	20	2	1	2	1200	1	1	1224.1	1212.1	NaN	NaN
2	7	2	15	21	1	NaN	1	450	NaN	1	NaN	486.1	NaN	NaN
2	7	2	15	22	2	1	2	1800	1	1	1707.1	1691.1	NaN	NaN
2	7	2	15	23	1	NaN	1	1050	NaN	1	NaN	1016.1	NaN	NaN
2	7	2	15	24	2	1	2	1800	1	1	1649.1	1653.1	NaN	NaN
2	7	2	15	25	1	NaN	1	600	NaN	1	NaN	589.1	NaN	NaN
2	7	2	15	26	2	1	2	1500	1	1	1531.2	1498.2	NaN	NaN
2	7	2	15	27	1	NaN	1	1050	NaN	1	NaN	1025.2	NaN	NaN
2	7	2	15	28	2	1	2	1350	1	1	1325.2	1321.2	NaN	NaN
2	7	2	15	29	1	NaN	1	750	NaN	1	NaN	755.2	NaN	NaN
2	7	2	15	30	2	1	2	1350	1	1	1218.2	1189.2	NaN	NaN
2	7	2	15	31	1	NaN	1	900	NaN	1	NaN	1066.2	NaN	NaN
2	7	2	15	32	2	1	2	1650	1	1	1560.1	1534.2	NaN	NaN
2	7	2	15	33	1	NaN	1	750	NaN	1	NaN	748.2	NaN	NaN
2	7	2	15	34	2	1	2	1500	1	1	1470.1	1467.2	NaN	NaN
2	7	2	15	35	1	NaN	1	450	NaN	1	NaN	478.2	NaN	NaN
2	7	2	15	36	2	1	2	1350	1	1	1507.1	1502.1	NaN	NaN
2	7	2	15	37	1	NaN	1	750	NaN	1	NaN	747.1	NaN	NaN
2	7	2	15	38	2	1	2	1200	1	1	1201.2	1184.2	NaN	NaN
2	7	2	15	39	1	NaN	1	600	NaN	1	NaN	544.2	NaN	NaN
2	7	2	15	40	2	1	2	1650	1	1	1481.2	1455.2	NaN	NaN
2	7	2	16	1	1	NaN	1	450	NaN	1	NaN	475.3	NaN	NaN
2	7	2	16	2	2	1	2	1650	1	1	1383.2	1381.2	NaN	NaN
2	7	2	16	3	1	NaN	1	1050	NaN	1	NaN	1030.3	NaN	NaN
2	7	2	16	4	2	1	2	1200	1	1	1229.2	1219.3	NaN	NaN
2	7	2	16	5	1	NaN	1	1050	NaN	1	NaN	1069.4	NaN	NaN
2	7	2	16	6	2	1	2	1200	1	1	1306.3	1282.4	NaN	NaN
2	7	2	16	7	1	NaN	1	900	NaN	1	NaN	981.4	NaN	NaN
2	7	2	16	8	2	1	2	1500	1	1	1516.3	1491.3	NaN	NaN
2	7	2	16	9	1	NaN	1	600	NaN	1	NaN	575.3	NaN	NaN
2	7	2	16	10	2	1	2	1800	1	1	1580.3	1585.3	NaN	NaN
2	7	2	16	11	1	NaN	1	900	NaN	1	NaN	971.3	NaN	NaN
2	7	2	16	12	2	1	2	1200	1	1	1351.3	1341.4	NaN	NaN
2	7	2	16	13	1	NaN	1	1050	NaN	1	NaN	1043.3	NaN	NaN
2	7	2	16	14	2	1	2	1350	1	1	1259.3	1256.3	NaN	NaN
2	7	2	16	15	1	NaN	1	600	NaN	1	NaN	556.3	NaN	NaN
2	7	2	16	16	2	1	2	1350	1	1	1317.4	1286.4	NaN	NaN
2	7	2	16	17	1	NaN	1	600	NaN	1	NaN	591.5	NaN	NaN
2	7	2	16	18	2	1	2	1500	1	1	1461.4	1463.4	NaN	NaN
2	7	2	16	19	1	NaN	1	900	NaN	1	NaN	986.4	NaN	NaN
2	7	2	16	20	2	1	2	1800	1	1	1579.4	1593.3	NaN	NaN
2	7	2	16	21	1	NaN	1	750	NaN	1	NaN	788.4	NaN	NaN
2	7	2	16	22	2	1	2	1200	1	1	1303.3	1274.4	NaN	NaN
2	7	2	16	23	1	NaN	1	1050	NaN	1	NaN	1051.4	NaN	NaN
2	7	2	16	24	2	1	2	1800	1	1	1542.3	1527.4	NaN	NaN
2	7	2	16	25	1	NaN	1	450	NaN	1	NaN	519.4	NaN	NaN
2	7	2	16	26	2	1	2	1500	1	1	1449.3	1441.3	NaN	NaN
2	7	2	16	27	1	NaN	1	450	NaN	1	NaN	436.4	NaN	NaN
2	7	2	16	28	2	1	2	1650	1	1	1507.4	1483.4	NaN	NaN
2	7	2	16	29	1	NaN	1	450	NaN	1	NaN	451.5	NaN	NaN
2	7	2	16	30	2	1	2	1350	1	1	1403.4	1403.4	NaN	NaN
2	7	2	16	31	1	NaN	1	600	NaN	1	NaN	554.4	NaN	NaN
2	7	2	16	32	2	1	2	1650	1	1	1590.4	1576.4	NaN	NaN
2	7	2	16	33	1	NaN	1	900	NaN	1	NaN	849.4	NaN	NaN
2	7	2	16	34	2	1	2	1350	1	1	1258.4	1248.4	NaN	NaN
2	7	2	16	35	1	NaN	1	750	NaN	1	NaN	804.4	NaN	NaN
2	7	2	16	36	2	1	2	1800	1	1	1504.4	1496.4	NaN	NaN
2	7	2	16	37	1	NaN	1	750	NaN	1	NaN	798.4	NaN	NaN
2	7	2	16	38	2	1	2	1650	1	1	1456.4	1439.5	NaN	NaN
2	7	2	16	39	1	NaN	1	750	NaN	1	NaN	826.5	NaN	NaN
2	7	2	16	40	2	1	2	1500	1	1	1459.4	1433.5	NaN	NaN

## Sheet: 8
									response		TR		extra response
experiment	participant	handedness (1: left, 2: right)	session	trial/session	stim (1: green, 2: orange)	CMR	prior (1: short, 2: long)	TS	L	R	L	R	L	R
2	8	2	1	1	1	NaN	1	750	NaN	1	NaN	754.2	NaN	NaN
2	8	2	1	2	2	1	2	1800	1	1	1439.1	1427.2	NaN	NaN
2	8	2	1	3	1	NaN	1	1050	NaN	1	NaN	989.2	NaN	NaN
2	8	2	1	4	2	1	2	1200	1	1	1067.1	1051.2	NaN	NaN
2	8	2	1	5	1	NaN	1	900	NaN	1	NaN	916.2	NaN	NaN
2	8	2	1	6	2	1	2	1650	1	1	1377.2	1358.2	NaN	NaN
2	8	2	1	7	1	NaN	1	450	NaN	1	NaN	475.2	NaN	NaN
2	8	2	1	8	2	1	2	1500	1	1	1184.2	1166.2	NaN	NaN
2	8	2	1	9	1	NaN	1	600	NaN	1	NaN	559.2	NaN	NaN
2	8	2	1	10	2	1	2	1500	1	1	1308.2	1287.2	NaN	NaN
2	8	2	1	11	1	NaN	1	1050	NaN	1	NaN	980.2	NaN	NaN
2	8	2	1	12	2	1	2	1350	1	1	1257.2	1255.2	NaN	NaN
2	8	2	1	13	1	NaN	1	900	NaN	1	NaN	861.2	NaN	NaN
2	8	2	1	14	2	1	2	1350	1	1	1232.2	1239.2	NaN	NaN
2	8	2	1	15	1	NaN	1	750	NaN	1	NaN	694.2	NaN	NaN
2	8	2	1	16	2	1	2	1800	1	1	1563.2	1548.3	NaN	NaN
2	8	2	1	17	1	NaN	1	600	NaN	1	NaN	602.3	NaN	NaN
2	8	2	1	18	2	1	2	1800	1	1	1434.3	1453.2	NaN	NaN
2	8	2	1	19	1	NaN	1	450	NaN	1	NaN	552.3	NaN	NaN
2	8	2	1	20	2	1	2	1350	1	1	1188.2	1187.3	NaN	NaN
2	8	2	1	21	1	NaN	1	750	NaN	1	NaN	645.3	NaN	NaN
2	8	2	1	22	2	1	2	1800	1	1	1337.2	1335.3	NaN	NaN
2	8	2	1	23	1	NaN	1	600	NaN	1	NaN	548.3	NaN	NaN
2	8	2	1	24	2	1	2	1200	1	1	1200.2	1212.2	NaN	NaN
2	8	2	1	25	1	NaN	1	750	NaN	1	NaN	672.2	NaN	NaN
2	8	2	1	26	2	1	2	1200	1	1	1062.2	1061.3	NaN	NaN
2	8	2	1	27	1	NaN	1	450	NaN	1	NaN	456.3	NaN	NaN
2	8	2	1	28	2	1	2	1650	1	1	1464.3	1452.3	NaN	NaN
2	8	2	1	29	1	NaN	1	900	NaN	1	NaN	762.3	NaN	NaN
2	8	2	1	30	2	1	2	1350	1	1	1126.3	1140.3	NaN	NaN
2	8	2	1	31	1	NaN	1	900	NaN	1	NaN	784.3	NaN	NaN
2	8	2	1	32	2	1	2	1650	1	1	1429.3	1433.3	NaN	NaN
2	8	2	1	33	1	NaN	1	1050	NaN	1	NaN	951.3	NaN	NaN
2	8	2	1	34	2	1	2	1200	1	1	1015.3	1010.3	NaN	NaN
2	8	2	1	35	1	NaN	1	600	NaN	1	NaN	611.3	NaN	NaN
2	8	2	1	36	2	1	2	1500	1	1	1446.3	1445.3	NaN	NaN
2	8	2	1	37	1	NaN	1	1050	NaN	1	NaN	934.3	NaN	NaN
2	8	2	1	38	2	1	2	1650	1	1	1522.3	1521.4	NaN	NaN
2	8	2	1	39	1	NaN	1	450	NaN	1	NaN	514.4	NaN	NaN
2	8	2	1	40	2	1	2	1500	1	1	1253.5	1265.3	NaN	NaN
2	8	2	2	1	1	NaN	1	1050	NaN	1	NaN	1172.4	NaN	NaN
2	8	2	2	2	2	1	2	1200	1	1	1103.4	1095.4	NaN	NaN
2	8	2	2	3	1	NaN	1	750	NaN	1	NaN	649.5	NaN	NaN
2	8	2	2	4	2	1	2	1800	1	1	1676.4	1671.4	NaN	NaN
2	8	2	2	5	1	NaN	1	900	NaN	1	NaN	854.5	NaN	NaN
2	8	2	2	6	2	1	2	1800	1	1	1393.5	1389.5	NaN	NaN
2	8	2	2	7	1	NaN	1	450	NaN	1	NaN	439.6	NaN	NaN
2	8	2	2	8	2	1	2	1350	1	1	1198.5	1187.5	NaN	NaN
2	8	2	2	9	1	NaN	1	1050	NaN	1	NaN	893.5	NaN	NaN
2	8	2	2	10	2	1	2	1650	1	1	1440.5	1438.5	NaN	NaN
2	8	2	2	11	1	NaN	1	750	NaN	1	NaN	687.5	NaN	NaN
2	8	2	2	12	2	1	2	1650	1	1	1527.4	1518.5	NaN	NaN
2	8	2	2	13	1	NaN	1	450	NaN	1	NaN	446.5	NaN	NaN
2	8	2	2	14	2	1	2	1650	1	1	1720.5	1723.4	NaN	NaN
2	8	2	2	15	1	NaN	1	600	NaN	1	NaN	556.5	NaN	NaN
2	8	2	2	16	2	1	2	1650	1	1	1600.5	1597.6	NaN	NaN
2	8	2	2	17	1	NaN	1	450	NaN	1	NaN	478.6	NaN	NaN
2	8	2	2	18	2	1	2	1500	1	1	1340.5	1333.6	NaN	NaN
2	8	2	2	19	1	NaN	1	600	NaN	1	NaN	555.6	NaN	NaN
2	8	2	2	20	2	1	2	1500	1	1	1408.5	1407.6	NaN	NaN
2	8	2	2	21	1	NaN	1	750	NaN	1	NaN	670.5	NaN	NaN
2	8	2	2	22	2	1	2	1800	1	1	1582.5	1593.5	NaN	NaN
2	8	2	2	23	1	NaN	1	750	NaN	1	NaN	733.5	NaN	NaN
2	8	2	2	24	2	1	2	1200	1	1	1091.5	1096.5	NaN	NaN
2	8	2	2	25	1	NaN	1	1050	NaN	1	NaN	1022.5	NaN	NaN
2	8	2	2	26	2	1	2	1200	1	1	1091.6	1108.6	NaN	NaN
2	8	2	2	27	1	NaN	1	1050	NaN	1	NaN	934.6	NaN	NaN
2	8	2	2	28	2	1	2	1500	1	1	1420.6	1428.6	NaN	NaN
2	8	2	2	29	1	NaN	1	900	NaN	1	NaN	816.6	NaN	NaN
2	8	2	2	30	2	1	2	1350	1	1	1282.6	1287.6	NaN	NaN
2	8	2	2	31	1	NaN	1	450	NaN	1	NaN	516.6	NaN	NaN
2	8	2	2	32	2	1	2	1350	1	1	1265.5	1262.6	NaN	NaN
2	8	2	2	33	1	NaN	1	900	NaN	1	NaN	846.6	NaN	NaN
2	8	2	2	34	2	1	2	1350	1	1	1153.5	1144.6	NaN	NaN
2	8	2	2	35	1	NaN	1	600	NaN	1	NaN	617.6	NaN	NaN
2	8	2	2	36	2	1	2	1800	1	1	1907.5	1899.6	NaN	NaN
2	8	2	2	37	1	NaN	1	600	NaN	1	NaN	549.6	NaN	NaN
2	8	2	2	38	2	1	2	1500	1	1	1249.6	1242.7	NaN	NaN
2	8	2	2	39	1	NaN	1	900	NaN	1	NaN	898.7	NaN	NaN
2	8	2	2	40	2	1	2	1200	1	1	1366.6	1362.7	NaN	NaN
2	8	2	3	1	1	NaN	1	1050	NaN	1	NaN	1127.8	NaN	NaN
2	8	2	3	2	2	1	2	1200	1	1	1089.7	1081.8	NaN	NaN
2	8	2	3	3	1	NaN	1	600	NaN	1	NaN	557.8	NaN	NaN
2	8	2	3	4	2	1	2	1500	1	1	1245.7	1249.7	NaN	NaN
2	8	2	3	5	1	NaN	1	450	NaN	1	NaN	439.8	NaN	NaN
2	8	2	3	6	2	1	2	1800	1	1	1487.8	1483.8	NaN	NaN
2	8	2	3	7	1	NaN	1	450	NaN	1	NaN	453.8	NaN	NaN
2	8	2	3	8	2	1	2	1650	1	1	1520.8	1528.8	NaN	NaN
2	8	2	3	9	1	NaN	1	450	NaN	1	NaN	441.8	NaN	NaN
2	8	2	3	10	2	1	2	1200	1	1	1295.7	1286.8	NaN	NaN
2	8	2	3	11	1	NaN	1	1050	NaN	1	NaN	978.8	NaN	NaN
2	8	2	3	12	2	1	2	1200	1	1	1259.7	1256.8	NaN	NaN
2	8	2	3	13	1	NaN	1	600	NaN	1	NaN	529.8	NaN	NaN
2	8	2	3	14	2	1	2	1350	1	1	1255.8	1249.8	NaN	NaN
2	8	2	3	15	1	NaN	1	900	NaN	1	NaN	850.8	NaN	NaN
2	8	2	3	16	2	1	2	1800	1	1	1667.9	1692.8	NaN	NaN
2	8	2	3	17	1	NaN	1	1050	NaN	1	NaN	926.9	NaN	NaN
2	8	2	3	18	2	1	2	1500	1	1	1357.8	1356.9	NaN	NaN
2	8	2	3	19	1	NaN	1	600	NaN	1	NaN	577.9	NaN	NaN
2	8	2	3	20	2	1	2	1200	1	1	1241.8	1224.8	NaN	NaN
2	8	2	3	21	1	NaN	1	900	NaN	1	NaN	851.9	NaN	NaN
2	8	2	3	22	2	1	2	1500	1	1	1458.8	1452.9	NaN	NaN
2	8	2	3	23	1	NaN	1	750	NaN	1	NaN	813.9	NaN	NaN
2	8	2	3	24	2	1	2	1350	1	1	1319.8	1324.8	NaN	NaN
2	8	2	3	25	1	NaN	1	900	NaN	1	NaN	721.8	NaN	NaN
2	8	2	3	26	2	1	2	1650	1	1	1559.8	1564.8	NaN	NaN
2	8	2	3	27	1	NaN	1	900	NaN	1	NaN	879.9	NaN	NaN
2	8	2	3	28	2	1	2	1800	1	1	1859.9	1882.9	NaN	NaN
2	8	2	3	29	1	NaN	1	750	NaN	1	NaN	894.9	NaN	NaN
2	8	2	3	30	2	1	2	1650	1	1	1640.9	1645.9	NaN	NaN
2	8	2	3	31	1	NaN	1	450	NaN	1	NaN	501.9	NaN	NaN
2	8	2	3	32	2	1	2	1800	1	1	1579.9	1588.9	NaN	NaN
2	8	2	3	33	1	NaN	1	1050	NaN	1	NaN	925.8	NaN	NaN
2	8	2	3	34	2	1	2	1350	1	1	1254.9	1241.9	NaN	NaN
2	8	2	3	35	1	NaN	1	750	NaN	1	NaN	650.9	NaN	NaN
2	8	2	3	36	2	1	2	1500	1	1	1276.8	1275.9	NaN	NaN
2	8	2	3	37	1	NaN	1	750	NaN	1	NaN	763.9	NaN	NaN
2	8	2	3	38	2	1	2	1350	1	1	1269.9	1265	NaN	NaN
2	8	2	3	39	1	NaN	1	600	NaN	1	NaN	612	NaN	NaN
2	8	2	3	40	2	1	2	1650	1	1	1457.9	1457	NaN	NaN
2	8	2	4	1	1	NaN	1	750	NaN	1	NaN	794	NaN	NaN
2	8	2	4	2	2	1	2	1200	1	1	1159	1169	NaN	NaN
2	8	2	4	3	1	NaN	1	450	NaN	1	NaN	448	NaN	NaN
2	8	2	4	4	2	1	2	1500	1	1	1423	1428	NaN	NaN
2	8	2	4	5	1	NaN	1	750	NaN	1	NaN	816.1	NaN	NaN
2	8	2	4	6	2	1	2	1800	1	1	1647.1	1643.1	NaN	NaN
2	8	2	4	7	1	NaN	1	900	NaN	1	NaN	867.1	NaN	NaN
2	8	2	4	8	2	1	2	1650	1	1	1611.1	1623	NaN	NaN
2	8	2	4	9	1	NaN	1	750	NaN	1	NaN	699.1	NaN	NaN
2	8	2	4	10	2	1	2	1650	1	1	1509	1506.1	NaN	NaN
2	8	2	4	11	1	NaN	1	1050	NaN	1	NaN	963.1	NaN	NaN
2	8	2	4	12	2	1	2	1350	1	1	1297	1292	NaN	NaN
2	8	2	4	13	1	NaN	1	450	NaN	1	NaN	506	NaN	NaN
2	8	2	4	14	2	1	2	1800	1	1	1965	1964.1	NaN	NaN
2	8	2	4	15	1	NaN	1	1050	NaN	1	NaN	918.2	NaN	NaN
2	8	2	4	16	2	1	2	1800	1	1	1608.1	1599.1	NaN	NaN
2	8	2	4	17	1	NaN	1	450	NaN	1	NaN	459.2	NaN	NaN
2	8	2	4	18	2	1	2	1350	1	1	1211.1	1206.1	NaN	NaN
2	8	2	4	19	1	NaN	1	900	NaN	1	NaN	877.1	NaN	NaN
2	8	2	4	20	2	1	2	1200	1	1	1061.1	1062.1	NaN	NaN
2	8	2	4	21	1	NaN	1	1050	NaN	1	NaN	1047.1	NaN	NaN
2	8	2	4	22	2	1	2	1500	1	1	1532.1	1540.1	NaN	NaN
2	8	2	4	23	1	NaN	1	600	NaN	1	NaN	544.1	NaN	NaN
2	8	2	4	24	2	1	2	1200	1	1	1326.1	1330.2	NaN	NaN
2	8	2	4	25	1	NaN	1	600	NaN	1	NaN	556.1	NaN	NaN
2	8	2	4	26	2	1	2	1500	1	1	1491.1	1485.1	NaN	NaN
2	8	2	4	27	1	NaN	1	900	NaN	1	NaN	846.2	NaN	NaN
2	8	2	4	28	2	1	2	1200	1	1	1010.2	1014.2	NaN	NaN
2	8	2	4	29	1	NaN	1	450	NaN	1	NaN	482.2	NaN	NaN
2	8	2	4	30	2	1	2	1650	1	1	1397.2	1398.1	NaN	NaN
2	8	2	4	31	1	NaN	1	900	NaN	1	NaN	864.2	NaN	NaN
2	8	2	4	32	2	1	2	1350	1	1	1371.1	1368.2	NaN	NaN
2	8	2	4	33	1	NaN	1	750	NaN	1	NaN	704.2	NaN	NaN
2	8	2	4	34	2	1	2	1800	1	1	1373.1	1372.1	NaN	NaN
2	8	2	4	35	1	NaN	1	600	NaN	1	NaN	619.2	NaN	NaN
2	8	2	4	36	2	1	2	1500	1	1	1491.2	1492.1	NaN	NaN
2	8	2	4	37	1	NaN	1	1050	NaN	1	NaN	989.2	NaN	NaN
2	8	2	4	38	2	1	2	1350	1	1	1243.4	1238.2	NaN	NaN
2	8	2	4	39	1	NaN	1	600	NaN	1	NaN	659.3	NaN	NaN
2	8	2	4	40	2	1	2	1650	1	1	1633.2	1627.2	NaN	NaN
2	8	2	5	1	1	NaN	1	1050	NaN	1	NaN	982.5	NaN	NaN
2	8	2	5	2	2	1	2	1350	1	1	1169.5	1159.5	NaN	NaN
2	8	2	5	3	1	NaN	1	450	NaN	1	NaN	478.5	NaN	NaN
2	8	2	5	4	2	1	2	1350	1	1	1208.4	1204.5	NaN	NaN
2	8	2	5	5	1	NaN	1	600	NaN	1	NaN	704.6	NaN	NaN
2	8	2	5	6	2	1	2	1500	1	1	1399.5	1398.6	NaN	NaN
2	8	2	5	7	1	NaN	1	1050	NaN	1	NaN	1019.6	NaN	NaN
2	8	2	5	8	2	1	2	1800	1	1	1548.5	1544.6	NaN	NaN
2	8	2	5	9	1	NaN	1	900	NaN	1	NaN	846.6	NaN	NaN
2	8	2	5	10	2	1	2	1200	1	1	1318.6	1321.5	NaN	NaN
2	8	2	5	11	1	NaN	1	450	NaN	1	NaN	479.6	NaN	NaN
2	8	2	5	12	2	1	2	1800	1	1	1619.5	1612.6	NaN	NaN
2	8	2	5	13	1	NaN	1	750	NaN	1	NaN	766.6	NaN	NaN
2	8	2	5	14	2	1	2	1350	1	1	1286.5	1300.5	NaN	NaN
2	8	2	5	15	1	NaN	1	900	NaN	1	NaN	851.5	NaN	NaN
2	8	2	5	16	2	1	2	1200	1	1	1082.6	1085.6	NaN	NaN
2	8	2	5	17	1	NaN	1	600	NaN	1	NaN	611.6	NaN	NaN
2	8	2	5	18	2	1	2	1800	1	1	1580.6	1590.6	NaN	NaN
2	8	2	5	19	1	NaN	1	600	NaN	1	NaN	591.6	NaN	NaN
2	8	2	5	20	2	1	2	1650	1	1	1534.6	1528.6	NaN	NaN
2	8	2	5	21	1	NaN	1	900	NaN	1	NaN	848.6	NaN	NaN
2	8	2	5	22	2	1	2	1650	1	1	1436.6	1424.6	NaN	NaN
2	8	2	5	23	1	NaN	1	1050	NaN	1	NaN	955.6	NaN	NaN
2	8	2	5	24	2	1	2	1800	1	1	1800.6	1791.6	NaN	NaN
2	8	2	5	25	1	NaN	1	600	NaN	1	NaN	602.6	NaN	NaN
2	8	2	5	26	2	1	2	1200	1	1	1150.5	1145.6	NaN	NaN
2	8	2	5	27	1	NaN	1	450	NaN	1	NaN	462.7	NaN	NaN
2	8	2	5	28	2	1	2	1500	1	1	1464.6	1459.7	NaN	NaN
2	8	2	5	29	1	NaN	1	1050	NaN	1	NaN	971.7	NaN	NaN
2	8	2	5	30	2	1	2	1500	1	1	1464.7	1480.6	NaN	NaN
2	8	2	5	31	1	NaN	1	750	NaN	1	NaN	644.7	NaN	NaN
2	8	2	5	32	2	1	2	1650	1	1	1481.6	1471.7	NaN	NaN
2	8	2	5	33	1	NaN	1	900	NaN	1	NaN	888.6	NaN	NaN
2	8	2	5	34	2	1	2	1350	1	1	1354.6	1353.7	NaN	NaN
2	8	2	5	35	1	NaN	1	450	NaN	1	NaN	476.7	NaN	NaN
2	8	2	5	36	2	1	2	1500	1	1	1457.6	1458.6	NaN	NaN
2	8	2	5	37	1	NaN	1	750	NaN	1	NaN	731.6	NaN	NaN
2	8	2	5	38	2	1	2	1200	1	1	1090.7	1088.7	NaN	NaN
2	8	2	5	39	1	NaN	1	750	NaN	1	NaN	650.7	NaN	NaN
2	8	2	5	40	2	1	2	1650	1	1	1488.7	1489.7	NaN	NaN
2	8	2	6	1	1	NaN	1	900	NaN	1	NaN	944.8	NaN	NaN
2	8	2	6	2	2	1	2	1200	1	1	1153.7	1146.8	NaN	NaN
2	8	2	6	3	1	NaN	1	600	NaN	1	NaN	606.8	NaN	NaN
2	8	2	6	4	2	1	2	1650	1	1	1607.7	1601.8	NaN	NaN
2	8	2	6	5	1	NaN	1	750	NaN	1	NaN	735.9	NaN	NaN
2	8	2	6	6	2	1	2	1500	1	1	1475.8	1472.9	NaN	NaN
2	8	2	6	7	1	NaN	1	450	NaN	1	NaN	492.9	NaN	NaN
2	8	2	6	8	2	1	2	1350	1	1	1382.9	1383.8	NaN	NaN
2	8	2	6	9	1	NaN	1	600	NaN	1	NaN	609.8	NaN	NaN
2	8	2	6	10	2	1	2	1800	1	1	1724.8	1715.8	NaN	NaN
2	8	2	6	11	1	NaN	1	1050	NaN	1	NaN	940.8	NaN	NaN
2	8	2	6	12	2	1	2	1500	1	1	1285.8	1279.8	NaN	NaN
2	8	2	6	13	1	NaN	1	750	NaN	1	NaN	713.8	NaN	NaN
2	8	2	6	14	2	1	2	1350	1	1	1266.8	1284.8	NaN	NaN
2	8	2	6	15	1	NaN	1	750	NaN	1	NaN	836.8	NaN	NaN
2	8	2	6	16	2	1	2	1500	1	1	1525.9	1521.9	NaN	NaN
2	8	2	6	17	1	NaN	1	900	NaN	1	NaN	834.9	NaN	NaN
2	8	2	6	18	2	1	2	1200	1	1	1130.9	1122.9	NaN	NaN
2	8	2	6	19	1	NaN	1	750	NaN	1	NaN	741.9	NaN	NaN
2	8	2	6	20	2	1	2	1800	1	1	1607.8	1604.9	NaN	NaN
2	8	2	6	21	1	NaN	1	1050	NaN	1	NaN	1066.9	NaN	NaN
2	8	2	6	22	2	1	2	1500	1	1	1394.8	1393.9	NaN	NaN
2	8	2	6	23	1	NaN	1	600	NaN	1	NaN	561.9	NaN	NaN
2	8	2	6	24	2	1	2	1800	1	1	1631.8	1618.9	NaN	NaN
2	8	2	6	25	1	NaN	1	900	NaN	1	NaN	953.8	NaN	NaN
2	8	2	6	26	2	1	2	1200	1	1	1201.9	1198	NaN	NaN
2	8	2	6	27	1	NaN	1	900	NaN	1	NaN	862	NaN	NaN
2	8	2	6	28	2	1	2	1350	1	1	1424	1427.9	NaN	NaN
2	8	2	6	29	1	NaN	1	1050	NaN	1	NaN	939	NaN	NaN
2	8	2	6	30	2	1	2	1200	1	1	1349.9	1346	NaN	NaN
2	8	2	6	31	1	NaN	1	450	NaN	1	NaN	491.9	NaN	NaN
2	8	2	6	32	2	1	2	1800	1	1	1564.9	1558.9	NaN	NaN
2	8	2	6	33	1	NaN	1	450	NaN	1	NaN	432.9	NaN	NaN
2	8	2	6	34	2	1	2	1650	1	1	1297.9	1278.9	NaN	NaN
2	8	2	6	35	1	NaN	1	1050	NaN	1	NaN	916.9	NaN	NaN
2	8	2	6	36	2	1	2	1650	1	1	1631.9	1623.9	NaN	NaN
2	8	2	6	37	1	NaN	1	600	NaN	1	NaN	563.9	NaN	NaN
2	8	2	6	38	2	1	2	1350	1	1	1293	1275	NaN	NaN
2	8	2	6	39	1	NaN	1	450	NaN	1	NaN	482	NaN	NaN
2	8	2	6	40	2	1	2	1650	1	1	1543	1541	NaN	NaN
2	8	2	7	1	1	NaN	1	900	NaN	1	NaN	896.1	NaN	NaN
2	8	2	7	2	2	1	2	1800	1	1	1529.1	1539	NaN	NaN
2	8	2	7	3	1	NaN	1	1050	NaN	1	NaN	963	NaN	NaN
2	8	2	7	4	2	1	2	1350	1	1	1413.1	1409.1	NaN	NaN
2	8	2	7	5	1	NaN	1	750	NaN	1	NaN	787.1	NaN	NaN
2	8	2	7	6	2	1	2	1200	1	1	1268.1	1265.1	NaN	NaN
2	8	2	7	7	1	NaN	1	600	NaN	1	NaN	619.1	NaN	NaN
2	8	2	7	8	2	1	2	1500	1	1	1464.1	1474.1	NaN	NaN
2	8	2	7	9	1	NaN	1	600	NaN	1	NaN	618.1	NaN	NaN
2	8	2	7	10	2	1	2	1650	1	1	1543.1	1550.1	NaN	NaN
2	8	2	7	11	1	NaN	1	1050	NaN	1	NaN	987.1	NaN	NaN
2	8	2	7	12	2	1	2	1650	1	1	1599.1	1604.1	NaN	NaN
2	8	2	7	13	1	NaN	1	900	NaN	1	NaN	885.1	NaN	NaN
2	8	2	7	14	2	1	2	1350	1	1	1503.1	1505	NaN	NaN
2	8	2	7	15	1	NaN	1	900	NaN	1	NaN	809.1	NaN	NaN
2	8	2	7	16	2	1	2	1200	1	1	1217.1	1224.1	NaN	NaN
2	8	2	7	17	1	NaN	1	450	NaN	1	NaN	431.2	NaN	NaN
2	8	2	7	18	2	1	2	1650	1	1	1433.1	1431.2	NaN	NaN
2	8	2	7	19	1	NaN	1	450	NaN	1	NaN	403.2	NaN	NaN
2	8	2	7	20	2	1	2	1350	1	1	1234.2	1235.1	NaN	NaN
2	8	2	7	21	1	NaN	1	600	NaN	1	NaN	544.2	NaN	NaN
2	8	2	7	22	2	1	2	1350	1	1	1335.1	1333.2	NaN	NaN
2	8	2	7	23	1	NaN	1	750	NaN	1	NaN	694.2	NaN	NaN
2	8	2	7	24	2	1	2	1500	1	1	1454.1	1471.1	NaN	NaN
2	8	2	7	25	1	NaN	1	900	NaN	1	NaN	932.1	NaN	NaN
2	8	2	7	26	2	1	2	1800	1	1	1566.1	1562.1	NaN	NaN
2	8	2	7	27	1	NaN	1	750	NaN	1	NaN	780.2	NaN	NaN
2	8	2	7	28	2	1	2	1200	1	1	1290.2	1318.2	NaN	NaN
2	8	2	7	29	1	NaN	1	1050	NaN	1	NaN	943.2	NaN	NaN
2	8	2	7	30	2	1	2	1800	1	1	1786.2	1788.2	NaN	NaN
2	8	2	7	31	1	NaN	1	750	NaN	1	NaN	733.2	NaN	NaN
2	8	2	7	32	2	1	2	1800	1	1	1463.2	1468.1	NaN	NaN
2	8	2	7	33	1	NaN	1	600	NaN	1	NaN	581.2	NaN	NaN
2	8	2	7	34	2	1	2	1650	1	1	1597.2	1595.2	NaN	NaN
2	8	2	7	35	1	NaN	1	1050	NaN	1	NaN	1122.2	NaN	NaN
2	8	2	7	36	2	1	2	1500	1	1	1443.2	1444.1	NaN	NaN
2	8	2	7	37	1	NaN	1	450	NaN	1	NaN	461.2	NaN	NaN
2	8	2	7	38	2	1	2	1500	1	1	1335.2	1327.3	NaN	NaN
2	8	2	7	39	1	NaN	1	450	NaN	1	NaN	480.3	NaN	NaN
2	8	2	7	40	2	1	2	1200	1	1	1165.3	1170.2	NaN	NaN
2	8	2	8	1	1	NaN	1	450	NaN	1	NaN	501.3	NaN	NaN
2	8	2	8	2	2	1	2	1350	1	1	1310.3	1302.3	NaN	NaN
2	8	2	8	3	1	NaN	1	750	NaN	1	NaN	755.3	NaN	NaN
2	8	2	8	4	2	1	2	1800	1	1	1624.3	1629.3	NaN	NaN
2	8	2	8	5	1	NaN	1	1050	NaN	1	NaN	989.4	NaN	NaN
2	8	2	8	6	2	1	2	1500	1	1	1527.4	1533.4	NaN	NaN
2	8	2	8	7	1	NaN	1	900	NaN	1	NaN	911.4	NaN	NaN
2	8	2	8	8	2	1	2	1200	1	1	1325.4	1322.4	NaN	NaN
2	8	2	8	9	1	NaN	1	450	NaN	1	NaN	463.4	NaN	NaN
2	8	2	8	10	2	1	2	1800	1	1	1579.4	1596.3	NaN	NaN
2	8	2	8	11	1	NaN	1	450	NaN	1	NaN	445.4	NaN	NaN
2	8	2	8	12	2	1	2	1500	1	1	1492.4	1487.4	NaN	NaN
2	8	2	8	13	1	NaN	1	900	NaN	1	NaN	823.4	NaN	NaN
2	8	2	8	14	2	1	2	1350	1	1	1308.4	1311.3	NaN	NaN
2	8	2	8	15	1	NaN	1	900	NaN	1	NaN	909.4	NaN	NaN
2	8	2	8	16	2	1	2	1650	1	1	1523.4	1520.5	NaN	NaN
2	8	2	8	17	1	NaN	1	1050	NaN	1	NaN	971.5	NaN	NaN
2	8	2	8	18	2	1	2	1650	1	1	1743.4	1735.5	NaN	NaN
2	8	2	8	19	1	NaN	1	450	NaN	1	NaN	471.5	NaN	NaN
2	8	2	8	20	2	1	2	1200	1	1	1216.4	1219.4	NaN	NaN
2	8	2	8	21	1	NaN	1	1050	NaN	1	NaN	1038.4	NaN	NaN
2	8	2	8	22	2	1	2	1650	1	1	1594.4	1591.4	NaN	NaN
2	8	2	8	23	1	NaN	1	600	NaN	1	NaN	596.4	NaN	NaN
2	8	2	8	24	2	1	2	1350	1	1	1373.4	1365.4	NaN	NaN
2	8	2	8	25	1	NaN	1	750	NaN	1	NaN	706.4	NaN	NaN
2	8	2	8	26	2	1	2	1650	1	1	1488.4	1484.4	NaN	NaN
2	8	2	8	27	1	NaN	1	750	NaN	1	NaN	695.5	NaN	NaN
2	8	2	8	28	2	1	2	1500	1	1	1481.5	1479.5	NaN	NaN
2	8	2	8	29	1	NaN	1	600	NaN	1	NaN	613.5	NaN	NaN
2	8	2	8	30	2	1	2	1200	1	1	1184.5	1177.5	NaN	NaN
2	8	2	8	31	1	NaN	1	1050	NaN	1	NaN	922.5	NaN	NaN
2	8	2	8	32	2	1	2	1500	1	1	1375.5	1384.4	NaN	NaN
2	8	2	8	33	1	NaN	1	750	NaN	1	NaN	878.5	NaN	NaN
2	8	2	8	34	2	1	2	1350	1	1	1330.4	1327.5	NaN	NaN
2	8	2	8	35	1	NaN	1	900	NaN	1	NaN	910.5	NaN	NaN
2	8	2	8	36	2	1	2	1800	1	1	1454.4	1453.5	NaN	NaN
2	8	2	8	37	1	NaN	1	600	NaN	1	NaN	588.4	NaN	NaN
2	8	2	8	38	2	1	2	1800	1	1	1639.5	1637.6	NaN	NaN
2	8	2	8	39	1	NaN	1	600	NaN	1	NaN	572.6	NaN	NaN
2	8	2	8	40	2	1	2	1200	1	1	1195.5	1190.6	NaN	NaN
2	8	2	9	1	1	NaN	1	1050	NaN	1	NaN	1090.8	NaN	NaN
2	8	2	9	2	2	1	2	1800	1	1	1623.8	1637.7	NaN	NaN
2	8	2	9	3	1	NaN	1	1050	NaN	1	NaN	993.8	NaN	NaN
2	8	2	9	4	2	1	2	1200	1	1	1327.8	1324.9	NaN	NaN
2	8	2	9	5	1	NaN	1	750	NaN	1	NaN	668.9	NaN	NaN
2	8	2	9	6	2	1	2	1200	1	1	1178.9	1182.8	NaN	NaN
2	8	2	9	7	1	NaN	1	900	NaN	1	NaN	943.9	NaN	NaN
2	8	2	9	8	2	1	2	1650	1	1	1371.9	1374.8	NaN	NaN
2	8	2	9	9	1	NaN	1	900	NaN	1	NaN	868.9	NaN	NaN
2	8	2	9	10	2	1	2	1350	1	1	1491.9	1492.8	NaN	NaN
2	8	2	9	11	1	NaN	1	750	NaN	1	NaN	736.9	NaN	NaN
2	8	2	9	12	2	1	2	1800	1	1	1587.8	1589.8	NaN	NaN
2	8	2	9	13	1	NaN	1	450	NaN	1	NaN	547.8	NaN	NaN
2	8	2	9	14	2	1	2	1350	1	1	1384.8	1385.8	NaN	NaN
2	8	2	9	15	1	NaN	1	450	NaN	1	NaN	551	NaN	NaN
2	8	2	9	16	2	1	2	1500	1	1	1494.9	1491.9	NaN	NaN
2	8	2	9	17	1	NaN	1	1050	NaN	1	NaN	964.9	NaN	NaN
2	8	2	9	18	2	1	2	1650	1	1	1420.9	1421.9	NaN	NaN
2	8	2	9	19	1	NaN	1	600	NaN	1	NaN	538.9	NaN	NaN
2	8	2	9	20	2	1	2	1500	1	1	1492.9	1503.9	NaN	NaN
2	8	2	9	21	1	NaN	1	900	NaN	1	NaN	761.9	NaN	NaN
2	8	2	9	22	2	1	2	1650	1	1	1703.9	1709.8	NaN	NaN
2	8	2	9	23	1	NaN	1	450	NaN	1	NaN	443.9	NaN	NaN
2	8	2	9	24	2	1	2	1800	1	1	1795.9	1798.8	NaN	NaN
2	8	2	9	25	1	NaN	1	600	NaN	1	NaN	618.9	NaN	NaN
2	8	2	9	26	2	1	2	1200	1	1	1147.8	1146.9	NaN	NaN
2	8	2	9	27	1	NaN	1	750	NaN	1	NaN	672	NaN	NaN
2	8	2	9	28	2	1	2	1200	1	1	1367.9	1366	NaN	NaN
2	8	2	9	29	1	NaN	1	600	NaN	1	NaN	520	NaN	NaN
2	8	2	9	30	2	1	2	1500	1	1	1391.9	1391	NaN	NaN
2	8	2	9	31	1	NaN	1	750	NaN	1	NaN	708	NaN	NaN
2	8	2	9	32	2	1	2	1500	1	1	1420	1422.9	NaN	NaN
2	8	2	9	33	1	NaN	1	900	NaN	1	NaN	853.9	NaN	NaN
2	8	2	9	34	2	1	2	1800	1	1	1556.9	1565.9	NaN	NaN
2	8	2	9	35	1	NaN	1	600	NaN	1	NaN	613.9	NaN	NaN
2	8	2	9	36	2	1	2	1650	1	1	1664.9	1671.9	NaN	NaN
2	8	2	9	37	1	NaN	1	1050	NaN	1	NaN	1069.9	NaN	NaN
2	8	2	9	38	2	1	2	1350	1	1	1264	1265	NaN	NaN
2	8	2	9	39	1	NaN	1	450	NaN	1	NaN	483	NaN	NaN
2	8	2	9	40	2	1	2	1350	1	1	1386	1387	NaN	NaN
2	8	2	10	1	1	NaN	1	450	NaN	1	NaN	500.1	NaN	NaN
2	8	2	10	2	2	1	2	1200	1	1	1253.1	1257	NaN	NaN
2	8	2	10	3	1	NaN	1	750	NaN	1	NaN	742.1	NaN	NaN
2	8	2	10	4	2	1	2	1800	1	1	1411.1	1418	NaN	NaN
2	8	2	10	5	1	NaN	1	600	NaN	1	NaN	585.2	NaN	NaN
2	8	2	10	6	2	1	2	1200	1	1	1265.1	1264.2	NaN	NaN
2	8	2	10	7	1	NaN	1	900	NaN	1	NaN	847.1	NaN	NaN
2	8	2	10	8	2	1	2	1800	1	1	1604.1	1616.1	NaN	NaN
2	8	2	10	9	1	NaN	1	1050	NaN	1	NaN	1026.1	NaN	NaN
2	8	2	10	10	2	1	2	1350	1	1	1413.1	1406.1	NaN	NaN
2	8	2	10	11	1	NaN	1	750	NaN	1	NaN	747.1	NaN	NaN
2	8	2	10	12	2	1	2	1200	1	1	1099.1	1096.1	NaN	NaN
2	8	2	10	13	1	NaN	1	1050	NaN	1	NaN	867.1	NaN	NaN
2	8	2	10	14	2	1	2	1800	1	1	1521.1	1520.1	NaN	NaN
2	8	2	10	15	1	NaN	1	900	NaN	1	NaN	890.2	NaN	NaN
2	8	2	10	16	2	1	2	1500	1	1	1451.2	1448.2	NaN	NaN
2	8	2	10	17	1	NaN	1	450	NaN	1	NaN	458.2	NaN	NaN
2	8	2	10	18	2	1	2	1500	1	1	1367.1	1364.2	NaN	NaN
2	8	2	10	19	1	NaN	1	750	NaN	1	NaN	659.2	NaN	NaN
2	8	2	10	20	2	1	2	1350	1	1	1385.1	1377.2	NaN	NaN
2	8	2	10	21	1	NaN	1	600	NaN	1	NaN	618.2	NaN	NaN
2	8	2	10	22	2	1	2	1500	1	1	1462.1	1451.2	NaN	NaN
2	8	2	10	23	1	NaN	1	750	NaN	1	NaN	695.2	NaN	NaN
2	8	2	10	24	2	1	2	1800	1	1	1684.1	1680.2	NaN	NaN
2	8	2	10	25	1	NaN	1	1050	NaN	1	NaN	1053.2	NaN	NaN
2	8	2	10	26	2	1	2	1350	1	1	1313.1	1306.1	NaN	NaN
2	8	2	10	27	1	NaN	1	450	NaN	1	NaN	447.2	NaN	NaN
2	8	2	10	28	2	1	2	1350	1	1	1317.2	1309.2	NaN	NaN
2	8	2	10	29	1	NaN	1	450	NaN	1	NaN	470.2	NaN	NaN
2	8	2	10	30	2	1	2	1650	1	1	1728.2	1727.2	NaN	NaN
2	8	2	10	31	1	NaN	1	1050	NaN	1	NaN	957.2	NaN	NaN
2	8	2	10	32	2	1	2	1650	1	1	1557.2	1550.2	NaN	NaN
2	8	2	10	33	1	NaN	1	900	NaN	1	NaN	856.2	NaN	NaN
2	8	2	10	34	2	1	2	1650	1	1	1496.2	1497.2	NaN	NaN
2	8	2	10	35	1	NaN	1	900	NaN	1	NaN	764.3	NaN	NaN
2	8	2	10	36	2	1	2	1200	1	1	1132.2	1139.2	NaN	NaN
2	8	2	10	37	1	NaN	1	600	NaN	1	NaN	616.2	NaN	NaN
2	8	2	10	38	2	1	2	1650	1	1	1489.2	1486.3	NaN	NaN
2	8	2	10	39	1	NaN	1	600	NaN	1	NaN	587.3	NaN	NaN
2	8	2	10	40	2	1	2	1500	1	1	1575.2	1568.3	NaN	NaN
2	8	2	11	1	1	NaN	1	600	NaN	1	NaN	626.4	NaN	NaN
2	8	2	11	2	2	1	2	1200	1	1	1215.4	1218.3	NaN	NaN
2	8	2	11	3	1	NaN	1	900	NaN	1	NaN	899.4	NaN	NaN
2	8	2	11	4	2	1	2	1350	1	1	1390.3	1383.4	NaN	NaN
2	8	2	11	5	1	NaN	1	450	NaN	1	NaN	443.5	NaN	NaN
2	8	2	11	6	2	1	2	1500	1	1	1360.4	1352.5	NaN	NaN
2	8	2	11	7	1	NaN	1	1050	NaN	1	NaN	980.5	NaN	NaN
2	8	2	11	8	2	1	2	1800	1	1	1665.4	1660.4	NaN	NaN
2	8	2	11	9	1	NaN	1	1050	NaN	1	NaN	960.4	NaN	NaN
2	8	2	11	10	2	1	2	1500	1	1	1443.4	1439.4	NaN	NaN
2	8	2	11	11	1	NaN	1	1050	NaN	1	NaN	1089.4	NaN	NaN
2	8	2	11	12	2	1	2	1500	1	1	1593.4	1588.4	NaN	NaN
2	8	2	11	13	1	NaN	1	750	NaN	1	NaN	697.4	NaN	NaN
2	8	2	11	14	2	1	2	1650	1	1	1570.4	1575.4	NaN	NaN
2	8	2	11	15	1	NaN	1	750	NaN	1	NaN	743.5	NaN	NaN
2	8	2	11	16	2	1	2	1800	1	1	1729.5	1740.5	NaN	NaN
2	8	2	11	17	1	NaN	1	750	NaN	1	NaN	775.5	NaN	NaN
2	8	2	11	18	2	1	2	1500	1	1	1638.4	1632.5	NaN	NaN
2	8	2	11	19	1	NaN	1	600	NaN	1	NaN	585.5	NaN	NaN
2	8	2	11	20	2	1	2	1650	1	1	1674.4	1665.5	NaN	NaN
2	8	2	11	21	1	NaN	1	450	NaN	1	NaN	498.5	NaN	NaN
2	8	2	11	22	2	1	2	1650	1	1	1534.5	1535.4	NaN	NaN
2	8	2	11	23	1	NaN	1	600	NaN	1	NaN	578.5	NaN	NaN
2	8	2	11	24	2	1	2	1200	1	1	1255.4	1249.5	NaN	NaN
2	8	2	11	25	1	NaN	1	450	NaN	1	NaN	430.5	NaN	NaN
2	8	2	11	26	2	1	2	1650	1	1	1555.4	1554.5	NaN	NaN
2	8	2	11	27	1	NaN	1	1050	NaN	1	NaN	970.6	NaN	NaN
2	8	2	11	28	2	1	2	1200	1	1	1301.5	1308.5	NaN	NaN
2	8	2	11	29	1	NaN	1	900	NaN	1	NaN	888.5	NaN	NaN
2	8	2	11	30	2	1	2	1800	1	1	1529.5	1522.5	NaN	NaN
2	8	2	11	31	1	NaN	1	900	NaN	1	NaN	882.5	NaN	NaN
2	8	2	11	32	2	1	2	1350	1	1	1344.5	1343.5	NaN	NaN
2	8	2	11	33	1	NaN	1	600	NaN	1	NaN	629.5	NaN	NaN
2	8	2	11	34	2	1	2	1350	1	1	1302.4	1298.5	NaN	NaN
2	8	2	11	35	1	NaN	1	750	NaN	1	NaN	747.5	NaN	NaN
2	8	2	11	36	2	1	2	1200	1	1	1215.5	1222.4	NaN	NaN
2	8	2	11	37	1	NaN	1	900	NaN	1	NaN	837.5	NaN	NaN
2	8	2	11	38	2	1	2	1350	1	1	1315.6	1321.6	NaN	NaN
2	8	2	11	39	1	NaN	1	450	NaN	1	NaN	521.6	NaN	NaN
2	8	2	11	40	2	1	2	1800	1	1	1573.5	1565.6	NaN	NaN
2	8	2	12	1	1	NaN	1	1050	NaN	1	NaN	961.7	NaN	NaN
2	8	2	12	2	2	1	2	1650	1	1	1478.6	1485.6	NaN	NaN
2	8	2	12	3	1	NaN	1	450	NaN	1	NaN	487.6	NaN	NaN
2	8	2	12	4	2	1	2	1500	1	1	1459.6	1465.6	NaN	NaN
2	8	2	12	5	1	NaN	1	600	NaN	1	NaN	558.7	NaN	NaN
2	8	2	12	6	2	1	2	1200	1	1	1316.7	1326.7	NaN	NaN
2	8	2	12	7	1	NaN	1	1050	NaN	1	NaN	987.7	NaN	NaN
2	8	2	12	8	2	1	2	1350	1	1	1198.7	1211.7	NaN	NaN
2	8	2	12	9	1	NaN	1	600	NaN	1	NaN	542.7	NaN	NaN
2	8	2	12	10	2	1	2	1500	1	1	1491.7	1501.7	NaN	NaN
2	8	2	12	11	1	NaN	1	1050	NaN	1	NaN	1009.7	NaN	NaN
2	8	2	12	12	2	1	2	1650	1	1	1620.7	1627.6	NaN	NaN
2	8	2	12	13	1	NaN	1	600	NaN	1	NaN	553.7	NaN	NaN
2	8	2	12	14	2	1	2	1200	1	1	1216.7	1217.6	NaN	NaN
2	8	2	12	15	1	NaN	1	750	NaN	1	NaN	678.7	NaN	NaN
2	8	2	12	16	2	1	2	1500	1	1	1370.8	1377.7	NaN	NaN
2	8	2	12	17	1	NaN	1	450	NaN	1	NaN	492.8	NaN	NaN
2	8	2	12	18	2	1	2	1800	1	1	1719.8	1721.7	NaN	NaN
2	8	2	12	19	1	NaN	1	750	NaN	1	NaN	712.8	NaN	NaN
2	8	2	12	20	2	1	2	1650	1	1	1602.7	1599.7	NaN	NaN
2	8	2	12	21	1	NaN	1	1050	NaN	1	NaN	997.8	NaN	NaN
2	8	2	12	22	2	1	2	1500	1	1	1427.7	1442.7	NaN	NaN
2	8	2	12	23	1	NaN	1	900	NaN	1	NaN	832.7	NaN	NaN
2	8	2	12	24	2	1	2	1800	1	1	1844.7	1840.7	NaN	NaN
2	8	2	12	25	1	NaN	1	900	NaN	1	NaN	868.7	NaN	NaN
2	8	2	12	26	2	1	2	1800	1	1	1631.8	1638.7	NaN	NaN
2	8	2	12	27	1	NaN	1	750	NaN	1	NaN	712.8	NaN	NaN
2	8	2	12	28	2	1	2	1350	1	1	1406.8	1402.8	NaN	NaN
2	8	2	12	29	1	NaN	1	600	NaN	1	NaN	575.8	NaN	NaN
2	8	2	12	30	2	1	2	1800	1	1	1682.8	1711.8	NaN	NaN
2	8	2	12	31	1	NaN	1	900	NaN	1	NaN	926.8	NaN	NaN
2	8	2	12	32	2	1	2	1200	1	1	1272.8	1278.7	NaN	NaN
2	8	2	12	33	1	NaN	1	450	NaN	1	NaN	521.7	NaN	NaN
2	8	2	12	34	2	1	2	1350	1	1	1360.7	1359.8	NaN	NaN
2	8	2	12	35	1	NaN	1	750	NaN	1	NaN	743.8	NaN	NaN
2	8	2	12	36	2	1	2	1650	1	1	1628.7	1622.8	NaN	NaN
2	8	2	12	37	1	NaN	1	450	NaN	1	NaN	436.8	NaN	NaN
2	8	2	12	38	2	1	2	1200	1	1	1166.9	1175.8	NaN	NaN
2	8	2	12	39	1	NaN	1	900	NaN	1	NaN	818.8	NaN	NaN
2	8	2	12	40	2	1	2	1350	1	1	1242.8	1234.8	NaN	NaN
2	8	2	13	1	1	NaN	1	1050	NaN	1	NaN	1001.1	NaN	NaN
2	8	2	13	2	2	1	2	1500	1	1	1459.1	1465	NaN	NaN
2	8	2	13	3	1	NaN	1	450	NaN	1	NaN	460.1	NaN	NaN
2	8	2	13	4	2	1	2	1650	1	1	1520	1512.1	NaN	NaN
2	8	2	13	5	1	NaN	1	600	NaN	1	NaN	551.2	NaN	NaN
2	8	2	13	6	2	1	2	1200	1	1	1410.1	1405.2	NaN	NaN
2	8	2	13	7	1	NaN	1	750	NaN	1	NaN	696.2	NaN	NaN
2	8	2	13	8	2	1	2	1650	1	1	1519.1	1508.2	NaN	NaN
2	8	2	13	9	1	NaN	1	1050	NaN	1	NaN	919.1	NaN	NaN
2	8	2	13	10	2	1	2	1650	1	1	1552.1	1554.1	NaN	NaN
2	8	2	13	11	1	NaN	1	900	NaN	1	NaN	827.1	NaN	NaN
2	8	2	13	12	2	1	2	1800	1	1	1591.1	1597.1	NaN	NaN
2	8	2	13	13	1	NaN	1	750	NaN	1	NaN	671.1	NaN	NaN
2	8	2	13	14	2	1	2	1350	1	1	1263.1	1284.1	NaN	NaN
2	8	2	13	15	1	NaN	1	900	NaN	1	NaN	936.3	NaN	NaN
2	8	2	13	16	2	1	2	1800	1	1	1642.2	1635.2	NaN	NaN
2	8	2	13	17	1	NaN	1	600	NaN	1	NaN	600.2	NaN	NaN
2	8	2	13	18	2	1	2	1500	1	1	1502.2	1501.2	NaN	NaN
2	8	2	13	19	1	NaN	1	600	NaN	1	NaN	567.2	NaN	NaN
2	8	2	13	20	2	1	2	1800	1	1	1622.1	1620.2	NaN	NaN
2	8	2	13	21	1	NaN	1	1050	NaN	1	NaN	994.2	NaN	NaN
2	8	2	13	22	2	1	2	1350	1	1	1493.1	1490.2	NaN	NaN
2	8	2	13	23	1	NaN	1	750	NaN	1	NaN	727.2	NaN	NaN
2	8	2	13	24	2	1	2	1200	1	1	1251.1	1245.2	NaN	NaN
2	8	2	13	25	1	NaN	1	1050	NaN	1	NaN	913.2	NaN	NaN
2	8	2	13	26	2	1	2	1350	1	1	1295.2	1286.3	NaN	NaN
2	8	2	13	27	1	NaN	1	900	NaN	1	NaN	766.3	NaN	NaN
2	8	2	13	28	2	1	2	1800	1	1	1706.2	1742.2	NaN	NaN
2	8	2	13	29	1	NaN	1	600	NaN	1	NaN	579.3	NaN	NaN
2	8	2	13	30	2	1	2	1650	1	1	1694.2	1693.3	NaN	NaN
2	8	2	13	31	1	NaN	1	450	NaN	1	NaN	479.2	NaN	NaN
2	8	2	13	32	2	1	2	1500	1	1	1637.2	1633.2	NaN	NaN
2	8	2	13	33	1	NaN	1	750	NaN	1	NaN	724.2	NaN	NaN
2	8	2	13	34	2	1	2	1200	1	1	1139.2	1149.2	NaN	NaN
2	8	2	13	35	1	NaN	1	900	NaN	1	NaN	897.2	NaN	NaN
2	8	2	13	36	2	1	2	1350	1	1	1239.2	1245.2	NaN	NaN
2	8	2	13	37	1	NaN	1	450	NaN	1	NaN	464.2	NaN	NaN
2	8	2	13	38	2	1	2	1200	1	1	1270.3	1273.3	NaN	NaN
2	8	2	13	39	1	NaN	1	450	NaN	1	NaN	449.3	NaN	NaN
2	8	2	13	40	2	1	2	1500	1	1	1315.3	1314.3	NaN	NaN
2	8	2	14	1	1	NaN	1	1050	NaN	1	NaN	1054.4	NaN	NaN
2	8	2	14	2	2	1	2	1350	1	1	1323.4	1328.3	NaN	NaN
2	8	2	14	3	1	NaN	1	900	NaN	1	NaN	849.3	NaN	NaN
2	8	2	14	4	2	1	2	1800	1	1	1665.4	1657.5	NaN	NaN
2	8	2	14	5	1	NaN	1	450	NaN	1	NaN	481.4	NaN	NaN
2	8	2	14	6	2	1	2	1650	1	1	1590.4	1592.4	NaN	NaN
2	8	2	14	7	1	NaN	1	600	NaN	1	NaN	580.4	NaN	NaN
2	8	2	14	8	2	1	2	1650	1	1	1598.4	1596.4	NaN	NaN
2	8	2	14	9	1	NaN	1	450	NaN	1	NaN	437.4	NaN	NaN
2	8	2	14	10	2	1	2	1650	1	1	1805.4	1803.4	NaN	NaN
2	8	2	14	11	1	NaN	1	600	NaN	1	NaN	615.4	NaN	NaN
2	8	2	14	12	2	1	2	1800	1	1	1684.4	1694.4	NaN	NaN
2	8	2	14	13	1	NaN	1	600	NaN	1	NaN	589.4	NaN	NaN
2	8	2	14	14	2	1	2	1200	1	1	1095.4	1100.4	NaN	NaN
2	8	2	14	15	1	NaN	1	750	NaN	1	NaN	663.5	NaN	NaN
2	8	2	14	16	2	1	2	1350	1	1	1267.5	1273.4	NaN	NaN
2	8	2	14	17	1	NaN	1	1050	NaN	1	NaN	972.5	NaN	NaN
2	8	2	14	18	2	1	2	1800	1	1	1663.5	1668.4	NaN	NaN
2	8	2	14	19	1	NaN	1	750	NaN	1	NaN	697.5	NaN	NaN
2	8	2	14	20	2	1	2	1800	1	1	1707.5	1718.4	NaN	NaN
2	8	2	14	21	1	NaN	1	900	NaN	1	NaN	874.5	NaN	NaN
2	8	2	14	22	2	1	2	1200	1	1	1093.4	1091.5	NaN	NaN
2	8	2	14	23	1	NaN	1	750	NaN	1	NaN	724.5	NaN	NaN
2	8	2	14	24	2	1	2	1200	1	1	1173.4	1175.4	NaN	NaN
2	8	2	14	25	1	NaN	1	1050	NaN	1	NaN	957.4	NaN	NaN
2	8	2	14	26	2	1	2	1200	1	1	1121.5	1128.5	NaN	NaN
2	8	2	14	27	1	NaN	1	1050	NaN	1	NaN	958.5	NaN	NaN
2	8	2	14	28	2	1	2	1500	1	1	1331.5	1337.5	NaN	NaN
2	8	2	14	29	1	NaN	1	450	NaN	1	NaN	465.5	NaN	NaN
2	8	2	14	30	2	1	2	1350	1	1	1675.5	1685.5	NaN	NaN
2	8	2	14	31	1	NaN	1	450	NaN	1	NaN	399.5	NaN	NaN
2	8	2	14	32	2	1	2	1500	1	1	1386.5	1384.5	NaN	NaN
2	8	2	14	33	1	NaN	1	900	NaN	1	NaN	925.5	NaN	NaN
2	8	2	14	34	2	1	2	1350	1	1	1224.5	1227.5	NaN	NaN
2	8	2	14	35	1	NaN	1	600	NaN	1	NaN	507.5	NaN	NaN
2	8	2	14	36	2	1	2	1500	1	1	1441.5	1436.5	NaN	NaN
2	8	2	14	37	1	NaN	1	900	NaN	1	NaN	880.5	NaN	NaN
2	8	2	14	38	2	1	2	1650	1	1	1492.6	1491.6	NaN	NaN
2	8	2	14	39	1	NaN	1	750	NaN	1	NaN	729.6	NaN	NaN
2	8	2	14	40	2	1	2	1500	1	1	1349.5	1348.6	NaN	NaN
2	8	2	15	1	1	NaN	1	750	NaN	1	NaN	760.7	NaN	NaN
2	8	2	15	2	2	1	2	1350	1	1	1448.6	1447.6	NaN	NaN
2	8	2	15	3	1	NaN	1	450	NaN	1	NaN	479.6	NaN	NaN
2	8	2	15	4	2	1	2	1500	1	1	1442.6	1446.6	NaN	NaN
2	8	2	15	5	1	NaN	1	750	NaN	1	NaN	734.7	NaN	NaN
2	8	2	15	6	2	1	2	1800	1	1	1647.7	1640.8	NaN	NaN
2	8	2	15	7	1	NaN	1	600	NaN	1	NaN	595.7	NaN	NaN
2	8	2	15	8	2	1	2	1200	1	1	1251.7	1250.7	NaN	NaN
2	8	2	15	9	1	NaN	1	450	NaN	1	NaN	509.7	NaN	NaN
2	8	2	15	10	2	1	2	1650	1	1	1556.7	1554.7	NaN	NaN
2	8	2	15	11	1	NaN	1	900	NaN	1	NaN	874.7	NaN	NaN
2	8	2	15	12	2	1	2	1500	1	1	1322.7	1328.6	NaN	NaN
2	8	2	15	13	1	NaN	1	1050	NaN	1	NaN	1027.6	NaN	NaN
2	8	2	15	14	2	1	2	1650	1	1	1396.6	1389.7	NaN	NaN
2	8	2	15	15	1	NaN	1	900	NaN	1	NaN	919.7	NaN	NaN
2	8	2	15	16	2	1	2	1500	1	1	1507.8	1512.7	NaN	NaN
2	8	2	15	17	1	NaN	1	1050	NaN	1	NaN	1030.8	NaN	NaN
2	8	2	15	18	2	1	2	1650	1	1	1577.7	1575.7	NaN	NaN
2	8	2	15	19	1	NaN	1	450	NaN	1	NaN	455.7	NaN	NaN
2	8	2	15	20	2	1	2	1800	1	1	1806.7	1816.7	NaN	NaN
2	8	2	15	21	1	NaN	1	600	NaN	1	NaN	598.7	NaN	NaN
2	8	2	15	22	2	1	2	1350	1	1	1454.7	1451.7	NaN	NaN
2	8	2	15	23	1	NaN	1	600	NaN	1	NaN	589.7	NaN	NaN
2	8	2	15	24	2	1	2	1200	1	1	1353.7	1352.7	NaN	NaN
2	8	2	15	25	1	NaN	1	750	NaN	1	NaN	704.7	NaN	NaN
2	8	2	15	26	2	1	2	1200	1	1	1111.7	1128.6	NaN	NaN
2	8	2	15	27	1	NaN	1	750	NaN	1	NaN	692.8	NaN	NaN
2	8	2	15	28	2	1	2	1500	1	1	1342.8	1354.8	NaN	NaN
2	8	2	15	29	1	NaN	1	1050	NaN	1	NaN	965.8	NaN	NaN
2	8	2	15	30	2	1	2	1800	1	1	1677.7	1675.8	NaN	NaN
2	8	2	15	31	1	NaN	1	900	NaN	1	NaN	847.8	NaN	NaN
2	8	2	15	32	2	1	2	1800	1	1	1532.7	1527.8	NaN	NaN
2	8	2	15	33	1	NaN	1	600	NaN	1	NaN	624.8	NaN	NaN
2	8	2	15	34	2	1	2	1350	1	1	1436.8	1451.7	NaN	NaN
2	8	2	15	35	1	NaN	1	900	NaN	1	NaN	990.8	NaN	NaN
2	8	2	15	36	2	1	2	1650	1	1	1474.7	1481.7	NaN	NaN
2	8	2	15	37	1	NaN	1	450	NaN	1	NaN	458.7	NaN	NaN
2	8	2	15	38	2	1	2	1350	1	1	1530.8	1528.9	NaN	NaN
2	8	2	15	39	1	NaN	1	1050	NaN	1	NaN	972.8	NaN	NaN
2	8	2	15	40	2	1	2	1200	1	1	1262.9	1269.8	NaN	NaN
2	8	2	16	1	1	NaN	1	1050	NaN	1	NaN	1043.9	NaN	NaN
2	8	2	16	2	2	1	2	1650	1	1	1771.9	1772.8	NaN	NaN
2	8	2	16	3	1	NaN	1	450	NaN	1	NaN	438.9	NaN	NaN
2	8	2	16	4	2	1	2	1200	1	1	1259.9	1255.9	NaN	NaN
2	8	2	16	5	1	NaN	1	750	NaN	1	NaN	739	NaN	NaN
2	8	2	16	6	2	1	2	1350	1	1	1282	1286.9	NaN	NaN
2	8	2	16	7	1	NaN	1	750	NaN	1	NaN	672	NaN	NaN
2	8	2	16	8	2	1	2	1500	1	1	1506.9	1496.9	NaN	NaN
2	8	2	16	9	1	NaN	1	600	NaN	1	NaN	590	NaN	NaN
2	8	2	16	10	2	1	2	1650	1	1	1600.9	1603.9	NaN	NaN
2	8	2	16	11	1	NaN	1	900	NaN	1	NaN	903.9	NaN	NaN
2	8	2	16	12	2	1	2	1500	1	1	1545.9	1541.9	NaN	NaN
2	8	2	16	13	1	NaN	1	450	NaN	1	NaN	413.9	NaN	NaN
2	8	2	16	14	2	1	2	1200	1	1	1244.9	1241.9	NaN	NaN
2	8	2	16	15	1	NaN	1	450	NaN	1	NaN	461.9	NaN	NaN
2	8	2	16	16	2	1	2	1800	1	1	1635	1634	NaN	NaN
2	8	2	16	17	1	NaN	1	600	NaN	1	NaN	532	NaN	NaN
2	8	2	16	18	2	1	2	1350	1	1	1406	1405	NaN	NaN
2	8	2	16	19	1	NaN	1	900	NaN	1	NaN	822	NaN	NaN
2	8	2	16	20	2	1	2	1350	1	1	1353	1356	NaN	NaN
2	8	2	16	21	1	NaN	1	1050	NaN	1	NaN	937	NaN	NaN
2	8	2	16	22	2	1	2	1350	1	1	1288	1292.9	NaN	NaN
2	8	2	16	23	1	NaN	1	750	NaN	1	NaN	708	NaN	NaN
2	8	2	16	24	2	1	2	1800	1	1	1731	1745.9	NaN	NaN
2	8	2	16	25	1	NaN	1	1050	NaN	1	NaN	914.9	NaN	NaN
2	8	2	16	26	2	1	2	1500	1	1	1328	1328.9	NaN	NaN
2	8	2	16	27	1	NaN	1	900	NaN	1	NaN	825.1	NaN	NaN
2	8	2	16	28	2	1	2	1500	1	1	1463	1461.1	NaN	NaN
2	8	2	16	29	1	NaN	1	1050	NaN	1	NaN	952.1	NaN	NaN
2	8	2	16	30	2	1	2	1800	1	1	1658	1663	NaN	NaN
2	8	2	16	31	1	NaN	1	750	NaN	1	NaN	748	NaN	NaN
2	8	2	16	32	2	1	2	1800	1	1	1597	1594	NaN	NaN
2	8	2	16	33	1	NaN	1	600	NaN	1	NaN	571	NaN	NaN
2	8	2	16	34	2	1	2	1200	1	1	1233	1239	NaN	NaN
2	8	2	16	35	1	NaN	1	600	NaN	1	NaN	603	NaN	NaN
2	8	2	16	36	2	1	2	1650	1	1	1451	1449	NaN	NaN
2	8	2	16	37	1	NaN	1	450	NaN	1	NaN	459	NaN	NaN
2	8	2	16	38	2	1	2	1650	1	1	1730.1	1734.1	NaN	NaN
2	8	2	16	39	1	NaN	1	900	NaN	1	NaN	856.1	NaN	NaN
2	8	2	16	40	2	1	2	1200	1	1	1170.1	1171.1	NaN	NaN

## Sheet: 9
									response		TR		extra response
experiment	participant	handedness (1: left, 2: right)	session	trial/session	stim (1: green, 2: orange)	CMR	prior (1: short, 2: long)	TS	L	R	L	R	L	R
2	9	1	1	1	1	NaN	1	450	1	NaN	555.5	NaN	NaN	NaN
2	9	1	1	2	2	1	2	1200	1	1	1029.5	1032.5	NaN	NaN
2	9	1	1	3	1	NaN	1	750	1	NaN	710.5	NaN	NaN	NaN
2	9	1	1	4	2	1	2	1200	1	1	1034.5	1043.4	NaN	NaN
2	9	1	1	5	1	NaN	1	900	1	NaN	858.6	NaN	NaN	NaN
2	9	1	1	6	2	1	2	1650	1	1	1303.6	1304.5	NaN	NaN
2	9	1	1	7	1	NaN	1	450	1	NaN	446.6	NaN	NaN	NaN
2	9	1	1	8	2	1	2	1650	1	1	1469.5	1461.6	NaN	NaN
2	9	1	1	9	1	NaN	1	450	1	NaN	420.6	NaN	NaN	NaN
2	9	1	1	10	2	1	2	1800	1	1	1572.6	1573.5	NaN	NaN
2	9	1	1	11	1	NaN	1	1050	1	NaN	1080.5	NaN	NaN	NaN
2	9	1	1	12	2	1	2	1500	1	1	1339.6	1352.5	NaN	NaN
2	9	1	1	13	1	NaN	1	600	1	NaN	487.5	NaN	NaN	NaN
2	9	1	1	14	2	1	2	1800	1	1	1483.5	1487.5	NaN	NaN
2	9	1	1	15	1	NaN	1	900	1	NaN	821.6	NaN	NaN	NaN
2	9	1	1	16	2	1	2	1650	1	1	1409.6	1414.6	NaN	NaN
2	9	1	1	17	1	NaN	1	1050	1	NaN	975.6	NaN	NaN	NaN
2	9	1	1	18	2	1	2	1350	1	1	1204.6	1188.6	NaN	NaN
2	9	1	1	19	1	NaN	1	750	1	NaN	738.6	NaN	NaN	NaN
2	9	1	1	20	2	1	2	1800	1	1	1586.6	1590.6	NaN	NaN
2	9	1	1	21	1	NaN	1	750	1	NaN	703.6	NaN	NaN	NaN
2	9	1	1	22	2	1	2	1350	1	1	1278.6	1255.6	NaN	NaN
2	9	1	1	23	1	NaN	1	1050	1	NaN	987.6	NaN	NaN	NaN
2	9	1	1	24	2	1	2	1500	1	1	1542.6	1545.5	NaN	NaN
2	9	1	1	25	1	NaN	1	600	1	NaN	611.6	NaN	NaN	NaN
2	9	1	1	26	2	1	2	1350	1	1	1317.5	1309.6	NaN	NaN
2	9	1	1	27	1	NaN	1	900	1	NaN	947.7	NaN	NaN	NaN
2	9	1	1	28	2	1	2	1200	1	1	1031.7	1022.7	NaN	NaN
2	9	1	1	29	1	NaN	1	600	1	NaN	541.7	NaN	NaN	NaN
2	9	1	1	30	2	1	2	1800	1	1	1441.6	1429.7	NaN	NaN
2	9	1	1	31	1	NaN	1	900	1	NaN	921.7	NaN	NaN	NaN
2	9	1	1	32	2	1	2	1650	1	1	1386.6	1379.7	NaN	NaN
2	9	1	1	33	1	NaN	1	600	1	NaN	537.7	NaN	NaN	NaN
2	9	1	1	34	2	1	2	1350	1	1	1266.6	1242.7	NaN	NaN
2	9	1	1	35	1	NaN	1	1050	1	NaN	1019.6	NaN	NaN	NaN
2	9	1	1	36	2	1	2	1500	1	1	1378.6	1375.6	NaN	NaN
2	9	1	1	37	1	NaN	1	450	1	NaN	473.6	NaN	NaN	NaN
2	9	1	1	38	2	1	2	1200	1	1	1244.7	1262.7	NaN	NaN
2	9	1	1	39	1	NaN	1	750	1	NaN	697.7	NaN	NaN	NaN
2	9	1	1	40	2	1	2	1500	1	1	1417.7	1419.7	NaN	NaN
2	9	1	2	1	1	NaN	1	450	1	NaN	529.8	NaN	NaN	NaN
2	9	1	2	2	2	1	2	1500	1	1	1409.8	1418.7	NaN	NaN
2	9	1	2	3	1	NaN	1	1050	1	NaN	973.7	NaN	NaN	NaN
2	9	1	2	4	2	1	2	1800	1	1	1414.7	1411.7	NaN	NaN
2	9	1	2	5	1	NaN	1	450	1	NaN	501.8	NaN	NaN	NaN
2	9	1	2	6	2	1	2	1350	1	1	1401.8	1393.8	NaN	NaN
2	9	1	2	7	1	NaN	1	600	1	NaN	530.8	NaN	NaN	NaN
2	9	1	2	8	2	1	2	1800	1	1	1537.8	1532.8	NaN	NaN
2	9	1	2	9	1	NaN	1	600	1	NaN	617.8	NaN	NaN	NaN
2	9	1	2	10	2	1	2	1200	1	1	1318.8	1319.8	NaN	NaN
2	9	1	2	11	1	NaN	1	1050	1	NaN	1014.8	NaN	NaN	NaN
2	9	1	2	12	2	1	2	1500	1	1	1438.8	1470.8	NaN	NaN
2	9	1	2	13	1	NaN	1	450	1	NaN	491.8	NaN	NaN	NaN
2	9	1	2	14	2	1	2	1650	1	1	1399.8	1397.8	NaN	NaN
2	9	1	2	15	1	NaN	1	900	1	NaN	833.8	NaN	NaN	NaN
2	9	1	2	16	2	1	2	1650	1	1	1444.8	1441.9	NaN	NaN
2	9	1	2	17	1	NaN	1	1050	1	NaN	1101.9	NaN	NaN	NaN
2	9	1	2	18	2	1	2	1500	1	1	1491.8	1452.9	NaN	NaN
2	9	1	2	19	1	NaN	1	900	1	NaN	896.9	NaN	NaN	NaN
2	9	1	2	20	2	1	2	1650	1	1	1405.9	1407.8	NaN	NaN
2	9	1	2	21	1	NaN	1	1050	1	NaN	958.9	NaN	NaN	NaN
2	9	1	2	22	2	1	2	1200	1	1	1222.8	1218.9	NaN	NaN
2	9	1	2	23	1	NaN	1	900	1	NaN	893.8	NaN	NaN	NaN
2	9	1	2	24	2	1	2	1650	1	1	1459.8	1467.8	NaN	NaN
2	9	1	2	25	1	NaN	1	900	1	NaN	836.8	NaN	NaN	NaN
2	9	1	2	26	2	1	2	1200	1	1	1333.8	1336.8	NaN	NaN
2	9	1	2	27	1	NaN	1	450	1	NaN	576.9	NaN	NaN	NaN
2	9	1	2	28	2	1	2	1800	1	1	1265.9	1271.9	NaN	NaN
2	9	1	2	29	1	NaN	1	600	1	NaN	503.9	NaN	NaN	NaN
2	9	1	2	30	2	1	2	1200	1	1	1109.9	1111.8	NaN	NaN
2	9	1	2	31	1	NaN	1	750	1	NaN	645.9	NaN	NaN	NaN
2	9	1	2	32	2	1	2	1800	1	1	1468.9	1465.9	NaN	NaN
2	9	1	2	33	1	NaN	1	750	1	NaN	658.9	NaN	NaN	NaN
2	9	1	2	34	2	1	2	1350	1	1	1336.9	1353.9	NaN	NaN
2	9	1	2	35	1	NaN	1	750	1	NaN	700.9	NaN	NaN	NaN
2	9	1	2	36	2	1	2	1350	1	1	1298.9	1304.8	NaN	NaN
2	9	1	2	37	1	NaN	1	750	1	NaN	715.9	NaN	NaN	NaN
2	9	1	2	38	2	1	2	1500	1	1	1478	1478.9	NaN	NaN
2	9	1	2	39	1	NaN	1	600	1	NaN	674	NaN	NaN	NaN
2	9	1	2	40	2	1	2	1350	1	1	1360	1360.9	NaN	NaN
2	9	1	3	1	1	NaN	1	750	1	NaN	805	NaN	NaN	NaN
2	9	1	3	2	2	1	2	1650	1	1	1535.9	1533	NaN	NaN
2	9	1	3	3	1	NaN	1	450	1	NaN	503	NaN	NaN	NaN
2	9	1	3	4	2	1	2	1350	1	1	1241	1242.9	NaN	NaN
2	9	1	3	5	1	NaN	1	900	1	NaN	880.1	NaN	NaN	NaN
2	9	1	3	6	2	1	2	1650	1	1	1354.1	1358	NaN	NaN
2	9	1	3	7	1	NaN	1	750	1	NaN	697.1	NaN	NaN	NaN
2	9	1	3	8	2	1	2	1500	1	1	1292	1288.1	NaN	NaN
2	9	1	3	9	1	NaN	1	900	1	NaN	865.1	NaN	NaN	NaN
2	9	1	3	10	2	1	2	1500	1	1	1363	1338	NaN	NaN
2	9	1	3	11	1	NaN	1	750	1	NaN	670	NaN	NaN	NaN
2	9	1	3	12	2	1	2	1350	1	1	1178	1185	NaN	NaN
2	9	1	3	13	1	NaN	1	750	1	NaN	702	NaN	NaN	NaN
2	9	1	3	14	2	1	2	1650	1	1	1582	1603	NaN	NaN
2	9	1	3	15	1	NaN	1	1050	1	NaN	1071.1	NaN	NaN	NaN
2	9	1	3	16	2	1	2	1800	1	1	1513.1	1521.1	NaN	NaN
2	9	1	3	17	1	NaN	1	600	1	NaN	570.1	NaN	NaN	NaN
2	9	1	3	18	2	1	2	1500	1	1	1363.1	1370.1	NaN	NaN
2	9	1	3	19	1	NaN	1	450	1	NaN	494.1	NaN	NaN	NaN
2	9	1	3	20	2	1	2	1650	1	1	1389.1	1393.1	NaN	NaN
2	9	1	3	21	1	NaN	1	600	1	NaN	561.1	NaN	NaN	NaN
2	9	1	3	22	2	1	2	1200	1	1	1206.1	1211.1	NaN	NaN
2	9	1	3	23	1	NaN	1	900	1	NaN	859.1	NaN	NaN	NaN
2	9	1	3	24	2	1	2	1350	1	1	1248.1	1258	NaN	NaN
2	9	1	3	25	1	NaN	1	1050	1	NaN	943.1	NaN	NaN	NaN
2	9	1	3	26	2	1	2	1800	1	1	1564.1	1577	NaN	NaN
2	9	1	3	27	1	NaN	1	1050	1	NaN	903.2	NaN	NaN	NaN
2	9	1	3	28	2	1	2	1350	1	1	1283.2	1287.1	NaN	NaN
2	9	1	3	29	1	NaN	1	600	1	NaN	622.1	NaN	NaN	NaN
2	9	1	3	30	2	1	2	1500	1	1	1450.2	1472.1	NaN	NaN
2	9	1	3	31	1	NaN	1	600	1	NaN	564.1	NaN	NaN	NaN
2	9	1	3	32	2	1	2	1200	1	1	1166.1	1170.1	NaN	NaN
2	9	1	3	33	1	NaN	1	450	1	NaN	449.1	NaN	NaN	NaN
2	9	1	3	34	2	1	2	1200	1	1	1259.1	1274.1	NaN	NaN
2	9	1	3	35	1	NaN	1	900	1	NaN	735.1	NaN	NaN	NaN
2	9	1	3	36	2	1	2	1800	1	1	1413.1	1417	NaN	NaN
2	9	1	3	37	1	NaN	1	1050	1	NaN	953.1	NaN	NaN	NaN
2	9	1	3	38	2	1	2	1200	1	1	1054.2	1065.2	NaN	NaN
2	9	1	3	39	1	NaN	1	450	1	NaN	451.2	NaN	NaN	NaN
2	9	1	3	40	2	1	2	1800	1	1	1359.2	1379.1	NaN	NaN
2	9	1	4	1	1	NaN	1	600	1	NaN	619.2	NaN	NaN	NaN
2	9	1	4	2	2	1	2	1650	1	1	1456.2	1459.2	NaN	NaN
2	9	1	4	3	1	NaN	1	1050	1	NaN	1008.2	NaN	NaN	NaN
2	9	1	4	4	2	1	2	1800	1	1	1395.2	1396.2	NaN	NaN
2	9	1	4	5	1	NaN	1	900	1	NaN	735.3	NaN	NaN	NaN
2	9	1	4	6	2	1	2	1650	1	1	1382.3	1391.3	NaN	NaN
2	9	1	4	7	1	NaN	1	900	1	NaN	1024.3	NaN	NaN	NaN
2	9	1	4	8	2	1	2	1200	1	1	1261.3	1262.3	NaN	NaN
2	9	1	4	9	1	NaN	1	450	1	NaN	468.3	NaN	NaN	NaN
2	9	1	4	10	2	1	2	1500	1	1	1614.3	1606.3	NaN	NaN
2	9	1	4	11	1	NaN	1	450	1	NaN	433.3	NaN	NaN	NaN
2	9	1	4	12	2	1	2	1350	1	1	1152.2	1151.3	NaN	NaN
2	9	1	4	13	1	NaN	1	1050	1	NaN	1055.3	NaN	NaN	NaN
2	9	1	4	14	2	1	2	1200	1	1	1039.3	1054.2	NaN	NaN
2	9	1	4	15	1	NaN	1	600	1	NaN	560.3	NaN	NaN	NaN
2	9	1	4	16	2	1	2	1350	1	1	1183.4	1188.3	NaN	NaN
2	9	1	4	17	1	NaN	1	900	1	NaN	792.4	NaN	NaN	NaN
2	9	1	4	18	2	1	2	1500	1	1	1302.3	1307.3	NaN	NaN
2	9	1	4	19	1	NaN	1	1050	1	NaN	1033.3	NaN	NaN	NaN
2	9	1	4	20	2	1	2	1200	1	1	1150.3	1162.3	NaN	NaN
2	9	1	4	21	1	NaN	1	450	1	NaN	432.3	NaN	NaN	NaN
2	9	1	4	22	2	1	2	1650	1	1	1346.3	1351.3	NaN	NaN
2	9	1	4	23	1	NaN	1	750	1	NaN	653.3	NaN	NaN	NaN
2	9	1	4	24	2	1	2	1800	1	1	1500.3	1509.3	NaN	NaN
2	9	1	4	25	1	NaN	1	750	1	NaN	776.3	NaN	NaN	NaN
2	9	1	4	26	2	1	2	1500	1	1	1349.3	1357.3	NaN	NaN
2	9	1	4	27	1	NaN	1	750	1	NaN	709.4	NaN	NaN	NaN
2	9	1	4	28	2	1	2	1800	1	1	1459.4	1460.4	NaN	NaN
2	9	1	4	29	1	NaN	1	900	1	NaN	783.4	NaN	NaN	NaN
2	9	1	4	30	2	1	2	1500	1	1	1421.4	1423.3	NaN	NaN
2	9	1	4	31	1	NaN	1	450	1	NaN	509.4	NaN	NaN	NaN
2	9	1	4	32	2	1	2	1650	1	1	1480.3	1471.4	NaN	NaN
2	9	1	4	33	1	NaN	1	600	1	NaN	493.4	NaN	NaN	NaN
2	9	1	4	34	2	1	2	1350	1	1	1363.4	1369.3	NaN	NaN
2	9	1	4	35	1	NaN	1	600	1	NaN	515.4	NaN	NaN	NaN
2	9	1	4	36	2	1	2	1800	1	1	1444.3	1440.3	NaN	NaN
2	9	1	4	37	1	NaN	1	1050	1	NaN	997.4	NaN	NaN	NaN
2	9	1	4	38	2	1	2	1200	1	1	1123.4	1122.5	NaN	NaN
2	9	1	4	39	1	NaN	1	750	1	NaN	718.5	NaN	NaN	NaN
2	9	1	4	40	2	1	2	1350	1	1	1219.4	1218.5	NaN	NaN
2	9	1	5	1	1	NaN	1	1050	1	NaN	1150.7	NaN	NaN	NaN
2	9	1	5	2	2	1	2	1500	1	1	1423.7	1427.7	NaN	NaN
2	9	1	5	3	1	NaN	1	600	1	NaN	555.7	NaN	NaN	NaN
2	9	1	5	4	2	1	2	1800	1	1	1574.8	1575.8	NaN	NaN
2	9	1	5	5	1	NaN	1	450	1	NaN	529.8	NaN	NaN	NaN
2	9	1	5	6	2	1	2	1350	1	1	1219.8	1226.7	NaN	NaN
2	9	1	5	7	1	NaN	1	900	1	NaN	853.8	NaN	NaN	NaN
2	9	1	5	8	2	1	2	1500	1	1	1219.8	1250.7	NaN	NaN
2	9	1	5	9	1	NaN	1	450	1	NaN	436.7	NaN	NaN	NaN
2	9	1	5	10	2	1	2	1350	1	1	1134.7	1124.8	NaN	NaN
2	9	1	5	11	1	NaN	1	1050	1	NaN	976.8	NaN	NaN	NaN
2	9	1	5	12	2	1	2	1350	1	1	1222.8	1223.7	NaN	NaN
2	9	1	5	13	1	NaN	1	900	1	NaN	858.8	NaN	NaN	NaN
2	9	1	5	14	2	1	2	1200	1	1	1186.7	1179.8	NaN	NaN
2	9	1	5	15	1	NaN	1	750	1	NaN	642.7	NaN	NaN	NaN
2	9	1	5	16	2	1	2	1650	1	1	1546.8	1547.8	NaN	NaN
2	9	1	5	17	1	NaN	1	450	1	NaN	422.8	NaN	NaN	NaN
2	9	1	5	18	2	1	2	1650	1	1	1348.8	1354.8	NaN	NaN
2	9	1	5	19	1	NaN	1	600	1	NaN	498.9	NaN	NaN	NaN
2	9	1	5	20	2	1	2	1800	1	1	1624.8	1625.8	NaN	NaN
2	9	1	5	21	1	NaN	1	750	1	NaN	740.8	NaN	NaN	NaN
2	9	1	5	22	2	1	2	1350	1	1	1156.8	1152.8	NaN	NaN
2	9	1	5	23	1	NaN	1	450	1	NaN	427.8	NaN	NaN	NaN
2	9	1	5	24	2	1	2	1500	1	1	1472.8	1463.8	NaN	NaN
2	9	1	5	25	1	NaN	1	600	1	NaN	494.8	NaN	NaN	NaN
2	9	1	5	26	2	1	2	1650	1	1	1587.7	1586.8	NaN	NaN
2	9	1	5	27	1	NaN	1	750	1	NaN	698.9	NaN	NaN	NaN
2	9	1	5	28	2	1	2	1200	1	1	1263.9	1265.8	NaN	NaN
2	9	1	5	29	1	NaN	1	900	1	NaN	909.9	NaN	NaN	NaN
2	9	1	5	30	2	1	2	1200	1	1	1110.8	1108.9	NaN	NaN
2	9	1	5	31	1	NaN	1	1050	1	NaN	889.9	NaN	NaN	NaN
2	9	1	5	32	2	1	2	1800	1	1	1493.9	1504.8	NaN	NaN
2	9	1	5	33	1	NaN	1	600	1	NaN	515.9	NaN	NaN	NaN
2	9	1	5	34	2	1	2	1800	1	1	1459.8	1460.8	NaN	NaN
2	9	1	5	35	1	NaN	1	1050	1	NaN	1007.8	NaN	NaN	NaN
2	9	1	5	36	2	1	2	1500	1	1	1459.8	1458.8	NaN	NaN
2	9	1	5	37	1	NaN	1	900	1	NaN	920.8	NaN	NaN	NaN
2	9	1	5	38	2	1	2	1200	1	1	1244.9	1250.9	NaN	NaN
2	9	1	5	39	1	NaN	1	750	1	NaN	604.9	NaN	NaN	NaN
2	9	1	5	40	2	1	2	1650	1	1	1338.9	1342.9	NaN	NaN
2	9	1	6	1	1	NaN	1	1050	1	NaN	1179	NaN	NaN	NaN
2	9	1	6	2	2	1	2	1350	1	1	1144.9	1145.9	NaN	NaN
2	9	1	6	3	1	NaN	1	750	1	NaN	731.9	NaN	NaN	NaN
2	9	1	6	4	2	1	2	1800	1	1	1479	1475.1	NaN	NaN
2	9	1	6	5	1	NaN	1	750	1	NaN	729	NaN	NaN	NaN
2	9	1	6	6	2	1	2	1650	1	1	1602.1	1604	NaN	NaN
2	9	1	6	7	1	NaN	1	1050	1	NaN	995.1	NaN	NaN	NaN
2	9	1	6	8	2	1	2	1500	1	1	1376	1389	NaN	NaN
2	9	1	6	9	1	NaN	1	450	1	NaN	491	NaN	NaN	NaN
2	9	1	6	10	2	1	2	1500	1	1	1384	1394	NaN	NaN
2	9	1	6	11	1	NaN	1	450	1	NaN	457	NaN	NaN	NaN
2	9	1	6	12	2	1	2	1350	1	1	1322	1323.9	NaN	NaN
2	9	1	6	13	1	NaN	1	900	1	NaN	799	NaN	NaN	NaN
2	9	1	6	14	2	1	2	1800	1	1	1487.1	1492	NaN	NaN
2	9	1	6	15	1	NaN	1	600	1	NaN	521.1	NaN	NaN	NaN
2	9	1	6	16	2	1	2	1200	1	1	1182.1	1192	NaN	NaN
2	9	1	6	17	1	NaN	1	450	1	NaN	450.1	NaN	NaN	NaN
2	9	1	6	18	2	1	2	1200	1	1	1099.1	1100	NaN	NaN
2	9	1	6	19	1	NaN	1	600	1	NaN	522.1	NaN	NaN	NaN
2	9	1	6	20	2	1	2	1650	1	1	1459.1	1474	NaN	NaN
2	9	1	6	21	1	NaN	1	900	1	NaN	828.1	NaN	NaN	NaN
2	9	1	6	22	2	1	2	1350	1	1	1213	1212.1	NaN	NaN
2	9	1	6	23	1	NaN	1	600	1	NaN	549	NaN	NaN	NaN
2	9	1	6	24	2	1	2	1650	1	1	1390	1398	NaN	NaN
2	9	1	6	25	1	NaN	1	450	1	NaN	516.1	NaN	NaN	NaN
2	9	1	6	26	2	1	2	1800	1	1	1561	1559	NaN	NaN
2	9	1	6	27	1	NaN	1	900	1	NaN	801.1	NaN	NaN	NaN
2	9	1	6	28	2	1	2	1650	1	1	1516.1	1533.1	NaN	NaN
2	9	1	6	29	1	NaN	1	1050	1	NaN	931.1	NaN	NaN	NaN
2	9	1	6	30	2	1	2	1500	1	1	1379.1	1391.1	NaN	NaN
2	9	1	6	31	1	NaN	1	600	1	NaN	505.1	NaN	NaN	NaN
2	9	1	6	32	2	1	2	1200	1	1	1092.1	1097.1	NaN	NaN
2	9	1	6	33	1	NaN	1	750	1	NaN	736.1	NaN	NaN	NaN
2	9	1	6	34	2	1	2	1500	1	1	1431.1	1436.1	NaN	NaN
2	9	1	6	35	1	NaN	1	750	1	NaN	688.1	NaN	NaN	NaN
2	9	1	6	36	2	1	2	1350	1	1	1242.1	1247	NaN	NaN
2	9	1	6	37	1	NaN	1	1050	1	NaN	962.1	NaN	NaN	NaN
2	9	1	6	38	2	1	2	1200	1	1	1273.2	1278.1	NaN	NaN
2	9	1	6	39	1	NaN	1	900	1	NaN	844.2	NaN	NaN	NaN
2	9	1	6	40	2	1	2	1800	1	1	1397.1	1403.1	NaN	NaN
2	9	1	7	1	1	NaN	1	1050	1	NaN	1029.2	NaN	NaN	NaN
2	9	1	7	2	2	1	2	1650	1	1	1470.2	1475.1	NaN	NaN
2	9	1	7	3	1	NaN	1	1050	1	NaN	1012.2	NaN	NaN	NaN
2	9	1	7	4	2	1	2	1500	1	1	1317.3	1322.2	NaN	NaN
2	9	1	7	5	1	NaN	1	750	1	NaN	668.3	NaN	NaN	NaN
2	9	1	7	6	2	1	2	1500	1	1	1329.3	1344.2	NaN	NaN
2	9	1	7	7	1	NaN	1	600	1	NaN	568.3	NaN	NaN	NaN
2	9	1	7	8	2	1	2	1200	1	1	1070.3	1079.2	NaN	NaN
2	9	1	7	9	1	NaN	1	1050	1	NaN	981.3	NaN	NaN	NaN
2	9	1	7	10	2	1	2	1350	1	1	1123.3	1133.2	NaN	NaN
2	9	1	7	11	1	NaN	1	600	1	NaN	550.3	NaN	NaN	NaN
2	9	1	7	12	2	1	2	1650	1	1	1571.2	1588.2	NaN	NaN
2	9	1	7	13	1	NaN	1	600	1	NaN	563.2	NaN	NaN	NaN
2	9	1	7	14	2	1	2	1800	1	1	1665.2	1684.2	NaN	NaN
2	9	1	7	15	1	NaN	1	450	1	NaN	462.3	NaN	NaN	NaN
2	9	1	7	16	2	1	2	1200	1	1	1110.3	1114.3	NaN	NaN
2	9	1	7	17	1	NaN	1	450	1	NaN	433.3	NaN	NaN	NaN
2	9	1	7	18	2	1	2	1800	1	1	1577.3	1581.3	NaN	NaN
2	9	1	7	19	1	NaN	1	750	1	NaN	727.3	NaN	NaN	NaN
2	9	1	7	20	2	1	2	1350	1	1	1358.3	1361.3	NaN	NaN
2	9	1	7	21	1	NaN	1	450	1	NaN	418.3	NaN	NaN	NaN
2	9	1	7	22	2	1	2	1350	1	1	1362.3	1361.3	NaN	NaN
2	9	1	7	23	1	NaN	1	750	1	NaN	640.3	NaN	NaN	NaN
2	9	1	7	24	2	1	2	1500	1	1	1392.3	1392.3	NaN	NaN
2	9	1	7	25	1	NaN	1	750	1	NaN	682.3	NaN	NaN	NaN
2	9	1	7	26	2	1	2	1800	1	1	1713.3	1724.2	NaN	NaN
2	9	1	7	27	1	NaN	1	900	1	NaN	721.4	NaN	NaN	NaN
2	9	1	7	28	2	1	2	1650	1	1	1513.4	1519.3	NaN	NaN
2	9	1	7	29	1	NaN	1	600	1	NaN	530.4	NaN	NaN	NaN
2	9	1	7	30	2	1	2	1650	1	1	1469.4	1471.3	NaN	NaN
2	9	1	7	31	1	NaN	1	450	1	NaN	469.4	NaN	NaN	NaN
2	9	1	7	32	2	1	2	1200	1	1	1117.3	1119.3	NaN	NaN
2	9	1	7	33	1	NaN	1	900	1	NaN	728.3	NaN	NaN	NaN
2	9	1	7	34	2	1	2	1500	1	1	1344.3	1337.3	NaN	NaN
2	9	1	7	35	1	NaN	1	900	1	NaN	860.3	NaN	NaN	NaN
2	9	1	7	36	2	1	2	1350	1	1	1452.3	1450.4	NaN	NaN
2	9	1	7	37	1	NaN	1	1050	1	NaN	1056.3	NaN	NaN	NaN
2	9	1	7	38	2	1	2	1800	1	1	1381.4	1402.4	NaN	NaN
2	9	1	7	39	1	NaN	1	900	1	NaN	845.4	NaN	NaN	NaN
2	9	1	7	40	2	1	2	1200	1	1	1190.4	1187.4	NaN	NaN
2	9	1	8	1	1	NaN	1	900	1	NaN	926.5	NaN	NaN	NaN
2	9	1	8	2	2	1	2	1350	1	1	1199.4	1191.4	NaN	NaN
2	9	1	8	3	1	NaN	1	450	1	NaN	487.4	NaN	NaN	NaN
2	9	1	8	4	2	1	2	1500	1	1	1279.4	1285.4	NaN	NaN
2	9	1	8	5	1	NaN	1	900	1	NaN	902.5	NaN	NaN	NaN
2	9	1	8	6	2	1	2	1650	1	1	1464.5	1465.5	NaN	NaN
2	9	1	8	7	1	NaN	1	1050	1	NaN	873.5	NaN	NaN	NaN
2	9	1	8	8	2	1	2	1500	1	1	1314.5	1323.5	NaN	NaN
2	9	1	8	9	1	NaN	1	450	1	NaN	445.5	NaN	NaN	NaN
2	9	1	8	10	2	1	2	1650	1	1	1552.5	1549.5	NaN	NaN
2	9	1	8	11	1	NaN	1	1050	1	NaN	1050.5	NaN	NaN	NaN
2	9	1	8	12	2	1	2	1800	1	1	1571.5	1581.4	NaN	NaN
2	9	1	8	13	1	NaN	1	750	1	NaN	666.5	NaN	NaN	NaN
2	9	1	8	14	2	1	2	1500	1	1	1375.5	1380.4	NaN	NaN
2	9	1	8	15	1	NaN	1	750	1	NaN	623.6	NaN	NaN	NaN
2	9	1	8	16	2	1	2	1350	1	1	1490.6	1491.5	NaN	NaN
2	9	1	8	17	1	NaN	1	900	1	NaN	842.6	NaN	NaN	NaN
2	9	1	8	18	2	1	2	1650	1	1	1437.5	1441.5	NaN	NaN
2	9	1	8	19	1	NaN	1	600	1	NaN	537.6	NaN	NaN	NaN
2	9	1	8	20	2	1	2	1200	1	1	1032.5	1021.6	NaN	NaN
2	9	1	8	21	1	NaN	1	1050	1	NaN	1042.5	NaN	NaN	NaN
2	9	1	8	22	2	1	2	1800	1	1	1552.5	1549.5	NaN	NaN
2	9	1	8	23	1	NaN	1	750	1	NaN	702.5	NaN	NaN	NaN
2	9	1	8	24	2	1	2	1350	1	1	1310.5	1316.5	NaN	NaN
2	9	1	8	25	1	NaN	1	600	1	NaN	542.5	NaN	NaN	NaN
2	9	1	8	26	2	1	2	1800	1	1	1607.5	1606.5	NaN	NaN
2	9	1	8	27	1	NaN	1	450	1	NaN	489.6	NaN	NaN	NaN
2	9	1	8	28	2	1	2	1200	1	1	1219.6	1241.6	NaN	NaN
2	9	1	8	29	1	NaN	1	900	1	NaN	802.6	NaN	NaN	NaN
2	9	1	8	30	2	1	2	1200	1	1	1289.6	1311.6	NaN	NaN
2	9	1	8	31	1	NaN	1	600	1	NaN	490.6	NaN	NaN	NaN
2	9	1	8	32	2	1	2	1350	1	1	1290.6	1299.5	NaN	NaN
2	9	1	8	33	1	NaN	1	600	1	NaN	583.6	NaN	NaN	NaN
2	9	1	8	34	2	1	2	1200	1	1	1204.6	1215.5	NaN	NaN
2	9	1	8	35	1	NaN	1	750	1	NaN	660.6	NaN	NaN	NaN
2	9	1	8	36	2	1	2	1800	1	1	1510.5	1502.6	NaN	NaN
2	9	1	8	37	1	NaN	1	1050	1	NaN	922.6	NaN	NaN	NaN
2	9	1	8	38	2	1	2	1500	1	1	1374.7	1382.6	NaN	NaN
2	9	1	8	39	1	NaN	1	450	1	NaN	451.7	NaN	NaN	NaN
2	9	1	8	40	2	1	2	1650	1	1	1535.7	1535.7	NaN	NaN
2	9	1	9	1	1	NaN	1	900	1	NaN	974.9	NaN	NaN	NaN
2	9	1	9	2	2	1	2	1350	1	1	1085.9	1094.9	NaN	NaN
2	9	1	9	3	1	NaN	1	900	1	NaN	869.9	NaN	NaN	NaN
2	9	1	9	4	2	1	2	1800	1	1	1566.9	1586.9	NaN	NaN
2	9	1	9	5	1	NaN	1	750	1	NaN	729	NaN	NaN	NaN
2	9	1	9	6	2	1	2	1800	1	1	1690.9	1690	NaN	NaN
2	9	1	9	7	1	NaN	1	1050	1	NaN	1004	NaN	NaN	NaN
2	9	1	9	8	2	1	2	1500	1	1	1380	1390.9	NaN	NaN
2	9	1	9	9	1	NaN	1	750	1	NaN	720	NaN	NaN	NaN
2	9	1	9	10	2	1	2	1350	1	1	1295	1299.9	NaN	NaN
2	9	1	9	11	1	NaN	1	900	1	NaN	910	NaN	NaN	NaN
2	9	1	9	12	2	1	2	1500	1	1	1383	1385.9	NaN	NaN
2	9	1	9	13	1	NaN	1	750	1	NaN	683	NaN	NaN	NaN
2	9	1	9	14	2	1	2	1200	1	1	1215	1217.9	NaN	NaN
2	9	1	9	15	1	NaN	1	450	1	NaN	451	NaN	NaN	NaN
2	9	1	9	16	2	1	2	1800	1	1	1670	1681	NaN	NaN
2	9	1	9	17	1	NaN	1	450	1	NaN	463	NaN	NaN	NaN
2	9	1	9	18	2	1	2	1500	1	1	1482	1496	NaN	NaN
2	9	1	9	19	1	NaN	1	450	1	NaN	472	NaN	NaN	NaN
2	9	1	9	20	2	1	2	1200	1	1	1145	1144	NaN	NaN
2	9	1	9	21	1	NaN	1	750	1	NaN	649	NaN	NaN	NaN
2	9	1	9	22	2	1	2	1800	1	1	1692	1693	NaN	NaN
2	9	1	9	23	1	NaN	1	600	1	NaN	530	NaN	NaN	NaN
2	9	1	9	24	2	1	2	1650	1	1	1512	1522	NaN	NaN
2	9	1	9	25	1	NaN	1	1050	1	NaN	1003	NaN	NaN	NaN
2	9	1	9	26	2	1	2	1650	1	1	1640	1648	NaN	NaN
2	9	1	9	27	1	NaN	1	600	1	NaN	510.1	NaN	NaN	NaN
2	9	1	9	28	2	1	2	1200	1	1	1106.1	1115.1	NaN	NaN
2	9	1	9	29	1	NaN	1	1050	1	NaN	1061.1	NaN	NaN	NaN
2	9	1	9	30	2	1	2	1200	1	1	1202.1	1207.1	NaN	NaN
2	9	1	9	31	1	NaN	1	600	1	NaN	510.1	NaN	NaN	NaN
2	9	1	9	32	2	1	2	1350	1	1	1264	1269	NaN	NaN
2	9	1	9	33	1	NaN	1	1050	1	NaN	1114.1	NaN	NaN	NaN
2	9	1	9	34	2	1	2	1500	1	1	1474.1	1479	NaN	NaN
2	9	1	9	35	1	NaN	1	900	1	NaN	856.1	NaN	NaN	NaN
2	9	1	9	36	2	1	2	1650	1	1	1374.1	1382	NaN	NaN
2	9	1	9	37	1	NaN	1	450	1	NaN	422	NaN	NaN	NaN
2	9	1	9	38	2	1	2	1350	1	1	1189.1	1194.1	NaN	NaN
2	9	1	9	39	1	NaN	1	600	1	NaN	531.1	NaN	NaN	NaN
2	9	1	9	40	2	1	2	1650	1	1	1570.1	1580.1	NaN	NaN
2	9	1	10	1	1	NaN	1	750	1	NaN	749.2	NaN	NaN	NaN
2	9	1	10	2	2	1	2	1200	1	1	1261.2	1269.1	NaN	NaN
2	9	1	10	3	1	NaN	1	600	1	NaN	523.2	NaN	NaN	NaN
2	9	1	10	4	2	1	2	1200	1	1	1139.2	1148.1	NaN	NaN
2	9	1	10	5	1	NaN	1	900	1	NaN	914.3	NaN	NaN	NaN
2	9	1	10	6	2	1	2	1500	1	1	1321.3	1326.2	NaN	NaN
2	9	1	10	7	1	NaN	1	900	1	NaN	902.3	NaN	NaN	NaN
2	9	1	10	8	2	1	2	1650	1	1	1503.2	1510.2	NaN	NaN
2	9	1	10	9	1	NaN	1	450	1	NaN	506.2	NaN	NaN	NaN
2	9	1	10	10	2	1	2	1500	1	1	1331.3	1336.2	NaN	NaN
2	9	1	10	11	1	NaN	1	600	1	NaN	552.2	NaN	NaN	NaN
2	9	1	10	12	2	1	2	1800	1	1	1609.2	1621.2	NaN	NaN
2	9	1	10	13	1	NaN	1	900	1	NaN	801.2	NaN	NaN	NaN
2	9	1	10	14	2	1	2	1650	1	1	1554.2	1560.1	NaN	NaN
2	9	1	10	15	1	NaN	1	600	1	NaN	532.2	NaN	NaN	NaN
2	9	1	10	16	2	1	2	1350	1	1	1346.3	1355.3	NaN	NaN
2	9	1	10	17	1	NaN	1	1050	1	NaN	944.3	NaN	NaN	NaN
2	9	1	10	18	2	1	2	1800	1	1	1532.3	1542.2	NaN	NaN
2	9	1	10	19	1	NaN	1	1050	1	NaN	1084.3	NaN	NaN	NaN
2	9	1	10	20	2	1	2	1650	1	1	1499.3	1508.2	NaN	NaN
2	9	1	10	21	1	NaN	1	600	1	NaN	563.3	NaN	NaN	NaN
2	9	1	10	22	2	1	2	1500	1	1	1285.3	1289.2	NaN	NaN
2	9	1	10	23	1	NaN	1	450	1	NaN	422.3	NaN	NaN	NaN
2	9	1	10	24	2	1	2	1500	1	1	1462.3	1472.2	NaN	NaN
2	9	1	10	25	1	NaN	1	750	1	NaN	763.2	NaN	NaN	NaN
2	9	1	10	26	2	1	2	1350	1	1	1234.3	1244.2	NaN	NaN
2	9	1	10	27	1	NaN	1	450	1	NaN	451.3	NaN	NaN	NaN
2	9	1	10	28	2	1	2	1200	1	1	1093.3	1106.3	NaN	NaN
2	9	1	10	29	1	NaN	1	450	1	NaN	383.3	NaN	NaN	NaN
2	9	1	10	30	2	1	2	1350	1	1	1345.3	1352.3	NaN	NaN
2	9	1	10	31	1	NaN	1	750	1	NaN	574.3	NaN	NaN	NaN
2	9	1	10	32	2	1	2	1650	1	1	1512.3	1523.3	NaN	NaN
2	9	1	10	33	1	NaN	1	1050	1	NaN	1040.4	NaN	NaN	NaN
2	9	1	10	34	2	1	2	1200	1	1	1090.4	1097.3	NaN	NaN
2	9	1	10	35	1	NaN	1	750	1	NaN	684.3	NaN	NaN	NaN
2	9	1	10	36	2	1	2	1350	1	1	1392.3	1400.2	NaN	NaN
2	9	1	10	37	1	NaN	1	900	1	NaN	828.3	NaN	NaN	NaN
2	9	1	10	38	2	1	2	1800	1	1	1631.4	1662.4	NaN	NaN
2	9	1	10	39	1	NaN	1	1050	1	NaN	984.4	NaN	NaN	NaN
2	9	1	10	40	2	1	2	1800	1	1	1589.3	1587.4	NaN	NaN
2	9	1	11	1	1	NaN	1	1050	1	NaN	1151.4	NaN	NaN	NaN
2	9	1	11	2	2	1	2	1350	1	1	1215.4	1219.4	NaN	NaN
2	9	1	11	3	1	NaN	1	750	1	NaN	759.4	NaN	NaN	NaN
2	9	1	11	4	2	1	2	1800	1	1	1600.4	1607.4	NaN	NaN
2	9	1	11	5	1	NaN	1	900	1	NaN	833.5	NaN	NaN	NaN
2	9	1	11	6	2	1	2	1350	1	1	1279.5	1280.4	NaN	NaN
2	9	1	11	7	1	NaN	1	750	1	NaN	679.5	NaN	NaN	NaN
2	9	1	11	8	2	1	2	1650	1	1	1341.5	1349.4	NaN	NaN
2	9	1	11	9	1	NaN	1	450	1	NaN	564.5	NaN	NaN	NaN
2	9	1	11	10	2	1	2	1200	1	1	1181.5	1207.4	NaN	NaN
2	9	1	11	11	1	NaN	1	900	1	NaN	818.5	NaN	NaN	NaN
2	9	1	11	12	2	1	2	1800	1	1	1467.4	1466.5	NaN	NaN
2	9	1	11	13	1	NaN	1	600	1	NaN	623.5	NaN	NaN	NaN
2	9	1	11	14	2	1	2	1200	1	1	1158.5	1164.4	NaN	NaN
2	9	1	11	15	1	NaN	1	600	1	NaN	542.5	NaN	NaN	NaN
2	9	1	11	16	2	1	2	1500	1	1	1331.5	1330.5	NaN	NaN
2	9	1	11	17	1	NaN	1	450	1	NaN	476.6	NaN	NaN	NaN
2	9	1	11	18	2	1	2	1650	1	1	1415.5	1407.6	NaN	NaN
2	9	1	11	19	1	NaN	1	450	1	NaN	452.5	NaN	NaN	NaN
2	9	1	11	20	2	1	2	1800	1	1	1664.5	1677.5	NaN	NaN
2	9	1	11	21	1	NaN	1	450	1	NaN	392.5	NaN	NaN	NaN
2	9	1	11	22	2	1	2	1800	1	1	1434.5	1435.5	NaN	NaN
2	9	1	11	23	1	NaN	1	600	1	NaN	464.5	NaN	NaN	NaN
2	9	1	11	24	2	1	2	1200	1	1	1376.5	1375.5	NaN	NaN
2	9	1	11	25	1	NaN	1	750	1	NaN	599.5	NaN	NaN	NaN
2	9	1	11	26	2	1	2	1650	1	1	1599.5	1595.5	NaN	NaN
2	9	1	11	27	1	NaN	1	1050	1	NaN	1031.6	NaN	NaN	NaN
2	9	1	11	28	2	1	2	1500	1	1	1317.5	1312.6	NaN	NaN
2	9	1	11	29	1	NaN	1	600	1	NaN	466.6	NaN	NaN	NaN
2	9	1	11	30	2	1	2	1200	1	1	1277.5	1276.6	NaN	NaN
2	9	1	11	31	1	NaN	1	750	1	NaN	679.6	NaN	NaN	NaN
2	9	1	11	32	2	1	2	1350	1	1	1353.6	1362.5	NaN	NaN
2	9	1	11	33	1	NaN	1	900	1	NaN	818.6	NaN	NaN	NaN
2	9	1	11	34	2	1	2	1500	1	1	1349.5	1348.6	NaN	NaN
2	9	1	11	35	1	NaN	1	1050	1	NaN	1157.5	NaN	NaN	NaN
2	9	1	11	36	2	1	2	1650	1	1	1356.5	1355.5	NaN	NaN
2	9	1	11	37	1	NaN	1	1050	1	NaN	1037.5	NaN	NaN	NaN
2	9	1	11	38	2	1	2	1350	1	1	1363.6	1361.6	NaN	NaN
2	9	1	11	39	1	NaN	1	900	1	NaN	1004.6	NaN	NaN	NaN
2	9	1	11	40	2	1	2	1500	1	1	1315.6	1317.6	NaN	NaN
2	9	1	12	1	1	NaN	1	900	1	NaN	1000.7	NaN	NaN	NaN
2	9	1	12	2	2	1	2	1650	1	1	1491.7	1506.6	NaN	NaN
2	9	1	12	3	1	NaN	1	1050	1	NaN	998.7	NaN	NaN	NaN
2	9	1	12	4	2	1	2	1350	1	1	1346.6	1368.6	NaN	NaN
2	9	1	12	5	1	NaN	1	750	1	NaN	692.7	NaN	NaN	NaN
2	9	1	12	6	2	1	2	1200	1	1	1275.7	1282.7	NaN	NaN
2	9	1	12	7	1	NaN	1	900	1	NaN	891.7	NaN	NaN	NaN
2	9	1	12	8	2	1	2	1800	1	1	1536.7	1543.7	NaN	NaN
2	9	1	12	9	1	NaN	1	1050	1	NaN	1008.7	NaN	NaN	NaN
2	9	1	12	10	2	1	2	1350	1	1	1239.7	1253.7	NaN	NaN
2	9	1	12	11	1	NaN	1	600	1	NaN	566.7	NaN	NaN	NaN
2	9	1	12	12	2	1	2	1500	1	1	1358.7	1369.6	NaN	NaN
2	9	1	12	13	1	NaN	1	900	1	NaN	890.7	NaN	NaN	NaN
2	9	1	12	14	2	1	2	1800	1	1	1538.7	1545.7	NaN	NaN
2	9	1	12	15	1	NaN	1	450	1	NaN	480.7	NaN	NaN	NaN
2	9	1	12	16	2	1	2	1200	1	1	1287.8	1303.8	NaN	NaN
2	9	1	12	17	1	NaN	1	750	1	NaN	766.8	NaN	NaN	NaN
2	9	1	12	18	2	1	2	1500	1	1	1286.8	1306.7	NaN	NaN
2	9	1	12	19	1	NaN	1	450	1	NaN	456.8	NaN	NaN	NaN
2	9	1	12	20	2	1	2	1650	1	1	1388.8	1397.7	NaN	NaN
2	9	1	12	21	1	NaN	1	900	1	NaN	766.8	NaN	NaN	NaN
2	9	1	12	22	2	1	2	1200	1	1	1131.8	1141.7	NaN	NaN
2	9	1	12	23	1	NaN	1	600	1	NaN	468.8	NaN	NaN	NaN
2	9	1	12	24	2	1	2	1500	1	1	1316.8	1330.7	NaN	NaN
2	9	1	12	25	1	NaN	1	600	1	NaN	470.8	NaN	NaN	NaN
2	9	1	12	26	2	1	2	1650	1	1	1482.7	1498.7	NaN	NaN
2	9	1	12	27	1	NaN	1	1050	1	NaN	1085.8	NaN	NaN	NaN
2	9	1	12	28	2	1	2	1650	1	1	1460.8	1475.8	NaN	NaN
2	9	1	12	29	1	NaN	1	750	1	NaN	633.8	NaN	NaN	NaN
2	9	1	12	30	2	1	2	1800	1	1	1667.8	1676.8	NaN	NaN
2	9	1	12	31	1	NaN	1	450	1	NaN	415.8	NaN	NaN	NaN
2	9	1	12	32	2	1	2	1350	1	1	1210.8	1211.8	NaN	NaN
2	9	1	12	33	1	NaN	1	450	1	NaN	429.8	NaN	NaN	NaN
2	9	1	12	34	2	1	2	1200	1	1	1108.8	1125.8	NaN	NaN
2	9	1	12	35	1	NaN	1	1050	1	NaN	993.8	NaN	NaN	NaN
2	9	1	12	36	2	1	2	1500	1	1	1413.8	1419.8	NaN	NaN
2	9	1	12	37	1	NaN	1	750	1	NaN	635.8	NaN	NaN	NaN
2	9	1	12	38	2	1	2	1800	1	1	1632.9	1644.8	NaN	NaN
2	9	1	12	39	1	NaN	1	600	1	NaN	541.9	NaN	NaN	NaN
2	9	1	12	40	2	1	2	1350	1	1	1207.9	1212.8	NaN	NaN
2	9	1	13	1	1	NaN	1	750	1	NaN	717.1	NaN	NaN	NaN
2	9	1	13	2	2	1	2	1500	1	1	1380.1	1389.1	NaN	NaN
2	9	1	13	3	1	NaN	1	1050	1	NaN	986.1	NaN	NaN	NaN
2	9	1	13	4	2	1	2	1500	1	1	1427.1	1440.1	NaN	NaN
2	9	1	13	5	1	NaN	1	1050	1	NaN	1066.2	NaN	NaN	NaN
2	9	1	13	6	2	1	2	1650	1	1	1423.2	1438.2	NaN	NaN
2	9	1	13	7	1	NaN	1	750	1	NaN	772.3	NaN	NaN	NaN
2	9	1	13	8	2	1	2	1650	1	1	1479.2	1499.2	NaN	NaN
2	9	1	13	9	1	NaN	1	450	1	NaN	462.2	NaN	NaN	NaN
2	9	1	13	10	2	1	2	1350	1	1	1286.2	1302.2	NaN	NaN
2	9	1	13	11	1	NaN	1	600	1	NaN	556.2	NaN	NaN	NaN
2	9	1	13	12	2	1	2	1650	1	1	1505.2	1513.1	NaN	NaN
2	9	1	13	13	1	NaN	1	600	1	NaN	517.2	NaN	NaN	NaN
2	9	1	13	14	2	1	2	1500	1	1	1314.2	1325.1	NaN	NaN
2	9	1	13	15	1	NaN	1	1050	1	NaN	972.3	NaN	NaN	NaN
2	9	1	13	16	2	1	2	1800	1	1	1561.3	1569.2	NaN	NaN
2	9	1	13	17	1	NaN	1	900	1	NaN	888.3	NaN	NaN	NaN
2	9	1	13	18	2	1	2	1350	1	1	1192.3	1204.2	NaN	NaN
2	9	1	13	19	1	NaN	1	450	1	NaN	398.2	NaN	NaN	NaN
2	9	1	13	20	2	1	2	1650	1	1	1677.3	1684.2	NaN	NaN
2	9	1	13	21	1	NaN	1	750	1	NaN	779.3	NaN	NaN	NaN
2	9	1	13	22	2	1	2	1200	1	1	1193.3	1199.2	NaN	NaN
2	9	1	13	23	1	NaN	1	1050	1	NaN	969.2	NaN	NaN	NaN
2	9	1	13	24	2	1	2	1800	1	1	1574.2	1585.2	NaN	NaN
2	9	1	13	25	1	NaN	1	600	1	NaN	515.2	NaN	NaN	NaN
2	9	1	13	26	2	1	2	1350	1	1	1288.2	1297.2	NaN	NaN
2	9	1	13	27	1	NaN	1	900	1	NaN	813.3	NaN	NaN	NaN
2	9	1	13	28	2	1	2	1200	1	1	1175.3	1189.3	NaN	NaN
2	9	1	13	29	1	NaN	1	900	1	NaN	911.3	NaN	NaN	NaN
2	9	1	13	30	2	1	2	1200	1	1	1131.3	1133.2	NaN	NaN
2	9	1	13	31	1	NaN	1	900	1	NaN	855.3	NaN	NaN	NaN
2	9	1	13	32	2	1	2	1800	1	1	1751.3	1753.2	NaN	NaN
2	9	1	13	33	1	NaN	1	750	1	NaN	694.3	NaN	NaN	NaN
2	9	1	13	34	2	1	2	1350	1	1	1282.2	1280.3	NaN	NaN
2	9	1	13	35	1	NaN	1	600	1	NaN	531.3	NaN	NaN	NaN
2	9	1	13	36	2	1	2	1800	1	1	1605.3	1607.2	NaN	NaN
2	9	1	13	37	1	NaN	1	450	1	NaN	448.3	NaN	NaN	NaN
2	9	1	13	38	2	1	2	1500	1	1	1430.4	1442.4	NaN	NaN
2	9	1	13	39	1	NaN	1	450	1	NaN	371.4	NaN	NaN	NaN
2	9	1	13	40	2	1	2	1200	1	1	1199.4	1200.3	NaN	NaN
2	9	1	14	1	1	NaN	1	750	1	NaN	749.4	NaN	NaN	NaN
2	9	1	14	2	2	1	2	1500	1	1	1346.4	1352.4	NaN	NaN
2	9	1	14	3	1	NaN	1	900	1	NaN	868.4	NaN	NaN	NaN
2	9	1	14	4	2	1	2	1500	1	1	1488.4	1495.4	NaN	NaN
2	9	1	14	5	1	NaN	1	600	1	NaN	554.5	NaN	NaN	NaN
2	9	1	14	6	2	1	2	1200	1	1	1123.5	1135.4	NaN	NaN
2	9	1	14	7	1	NaN	1	1050	1	NaN	1012.5	NaN	NaN	NaN
2	9	1	14	8	2	1	2	1200	1	1	1064.4	1062.5	NaN	NaN
2	9	1	14	9	1	NaN	1	1050	1	NaN	1010.5	NaN	NaN	NaN
2	9	1	14	10	2	1	2	1350	1	1	1322.5	1334.4	NaN	NaN
2	9	1	14	11	1	NaN	1	600	1	NaN	537.5	NaN	NaN	NaN
2	9	1	14	12	2	1	2	1200	1	1	1166.4	1178.4	NaN	NaN
2	9	1	14	13	1	NaN	1	600	1	NaN	504.4	NaN	NaN	NaN
2	9	1	14	14	2	1	2	1800	1	1	1621.4	1627.4	NaN	NaN
2	9	1	14	15	1	NaN	1	900	1	NaN	874.4	NaN	NaN	NaN
2	9	1	14	16	2	1	2	1500	1	1	1455.5	1464.5	NaN	NaN
2	9	1	14	17	1	NaN	1	900	1	NaN	833.5	NaN	NaN	NaN
2	9	1	14	18	2	1	2	1800	1	1	1604.5	1608.5	NaN	NaN
2	9	1	14	19	1	NaN	1	600	1	NaN	521.5	NaN	NaN	NaN
2	9	1	14	20	2	1	2	1350	1	1	1327.5	1329.5	NaN	NaN
2	9	1	14	21	1	NaN	1	750	1	NaN	682.5	NaN	NaN	NaN
2	9	1	14	22	2	1	2	1350	1	1	1330.5	1336.5	NaN	NaN
2	9	1	14	23	1	NaN	1	450	1	NaN	477.5	NaN	NaN	NaN
2	9	1	14	24	2	1	2	1350	1	1	1301.5	1300.5	NaN	NaN
2	9	1	14	25	1	NaN	1	750	1	NaN	644.5	NaN	NaN	NaN
2	9	1	14	26	2	1	2	1650	1	1	1561.5	1570.4	NaN	NaN
2	9	1	14	27	1	NaN	1	450	1	NaN	452.6	NaN	NaN	NaN
2	9	1	14	28	2	1	2	1500	1	1	1561.6	1568.5	NaN	NaN
2	9	1	14	29	1	NaN	1	1050	1	NaN	954.6	NaN	NaN	NaN
2	9	1	14	30	2	1	2	1650	1	1	1711.6	1716.5	NaN	NaN
2	9	1	14	31	1	NaN	1	1050	1	NaN	1027.6	NaN	NaN	NaN
2	9	1	14	32	2	1	2	1650	1	1	1435.5	1439.5	NaN	NaN
2	9	1	14	33	1	NaN	1	900	1	NaN	852.6	NaN	NaN	NaN
2	9	1	14	34	2	1	2	1200	1	1	1299.5	1300.5	NaN	NaN
2	9	1	14	35	1	NaN	1	750	1	NaN	617.5	NaN	NaN	NaN
2	9	1	14	36	2	1	2	1800	1	1	1400.5	1407.5	NaN	NaN
2	9	1	14	37	1	NaN	1	450	1	NaN	405.5	NaN	NaN	NaN
2	9	1	14	38	2	1	2	1650	1	1	1542.6	1554.6	NaN	NaN
2	9	1	14	39	1	NaN	1	450	1	NaN	431.6	NaN	NaN	NaN
2	9	1	14	40	2	1	2	1800	1	1	1666.6	1691.6	NaN	NaN
2	9	1	15	1	1	NaN	1	900	1	NaN	962.7	NaN	NaN	NaN
2	9	1	15	2	2	1	2	1200	1	1	1141.7	1150.6	NaN	NaN
2	9	1	15	3	1	NaN	1	450	1	NaN	484.7	NaN	NaN	NaN
2	9	1	15	4	2	1	2	1650	1	1	1559.6	1568.6	NaN	NaN
2	9	1	15	5	1	NaN	1	450	1	NaN	376.7	NaN	NaN	NaN
2	9	1	15	6	2	1	2	1500	1	1	1412.7	1422.7	NaN	NaN
2	9	1	15	7	1	NaN	1	1050	1	NaN	971.7	NaN	NaN	NaN
2	9	1	15	8	2	1	2	1650	1	1	1425.7	1445.7	NaN	NaN
2	9	1	15	9	1	NaN	1	600	1	NaN	573.7	NaN	NaN	NaN
2	9	1	15	10	2	1	2	1650	1	1	1544.7	1551.6	NaN	NaN
2	9	1	15	11	1	NaN	1	1050	1	NaN	1182.7	NaN	NaN	NaN
2	9	1	15	12	2	1	2	1650	1	1	1653.7	1671.7	NaN	NaN
2	9	1	15	13	1	NaN	1	450	1	NaN	418.7	NaN	NaN	NaN
2	9	1	15	14	2	1	2	1350	1	1	1175.7	1178.6	NaN	NaN
2	9	1	15	15	1	NaN	1	900	1	NaN	885.7	NaN	NaN	NaN
2	9	1	15	16	2	1	2	1350	1	1	1094.8	1096.7	NaN	NaN
2	9	1	15	17	1	NaN	1	1050	1	NaN	1094.8	NaN	NaN	NaN
2	9	1	15	18	2	1	2	1800	1	1	1475.8	1482.7	NaN	NaN
2	9	1	15	19	1	NaN	1	600	1	NaN	510.8	NaN	NaN	NaN
2	9	1	15	20	2	1	2	1500	1	1	1434.8	1442.7	NaN	NaN
2	9	1	15	21	1	NaN	1	750	1	NaN	562.8	NaN	NaN	NaN
2	9	1	15	22	2	1	2	1800	1	1	1707.8	1714.7	NaN	NaN
2	9	1	15	23	1	NaN	1	900	1	NaN	812.7	NaN	NaN	NaN
2	9	1	15	24	2	1	2	1800	1	1	1669.7	1685.7	NaN	NaN
2	9	1	15	25	1	NaN	1	600	1	NaN	529.7	NaN	NaN	NaN
2	9	1	15	26	2	1	2	1200	1	1	1157.7	1162.7	NaN	NaN
2	9	1	15	27	1	NaN	1	750	1	NaN	701.8	NaN	NaN	NaN
2	9	1	15	28	2	1	2	1200	1	1	1050.8	1059.8	NaN	NaN
2	9	1	15	29	1	NaN	1	750	1	NaN	707.8	NaN	NaN	NaN
2	9	1	15	30	2	1	2	1500	1	1	1463.8	1472.8	NaN	NaN
2	9	1	15	31	1	NaN	1	750	1	NaN	678.8	NaN	NaN	NaN
2	9	1	15	32	2	1	2	1200	1	1	1091.7	1090.8	NaN	NaN
2	9	1	15	33	1	NaN	1	900	1	NaN	874.8	NaN	NaN	NaN
2	9	1	15	34	2	1	2	1500	1	1	1324.8	1325.7	NaN	NaN
2	9	1	15	35	1	NaN	1	450	1	NaN	520.8	NaN	NaN	NaN
2	9	1	15	36	2	1	2	1800	1	1	1647.8	1660.7	NaN	NaN
2	9	1	15	37	1	NaN	1	600	1	NaN	470.8	NaN	NaN	NaN
2	9	1	15	38	2	1	2	1350	1	1	1453.9	1455.8	NaN	NaN
2	9	1	15	39	1	NaN	1	1050	1	NaN	980.9	NaN	NaN	NaN
2	9	1	15	40	2	1	2	1350	1	1	1249.9	1252.8	NaN	NaN
2	9	1	16	1	1	NaN	1	450	1	NaN	491.9	NaN	NaN	NaN
2	9	1	16	2	2	1	2	1350	1	1	1221.9	1223.8	NaN	NaN
2	9	1	16	3	1	NaN	1	750	1	NaN	630.9	NaN	NaN	NaN
2	9	1	16	4	2	1	2	1200	1	1	1167.9	1179.8	NaN	NaN
2	9	1	16	5	1	NaN	1	750	1	NaN	801	NaN	NaN	NaN
2	9	1	16	6	2	1	2	1800	1	1	1615.9	1621.9	NaN	NaN
2	9	1	16	7	1	NaN	1	600	1	NaN	521	NaN	NaN	NaN
2	9	1	16	8	2	1	2	1800	1	1	1602	1613.9	NaN	NaN
2	9	1	16	9	1	NaN	1	1050	1	NaN	977	NaN	NaN	NaN
2	9	1	16	10	2	1	2	1650	1	1	1585	1593.9	NaN	NaN
2	9	1	16	11	1	NaN	1	900	1	NaN	827	NaN	NaN	NaN
2	9	1	16	12	2	1	2	1650	1	1	1528.9	1545.9	NaN	NaN
2	9	1	16	13	1	NaN	1	1050	1	NaN	1059.9	NaN	NaN	NaN
2	9	1	16	14	2	1	2	1800	1	1	1406.9	1417.9	NaN	NaN
2	9	1	16	15	1	NaN	1	1050	1	NaN	948	NaN	NaN	NaN
2	9	1	16	16	2	1	2	1350	1	1	1150	1156	NaN	NaN
2	9	1	16	17	1	NaN	1	450	1	NaN	456	NaN	NaN	NaN
2	9	1	16	18	2	1	2	1500	1	1	1326	1327	NaN	NaN
2	9	1	16	19	1	NaN	1	600	1	NaN	513	NaN	NaN	NaN
2	9	1	16	20	2	1	2	1650	1	1	1587	1601	NaN	NaN
2	9	1	16	21	1	NaN	1	900	1	NaN	971	NaN	NaN	NaN
2	9	1	16	22	2	1	2	1500	1	1	1317	1325.9	NaN	NaN
2	9	1	16	23	1	NaN	1	600	1	NaN	518	NaN	NaN	NaN
2	9	1	16	24	2	1	2	1800	1	1	1637	1637.9	NaN	NaN
2	9	1	16	25	1	NaN	1	750	1	NaN	671	NaN	NaN	NaN
2	9	1	16	26	2	1	2	1650	1	1	1654	1668.9	NaN	NaN
2	9	1	16	27	1	NaN	1	600	1	NaN	530.1	NaN	NaN	NaN
2	9	1	16	28	2	1	2	1350	1	1	1331.1	1350	NaN	NaN
2	9	1	16	29	1	NaN	1	900	1	NaN	833.1	NaN	NaN	NaN
2	9	1	16	30	2	1	2	1350	1	1	1340	1352	NaN	NaN
2	9	1	16	31	1	NaN	1	450	1	NaN	456	NaN	NaN	NaN
2	9	1	16	32	2	1	2	1200	1	1	1126	1144	NaN	NaN
2	9	1	16	33	1	NaN	1	750	1	NaN	633	NaN	NaN	NaN
2	9	1	16	34	2	1	2	1200	1	1	1163	1169	NaN	NaN
2	9	1	16	35	1	NaN	1	450	1	NaN	429	NaN	NaN	NaN
2	9	1	16	36	2	1	2	1500	1	1	1429	1432	NaN	NaN
2	9	1	16	37	1	NaN	1	1050	1	NaN	1086	NaN	NaN	NaN
2	9	1	16	38	2	1	2	1200	1	1	1213.1	1215.1	NaN	NaN
2	9	1	16	39	1	NaN	1	900	1	NaN	831.1	NaN	NaN	NaN
2	9	1	16	40	2	1	2	1500	1	1	1363.1	1375.1	NaN	NaN

## Sheet: 10
									response		TR		extra response
experiment	participant	handedness (1: left, 2: right)	session	trial/session	stim (1: green, 2: orange)	CMR	prior (1: short, 2: long)	TS	L	R	L	R	L	R
2	10	2	1	1	1	NaN	1	900	NaN	1	NaN	889.6	NaN	NaN
2	10	2	1	2	2	1	2	1500	1	1	1288.6	1302.6	NaN	NaN
2	10	2	1	3	1	NaN	1	600	NaN	1	NaN	627.6	NaN	NaN
2	10	2	1	4	2	1	2	1350	1	1	1060.7	1067.7	NaN	NaN
2	10	2	1	5	1	NaN	1	1050	NaN	1	NaN	1152.7	NaN	NaN
2	10	2	1	6	2	1	2	1350	1	1	1209.7	1221.7	NaN	NaN
2	10	2	1	7	1	NaN	1	600	NaN	1	NaN	375.7	NaN	NaN
2	10	2	1	8	2	1	2	1500	1	1	1355.7	1378.7	NaN	NaN
2	10	2	1	9	1	NaN	1	600	NaN	1	NaN	567.7	NaN	NaN
2	10	2	1	10	2	1	2	1500	1	1	1395.7	1412.6	NaN	NaN
2	10	2	1	11	1	NaN	1	450	NaN	1	NaN	472.7	NaN	NaN
2	10	2	1	12	2	1	2	1800	1	1	1497.7	1516.6	NaN	NaN
2	10	2	1	13	1	NaN	1	750	NaN	1	NaN	883.8	NaN	NaN
2	10	2	1	14	2	1	2	1800	1	1	1421.7	1434.7	NaN	NaN
2	10	2	1	15	1	NaN	1	450	NaN	1	NaN	411.7	NaN	NaN
2	10	2	1	16	2	1	2	1200	1	1	1157.7	1176.7	NaN	NaN
2	10	2	1	17	1	NaN	1	750	NaN	1	NaN	700.7	NaN	NaN
2	10	2	1	18	2	1	2	1200	1	1	1206.7	1215.7	NaN	NaN
2	10	2	1	19	1	NaN	1	600	NaN	1	NaN	500.7	NaN	NaN
2	10	2	1	20	2	1	2	1650	1	1	1316.7	1318.6	NaN	NaN
2	10	2	1	21	1	NaN	1	750	NaN	1	NaN	746.8	NaN	NaN
2	10	2	1	22	2	1	2	1350	1	1	1323.8	1336.7	NaN	NaN
2	10	2	1	23	1	NaN	1	900	NaN	1	NaN	955.8	NaN	NaN
2	10	2	1	24	2	1	2	1200	1	1	1085.7	1090.7	NaN	NaN
2	10	2	1	25	1	NaN	1	900	NaN	1	NaN	892.8	NaN	NaN
2	10	2	1	26	2	1	2	1800	1	1	1379.8	1388.7	NaN	NaN
2	10	2	1	27	1	NaN	1	450	NaN	1	NaN	458.7	NaN	NaN
2	10	2	1	28	2	1	2	1800	1	1	1380.7	1385.7	NaN	NaN
2	10	2	1	29	1	NaN	1	1050	NaN	1	NaN	981.7	NaN	NaN
2	10	2	1	30	2	1	2	1500	1	1	1300.8	1295.8	NaN	NaN
2	10	2	1	31	1	NaN	1	900	NaN	1	NaN	826.8	NaN	NaN
2	10	2	1	32	2	1	2	1200	1	1	1048.8	1047.8	NaN	NaN
2	10	2	1	33	1	NaN	1	1050	NaN	1	NaN	1045.8	NaN	NaN
2	10	2	1	34	2	1	2	1650	1	1	1371.8	1373.7	NaN	NaN
2	10	2	1	35	1	NaN	1	450	NaN	1	NaN	416.8	NaN	NaN
2	10	2	1	36	2	1	2	1650	1	1	1475.8	1481.7	NaN	NaN
2	10	2	1	37	1	NaN	1	1050	NaN	1	NaN	1206.8	NaN	NaN
2	10	2	1	38	2	1	2	1650	1	1	1330.9	1335.8	NaN	NaN
2	10	2	1	39	1	NaN	1	750	NaN	1	NaN	723.8	NaN	NaN
2	10	2	1	40	2	1	2	1350	1	1	1353.7	1352.8	NaN	NaN
2	10	2	2	1	1	NaN	1	1050	NaN	1	NaN	1074.9	NaN	NaN
2	10	2	2	2	2	1	2	1200	1	1	1138.9	1148.8	NaN	NaN
2	10	2	2	3	1	NaN	1	600	NaN	1	NaN	617.9	NaN	NaN
2	10	2	2	4	2	1	2	1650	1	1	1349	1355.9	NaN	NaN
2	10	2	2	5	1	NaN	1	900	NaN	1	NaN	797	NaN	NaN
2	10	2	2	6	2	1	2	1500	1	1	1259.9	1272.9	NaN	NaN
2	10	2	2	7	1	NaN	1	600	NaN	1	NaN	547.9	NaN	NaN
2	10	2	2	8	2	1	2	1650	1	1	1332.9	1334.9	NaN	NaN
2	10	2	2	9	1	NaN	1	1050	NaN	1	NaN	910.9	NaN	NaN
2	10	2	2	10	2	1	2	1650	1	1	1595.9	1598.9	NaN	NaN
2	10	2	2	11	1	NaN	1	600	NaN	1	NaN	599.9	NaN	NaN
2	10	2	2	12	2	1	2	1200	1	1	1283	1287	NaN	NaN
2	10	2	2	13	1	NaN	1	450	NaN	1	NaN	443	NaN	NaN
2	10	2	2	14	2	1	2	1350	1	1	1475	1475.9	NaN	NaN
2	10	2	2	15	1	NaN	1	1050	NaN	1	NaN	964	NaN	NaN
2	10	2	2	16	2	1	2	1800	1	1	1357	1358.9	NaN	NaN
2	10	2	2	17	1	NaN	1	750	NaN	1	NaN	787	NaN	NaN
2	10	2	2	18	2	1	2	1350	1	1	1174.9	1170	NaN	NaN
2	10	2	2	19	1	NaN	1	900	NaN	1	NaN	840	NaN	NaN
2	10	2	2	20	2	1	2	1200	1	1	1327.9	1324	NaN	NaN
2	10	2	2	21	1	NaN	1	450	NaN	1	NaN	399	NaN	NaN
2	10	2	2	22	2	1	2	1800	1	1	1409	1415	NaN	NaN
2	10	2	2	23	1	NaN	1	900	NaN	1	NaN	888	NaN	NaN
2	10	2	2	24	2	1	2	1800	1	1	1389	1385	NaN	NaN
2	10	2	2	25	1	NaN	1	1050	NaN	1	NaN	993	NaN	NaN
2	10	2	2	26	2	1	2	1350	1	1	1313	1321	NaN	NaN
2	10	2	2	27	1	NaN	1	750	NaN	1	NaN	718	NaN	NaN
2	10	2	2	28	2	1	2	1500	1	1	1427	1427.9	NaN	NaN
2	10	2	2	29	1	NaN	1	750	NaN	1	NaN	758	NaN	NaN
2	10	2	2	30	2	1	2	1500	1	1	1348	1342.1	NaN	NaN
2	10	2	2	31	1	NaN	1	450	NaN	1	NaN	449.1	NaN	NaN
2	10	2	2	32	2	1	2	1200	1	1	1148.1	1150	NaN	NaN
2	10	2	2	33	1	NaN	1	450	NaN	1	NaN	400.1	NaN	NaN
2	10	2	2	34	2	1	2	1800	1	1	1555	1562	NaN	NaN
2	10	2	2	35	1	NaN	1	750	NaN	1	NaN	788	NaN	NaN
2	10	2	2	36	2	1	2	1650	1	1	1447	1444	NaN	NaN
2	10	2	2	37	1	NaN	1	600	NaN	1	NaN	520	NaN	NaN
2	10	2	2	38	2	1	2	1500	1	1	1269.1	1273.1	NaN	NaN
2	10	2	2	39	1	NaN	1	900	NaN	1	NaN	910.1	NaN	NaN
2	10	2	2	40	2	1	2	1350	1	1	1281.1	1280.1	NaN	NaN
2	10	2	3	1	1	NaN	1	1050	NaN	1	NaN	984.1	NaN	NaN
2	10	2	3	2	2	1	2	1350	1	1	1318.1	1331.1	NaN	NaN
2	10	2	3	3	1	NaN	1	900	NaN	1	NaN	858.1	NaN	NaN
2	10	2	3	4	2	1	2	1800	1	1	1432.2	1431.2	NaN	NaN
2	10	2	3	5	1	NaN	1	750	NaN	1	NaN	761.2	NaN	NaN
2	10	2	3	6	2	1	2	1200	1	1	1266.1	1264.2	NaN	NaN
2	10	2	3	7	1	NaN	1	750	NaN	1	NaN	747.2	NaN	NaN
2	10	2	3	8	2	1	2	1350	1	1	1291.2	1292.1	NaN	NaN
2	10	2	3	9	1	NaN	1	900	NaN	1	NaN	884.1	NaN	NaN
2	10	2	3	10	2	1	2	1500	1	1	1252.1	1251.2	NaN	NaN
2	10	2	3	11	1	NaN	1	600	NaN	1	NaN	516.2	NaN	NaN
2	10	2	3	12	2	1	2	1200	1	1	1248.3	1250.2	NaN	NaN
2	10	2	3	13	1	NaN	1	900	NaN	1	NaN	833.2	NaN	NaN
2	10	2	3	14	2	1	2	1650	1	1	1397.2	1400.2	NaN	NaN
2	10	2	3	15	1	NaN	1	600	NaN	1	NaN	541.2	NaN	NaN
2	10	2	3	16	2	1	2	1650	1	1	1574.2	1581.2	NaN	NaN
2	10	2	3	17	1	NaN	1	450	NaN	1	NaN	439.2	NaN	NaN
2	10	2	3	18	2	1	2	1500	1	1	1357.1	1353.2	NaN	NaN
2	10	2	3	19	1	NaN	1	1050	NaN	1	NaN	996.2	NaN	NaN
2	10	2	3	20	2	1	2	1200	1	1	1156.2	1162.1	NaN	NaN
2	10	2	3	21	1	NaN	1	450	NaN	1	NaN	446.3	NaN	NaN
2	10	2	3	22	2	1	2	1800	1	1	1538.3	1543.2	NaN	NaN
2	10	2	3	23	1	NaN	1	600	NaN	1	NaN	654.3	NaN	NaN
2	10	2	3	24	2	1	2	1350	1	1	1323.3	1324.2	NaN	NaN
2	10	2	3	25	1	NaN	1	750	NaN	1	NaN	780.3	NaN	NaN
2	10	2	3	26	2	1	2	1650	1	1	1328.2	1332.2	NaN	NaN
2	10	2	3	27	1	NaN	1	600	NaN	1	NaN	587.3	NaN	NaN
2	10	2	3	28	2	1	2	1800	1	1	1625.3	1629.2	NaN	NaN
2	10	2	3	29	1	NaN	1	900	NaN	1	NaN	915.2	NaN	NaN
2	10	2	3	30	2	1	2	1350	1	1	1163.3	1167.3	NaN	NaN
2	10	2	3	31	1	NaN	1	450	NaN	1	NaN	463.3	NaN	NaN
2	10	2	3	32	2	1	2	1200	1	1	1383.3	1382.3	NaN	NaN
2	10	2	3	33	1	NaN	1	750	NaN	1	NaN	760.4	NaN	NaN
2	10	2	3	34	2	1	2	1800	1	1	1312.3	1324.3	NaN	NaN
2	10	2	3	35	1	NaN	1	1050	NaN	1	NaN	1073.3	NaN	NaN
2	10	2	3	36	2	1	2	1500	1	1	1460.2	1457.2	NaN	NaN
2	10	2	3	37	1	NaN	1	1050	NaN	1	NaN	1021.3	NaN	NaN
2	10	2	3	38	2	1	2	1650	1	1	1281.4	1282.3	NaN	NaN
2	10	2	3	39	1	NaN	1	450	NaN	1	NaN	493.4	NaN	NaN
2	10	2	3	40	2	1	2	1500	1	1	1395.3	1396.3	NaN	NaN
2	10	2	4	1	1	NaN	1	900	NaN	1	NaN	977.4	NaN	NaN
2	10	2	4	2	2	1	2	1500	1	1	1268.4	1269.3	NaN	NaN
2	10	2	4	3	1	NaN	1	750	NaN	1	NaN	772.4	NaN	NaN
2	10	2	4	4	2	1	2	1800	1	1	1657.5	1658.4	NaN	NaN
2	10	2	4	5	1	NaN	1	1050	NaN	1	NaN	1056.5	NaN	NaN
2	10	2	4	6	2	1	2	1800	1	1	1641.4	1640.4	NaN	NaN
2	10	2	4	7	1	NaN	1	750	NaN	1	NaN	808.4	NaN	NaN
2	10	2	4	8	2	1	2	1650	1	1	1415.4	1416.4	NaN	NaN
2	10	2	4	9	1	NaN	1	450	NaN	1	NaN	448.4	NaN	NaN
2	10	2	4	10	2	1	2	1650	1	1	1469.4	1479.4	NaN	NaN
2	10	2	4	11	1	NaN	1	1050	NaN	1	NaN	1134.4	NaN	NaN
2	10	2	4	12	2	1	2	1500	1	1	1270.4	1262.5	NaN	NaN
2	10	2	4	13	1	NaN	1	450	NaN	1	NaN	432.5	NaN	NaN
2	10	2	4	14	2	1	2	1350	1	1	1367.5	1370.4	NaN	NaN
2	10	2	4	15	1	NaN	1	750	NaN	1	NaN	767.5	NaN	NaN
2	10	2	4	16	2	1	2	1650	1	1	1474.4	1470.5	NaN	NaN
2	10	2	4	17	1	NaN	1	750	NaN	1	NaN	714.5	NaN	NaN
2	10	2	4	18	2	1	2	1650	1	1	1485.4	1484.4	NaN	NaN
2	10	2	4	19	1	NaN	1	450	NaN	1	NaN	443.4	NaN	NaN
2	10	2	4	20	2	1	2	1200	1	1	1331.4	1332.4	NaN	NaN
2	10	2	4	21	1	NaN	1	900	NaN	1	NaN	932.5	NaN	NaN
2	10	2	4	22	2	1	2	1200	1	1	988.5	980.5	NaN	NaN
2	10	2	4	23	1	NaN	1	600	NaN	1	NaN	475.5	NaN	NaN
2	10	2	4	24	2	1	2	1500	1	1	1251.5	1249.5	NaN	NaN
2	10	2	4	25	1	NaN	1	600	NaN	1	NaN	563.5	NaN	NaN
2	10	2	4	26	2	1	2	1350	1	1	1183.5	1188.4	NaN	NaN
2	10	2	4	27	1	NaN	1	600	NaN	1	NaN	606.5	NaN	NaN
2	10	2	4	28	2	1	2	1800	1	1	1374.5	1378.4	NaN	NaN
2	10	2	4	29	1	NaN	1	450	NaN	1	NaN	408.5	NaN	NaN
2	10	2	4	30	2	1	2	1200	1	1	1340.5	1334.6	NaN	NaN
2	10	2	4	31	1	NaN	1	900	NaN	1	NaN	845.6	NaN	NaN
2	10	2	4	32	2	1	2	1350	1	1	1182.5	1178.5	NaN	NaN
2	10	2	4	33	1	NaN	1	900	NaN	1	NaN	845.5	NaN	NaN
2	10	2	4	34	2	1	2	1350	1	1	1190.5	1191.5	NaN	NaN
2	10	2	4	35	1	NaN	1	600	NaN	1	NaN	569.5	NaN	NaN
2	10	2	4	36	2	1	2	1200	1	1	1366.5	1357.5	NaN	NaN
2	10	2	4	37	1	NaN	1	1050	NaN	1	NaN	977.5	NaN	NaN
2	10	2	4	38	2	1	2	1500	1	1	1395.5	1396.5	NaN	NaN
2	10	2	4	39	1	NaN	1	1050	NaN	1	NaN	1019.6	NaN	NaN
2	10	2	4	40	2	1	2	1800	1	1	1308.6	1309.5	NaN	NaN
2	10	2	5	1	1	NaN	1	900	NaN	1	NaN	916.9	NaN	NaN
2	10	2	5	2	2	1	2	1650	1	1	1357.8	1354.8	NaN	NaN
2	10	2	5	3	1	NaN	1	750	NaN	1	NaN	672.9	NaN	NaN
2	10	2	5	4	2	1	2	1200	1	1	1132.9	1139.9	NaN	NaN
2	10	2	5	5	1	NaN	1	450	NaN	1	NaN	490.9	NaN	NaN
2	10	2	5	6	2	1	2	1350	1	1	1224.8	1221.9	NaN	NaN
2	10	2	5	7	1	NaN	1	750	NaN	1	NaN	686.9	NaN	NaN
2	10	2	5	8	2	1	2	1350	1	1	1206.9	1209.9	NaN	NaN
2	10	2	5	9	1	NaN	1	450	NaN	1	NaN	425.9	NaN	NaN
2	10	2	5	10	2	1	2	1200	1	1	1356.9	1351.9	NaN	NaN
2	10	2	5	11	1	NaN	1	600	NaN	1	NaN	471.9	NaN	NaN
2	10	2	5	12	2	1	2	1500	1	1	1223.8	1221.9	NaN	NaN
2	10	2	5	13	1	NaN	1	1050	NaN	1	NaN	977	NaN	NaN
2	10	2	5	14	2	1	2	1200	1	1	1087.9	1083	NaN	NaN
2	10	2	5	15	1	NaN	1	750	NaN	1	NaN	745	NaN	NaN
2	10	2	5	16	2	1	2	1200	1	1	1111.9	1114.9	NaN	NaN
2	10	2	5	17	1	NaN	1	450	NaN	1	NaN	467.9	NaN	NaN
2	10	2	5	18	2	1	2	1650	1	1	1307.9	1308.9	NaN	NaN
2	10	2	5	19	1	NaN	1	750	NaN	1	NaN	714.9	NaN	NaN
2	10	2	5	20	2	1	2	1500	1	1	1358.9	1349.9	NaN	NaN
2	10	2	5	21	1	NaN	1	900	NaN	1	NaN	850.9	NaN	NaN
2	10	2	5	22	2	1	2	1800	1	1	1685	1690	NaN	NaN
2	10	2	5	23	1	NaN	1	1050	NaN	1	NaN	967	NaN	NaN
2	10	2	5	24	2	1	2	1500	1	1	1309	1331.9	NaN	NaN
2	10	2	5	25	1	NaN	1	600	NaN	1	NaN	553	NaN	NaN
2	10	2	5	26	2	1	2	1350	1	1	1377	1386.9	NaN	NaN
2	10	2	5	27	1	NaN	1	600	NaN	1	NaN	508	NaN	NaN
2	10	2	5	28	2	1	2	1800	1	1	1549.9	1547	NaN	NaN
2	10	2	5	29	1	NaN	1	600	NaN	1	NaN	615	NaN	NaN
2	10	2	5	30	2	1	2	1800	1	1	1629	1629.9	NaN	NaN
2	10	2	5	31	1	NaN	1	1050	NaN	1	NaN	1158.1	NaN	NaN
2	10	2	5	32	2	1	2	1350	1	1	1242	1229	NaN	NaN
2	10	2	5	33	1	NaN	1	900	NaN	1	NaN	834	NaN	NaN
2	10	2	5	34	2	1	2	1500	1	1	1437	1436	NaN	NaN
2	10	2	5	35	1	NaN	1	450	NaN	1	NaN	498	NaN	NaN
2	10	2	5	36	2	1	2	1650	1	1	1392	1381	NaN	NaN
2	10	2	5	37	1	NaN	1	900	NaN	1	NaN	905	NaN	NaN
2	10	2	5	38	2	1	2	1650	1	1	1411.9	1410	NaN	NaN
2	10	2	5	39	1	NaN	1	1050	NaN	1	NaN	1067.1	NaN	NaN
2	10	2	5	40	2	1	2	1800	1	1	1485	1479.1	NaN	NaN
2	10	2	6	1	1	NaN	1	450	NaN	1	NaN	426.1	NaN	NaN
2	10	2	6	2	2	1	2	1500	1	1	1310.1	1312	NaN	NaN
2	10	2	6	3	1	NaN	1	600	NaN	1	NaN	590.1	NaN	NaN
2	10	2	6	4	2	1	2	1350	1	1	1476.1	1469.2	NaN	NaN
2	10	2	6	5	1	NaN	1	1050	NaN	1	NaN	994.2	NaN	NaN
2	10	2	6	6	2	1	2	1200	1	1	1028.1	1024.2	NaN	NaN
2	10	2	6	7	1	NaN	1	900	NaN	1	NaN	855.2	NaN	NaN
2	10	2	6	8	2	1	2	1350	1	1	1127.1	1123.1	NaN	NaN
2	10	2	6	9	1	NaN	1	750	NaN	1	NaN	785.1	NaN	NaN
2	10	2	6	10	2	1	2	1200	1	1	1136.1	1133.1	NaN	NaN
2	10	2	6	11	1	NaN	1	450	NaN	1	NaN	472.1	NaN	NaN
2	10	2	6	12	2	1	2	1650	1	1	1449.1	1440.1	NaN	NaN
2	10	2	6	13	1	NaN	1	600	NaN	1	NaN	592.2	NaN	NaN
2	10	2	6	14	2	1	2	1500	1	1	1259.2	1252.2	NaN	NaN
2	10	2	6	15	1	NaN	1	900	NaN	1	NaN	977.2	NaN	NaN
2	10	2	6	16	2	1	2	1650	1	1	1506.1	1501.3	NaN	NaN
2	10	2	6	17	1	NaN	1	450	NaN	1	NaN	449.2	NaN	NaN
2	10	2	6	18	2	1	2	1800	1	1	1738.2	1743.1	NaN	NaN
2	10	2	6	19	1	NaN	1	1050	NaN	1	NaN	952.2	NaN	NaN
2	10	2	6	20	2	1	2	1800	1	1	1540.2	1542.1	NaN	NaN
2	10	2	6	21	1	NaN	1	1050	NaN	1	NaN	985.3	NaN	NaN
2	10	2	6	22	2	1	2	1650	1	1	1625.2	1628.2	NaN	NaN
2	10	2	6	23	1	NaN	1	900	NaN	1	NaN	874.2	NaN	NaN
2	10	2	6	24	2	1	2	1800	1	1	1531.2	1533.2	NaN	NaN
2	10	2	6	25	1	NaN	1	600	NaN	1	NaN	643.2	NaN	NaN
2	10	2	6	26	2	1	2	1800	1	1	1377.2	1383.1	NaN	NaN
2	10	2	6	27	1	NaN	1	1050	NaN	1	NaN	1062.2	NaN	NaN
2	10	2	6	28	2	1	2	1650	1	1	1495.2	1497.1	NaN	NaN
2	10	2	6	29	1	NaN	1	750	NaN	1	NaN	712.3	NaN	NaN
2	10	2	6	30	2	1	2	1500	1	1	1376.2	1373.3	NaN	NaN
2	10	2	6	31	1	NaN	1	750	NaN	1	NaN	850.3	NaN	NaN
2	10	2	6	32	2	1	2	1350	1	1	1333.2	1331.3	NaN	NaN
2	10	2	6	33	1	NaN	1	600	NaN	1	NaN	635.2	NaN	NaN
2	10	2	6	34	2	1	2	1200	1	1	1213.2	1205.3	NaN	NaN
2	10	2	6	35	1	NaN	1	900	NaN	1	NaN	912.2	NaN	NaN
2	10	2	6	36	2	1	2	1350	1	1	1184.2	1180.2	NaN	NaN
2	10	2	6	37	1	NaN	1	750	NaN	1	NaN	728.2	NaN	NaN
2	10	2	6	38	2	1	2	1200	1	1	1077.3	1073.3	NaN	NaN
2	10	2	6	39	1	NaN	1	450	NaN	1	NaN	395.3	NaN	NaN
2	10	2	6	40	2	1	2	1500	1	1	1334.3	1337.3	NaN	NaN
2	10	2	7	1	1	NaN	1	600	NaN	1	NaN	623.3	NaN	NaN
2	10	2	7	2	2	1	2	1800	1	1	1589.3	1580.3	NaN	NaN
2	10	2	7	3	1	NaN	1	450	NaN	1	NaN	447.4	NaN	NaN
2	10	2	7	4	2	1	2	1500	1	1	1383.4	1374.4	NaN	NaN
2	10	2	7	5	1	NaN	1	450	NaN	1	NaN	502.4	NaN	NaN
2	10	2	7	6	2	1	2	1650	1	1	1474.3	1466.4	NaN	NaN
2	10	2	7	7	1	NaN	1	1050	NaN	1	NaN	1067.4	NaN	NaN
2	10	2	7	8	2	1	2	1500	1	1	1332.3	1327.4	NaN	NaN
2	10	2	7	9	1	NaN	1	900	NaN	1	NaN	1014.4	NaN	NaN
2	10	2	7	10	2	1	2	1650	1	1	1487.4	1478.4	NaN	NaN
2	10	2	7	11	1	NaN	1	750	NaN	1	NaN	753.3	NaN	NaN
2	10	2	7	12	2	1	2	1800	1	1	1503.4	1501.5	NaN	NaN
2	10	2	7	13	1	NaN	1	1050	NaN	1	NaN	1065.5	NaN	NaN
2	10	2	7	14	2	1	2	1650	1	1	1253.4	1249.5	NaN	NaN
2	10	2	7	15	1	NaN	1	1050	NaN	1	NaN	972.4	NaN	NaN
2	10	2	7	16	2	1	2	1200	1	1	1337.4	1326.4	NaN	NaN
2	10	2	7	17	1	NaN	1	450	NaN	1	NaN	425.4	NaN	NaN
2	10	2	7	18	2	1	2	1350	1	1	1181.3	1168.4	NaN	NaN
2	10	2	7	19	1	NaN	1	750	NaN	1	NaN	736.4	NaN	NaN
2	10	2	7	20	2	1	2	1800	1	1	1493.4	1496.4	NaN	NaN
2	10	2	7	21	1	NaN	1	600	NaN	1	NaN	524.5	NaN	NaN
2	10	2	7	22	2	1	2	1200	1	1	1203.4	1202.5	NaN	NaN
2	10	2	7	23	1	NaN	1	600	NaN	1	NaN	531.5	NaN	NaN
2	10	2	7	24	2	1	2	1350	1	1	1159.4	1157.5	NaN	NaN
2	10	2	7	25	1	NaN	1	750	NaN	1	NaN	797.5	NaN	NaN
2	10	2	7	26	2	1	2	1800	1	1	1368.4	1366.5	NaN	NaN
2	10	2	7	27	1	NaN	1	600	NaN	1	NaN	566.5	NaN	NaN
2	10	2	7	28	2	1	2	1200	1	1	1225.4	1217.4	NaN	NaN
2	10	2	7	29	1	NaN	1	1050	NaN	1	NaN	1025.4	NaN	NaN
2	10	2	7	30	2	1	2	1350	1	1	1238.5	1239.5	NaN	NaN
2	10	2	7	31	1	NaN	1	900	NaN	1	NaN	873.5	NaN	NaN
2	10	2	7	32	2	1	2	1500	1	1	1204.5	1205.5	NaN	NaN
2	10	2	7	33	1	NaN	1	900	NaN	1	NaN	974.5	NaN	NaN
2	10	2	7	34	2	1	2	1650	1	1	1437.5	1444.5	NaN	NaN
2	10	2	7	35	1	NaN	1	750	NaN	1	NaN	759.5	NaN	NaN
2	10	2	7	36	2	1	2	1500	1	1	1460.4	1458.5	NaN	NaN
2	10	2	7	37	1	NaN	1	900	NaN	1	NaN	974.5	NaN	NaN
2	10	2	7	38	2	1	2	1200	1	1	1218.5	1205.6	NaN	NaN
2	10	2	7	39	1	NaN	1	450	NaN	1	NaN	402.6	NaN	NaN
2	10	2	7	40	2	1	2	1350	1	1	1227.5	1221.6	NaN	NaN
2	10	2	8	1	1	NaN	1	450	NaN	1	NaN	418.6	NaN	NaN
2	10	2	8	2	2	1	2	1800	1	1	1329.5	1323.6	NaN	NaN
2	10	2	8	3	1	NaN	1	900	NaN	1	NaN	889.6	NaN	NaN
2	10	2	8	4	2	1	2	1350	1	1	1423.6	1418.7	NaN	NaN
2	10	2	8	5	1	NaN	1	1050	NaN	1	NaN	932.7	NaN	NaN
2	10	2	8	6	2	1	2	1200	1	1	1129.6	1134.6	NaN	NaN
2	10	2	8	7	1	NaN	1	600	NaN	1	NaN	555.6	NaN	NaN
2	10	2	8	8	2	1	2	1500	1	1	1261.6	1268.6	NaN	NaN
2	10	2	8	9	1	NaN	1	600	NaN	1	NaN	513.6	NaN	NaN
2	10	2	8	10	2	1	2	1650	1	1	1438.6	1437.7	NaN	NaN
2	10	2	8	11	1	NaN	1	900	NaN	1	NaN	860.6	NaN	NaN
2	10	2	8	12	2	1	2	1650	1	1	1519.6	1518.7	NaN	NaN
2	10	2	8	13	1	NaN	1	900	NaN	1	NaN	856.7	NaN	NaN
2	10	2	8	14	2	1	2	1500	1	1	1496.7	1500.6	NaN	NaN
2	10	2	8	15	1	NaN	1	750	NaN	1	NaN	761.7	NaN	NaN
2	10	2	8	16	2	1	2	1650	1	1	1414.7	1421.6	NaN	NaN
2	10	2	8	17	1	NaN	1	1050	NaN	1	NaN	1009.7	NaN	NaN
2	10	2	8	18	2	1	2	1800	1	1	1451.6	1449.6	NaN	NaN
2	10	2	8	19	1	NaN	1	750	NaN	1	NaN	671.6	NaN	NaN
2	10	2	8	20	2	1	2	1350	1	1	1263.6	1261.6	NaN	NaN
2	10	2	8	21	1	NaN	1	600	NaN	1	NaN	581.7	NaN	NaN
2	10	2	8	22	2	1	2	1350	1	1	1422.7	1418.7	NaN	NaN
2	10	2	8	23	1	NaN	1	450	NaN	1	NaN	487.8	NaN	NaN
2	10	2	8	24	2	1	2	1200	1	1	1083.7	1090.7	NaN	NaN
2	10	2	8	25	1	NaN	1	750	NaN	1	NaN	682.7	NaN	NaN
2	10	2	8	26	2	1	2	1350	1	1	1193.6	1191.7	NaN	NaN
2	10	2	8	27	1	NaN	1	1050	NaN	1	NaN	945.7	NaN	NaN
2	10	2	8	28	2	1	2	1500	1	1	1489.6	1480.7	NaN	NaN
2	10	2	8	29	1	NaN	1	1050	NaN	1	NaN	1004.7	NaN	NaN
2	10	2	8	30	2	1	2	1200	1	1	1123.7	1118.8	NaN	NaN
2	10	2	8	31	1	NaN	1	750	NaN	1	NaN	663.8	NaN	NaN
2	10	2	8	32	2	1	2	1500	1	1	1453.7	1451.8	NaN	NaN
2	10	2	8	33	1	NaN	1	600	NaN	1	NaN	595.7	NaN	NaN
2	10	2	8	34	2	1	2	1800	1	1	1658.7	1659.7	NaN	NaN
2	10	2	8	35	1	NaN	1	450	NaN	1	NaN	464.7	NaN	NaN
2	10	2	8	36	2	1	2	1650	1	1	1520.7	1519.7	NaN	NaN
2	10	2	8	37	1	NaN	1	450	NaN	1	NaN	451.7	NaN	NaN
2	10	2	8	38	2	1	2	1800	1	1	1568.8	1571.8	NaN	NaN
2	10	2	8	39	1	NaN	1	900	NaN	1	NaN	889.8	NaN	NaN
2	10	2	8	40	2	1	2	1200	1	1	1280.7	1263.8	NaN	NaN
2	10	2	9	1	1	NaN	1	600	NaN	1	NaN	625.1	NaN	NaN
2	10	2	9	2	2	1	2	1800	1	1	1544	1528.1	NaN	NaN
2	10	2	9	3	1	NaN	1	450	NaN	1	NaN	431.1	NaN	NaN
2	10	2	9	4	2	1	2	1200	1	1	1258.1	1235.1	NaN	NaN
2	10	2	9	5	1	NaN	1	1050	NaN	1	NaN	977.1	NaN	NaN
2	10	2	9	6	2	1	2	1800	1	1	1496.1	1481.1	NaN	NaN
2	10	2	9	7	1	NaN	1	900	NaN	1	NaN	846.1	NaN	NaN
2	10	2	9	8	2	1	2	1350	1	1	1285.1	1261.1	NaN	NaN
2	10	2	9	9	1	NaN	1	900	NaN	1	NaN	931.1	NaN	NaN
2	10	2	9	10	2	1	2	1350	1	1	1261.1	1242.1	NaN	NaN
2	10	2	9	11	1	NaN	1	750	NaN	1	NaN	729.2	NaN	NaN
2	10	2	9	12	2	1	2	1500	1	1	1328.1	1302.2	NaN	NaN
2	10	2	9	13	1	NaN	1	900	NaN	1	NaN	955.2	NaN	NaN
2	10	2	9	14	2	1	2	1650	1	1	1556.1	1531.2	NaN	NaN
2	10	2	9	15	1	NaN	1	450	NaN	1	NaN	484.2	NaN	NaN
2	10	2	9	16	2	1	2	1350	1	1	1261.1	1246.1	NaN	NaN
2	10	2	9	17	1	NaN	1	1050	NaN	1	NaN	1013.2	NaN	NaN
2	10	2	9	18	2	1	2	1800	1	1	1500.1	1489.2	NaN	NaN
2	10	2	9	19	1	NaN	1	750	NaN	1	NaN	713.1	NaN	NaN
2	10	2	9	20	2	1	2	1500	1	1	1431.1	1412.1	NaN	NaN
2	10	2	9	21	1	NaN	1	450	NaN	1	NaN	444.2	NaN	NaN
2	10	2	9	22	2	1	2	1500	1	1	1458.2	1440.2	NaN	NaN
2	10	2	9	23	1	NaN	1	600	NaN	1	NaN	637.2	NaN	NaN
2	10	2	9	24	2	1	2	1650	1	1	1410.1	1402.2	NaN	NaN
2	10	2	9	25	1	NaN	1	600	NaN	1	NaN	570.2	NaN	NaN
2	10	2	9	26	2	1	2	1800	1	1	1551.1	1534.2	NaN	NaN
2	10	2	9	27	1	NaN	1	1050	NaN	1	NaN	1064.2	NaN	NaN
2	10	2	9	28	2	1	2	1500	1	1	1322.1	1308.2	NaN	NaN
2	10	2	9	29	1	NaN	1	750	NaN	1	NaN	729.2	NaN	NaN
2	10	2	9	30	2	1	2	1350	1	1	1274.2	1264.2	NaN	NaN
2	10	2	9	31	1	NaN	1	600	NaN	1	NaN	486.2	NaN	NaN
2	10	2	9	32	2	1	2	1200	1	1	1213.2	1198.2	NaN	NaN
2	10	2	9	33	1	NaN	1	750	NaN	1	NaN	600.2	NaN	NaN
2	10	2	9	34	2	1	2	1200	1	1	1271.2	1264.2	NaN	NaN
2	10	2	9	35	1	NaN	1	450	NaN	1	NaN	439.2	NaN	NaN
2	10	2	9	36	2	1	2	1650	1	1	1431.2	1432.2	NaN	NaN
2	10	2	9	37	1	NaN	1	1050	NaN	1	NaN	1056.2	NaN	NaN
2	10	2	9	38	2	1	2	1650	1	1	1407.3	1409.2	NaN	NaN
2	10	2	9	39	1	NaN	1	900	NaN	1	NaN	966.3	NaN	NaN
2	10	2	9	40	2	1	2	1200	1	1	1114.2	1104.3	NaN	NaN
2	10	2	10	1	1	NaN	1	1050	NaN	1	NaN	995.3	NaN	NaN
2	10	2	10	2	2	1	2	1350	1	1	1318.3	1301.3	NaN	NaN
2	10	2	10	3	1	NaN	1	750	NaN	1	NaN	774.3	NaN	NaN
2	10	2	10	4	2	1	2	1800	1	1	1481.3	1480.4	NaN	NaN
2	10	2	10	5	1	NaN	1	600	NaN	1	NaN	516.4	NaN	NaN
2	10	2	10	6	2	1	2	1200	1	1	1200.3	1191.4	NaN	NaN
2	10	2	10	7	1	NaN	1	1050	NaN	1	NaN	1025.4	NaN	NaN
2	10	2	10	8	2	1	2	1200	1	1	1254.3	1240.4	NaN	NaN
2	10	2	10	9	1	NaN	1	600	NaN	1	NaN	556.3	NaN	NaN
2	10	2	10	10	2	1	2	1650	1	1	1395.3	1394.3	NaN	NaN
2	10	2	10	11	1	NaN	1	900	NaN	1	NaN	941.3	NaN	NaN
2	10	2	10	12	2	1	2	1650	1	1	1309.4	1304.4	NaN	NaN
2	10	2	10	13	1	NaN	1	750	NaN	1	NaN	790.4	NaN	NaN
2	10	2	10	14	2	1	2	1350	1	1	1510.4	1501.4	NaN	NaN
2	10	2	10	15	1	NaN	1	750	NaN	1	NaN	771.4	NaN	NaN
2	10	2	10	16	2	1	2	1350	1	1	1173.4	1172.4	NaN	NaN
2	10	2	10	17	1	NaN	1	900	NaN	1	NaN	854.4	NaN	NaN
2	10	2	10	18	2	1	2	1800	1	1	1364.4	1367.3	NaN	NaN
2	10	2	10	19	1	NaN	1	450	NaN	1	NaN	391.4	NaN	NaN
2	10	2	10	20	2	1	2	1500	1	1	1608.3	1586.4	NaN	NaN
2	10	2	10	21	1	NaN	1	600	NaN	1	NaN	690.5	NaN	NaN
2	10	2	10	22	2	1	2	1500	1	1	1317.4	1316.5	NaN	NaN
2	10	2	10	23	1	NaN	1	750	NaN	1	NaN	629.5	NaN	NaN
2	10	2	10	24	2	1	2	1500	1	1	1196.4	1186.4	NaN	NaN
2	10	2	10	25	1	NaN	1	1050	NaN	1	NaN	948.4	NaN	NaN
2	10	2	10	26	2	1	2	1650	1	1	1383.4	1373.4	NaN	NaN
2	10	2	10	27	1	NaN	1	600	NaN	1	NaN	523.4	NaN	NaN
2	10	2	10	28	2	1	2	1500	1	1	1426.4	1417.4	NaN	NaN
2	10	2	10	29	1	NaN	1	450	NaN	1	NaN	496.4	NaN	NaN
2	10	2	10	30	2	1	2	1200	1	1	1177.5	1149.5	NaN	NaN
2	10	2	10	31	1	NaN	1	450	NaN	1	NaN	405.5	NaN	NaN
2	10	2	10	32	2	1	2	1800	1	1	1433.4	1429.5	NaN	NaN
2	10	2	10	33	1	NaN	1	1050	NaN	1	NaN	1028.5	NaN	NaN
2	10	2	10	34	2	1	2	1650	1	1	1363.4	1358.4	NaN	NaN
2	10	2	10	35	1	NaN	1	900	NaN	1	NaN	888.5	NaN	NaN
2	10	2	10	36	2	1	2	1350	1	1	1452.4	1444.5	NaN	NaN
2	10	2	10	37	1	NaN	1	900	NaN	1	NaN	829.5	NaN	NaN
2	10	2	10	38	2	1	2	1800	1	1	1560.5	1550.6	NaN	NaN
2	10	2	10	39	1	NaN	1	450	NaN	1	NaN	453.5	NaN	NaN
2	10	2	10	40	2	1	2	1200	1	1	1309.5	1299.5	NaN	NaN
2	10	2	11	1	1	NaN	1	450	NaN	1	NaN	465.6	NaN	NaN
2	10	2	11	2	2	1	2	1800	1	1	1567.5	1552.5	NaN	NaN
2	10	2	11	3	1	NaN	1	450	NaN	1	NaN	415.5	NaN	NaN
2	10	2	11	4	2	1	2	1200	1	1	1116.6	1101.6	NaN	NaN
2	10	2	11	5	1	NaN	1	750	NaN	1	NaN	793.6	NaN	NaN
2	10	2	11	6	2	1	2	1650	1	1	1439.6	1430.6	NaN	NaN
2	10	2	11	7	1	NaN	1	750	NaN	1	NaN	792.6	NaN	NaN
2	10	2	11	8	2	1	2	1500	1	1	1257.6	1250.6	NaN	NaN
2	10	2	11	9	1	NaN	1	1050	NaN	1	NaN	1049.6	NaN	NaN
2	10	2	11	10	2	1	2	1800	1	1	1464.6	1458.6	NaN	NaN
2	10	2	11	11	1	NaN	1	900	NaN	1	NaN	832.6	NaN	NaN
2	10	2	11	12	2	1	2	1350	1	1	1350.6	1340.7	NaN	NaN
2	10	2	11	13	1	NaN	1	750	NaN	1	NaN	722.7	NaN	NaN
2	10	2	11	14	2	1	2	1500	1	1	1261.6	1257.7	NaN	NaN
2	10	2	11	15	1	NaN	1	450	NaN	1	NaN	453.6	NaN	NaN
2	10	2	11	16	2	1	2	1650	1	1	1753.6	1746.6	NaN	NaN
2	10	2	11	17	1	NaN	1	600	NaN	1	NaN	593.6	NaN	NaN
2	10	2	11	18	2	1	2	1350	1	1	1212.6	1205.6	NaN	NaN
2	10	2	11	19	1	NaN	1	1050	NaN	1	NaN	1047.6	NaN	NaN
2	10	2	11	20	2	1	2	1200	1	1	1110.6	1111.6	NaN	NaN
2	10	2	11	21	1	NaN	1	1050	NaN	1	NaN	1032.7	NaN	NaN
2	10	2	11	22	2	1	2	1800	1	1	1421.6	1418.7	NaN	NaN
2	10	2	11	23	1	NaN	1	600	NaN	1	NaN	508.7	NaN	NaN
2	10	2	11	24	2	1	2	1650	1	1	1720.6	1702.7	NaN	NaN
2	10	2	11	25	1	NaN	1	900	NaN	1	NaN	963.6	NaN	NaN
2	10	2	11	26	2	1	2	1350	1	1	1369.6	1363.7	NaN	NaN
2	10	2	11	27	1	NaN	1	900	NaN	1	NaN	758.7	NaN	NaN
2	10	2	11	28	2	1	2	1200	1	1	1297.6	1286.6	NaN	NaN
2	10	2	11	29	1	NaN	1	600	NaN	1	NaN	569.6	NaN	NaN
2	10	2	11	30	2	1	2	1500	1	1	1403.7	1388.8	NaN	NaN
2	10	2	11	31	1	NaN	1	750	NaN	1	NaN	744.7	NaN	NaN
2	10	2	11	32	2	1	2	1800	1	1	1432.7	1426.7	NaN	NaN
2	10	2	11	33	1	NaN	1	450	NaN	1	NaN	406.8	NaN	NaN
2	10	2	11	34	2	1	2	1500	1	1	1594.7	1574.7	NaN	NaN
2	10	2	11	35	1	NaN	1	900	NaN	1	NaN	967.7	NaN	NaN
2	10	2	11	36	2	1	2	1350	1	1	1509.6	1502.7	NaN	NaN
2	10	2	11	37	1	NaN	1	600	NaN	1	NaN	576.7	NaN	NaN
2	10	2	11	38	2	1	2	1200	1	1	1174.7	1172.8	NaN	NaN
2	10	2	11	39	1	NaN	1	1050	NaN	1	NaN	994.8	NaN	NaN
2	10	2	11	40	2	1	2	1650	1	1	1457.7	1445.8	NaN	NaN
2	10	2	12	1	1	NaN	1	900	NaN	1	NaN	869.8	NaN	NaN
2	10	2	12	2	2	1	2	1200	1	1	1235.7	1224.8	NaN	NaN
2	10	2	12	3	1	NaN	1	1050	NaN	1	NaN	888.8	NaN	NaN
2	10	2	12	4	2	1	2	1650	1	1	1262.8	1244.9	NaN	NaN
2	10	2	12	5	1	NaN	1	1050	NaN	1	NaN	1085.9	NaN	NaN
2	10	2	12	6	2	1	2	1350	1	1	1187.8	1173.8	NaN	NaN
2	10	2	12	7	1	NaN	1	1050	NaN	1	NaN	964.8	NaN	NaN
2	10	2	12	8	2	1	2	1800	1	1	1456.8	1451.8	NaN	NaN
2	10	2	12	9	1	NaN	1	450	NaN	1	NaN	401.8	NaN	NaN
2	10	2	12	10	2	1	2	1200	1	1	1329.8	1323.8	NaN	NaN
2	10	2	12	11	1	NaN	1	600	NaN	1	NaN	533.8	NaN	NaN
2	10	2	12	12	2	1	2	1350	1	1	1226.9	1214.9	NaN	NaN
2	10	2	12	13	1	NaN	1	1050	NaN	1	NaN	921.9	NaN	NaN
2	10	2	12	14	2	1	2	1500	1	1	1259.8	1258.9	NaN	NaN
2	10	2	12	15	1	NaN	1	600	NaN	1	NaN	488.9	NaN	NaN
2	10	2	12	16	2	1	2	1650	1	1	1564.8	1555.9	NaN	NaN
2	10	2	12	17	1	NaN	1	450	NaN	1	NaN	408.9	NaN	NaN
2	10	2	12	18	2	1	2	1800	1	1	1482.8	1480.9	NaN	NaN
2	10	2	12	19	1	NaN	1	750	NaN	1	NaN	662.9	NaN	NaN
2	10	2	12	20	2	1	2	1500	1	1	1558.8	1556.9	NaN	NaN
2	10	2	12	21	1	NaN	1	600	NaN	1	NaN	537.9	NaN	NaN
2	10	2	12	22	2	1	2	1800	1	1	1409.9	1403.9	NaN	NaN
2	10	2	12	23	1	NaN	1	900	NaN	1	NaN	822.9	NaN	NaN
2	10	2	12	24	2	1	2	1500	1	1	1437.9	1429.9	NaN	NaN
2	10	2	12	25	1	NaN	1	750	NaN	1	NaN	710.9	NaN	NaN
2	10	2	12	26	2	1	2	1500	1	1	1298.9	1296.9	NaN	NaN
2	10	2	12	27	1	NaN	1	900	NaN	1	NaN	805.9	NaN	NaN
2	10	2	12	28	2	1	2	1350	1	1	1280.8	1267.9	NaN	NaN
2	10	2	12	29	1	NaN	1	750	NaN	1	NaN	807.9	NaN	NaN
2	10	2	12	30	2	1	2	1650	1	1	1327.9	1326	NaN	NaN
2	10	2	12	31	1	NaN	1	750	NaN	1	NaN	670	NaN	NaN
2	10	2	12	32	2	1	2	1350	1	1	1373.9	1367	NaN	NaN
2	10	2	12	33	1	NaN	1	450	NaN	1	NaN	432.9	NaN	NaN
2	10	2	12	34	2	1	2	1200	1	1	1147.9	1139.9	NaN	NaN
2	10	2	12	35	1	NaN	1	600	NaN	1	NaN	577.9	NaN	NaN
2	10	2	12	36	2	1	2	1650	1	1	1426.9	1417.9	NaN	NaN
2	10	2	12	37	1	NaN	1	450	NaN	1	NaN	462.9	NaN	NaN
2	10	2	12	38	2	1	2	1200	1	1	1249.9	1238.9	NaN	NaN
2	10	2	12	39	1	NaN	1	900	NaN	1	NaN	878	NaN	NaN
2	10	2	12	40	2	1	2	1800	1	1	1489	1485	NaN	NaN
2	10	2	13	1	1	NaN	1	450	NaN	1	NaN	465.2	NaN	NaN
2	10	2	13	2	2	1	2	1650	1	1	1609.2	1590.2	NaN	NaN
2	10	2	13	3	1	NaN	1	600	NaN	1	NaN	592.2	NaN	NaN
2	10	2	13	4	2	1	2	1350	1	1	1400.3	1383.3	NaN	NaN
2	10	2	13	5	1	NaN	1	1050	NaN	1	NaN	1035.3	NaN	NaN
2	10	2	13	6	2	1	2	1650	1	1	1243.2	1219.3	NaN	NaN
2	10	2	13	7	1	NaN	1	900	NaN	1	NaN	886.3	NaN	NaN
2	10	2	13	8	2	1	2	1200	1	1	1305.2	1284.3	NaN	NaN
2	10	2	13	9	1	NaN	1	1050	NaN	1	NaN	800.3	NaN	NaN
2	10	2	13	10	2	1	2	1800	1	1	1210.2	1203.3	NaN	NaN
2	10	2	13	11	1	NaN	1	600	NaN	1	NaN	534.2	NaN	NaN
2	10	2	13	12	2	1	2	1800	1	1	1447.3	1437.3	NaN	NaN
2	10	2	13	13	1	NaN	1	600	NaN	1	NaN	669.3	NaN	NaN
2	10	2	13	14	2	1	2	1350	1	1	1418.3	1410.3	NaN	NaN
2	10	2	13	15	1	NaN	1	900	NaN	1	NaN	836.3	NaN	NaN
2	10	2	13	16	2	1	2	1800	1	1	1575.3	1558.3	NaN	NaN
2	10	2	13	17	1	NaN	1	750	NaN	1	NaN	719.3	NaN	NaN
2	10	2	13	18	2	1	2	1800	1	1	1480.3	1483.3	NaN	NaN
2	10	2	13	19	1	NaN	1	750	NaN	1	NaN	832.3	NaN	NaN
2	10	2	13	20	2	1	2	1350	1	1	1450.3	1464.2	NaN	NaN
2	10	2	13	21	1	NaN	1	1050	NaN	1	NaN	1026.4	NaN	NaN
2	10	2	13	22	2	1	2	1500	1	1	1433.4	1443.3	NaN	NaN
2	10	2	13	23	1	NaN	1	900	NaN	1	NaN	791.3	NaN	NaN
2	10	2	13	24	2	1	2	1650	1	1	1133.3	1132.3	NaN	NaN
2	10	2	13	25	1	NaN	1	600	NaN	1	NaN	557.3	NaN	NaN
2	10	2	13	26	2	1	2	1200	1	1	1239.3	1242.3	NaN	NaN
2	10	2	13	27	1	NaN	1	450	NaN	1	NaN	463.3	NaN	NaN
2	10	2	13	28	2	1	2	1500	1	1	1348.3	1339.3	NaN	NaN
2	10	2	13	29	1	NaN	1	450	NaN	1	NaN	414.3	NaN	NaN
2	10	2	13	30	2	1	2	1500	1	1	1317.4	1309.4	NaN	NaN
2	10	2	13	31	1	NaN	1	1050	NaN	1	NaN	1035.4	NaN	NaN
2	10	2	13	32	2	1	2	1200	1	1	1221.3	1220.4	NaN	NaN
2	10	2	13	33	1	NaN	1	450	NaN	1	NaN	430.4	NaN	NaN
2	10	2	13	34	2	1	2	1350	1	1	1465.3	1464.4	NaN	NaN
2	10	2	13	35	1	NaN	1	900	NaN	1	NaN	937.4	NaN	NaN
2	10	2	13	36	2	1	2	1200	1	1	1225.3	1213.4	NaN	NaN
2	10	2	13	37	1	NaN	1	750	NaN	1	NaN	707.4	NaN	NaN
2	10	2	13	38	2	1	2	1500	1	1	1294.3	1298.3	NaN	NaN
2	10	2	13	39	1	NaN	1	750	NaN	1	NaN	732.4	NaN	NaN
2	10	2	13	40	2	1	2	1650	1	1	1370.4	1364.4	NaN	NaN
2	10	2	14	1	1	NaN	1	450	NaN	1	NaN	464.5	NaN	NaN
2	10	2	14	2	2	1	2	1650	1	1	1568.4	1565.5	NaN	NaN
2	10	2	14	3	1	NaN	1	600	NaN	1	NaN	576.5	NaN	NaN
2	10	2	14	4	2	1	2	1200	1	1	1184.5	1173.5	NaN	NaN
2	10	2	14	5	1	NaN	1	450	NaN	1	NaN	498.6	NaN	NaN
2	10	2	14	6	2	1	2	1200	1	1	1265.5	1247.5	NaN	NaN
2	10	2	14	7	1	NaN	1	450	NaN	1	NaN	406.5	NaN	NaN
2	10	2	14	8	2	1	2	1350	1	1	1279.5	1273.5	NaN	NaN
2	10	2	14	9	1	NaN	1	750	NaN	1	NaN	787.5	NaN	NaN
2	10	2	14	10	2	1	2	1650	1	1	1397.5	1377.5	NaN	NaN
2	10	2	14	11	1	NaN	1	600	NaN	1	NaN	578.5	NaN	NaN
2	10	2	14	12	2	1	2	1350	1	1	1319.4	1308.5	NaN	NaN
2	10	2	14	13	1	NaN	1	900	NaN	1	NaN	813.6	NaN	NaN
2	10	2	14	14	2	1	2	1350	1	1	1357.5	1346.6	NaN	NaN
2	10	2	14	15	1	NaN	1	450	NaN	1	NaN	457.6	NaN	NaN
2	10	2	14	16	2	1	2	1800	1	1	1587.5	1571.6	NaN	NaN
2	10	2	14	17	1	NaN	1	900	NaN	1	NaN	914.6	NaN	NaN
2	10	2	14	18	2	1	2	1500	1	1	1499.5	1485.5	NaN	NaN
2	10	2	14	19	1	NaN	1	1050	NaN	1	NaN	1042.5	NaN	NaN
2	10	2	14	20	2	1	2	1800	1	1	1556.5	1569.5	NaN	NaN
2	10	2	14	21	1	NaN	1	600	NaN	1	NaN	623.5	NaN	NaN
2	10	2	14	22	2	1	2	1350	1	1	1516.6	1517.5	NaN	NaN
2	10	2	14	23	1	NaN	1	1050	NaN	1	NaN	1000.6	NaN	NaN
2	10	2	14	24	2	1	2	1650	1	1	1406.6	1407.6	NaN	NaN
2	10	2	14	25	1	NaN	1	900	NaN	1	NaN	966.6	NaN	NaN
2	10	2	14	26	2	1	2	1200	1	1	1384.5	1379.6	NaN	NaN
2	10	2	14	27	1	NaN	1	1050	NaN	1	NaN	1007.6	NaN	NaN
2	10	2	14	28	2	1	2	1200	1	1	1263.6	1249.6	NaN	NaN
2	10	2	14	29	1	NaN	1	1050	NaN	1	NaN	916.6	NaN	NaN
2	10	2	14	30	2	1	2	1650	1	1	1372.6	1365.6	NaN	NaN
2	10	2	14	31	1	NaN	1	900	NaN	1	NaN	868.7	NaN	NaN
2	10	2	14	32	2	1	2	1500	1	1	1330.6	1316.6	NaN	NaN
2	10	2	14	33	1	NaN	1	750	NaN	1	NaN	815.6	NaN	NaN
2	10	2	14	34	2	1	2	1800	1	1	1489.6	1483.6	NaN	NaN
2	10	2	14	35	1	NaN	1	600	NaN	1	NaN	570.6	NaN	NaN
2	10	2	14	36	2	1	2	1500	1	1	1613.6	1566.6	NaN	NaN
2	10	2	14	37	1	NaN	1	750	NaN	1	NaN	768.6	NaN	NaN
2	10	2	14	38	2	1	2	1500	1	1	1382.5	1381.6	NaN	NaN
2	10	2	14	39	1	NaN	1	750	NaN	1	NaN	745.7	NaN	NaN
2	10	2	14	40	2	1	2	1800	1	1	1530.6	1528.7	NaN	NaN
2	10	2	15	1	1	NaN	1	1050	NaN	1	NaN	990.7	NaN	NaN
2	10	2	15	2	2	1	2	1650	1	1	1556.6	1551.7	NaN	NaN
2	10	2	15	3	1	NaN	1	1050	NaN	1	NaN	983.7	NaN	NaN
2	10	2	15	4	2	1	2	1350	1	1	1248.7	1243.8	NaN	NaN
2	10	2	15	5	1	NaN	1	900	NaN	1	NaN	942.8	NaN	NaN
2	10	2	15	6	2	1	2	1500	1	1	1338.7	1316.8	NaN	NaN
2	10	2	15	7	1	NaN	1	450	NaN	1	NaN	429.8	NaN	NaN
2	10	2	15	8	2	1	2	1650	1	1	1522.7	1519.8	NaN	NaN
2	10	2	15	9	1	NaN	1	600	NaN	1	NaN	587.7	NaN	NaN
2	10	2	15	10	2	1	2	1200	1	1	1254.7	1239.7	NaN	NaN
2	10	2	15	11	1	NaN	1	450	NaN	1	NaN	423.7	NaN	NaN
2	10	2	15	12	2	1	2	1650	1	1	1471.8	1477.8	NaN	NaN
2	10	2	15	13	1	NaN	1	900	NaN	1	NaN	888.8	NaN	NaN
2	10	2	15	14	2	1	2	1500	1	1	1302.8	1306.8	NaN	NaN
2	10	2	15	15	1	NaN	1	750	NaN	1	NaN	761.8	NaN	NaN
2	10	2	15	16	2	1	2	1200	1	1	1185.7	1177.8	NaN	NaN
2	10	2	15	17	1	NaN	1	1050	NaN	1	NaN	1006.8	NaN	NaN
2	10	2	15	18	2	1	2	1350	1	1	1228.7	1220.8	NaN	NaN
2	10	2	15	19	1	NaN	1	750	NaN	1	NaN	752.8	NaN	NaN
2	10	2	15	20	2	1	2	1350	1	1	1428.7	1417.8	NaN	NaN
2	10	2	15	21	1	NaN	1	900	NaN	1	NaN	833.9	NaN	NaN
2	10	2	15	22	2	1	2	1200	1	1	1243.8	1238.8	NaN	NaN
2	10	2	15	23	1	NaN	1	450	NaN	1	NaN	407.9	NaN	NaN
2	10	2	15	24	2	1	2	1800	1	1	1402.8	1397.8	NaN	NaN
2	10	2	15	25	1	NaN	1	750	NaN	1	NaN	827.8	NaN	NaN
2	10	2	15	26	2	1	2	1350	1	1	1339.8	1330.9	NaN	NaN
2	10	2	15	27	1	NaN	1	900	NaN	1	NaN	988.8	NaN	NaN
2	10	2	15	28	2	1	2	1800	1	1	1615.8	1602.8	NaN	NaN
2	10	2	15	29	1	NaN	1	1050	NaN	1	NaN	1002.8	NaN	NaN
2	10	2	15	30	2	1	2	1800	1	1	1520.9	1498.9	NaN	NaN
2	10	2	15	31	1	NaN	1	450	NaN	1	NaN	422.9	NaN	NaN
2	10	2	15	32	2	1	2	1200	1	1	1330.8	1307.9	NaN	NaN
2	10	2	15	33	1	NaN	1	750	NaN	1	NaN	654.9	NaN	NaN
2	10	2	15	34	2	1	2	1500	1	1	1211.8	1200.9	NaN	NaN
2	10	2	15	35	1	NaN	1	600	NaN	1	NaN	635.9	NaN	NaN
2	10	2	15	36	2	1	2	1500	1	1	1399.8	1387.9	NaN	NaN
2	10	2	15	37	1	NaN	1	600	NaN	1	NaN	572.8	NaN	NaN
2	10	2	15	38	2	1	2	1650	1	1	1508.9	1509.9	NaN	NaN
2	10	2	15	39	1	NaN	1	600	NaN	1	NaN	532.9	NaN	NaN
2	10	2	15	40	2	1	2	1800	1	1	1497.9	1491.9	NaN	NaN
2	10	2	16	1	1	NaN	1	600	NaN	1	NaN	664	NaN	NaN
2	10	2	16	2	2	1	2	1500	1	1	1447.9	1435.9	NaN	NaN
2	10	2	16	3	1	NaN	1	1050	NaN	1	NaN	931.9	NaN	NaN
2	10	2	16	4	2	1	2	1800	1	1	1654	1625	NaN	NaN
2	10	2	16	5	1	NaN	1	1050	NaN	1	NaN	1024	NaN	NaN
2	10	2	16	6	2	1	2	1350	1	1	1253	1246	NaN	NaN
2	10	2	16	7	1	NaN	1	450	NaN	1	NaN	431	NaN	NaN
2	10	2	16	8	2	1	2	1500	1	1	1396.9	1383	NaN	NaN
2	10	2	16	9	1	NaN	1	450	NaN	1	NaN	440	NaN	NaN
2	10	2	16	10	2	1	2	1650	1	1	1440	1440.9	NaN	NaN
2	10	2	16	11	1	NaN	1	450	NaN	1	NaN	482	NaN	NaN
2	10	2	16	12	2	1	2	1200	1	1	1264.9	1251	NaN	NaN
2	10	2	16	13	1	NaN	1	750	NaN	1	NaN	722.1	NaN	NaN
2	10	2	16	14	2	1	2	1650	1	1	1425	1421	NaN	NaN
2	10	2	16	15	1	NaN	1	900	NaN	1	NaN	957	NaN	NaN
2	10	2	16	16	2	1	2	1650	1	1	1525	1513	NaN	NaN
2	10	2	16	17	1	NaN	1	600	NaN	1	NaN	560.1	NaN	NaN
2	10	2	16	18	2	1	2	1800	1	1	1853	1830	NaN	NaN
2	10	2	16	19	1	NaN	1	900	NaN	1	NaN	899	NaN	NaN
2	10	2	16	20	2	1	2	1350	1	1	1519.9	1515	NaN	NaN
2	10	2	16	21	1	NaN	1	600	NaN	1	NaN	637.1	NaN	NaN
2	10	2	16	22	2	1	2	1500	1	1	1347	1345.1	NaN	NaN
2	10	2	16	23	1	NaN	1	900	NaN	1	NaN	883.1	NaN	NaN
2	10	2	16	24	2	1	2	1200	1	1	1253.1	1245.1	NaN	NaN
2	10	2	16	25	1	NaN	1	750	NaN	1	NaN	790.1	NaN	NaN
2	10	2	16	26	2	1	2	1650	1	1	1579	1578.1	NaN	NaN
2	10	2	16	27	1	NaN	1	750	NaN	1	NaN	721.1	NaN	NaN
2	10	2	16	28	2	1	2	1350	1	1	1364	1368	NaN	NaN
2	10	2	16	29	1	NaN	1	750	NaN	1	NaN	759	NaN	NaN
2	10	2	16	30	2	1	2	1200	1	1	1342.1	1328.1	NaN	NaN
2	10	2	16	31	1	NaN	1	1050	NaN	1	NaN	988.1	NaN	NaN
2	10	2	16	32	2	1	2	1350	1	1	1285.1	1250.1	NaN	NaN
2	10	2	16	33	1	NaN	1	450	NaN	1	NaN	417.1	NaN	NaN
2	10	2	16	34	2	1	2	1200	1	1	1188.1	1182.1	NaN	NaN
2	10	2	16	35	1	NaN	1	600	NaN	1	NaN	539.1	NaN	NaN
2	10	2	16	36	2	1	2	1800	1	1	1315	1303.1	NaN	NaN
2	10	2	16	37	1	NaN	1	1050	NaN	1	NaN	997.1	NaN	NaN
2	10	2	16	38	2	1	2	1800	1	1	1638	1627.1	NaN	NaN
2	10	2	16	39	1	NaN	1	900	NaN	1	NaN	976.2	NaN	NaN
2	10	2	16	40	2	1	2	1500	1	1	1453.1	1450.2	NaN	NaN

[truncated: 10 more sheets: 11, 12, 13, 14, 15, 16, 17, 18, 19, 20]
