# Supplementary material for: Concomitant motor responses facilitate the acquisition of multiple timing priors beyond upper-limb contexts
Source: iScience. 2026 Feb 17;29(3):115051. doi: 10.1016/j.isci.2026.115051 (PMC12992963; doi:10.1016/j.isci.2026.115051)
Supplement: Data S1. This zipped file includes the data and analysis code to reproduce the results reported in this study, together with a README file [file mmc2.zip › Data S1/Data_Exp3.xlsx]

## Sheet: 1
									response		TR		extra response
experiment	participant	handedness (1: left, 2: right)	session	trial/session	stim (1: green, 2: orange)	CMR	prior (1: short, 2: long)	TS	L	R	L	R	L	R
3	1	2	1	1	1	1	2	1650	1	1	1714.2	1589.2	NaN	NaN
3	1	2	1	2	2	NaN	1	750	NaN	1	NaN	750.2	NaN	NaN
3	1	2	1	3	1	1	2	1500	1	1	1412.5	1429.2	NaN	NaN
3	1	2	1	4	2	NaN	1	450	NaN	1	NaN	496.3	NaN	NaN
3	1	2	1	5	1	1	2	1500	1	1	1300.3	1324.2	NaN	NaN
3	1	2	1	6	2	NaN	1	450	NaN	1	NaN	564.3	NaN	NaN
3	1	2	1	7	1	1	2	1350	1	1	1274.2	1262.2	NaN	NaN
3	1	2	1	8	2	NaN	1	600	NaN	1	NaN	641.3	NaN	NaN
3	1	2	1	9	1	1	2	1350	1	1	1378.2	1365.3	NaN	NaN
3	1	2	1	10	2	NaN	1	600	NaN	1	NaN	600.2	NaN	NaN
3	1	2	1	11	1	1	2	1800	1	1	1605.2	1630.2	NaN	NaN
3	1	2	1	12	2	NaN	1	750	NaN	1	NaN	762.2	NaN	NaN
3	1	2	1	13	1	1	2	1350	1	1	1414.2	1295.2	NaN	NaN
3	1	2	1	14	2	NaN	1	450	NaN	1	NaN	595.2	NaN	NaN
3	1	2	1	15	1	1	2	1200	1	1	1235.3	1234.3	NaN	NaN
3	1	2	1	16	2	NaN	1	900	NaN	1	NaN	1101.3	NaN	NaN
3	1	2	1	17	1	1	2	1800	1	1	1469.2	1407.3	NaN	NaN
3	1	2	1	18	2	NaN	1	600	NaN	1	NaN	537.3	NaN	NaN
3	1	2	1	19	1	1	2	1350	1	1	1309.3	1252.3	NaN	NaN
3	1	2	1	20	2	NaN	1	1050	NaN	1	NaN	1132.3	NaN	NaN
3	1	2	1	21	1	1	2	1800	1	1	1781.3	1795.2	NaN	NaN
3	1	2	1	22	2	NaN	1	750	NaN	1	NaN	667.2	NaN	NaN
3	1	2	1	23	1	1	2	1800	1	1	1949.3	1952.2	NaN	NaN
3	1	2	1	24	2	NaN	1	1050	NaN	1	NaN	963.3	NaN	NaN
3	1	2	1	25	1	1	2	1500	1	1	1494.3	1502.2	NaN	NaN
3	1	2	1	26	2	NaN	1	900	NaN	1	NaN	833.4	NaN	NaN
3	1	2	1	27	1	1	2	1200	1	1	1307.3	1274.3	NaN	NaN
3	1	2	1	28	2	NaN	1	1050	NaN	1	NaN	974.3	NaN	NaN
3	1	2	1	29	1	1	2	1650	1	1	1511.3	1557.3	NaN	NaN
3	1	2	1	30	2	NaN	1	600	NaN	1	NaN	665.3	NaN	NaN
3	1	2	1	31	1	1	2	1650	1	1	1623.3	1653.3	NaN	NaN
3	1	2	1	32	2	NaN	1	1050	NaN	1	NaN	1062.3	NaN	NaN
3	1	2	1	33	1	1	2	1200	1	1	1129.3	1162.3	NaN	NaN
3	1	2	1	34	2	NaN	1	450	NaN	1	NaN	572.3	NaN	NaN
3	1	2	1	35	1	1	2	1500	1	1	1503.3	1486.3	NaN	NaN
3	1	2	1	36	2	NaN	1	900	NaN	1	NaN	1058.3	NaN	NaN
3	1	2	1	37	1	1	2	1650	1	1	1398.4	1414.4	NaN	NaN
3	1	2	1	38	2	NaN	1	750	NaN	1	NaN	630.4	NaN	NaN
3	1	2	1	39	1	1	2	1200	1	1	1298.3	1247.4	NaN	NaN
3	1	2	1	40	2	NaN	1	900	NaN	1	NaN	866.4	NaN	NaN
3	1	2	2	1	1	1	2	1800	1	1	1610.4	1660.4	NaN	NaN
3	1	2	2	2	2	NaN	1	900	NaN	1	NaN	959.4	NaN	NaN
3	1	2	2	3	1	1	2	1350	1	1	1358.4	1314.4	NaN	NaN
3	1	2	2	4	2	NaN	1	900	NaN	1	NaN	902.5	NaN	NaN
3	1	2	2	5	1	1	2	1200	1	1	1122.5	1162.5	NaN	NaN
3	1	2	2	6	2	NaN	1	750	NaN	1	NaN	715.5	NaN	NaN
3	1	2	2	7	1	1	2	1800	1	1	1763.5	1776.5	NaN	NaN
3	1	2	2	8	2	NaN	1	450	NaN	1	NaN	564.5	NaN	NaN
3	1	2	2	9	1	1	2	1350	NaN	1	NaN	1338.5	NaN	NaN
3	1	2	2	10	2	NaN	1	750	NaN	1	NaN	743.5	NaN	NaN
3	1	2	2	11	1	1	2	1200	1	1	1325.5	1371.4	NaN	NaN
3	1	2	2	12	2	NaN	1	450	NaN	1	NaN	525.5	NaN	NaN
3	1	2	2	13	1	1	2	1500	1	1	1269.4	1236.4	NaN	NaN
3	1	2	2	14	2	NaN	1	1050	NaN	1	NaN	1140.5	NaN	NaN
3	1	2	2	15	1	1	2	1650	1	1	1598.4	1617.4	NaN	NaN
3	1	2	2	16	2	NaN	1	750	NaN	1	NaN	678.6	NaN	NaN
3	1	2	2	17	1	1	2	1650	1	1	1577.6	1588.5	NaN	NaN
3	1	2	2	18	2	NaN	1	900	NaN	1	NaN	868.5	NaN	NaN
3	1	2	2	19	1	1	2	1800	1	1	1896.5	1917.5	NaN	NaN
3	1	2	2	20	2	NaN	1	600	NaN	1	NaN	591.5	NaN	NaN
3	1	2	2	21	1	1	2	1350	1	1	1561.5	1525.5	NaN	NaN
3	1	2	2	22	2	NaN	1	450	NaN	1	NaN	556.5	NaN	NaN
3	1	2	2	23	1	1	2	1650	1	1	1784.5	1763.5	NaN	NaN
3	1	2	2	24	2	NaN	1	1050	NaN	1	NaN	1074.5	NaN	NaN
3	1	2	2	25	1	1	2	1200	1	1	1215.5	1209.5	NaN	NaN
3	1	2	2	26	2	NaN	1	450	NaN	1	NaN	519.6	NaN	NaN
3	1	2	2	27	1	1	2	1800	1	1	1795.6	1796.6	NaN	NaN
3	1	2	2	28	2	NaN	1	1050	NaN	1	NaN	1020.6	NaN	NaN
3	1	2	2	29	1	1	2	1350	1	1	1330.6	1350.6	NaN	NaN
3	1	2	2	30	2	NaN	1	600	NaN	1	NaN	578.6	NaN	NaN
3	1	2	2	31	1	1	2	1500	1	1	1611.5	1610.6	NaN	NaN
3	1	2	2	32	2	NaN	1	900	NaN	1	NaN	1059.6	NaN	NaN
3	1	2	2	33	1	1	2	1650	1	1	1715.6	1731.5	NaN	NaN
3	1	2	2	34	2	NaN	1	750	NaN	1	NaN	836.6	NaN	NaN
3	1	2	2	35	1	1	2	1200	1	1	1309.5	1284.6	NaN	NaN
3	1	2	2	36	2	NaN	1	600	NaN	1	NaN	605.6	NaN	NaN
3	1	2	2	37	1	1	2	1500	1	1	1447.6	1455.5	NaN	NaN
3	1	2	2	38	2	NaN	1	600	NaN	1	NaN	649.7	NaN	NaN
3	1	2	2	39	1	1	2	1500	1	1	1234.6	1255.6	NaN	NaN
3	1	2	2	40	2	NaN	1	1050	NaN	1	NaN	1124.6	NaN	NaN
3	1	2	3	1	1	1	2	1800	1	1	1801.7	1822.6	NaN	NaN
3	1	2	3	2	2	NaN	1	450	NaN	1	NaN	519.7	NaN	NaN
3	1	2	3	3	1	1	2	1350	1	1	1426.7	1444.6	NaN	NaN
3	1	2	3	4	2	NaN	1	450	NaN	1	NaN	494.7	NaN	NaN
3	1	2	3	5	1	1	2	1200	1	1	1124.8	1139.7	NaN	NaN
3	1	2	3	6	2	NaN	1	1050	NaN	1	NaN	1173.8	NaN	NaN
3	1	2	3	7	1	1	2	1500	1	1	1468.7	1461.8	NaN	NaN
3	1	2	3	8	2	NaN	1	600	NaN	1	NaN	610.8	NaN	NaN
3	1	2	3	9	1	1	2	1800	1	1	1745.7	1693.8	NaN	NaN
3	1	2	3	10	2	NaN	1	450	NaN	1	NaN	503.8	NaN	NaN
3	1	2	3	11	1	1	2	1200	1	1	1411.7	1364.7	NaN	NaN
3	1	2	3	12	2	NaN	1	900	NaN	1	NaN	993.7	NaN	NaN
3	1	2	3	13	1	1	2	1350	1	1	1207.7	1218.7	NaN	NaN
3	1	2	3	14	2	NaN	1	1050	NaN	1	NaN	1075.7	NaN	NaN
3	1	2	3	15	1	1	2	1500	1	1	1246.7	1216.7	NaN	NaN
3	1	2	3	16	2	NaN	1	900	NaN	1	NaN	1032.8	NaN	NaN
3	1	2	3	17	1	1	2	1350	1	1	1271.8	1239.8	NaN	NaN
3	1	2	3	18	2	NaN	1	750	NaN	1	NaN	760.8	NaN	NaN
3	1	2	3	19	1	1	2	1200	1	1	1399.8	1233.8	NaN	NaN
3	1	2	3	20	2	NaN	1	600	NaN	1	NaN	561.8	NaN	NaN
3	1	2	3	21	1	1	2	1500	1	1	1546.8	1559.8	NaN	NaN
3	1	2	3	22	2	NaN	1	600	NaN	1	NaN	611.8	NaN	NaN
3	1	2	3	23	1	1	2	1650	1	1	1497.8	1510.7	NaN	NaN
3	1	2	3	24	2	NaN	1	750	NaN	1	NaN	680.8	NaN	NaN
3	1	2	3	25	1	1	2	1650	1	1	1706.7	1673.7	NaN	NaN
3	1	2	3	26	2	NaN	1	450	NaN	1	NaN	540.8	NaN	NaN
3	1	2	3	27	1	1	2	1800	1	1	1524.8	1520.9	NaN	NaN
3	1	2	3	28	2	NaN	1	900	NaN	1	NaN	928.9	NaN	NaN
3	1	2	3	29	1	1	2	1650	1	1	1727.8	1703.9	NaN	NaN
3	1	2	3	30	2	NaN	1	900	NaN	1	NaN	1044.9	NaN	NaN
3	1	2	3	31	1	1	2	1350	1	1	1163.8	1149.8	NaN	NaN
3	1	2	3	32	2	NaN	1	750	NaN	1	NaN	734.8	NaN	NaN
3	1	2	3	33	1	1	2	1800	1	1	1668.8	1595.8	NaN	NaN
3	1	2	3	34	2	NaN	1	1050	NaN	1	NaN	1124.8	NaN	NaN
3	1	2	3	35	1	1	2	1200	1	1	1301.8	1243.8	1	NaN
3	1	2	3	36	2	NaN	1	1050	NaN	1	NaN	1064.8	NaN	NaN
3	1	2	3	37	1	1	2	1650	1	1	1630.8	1683.8	NaN	NaN
3	1	2	3	38	2	NaN	1	600	NaN	1	NaN	557.9	NaN	NaN
3	1	2	3	39	1	1	2	1500	1	1	1341.9	1335.9	NaN	NaN
3	1	2	3	40	2	NaN	1	750	NaN	1	NaN	875.9	NaN	NaN
3	1	2	4	1	1	1	2	1200	1	1	1136.9	1141.9	NaN	NaN
3	1	2	4	2	2	NaN	1	1050	NaN	1	NaN	1143.9	NaN	NaN
3	1	2	4	3	1	1	2	1200	1	1	1190.9	1160.9	NaN	NaN
3	1	2	4	4	2	NaN	1	450	NaN	1	NaN	450.9	NaN	NaN
3	1	2	4	5	1	1	2	1800	1	1	1844	1853	NaN	NaN
3	1	2	4	6	2	NaN	1	600	NaN	1	NaN	669	NaN	NaN
3	1	2	4	7	1	1	2	1650	1	1	1524	1466	NaN	NaN
3	1	2	4	8	2	NaN	1	750	NaN	1	NaN	859	NaN	NaN
3	1	2	4	9	1	1	2	1350	1	1	1218	1165	NaN	NaN
3	1	2	4	10	2	NaN	1	900	NaN	1	NaN	922	NaN	NaN
3	1	2	4	11	1	1	2	1800	1	1	1667	1649	NaN	NaN
3	1	2	4	12	2	NaN	1	600	NaN	1	NaN	635	NaN	NaN
3	1	2	4	13	1	1	2	1200	1	1	1490.9	1459	NaN	NaN
3	1	2	4	14	2	NaN	1	900	NaN	1	NaN	940	NaN	NaN
3	1	2	4	15	1	1	2	1500	1	1	1241	1231	NaN	NaN
3	1	2	4	16	2	NaN	1	900	NaN	1	NaN	902.1	NaN	NaN
3	1	2	4	17	1	1	2	1350	1	1	1371.1	1317.1	NaN	NaN
3	1	2	4	18	2	NaN	1	900	NaN	1	NaN	1037.1	NaN	NaN
3	1	2	4	19	1	1	2	1650	1	1	1601	1588.1	NaN	NaN
3	1	2	4	20	2	NaN	1	1050	NaN	1	NaN	1101	NaN	NaN
3	1	2	4	21	1	1	2	1350	1	1	1538.1	1540	NaN	NaN
3	1	2	4	22	2	NaN	1	750	NaN	1	NaN	644	NaN	NaN
3	1	2	4	23	1	1	2	1350	1	1	1282	1260.1	NaN	NaN
3	1	2	4	24	2	NaN	1	600	NaN	1	NaN	617	NaN	NaN
3	1	2	4	25	1	1	2	1800	1	1	1917	1897	NaN	NaN
3	1	2	4	26	2	NaN	1	750	NaN	1	NaN	796	NaN	NaN
3	1	2	4	27	1	1	2	1650	1	1	1850.1	1816.1	NaN	NaN
3	1	2	4	28	2	NaN	1	750	NaN	1	NaN	813.1	NaN	NaN
3	1	2	4	29	1	1	2	1200	1	1	1166.1	1143.1	NaN	NaN
3	1	2	4	30	2	NaN	1	450	NaN	1	NaN	582.1	NaN	NaN
3	1	2	4	31	1	1	2	1650	1	1	1540	1507.1	NaN	NaN
3	1	2	4	32	2	NaN	1	450	NaN	1	NaN	526.1	NaN	NaN
3	1	2	4	33	1	1	2	1500	1	1	1745	1682.1	NaN	NaN
3	1	2	4	34	2	NaN	1	450	NaN	1	NaN	536.1	NaN	NaN
3	1	2	4	35	1	1	2	1500	1	1	1722	1679.1	NaN	NaN
3	1	2	4	36	2	NaN	1	600	NaN	1	NaN	612.1	NaN	NaN
3	1	2	4	37	1	1	2	1800	1	1	2042.1	2061	NaN	NaN
3	1	2	4	38	2	NaN	1	1050	NaN	1	NaN	1187.2	NaN	NaN
3	1	2	4	39	1	1	2	1500	1	1	1742.1	1711.2	NaN	NaN
3	1	2	4	40	2	NaN	1	1050	NaN	1	NaN	1129.2	NaN	NaN
3	1	2	5	1	1	1	2	1650	1	1	1469.4	1484.4	NaN	NaN
3	1	2	5	2	2	NaN	1	600	NaN	1	NaN	580.4	NaN	NaN
3	1	2	5	3	1	1	2	1800	1	1	1654.4	1689.4	NaN	NaN
3	1	2	5	4	2	NaN	1	450	NaN	1	NaN	590.4	NaN	NaN
3	1	2	5	5	1	1	2	1800	1	1	1398.5	1399.5	NaN	NaN
3	1	2	5	6	2	NaN	1	900	NaN	1	NaN	954.5	NaN	NaN
3	1	2	5	7	1	1	2	1200	1	1	1275.4	1225.5	NaN	NaN
3	1	2	5	8	2	NaN	1	750	NaN	1	NaN	719.5	NaN	NaN
3	1	2	5	9	1	1	2	1350	1	1	1315.5	1351.5	NaN	NaN
3	1	2	5	10	2	NaN	1	600	NaN	1	NaN	580.5	NaN	NaN
3	1	2	5	11	1	1	2	1650	1	1	1805.4	1795.5	NaN	NaN
3	1	2	5	12	2	NaN	1	450	NaN	1	NaN	573.5	NaN	NaN
3	1	2	5	13	1	1	2	1350	1	1	1596.4	1535.5	NaN	NaN
3	1	2	5	14	2	NaN	1	900	NaN	1	NaN	936.5	NaN	NaN
3	1	2	5	15	1	1	2	1800	1	1	1545.4	1581.4	NaN	NaN
3	1	2	5	16	2	NaN	1	450	NaN	1	NaN	526.6	NaN	NaN
3	1	2	5	17	1	1	2	1650	1	1	1863.5	1857.5	NaN	NaN
3	1	2	5	18	2	NaN	1	750	NaN	1	NaN	762.6	NaN	NaN
3	1	2	5	19	1	1	2	1350	1	1	1264.5	1256.5	NaN	NaN
3	1	2	5	20	2	NaN	1	600	NaN	1	NaN	555.5	NaN	NaN
3	1	2	5	21	1	1	2	1350	1	1	1377.5	1373.5	NaN	NaN
3	1	2	5	22	2	NaN	1	1050	NaN	1	NaN	1092.5	NaN	NaN
3	1	2	5	23	1	1	2	1200	1	1	1184.5	1178.5	NaN	NaN
3	1	2	5	24	2	NaN	1	1050	NaN	1	NaN	1025.5	NaN	NaN
3	1	2	5	25	1	1	2	1200	1	1	1250.5	1226.5	NaN	NaN
3	1	2	5	26	2	NaN	1	1050	NaN	1	NaN	980.5	NaN	NaN
3	1	2	5	27	1	1	2	1650	1	1	1347.6	1364.5	NaN	NaN
3	1	2	5	28	2	NaN	1	750	NaN	1	NaN	693.6	NaN	NaN
3	1	2	5	29	1	1	2	1500	1	1	1461.6	1489.5	NaN	NaN
3	1	2	5	30	2	NaN	1	750	NaN	1	NaN	691.6	NaN	NaN
3	1	2	5	31	1	1	2	1800	1	1	1397.5	1377.6	NaN	NaN
3	1	2	5	32	2	NaN	1	900	NaN	1	NaN	835.6	NaN	NaN
3	1	2	5	33	1	1	2	1500	1	1	1381.5	1452.5	NaN	NaN
3	1	2	5	34	2	NaN	1	900	NaN	1	NaN	804.6	NaN	NaN
3	1	2	5	35	1	1	2	1500	1	1	1506.5	1497.6	NaN	NaN
3	1	2	5	36	2	NaN	1	600	NaN	1	NaN	618.5	NaN	NaN
3	1	2	5	37	1	1	2	1200	1	1	1259.5	1262.5	NaN	NaN
3	1	2	5	38	2	NaN	1	450	NaN	1	NaN	592.6	NaN	NaN
3	1	2	5	39	1	1	2	1500	1	1	1547.6	1554.6	NaN	NaN
3	1	2	5	40	2	NaN	1	1050	NaN	1	NaN	1231.6	NaN	NaN
3	1	2	6	1	1	1	2	1200	1	1	1088.6	1147.6	NaN	NaN
3	1	2	6	2	2	NaN	1	900	NaN	1	NaN	961.7	NaN	NaN
3	1	2	6	3	1	1	2	1650	1	1	1782.7	1795.6	NaN	NaN
3	1	2	6	4	2	NaN	1	450	NaN	1	NaN	506.7	NaN	NaN
3	1	2	6	5	1	1	2	1350	1	1	1295.7	1315.7	NaN	NaN
3	1	2	6	6	2	NaN	1	1050	NaN	1	NaN	1156.7	NaN	NaN
3	1	2	6	7	1	1	2	1650	1	1	1560.7	1522.7	NaN	NaN
3	1	2	6	8	2	NaN	1	1050	NaN	1	NaN	1050.8	NaN	NaN
3	1	2	6	9	1	1	2	1650	1	1	1837.7	1799.7	NaN	NaN
3	1	2	6	10	2	NaN	1	1050	NaN	1	NaN	1066.7	NaN	NaN
3	1	2	6	11	1	1	2	1350	1	1	1188.7	1249.7	NaN	NaN
3	1	2	6	12	2	NaN	1	600	NaN	1	NaN	553.7	NaN	NaN
3	1	2	6	13	1	1	2	1500	1	1	1298.7	1285.7	NaN	NaN
3	1	2	6	14	2	NaN	1	750	NaN	1	NaN	760.7	NaN	NaN
3	1	2	6	15	1	1	2	1350	1	1	1299.7	1273.7	NaN	NaN
3	1	2	6	16	2	NaN	1	900	NaN	1	NaN	1016.8	NaN	NaN
3	1	2	6	17	1	1	2	1350	1	1	1217.7	1176.8	NaN	NaN
3	1	2	6	18	2	NaN	1	750	NaN	1	NaN	697.8	NaN	NaN
3	1	2	6	19	1	1	2	1650	1	1	1703.7	1638.8	NaN	NaN
3	1	2	6	20	2	NaN	1	450	NaN	1	NaN	463.8	NaN	NaN
3	1	2	6	21	1	1	2	1500	1	1	1432.7	1368.8	NaN	NaN
3	1	2	6	22	2	NaN	1	1050	NaN	1	NaN	1128.8	NaN	NaN
3	1	2	6	23	1	1	2	1800	1	1	1434.7	1438.7	NaN	NaN
3	1	2	6	24	2	NaN	1	750	NaN	1	NaN	787.8	NaN	NaN
3	1	2	6	25	1	1	2	1800	1	1	1931.7	1977.7	NaN	NaN
3	1	2	6	26	2	NaN	1	750	NaN	1	NaN	797.7	NaN	NaN
3	1	2	6	27	1	1	2	1500	1	1	1824.8	1765.8	NaN	NaN
3	1	2	6	28	2	NaN	1	900	NaN	1	NaN	1009.8	NaN	NaN
3	1	2	6	29	1	1	2	1200	1	1	1129.8	1143.8	NaN	NaN
3	1	2	6	30	2	NaN	1	450	NaN	1	NaN	520.8	NaN	NaN
3	1	2	6	31	1	1	2	1200	1	1	1234.8	1199.8	NaN	NaN
3	1	2	6	32	2	NaN	1	600	NaN	1	NaN	651.8	NaN	NaN
3	1	2	6	33	1	1	2	1200	1	1	1134.8	1149.8	NaN	NaN
3	1	2	6	34	2	NaN	1	600	NaN	1	NaN	602.8	NaN	NaN
3	1	2	6	35	1	1	2	1500	1	1	1445.8	1477.8	NaN	NaN
3	1	2	6	36	2	NaN	1	900	NaN	1	NaN	967.8	NaN	NaN
3	1	2	6	37	1	1	2	1800	1	1	1451.8	1409.8	NaN	NaN
3	1	2	6	38	2	NaN	1	600	NaN	1	NaN	658.9	NaN	NaN
3	1	2	6	39	1	1	2	1800	1	1	1447.9	1498.8	NaN	NaN
3	1	2	6	40	2	NaN	1	450	NaN	1	NaN	502.9	NaN	NaN
3	1	2	7	1	1	1	2	1800	1	1	NaN	724.9	NaN	1
3	1	2	7	2	2	NaN	1	750	NaN	1	NaN	831.9	NaN	NaN
3	1	2	7	3	1	1	2	1500	1	1	1451.9	1483.8	NaN	NaN
3	1	2	7	4	2	NaN	1	600	NaN	1	NaN	751	NaN	NaN
3	1	2	7	5	1	1	2	1500	1	1	1438	1446.9	NaN	NaN
3	1	2	7	6	2	NaN	1	600	NaN	1	NaN	653	NaN	NaN
3	1	2	7	7	1	1	2	1650	1	1	1667	1718.9	NaN	NaN
3	1	2	7	8	2	NaN	1	600	NaN	1	NaN	609	NaN	NaN
3	1	2	7	9	1	1	2	1200	1	1	1298.9	1259	NaN	NaN
3	1	2	7	10	2	NaN	1	1050	NaN	1	NaN	1189	NaN	NaN
3	1	2	7	11	1	1	2	1350	1	1	1333	1380.9	NaN	NaN
3	1	2	7	12	2	NaN	1	1050	NaN	1	NaN	1116	NaN	NaN
3	1	2	7	13	1	1	2	1200	1	1	1347.9	1334	NaN	NaN
3	1	2	7	14	2	NaN	1	900	NaN	1	NaN	1002.9	NaN	NaN
3	1	2	7	15	1	1	2	1800	1	1	1508.9	1497.9	NaN	NaN
3	1	2	7	16	2	NaN	1	450	NaN	1	NaN	539	NaN	NaN
3	1	2	7	17	1	1	2	1650	1	1	1657	1617	NaN	NaN
3	1	2	7	18	2	NaN	1	900	NaN	1	NaN	904	NaN	NaN
3	1	2	7	19	1	1	2	1200	1	1	1113	1092	NaN	NaN
3	1	2	7	20	2	NaN	1	1050	NaN	1	NaN	1030	NaN	NaN
3	1	2	7	21	1	1	2	1650	1	1	1539	1578	NaN	NaN
3	1	2	7	22	2	NaN	1	1050	NaN	1	NaN	1025	NaN	NaN
3	1	2	7	23	1	1	2	1800	1	1	1530	1531.9	NaN	NaN
3	1	2	7	24	2	NaN	1	750	NaN	1	NaN	910	NaN	NaN
3	1	2	7	25	1	1	2	1500	1	1	1727.9	1692	NaN	NaN
3	1	2	7	26	2	NaN	1	750	NaN	1	NaN	669.1	NaN	NaN
3	1	2	7	27	1	1	2	1350	1	1	1120.1	1143	NaN	NaN
3	1	2	7	28	2	NaN	1	750	NaN	1	NaN	741.1	NaN	NaN
3	1	2	7	29	1	1	2	1800	1	1	1793.1	1848	NaN	NaN
3	1	2	7	30	2	NaN	1	900	NaN	1	NaN	808.1	NaN	NaN
3	1	2	7	31	1	1	2	1350	1	1	1167	1142.1	NaN	NaN
3	1	2	7	32	2	NaN	1	450	NaN	1	NaN	528	NaN	NaN
3	1	2	7	33	1	1	2	1200	1	1	1282	1240	NaN	NaN
3	1	2	7	34	2	NaN	1	450	NaN	1	NaN	456	NaN	NaN
3	1	2	7	35	1	1	2	1500	1	1	1415	1470	NaN	NaN
3	1	2	7	36	2	NaN	1	450	NaN	1	NaN	639	NaN	NaN
3	1	2	7	37	1	1	2	1350	1	1	1236	1185	NaN	NaN
3	1	2	7	38	2	NaN	1	600	NaN	1	NaN	567.1	NaN	NaN
3	1	2	7	39	1	1	2	1650	1	1	1590.1	1573.1	NaN	NaN
3	1	2	7	40	2	NaN	1	900	NaN	1	NaN	916.1	NaN	NaN
3	1	2	8	1	1	1	2	1350	1	1	1214.1	1212.1	NaN	NaN
3	1	2	8	2	2	NaN	1	1050	NaN	1	NaN	1036.1	NaN	NaN
3	1	2	8	3	1	1	2	1500	1	1	1329.1	1328.1	NaN	NaN
3	1	2	8	4	2	NaN	1	750	NaN	1	NaN	805.2	NaN	NaN
3	1	2	8	5	1	1	2	1650	1	1	1476.2	1489.2	NaN	NaN
3	1	2	8	6	2	NaN	1	750	NaN	1	NaN	696.2	NaN	NaN
3	1	2	8	7	1	1	2	1500	1	1	1269.2	1321.2	NaN	NaN
3	1	2	8	8	2	NaN	1	900	NaN	1	NaN	969.2	NaN	NaN
3	1	2	8	9	1	1	2	1200	1	1	1110.2	1112.2	NaN	NaN
3	1	2	8	10	2	NaN	1	900	NaN	1	NaN	890.2	NaN	NaN
3	1	2	8	11	1	1	2	1200	1	1	1083.2	1088.2	NaN	NaN
3	1	2	8	12	2	NaN	1	600	NaN	1	NaN	606.2	NaN	NaN
3	1	2	8	13	1	1	2	1500	1	1	1465.2	1480.1	NaN	NaN
3	1	2	8	14	2	NaN	1	600	NaN	1	NaN	595.2	NaN	NaN
3	1	2	8	15	1	1	2	1650	1	1	1782.2	1794.1	NaN	NaN
3	1	2	8	16	2	NaN	1	450	NaN	1	NaN	504.3	NaN	NaN
3	1	2	8	17	1	1	2	1350	1	1	1512.2	1504.3	NaN	NaN
3	1	2	8	18	2	NaN	1	900	NaN	1	NaN	1097.2	NaN	NaN
3	1	2	8	19	1	1	2	1350	1	1	1228.2	1217.3	NaN	NaN
3	1	2	8	20	2	NaN	1	1050	NaN	1	NaN	1087.3	NaN	NaN
3	1	2	8	21	1	1	2	1800	1	1	1623.3	1642.2	NaN	NaN
3	1	2	8	22	2	NaN	1	1050	NaN	1	NaN	1099.3	NaN	NaN
3	1	2	8	23	1	1	2	1350	1	1	1484.2	1443.2	NaN	NaN
3	1	2	8	24	2	NaN	1	600	NaN	1	NaN	541.3	NaN	NaN
3	1	2	8	25	1	1	2	1800	1	1	1646.2	1630.2	NaN	NaN
3	1	2	8	26	2	NaN	1	600	NaN	1	NaN	635.2	NaN	NaN
3	1	2	8	27	1	1	2	1800	1	1	1688.3	1720.3	NaN	NaN
3	1	2	8	28	2	NaN	1	900	NaN	1	NaN	768.3	NaN	NaN
3	1	2	8	29	1	1	2	1200	1	1	1208.4	1229.3	NaN	NaN
3	1	2	8	30	2	NaN	1	450	NaN	1	NaN	525.3	NaN	NaN
3	1	2	8	31	1	1	2	1800	1	1	1667.3	1693.3	NaN	NaN
3	1	2	8	32	2	NaN	1	750	NaN	1	NaN	711.3	NaN	NaN
3	1	2	8	33	1	1	2	1650	1	1	1478.3	1511.3	NaN	NaN
3	1	2	8	34	2	NaN	1	450	NaN	1	NaN	606.3	NaN	NaN
3	1	2	8	35	1	1	2	1650	1	1	1682.3	1685.2	NaN	NaN
3	1	2	8	36	2	NaN	1	750	NaN	1	NaN	886.3	NaN	NaN
3	1	2	8	37	1	1	2	1500	1	1	1356.3	1375.2	NaN	NaN
3	1	2	8	38	2	NaN	1	1050	NaN	1	NaN	1038.4	NaN	NaN
3	1	2	8	39	1	1	2	1200	1	1	1260.3	1241.4	NaN	NaN
3	1	2	8	40	2	NaN	1	450	NaN	1	NaN	539.4	NaN	NaN
3	1	2	9	1	1	1	2	1500	1	1	1355.6	1370.6	NaN	NaN
3	1	2	9	2	2	NaN	1	1050	NaN	1	NaN	1050.6	NaN	NaN
3	1	2	9	3	1	1	2	1500	1	1	1296.6	1347.6	NaN	NaN
3	1	2	9	4	2	NaN	1	600	NaN	1	NaN	610.6	NaN	NaN
3	1	2	9	5	1	1	2	1650	1	1	1349.6	1341.8	NaN	NaN
3	1	2	9	6	2	NaN	1	750	NaN	1	NaN	756.7	NaN	NaN
3	1	2	9	7	1	1	2	1500	1	1	1582.6	1542.7	NaN	NaN
3	1	2	9	8	2	NaN	1	600	NaN	1	NaN	687.7	NaN	NaN
3	1	2	9	9	1	1	2	1800	1	1	1514.7	1531.6	NaN	NaN
3	1	2	9	10	2	NaN	1	1050	NaN	1	NaN	938.7	NaN	NaN
3	1	2	9	11	1	1	2	1200	1	1	1315.7	1323.6	NaN	NaN
3	1	2	9	12	2	NaN	1	600	NaN	1	NaN	578.7	NaN	NaN
3	1	2	9	13	1	1	2	1350	1	1	1490.7	1501.6	NaN	NaN
3	1	2	9	14	2	NaN	1	450	NaN	1	NaN	480.7	NaN	NaN
3	1	2	9	15	1	1	2	1650	1	1	1560.6	1556.6	NaN	NaN
3	1	2	9	16	2	NaN	1	1050	NaN	1	NaN	990.7	NaN	NaN
3	1	2	9	17	1	1	2	1650	1	1	1629.7	1675.7	NaN	NaN
3	1	2	9	18	2	NaN	1	450	NaN	1	NaN	594.7	NaN	NaN
3	1	2	9	19	1	1	2	1800	1	1	1826.7	1874.7	NaN	NaN
3	1	2	9	20	2	NaN	1	750	NaN	1	NaN	769.7	NaN	NaN
3	1	2	9	21	1	1	2	1800	1	1	1692.7	1685.7	NaN	NaN
3	1	2	9	22	2	NaN	1	900	NaN	1	NaN	898.7	NaN	NaN
3	1	2	9	23	1	1	2	1200	1	1	1116.7	1105.7	NaN	NaN
3	1	2	9	24	2	NaN	1	900	NaN	1	NaN	880.7	NaN	NaN
3	1	2	9	25	1	1	2	1200	1	1	1238.7	1243.7	NaN	NaN
3	1	2	9	26	2	NaN	1	750	NaN	1	NaN	793.7	NaN	NaN
3	1	2	9	27	1	1	2	1350	1	1	1531.7	1522.8	NaN	NaN
3	1	2	9	28	2	NaN	1	900	NaN	1	NaN	800.8	NaN	NaN
3	1	2	9	29	1	1	2	1650	1	1	1584.7	1591.7	NaN	NaN
3	1	2	9	30	2	NaN	1	900	NaN	1	NaN	865.8	NaN	NaN
3	1	2	9	31	1	1	2	1500	1	1	1300.7	1259.8	NaN	NaN
3	1	2	9	32	2	NaN	1	600	NaN	1	NaN	619.8	NaN	NaN
3	1	2	9	33	1	1	2	1350	1	1	1329.7	1310.8	NaN	NaN
3	1	2	9	34	2	NaN	1	450	NaN	1	NaN	548.8	NaN	NaN
3	1	2	9	35	1	1	2	1200	1	1	1291.8	1308.7	NaN	NaN
3	1	2	9	36	2	NaN	1	750	NaN	1	NaN	817.7	NaN	NaN
3	1	2	9	37	1	1	2	1800	1	1	1679.7	1658.7	NaN	NaN
3	1	2	9	38	2	NaN	1	1050	NaN	1	NaN	1123.8	NaN	NaN
3	1	2	9	39	1	1	2	1350	1	1	1422.8	1424.8	NaN	NaN
3	1	2	9	40	2	NaN	1	450	NaN	1	NaN	556.8	NaN	NaN
3	1	2	10	1	1	1	2	1350	1	1	1149.8	1182.8	NaN	NaN
3	1	2	10	2	2	NaN	1	750	NaN	1	NaN	935.9	NaN	NaN
3	1	2	10	3	1	1	2	1650	1	1	1585.8	1558.9	NaN	NaN
3	1	2	10	4	2	NaN	1	1050	NaN	1	NaN	891.9	NaN	NaN
3	1	2	10	5	1	1	2	1350	1	1	1108.9	1118.9	NaN	NaN
3	1	2	10	6	2	NaN	1	600	NaN	1	NaN	603	NaN	NaN
3	1	2	10	7	1	1	2	1500	1	1	1366.9	1387.9	NaN	NaN
3	1	2	10	8	2	NaN	1	900	NaN	1	NaN	895.9	NaN	NaN
3	1	2	10	9	1	1	2	1500	1	1	1318.9	1330.9	NaN	NaN
3	1	2	10	10	2	NaN	1	900	NaN	1	NaN	804.9	NaN	NaN
3	1	2	10	11	1	1	2	1800	1	1	1412.9	1436.9	NaN	NaN
3	1	2	10	12	2	NaN	1	450	NaN	1	NaN	619.9	NaN	NaN
3	1	2	10	13	1	1	2	1200	1	1	1259.9	1285.9	NaN	NaN
3	1	2	10	14	2	NaN	1	1050	NaN	1	NaN	1025.9	NaN	NaN
3	1	2	10	15	1	1	2	1350	1	1	1455.9	1442.9	NaN	NaN
3	1	2	10	16	2	NaN	1	450	NaN	1	NaN	425	NaN	NaN
3	1	2	10	17	1	1	2	1650	1	1	1608.9	1507	NaN	NaN
3	1	2	10	18	2	NaN	1	750	NaN	1	NaN	771	NaN	NaN
3	1	2	10	19	1	1	2	1200	1	1	1390.9	1388	NaN	NaN
3	1	2	10	20	2	NaN	1	600	NaN	1	NaN	548	NaN	NaN
3	1	2	10	21	1	1	2	1800	1	1	1509.9	1498	NaN	NaN
3	1	2	10	22	2	NaN	1	1050	NaN	1	NaN	1119	NaN	NaN
3	1	2	10	23	1	1	2	1650	1	1	1376	1376.9	NaN	NaN
3	1	2	10	24	2	NaN	1	1050	NaN	1	NaN	949.9	NaN	NaN
3	1	2	10	25	1	1	2	1500	1	1	1583.9	1571.9	NaN	NaN
3	1	2	10	26	2	NaN	1	450	NaN	1	NaN	465.9	NaN	NaN
3	1	2	10	27	1	1	2	1200	1	1	1288	1260	NaN	NaN
3	1	2	10	28	2	NaN	1	900	NaN	1	NaN	1040	NaN	NaN
3	1	2	10	29	1	1	2	1200	1	1	1203	1223	NaN	NaN
3	1	2	10	30	2	NaN	1	600	NaN	1	NaN	554	NaN	NaN
3	1	2	10	31	1	1	2	1800	1	1	1550	1621	NaN	NaN
3	1	2	10	32	2	NaN	1	450	NaN	1	NaN	494	NaN	NaN
3	1	2	10	33	1	1	2	1650	1	1	1662	1685	NaN	NaN
3	1	2	10	34	2	NaN	1	600	NaN	1	NaN	575	NaN	NaN
3	1	2	10	35	1	1	2	1500	1	1	1415	1385	NaN	NaN
3	1	2	10	36	2	NaN	1	750	NaN	1	NaN	701	NaN	NaN
3	1	2	10	37	1	1	2	1800	1	1	1411	1438.9	NaN	NaN
3	1	2	10	38	2	NaN	1	900	NaN	1	NaN	969.1	NaN	NaN
3	1	2	10	39	1	1	2	1350	1	1	1207.1	1240	NaN	NaN
3	1	2	10	40	2	NaN	1	750	NaN	1	NaN	787.1	NaN	NaN
3	1	2	11	1	1	1	2	1800	1	1	1395.1	1444.1	NaN	NaN
3	1	2	11	2	2	NaN	1	600	NaN	1	NaN	695.1	NaN	NaN
3	1	2	11	3	1	1	2	1800	1	1	1482.1	1487	NaN	NaN
3	1	2	11	4	2	NaN	1	1050	NaN	1	NaN	1132.2	NaN	NaN
3	1	2	11	5	1	1	2	1350	1	1	1286.1	1280.2	NaN	NaN
3	1	2	11	6	2	NaN	1	750	NaN	1	NaN	600.2	NaN	NaN
3	1	2	11	7	1	1	2	1650	1	1	1488.2	1501.1	NaN	NaN
3	1	2	11	8	2	NaN	1	900	NaN	1	NaN	834.2	NaN	NaN
3	1	2	11	9	1	1	2	1800	1	1	1686.1	1553.2	NaN	NaN
3	1	2	11	10	2	NaN	1	600	NaN	1	NaN	642.2	NaN	NaN
3	1	2	11	11	1	1	2	1200	1	1	1255.2	1270.1	NaN	NaN
3	1	2	11	12	2	NaN	1	600	NaN	1	NaN	599.1	NaN	NaN
3	1	2	11	13	1	1	2	1650	1	1	1507.2	1546.1	NaN	NaN
3	1	2	11	14	2	NaN	1	600	NaN	1	NaN	615.1	NaN	NaN
3	1	2	11	15	1	1	2	1650	1	1	1541.2	1523.2	NaN	NaN
3	1	2	11	16	2	NaN	1	750	NaN	1	NaN	758.2	NaN	NaN
3	1	2	11	17	1	1	2	1500	1	1	1630.2	1626.2	NaN	NaN
3	1	2	11	18	2	NaN	1	1050	NaN	1	NaN	1040.2	NaN	NaN
3	1	2	11	19	1	1	2	1350	1	1	1284.2	1313.1	NaN	NaN
3	1	2	11	20	2	NaN	1	450	NaN	1	NaN	447.2	NaN	NaN
3	1	2	11	21	1	1	2	1350	1	1	1199.2	1213.2	NaN	NaN
3	1	2	11	22	2	NaN	1	750	NaN	1	NaN	742.2	NaN	NaN
3	1	2	11	23	1	1	2	1500	1	1	1389.2	1424.1	NaN	NaN
3	1	2	11	24	2	NaN	1	450	NaN	1	NaN	552.2	NaN	NaN
3	1	2	11	25	1	1	2	1200	1	1	1423.1	1420.2	NaN	NaN
3	1	2	11	26	2	NaN	1	900	NaN	1	NaN	993.1	NaN	NaN
3	1	2	11	27	1	1	2	1350	1	1	1320.3	1338.2	NaN	NaN
3	1	2	11	28	2	NaN	1	900	NaN	1	NaN	1054.3	NaN	NaN
3	1	2	11	29	1	1	2	1200	1	1	1018.3	1062.2	NaN	NaN
3	1	2	11	30	2	NaN	1	450	NaN	1	NaN	457.3	NaN	NaN
3	1	2	11	31	1	1	2	1500	1	1	1460.2	1398.3	NaN	NaN
3	1	2	11	32	2	NaN	1	750	NaN	1	NaN	680.2	NaN	NaN
3	1	2	11	33	1	1	2	1500	1	1	1410.2	1426.2	NaN	NaN
3	1	2	11	34	2	NaN	1	450	NaN	1	NaN	517.2	NaN	NaN
3	1	2	11	35	1	1	2	1200	1	1	1272.2	1294.2	NaN	NaN
3	1	2	11	36	2	NaN	1	1050	NaN	1	NaN	927.3	NaN	NaN
3	1	2	11	37	1	1	2	1650	1	1	1743.2	1760.2	NaN	NaN
3	1	2	11	38	2	NaN	1	900	NaN	1	NaN	1011.3	NaN	NaN
3	1	2	11	39	1	1	2	1800	1	1	1445.3	1493.3	NaN	NaN
3	1	2	11	40	2	NaN	1	1050	NaN	1	NaN	995.3	NaN	NaN
3	1	2	12	1	1	1	2	1800	1	1	1614.4	1644.3	NaN	NaN
3	1	2	12	2	2	NaN	1	450	NaN	1	NaN	549.3	NaN	NaN
3	1	2	12	3	1	1	2	1650	1	1	1520.3	1506.3	NaN	NaN
3	1	2	12	4	2	NaN	1	900	NaN	1	NaN	896.4	NaN	NaN
3	1	2	12	5	1	1	2	1650	1	1	1608.4	1656.4	NaN	NaN
3	1	2	12	6	2	NaN	1	600	NaN	1	NaN	585.4	NaN	NaN
3	1	2	12	7	1	1	2	1650	1	1	1548.4	1551.4	NaN	NaN
3	1	2	12	8	2	NaN	1	450	NaN	1	NaN	527.4	NaN	NaN
3	1	2	12	9	1	1	2	1800	1	1	1354.4	1383.4	NaN	NaN
3	1	2	12	10	2	NaN	1	750	NaN	1	NaN	713.4	NaN	NaN
3	1	2	12	11	1	1	2	1500	1	1	1476.4	1483.3	NaN	NaN
3	1	2	12	12	2	NaN	1	750	NaN	1	NaN	819.4	NaN	NaN
3	1	2	12	13	1	1	2	1500	1	1	1304.4	1307.3	NaN	NaN
3	1	2	12	14	2	NaN	1	900	NaN	1	NaN	832.4	NaN	NaN
3	1	2	12	15	1	1	2	1200	1	1	1241.4	1246.4	NaN	NaN
3	1	2	12	16	2	NaN	1	1050	NaN	1	NaN	1002.5	NaN	NaN
3	1	2	12	17	1	1	2	1800	1	1	1812.5	1822.4	NaN	NaN
3	1	2	12	18	2	NaN	1	1050	NaN	1	NaN	1119.5	NaN	NaN
3	1	2	12	19	1	1	2	1350	1	1	1316.4	1294.4	NaN	NaN
3	1	2	12	20	2	NaN	1	900	NaN	1	NaN	932.4	NaN	NaN
3	1	2	12	21	1	1	2	1800	1	1	1306.4	1297.4	NaN	NaN
3	1	2	12	22	2	NaN	1	600	NaN	1	NaN	583.4	NaN	NaN
3	1	2	12	23	1	1	2	1350	1	1	1368.4	1373.4	NaN	NaN
3	1	2	12	24	2	NaN	1	750	NaN	1	NaN	850.4	NaN	NaN
3	1	2	12	25	1	1	2	1350	1	1	1199.4	1190.4	NaN	NaN
3	1	2	12	26	2	NaN	1	750	NaN	1	NaN	744.5	NaN	NaN
3	1	2	12	27	1	1	2	1200	1	1	1148.5	1160.5	NaN	NaN
3	1	2	12	28	2	NaN	1	1050	NaN	1	NaN	1009.5	NaN	NaN
3	1	2	12	29	1	1	2	1200	1	1	1312.5	1328.5	NaN	NaN
3	1	2	12	30	2	NaN	1	1050	NaN	1	NaN	952.5	NaN	NaN
3	1	2	12	31	1	1	2	1650	1	1	1370.5	1369.5	NaN	NaN
3	1	2	12	32	2	NaN	1	900	NaN	1	NaN	980.5	NaN	NaN
3	1	2	12	33	1	1	2	1500	1	1	1469.5	1490.4	NaN	NaN
3	1	2	12	34	2	NaN	1	450	NaN	1	NaN	516.5	NaN	NaN
3	1	2	12	35	1	1	2	1350	1	1	1311.5	1328.4	NaN	NaN
3	1	2	12	36	2	NaN	1	600	NaN	1	NaN	605.5	NaN	NaN
3	1	2	12	37	1	1	2	1200	1	1	1375.5	1372.6	NaN	NaN
3	1	2	12	38	2	NaN	1	600	NaN	1	NaN	620.6	NaN	NaN
3	1	2	12	39	1	1	2	1500	1	1	1380.6	1388.5	NaN	NaN
3	1	2	12	40	2	NaN	1	450	NaN	1	NaN	480.6	NaN	NaN
3	1	2	13	1	1	1	2	1800	1	1	1541.8	1574.8	NaN	NaN
3	1	2	13	2	2	NaN	1	600	NaN	1	NaN	662.8	NaN	NaN
3	1	2	13	3	1	1	2	1350	1	1	1208.8	1228.8	NaN	NaN
3	1	2	13	4	2	NaN	1	750	NaN	1	NaN	699.8	NaN	NaN
3	1	2	13	5	1	1	2	1650	1	1	1396.9	1386.9	NaN	NaN
3	1	2	13	6	2	NaN	1	750	NaN	1	NaN	749.9	NaN	NaN
3	1	2	13	7	1	1	2	1200	1	1	1425.9	1388.9	NaN	NaN
3	1	2	13	8	2	NaN	1	900	NaN	1	NaN	836.9	NaN	NaN
3	1	2	13	9	1	1	2	1500	1	1	1361.9	1375.8	NaN	NaN
3	1	2	13	10	2	NaN	1	600	NaN	1	NaN	549.9	NaN	NaN
3	1	2	13	11	1	1	2	1200	1	1	1224.9	1243.8	NaN	NaN
3	1	2	13	12	2	NaN	1	1050	NaN	1	NaN	1082.9	NaN	NaN
3	1	2	13	13	1	1	2	1650	1	1	1367.9	1404.8	NaN	NaN
3	1	2	13	14	2	NaN	1	1050	NaN	1	NaN	2192.9	NaN	NaN
3	1	2	13	15	1	1	2	1500	1	1	1325.8	1330.8	NaN	NaN
3	1	2	13	16	2	NaN	1	750	NaN	1	NaN	729.9	NaN	NaN
3	1	2	13	17	1	1	2	1650	1	1	1576.9	1598.9	NaN	NaN
3	1	2	13	18	2	NaN	1	450	NaN	1	NaN	527.9	NaN	NaN
3	1	2	13	19	1	1	2	1200	1	1	1277.9	1300.9	NaN	NaN
3	1	2	13	20	2	NaN	1	600	NaN	1	NaN	617.9	NaN	NaN
3	1	2	13	21	1	1	2	1350	1	1	1381.9	1381	NaN	NaN
3	1	2	13	22	2	NaN	1	900	NaN	1	NaN	923.9	NaN	NaN
3	1	2	13	23	1	1	2	1800	1	1	1284.9	1320.9	NaN	NaN
3	1	2	13	24	2	NaN	1	900	NaN	1	NaN	865.9	NaN	NaN
3	1	2	13	25	1	1	2	1500	1	1	1382.9	1371.9	NaN	NaN
3	1	2	13	26	2	NaN	1	450	NaN	1	NaN	558.9	NaN	NaN
3	1	2	13	27	1	1	2	1200	1	1	1159	1188	NaN	NaN
3	1	2	13	28	2	NaN	1	450	NaN	1	NaN	494	NaN	NaN
3	1	2	13	29	1	1	2	1500	1	1	1260	1298.9	NaN	NaN
3	1	2	13	30	2	NaN	1	750	NaN	1	NaN	680	NaN	NaN
3	1	2	13	31	1	1	2	1800	1	1	1655.9	1655	NaN	NaN
3	1	2	13	32	2	NaN	1	1050	NaN	1	NaN	937	NaN	NaN
3	1	2	13	33	1	1	2	1350	1	1	1387.9	1387	NaN	NaN
3	1	2	13	34	2	NaN	1	900	NaN	1	NaN	899	NaN	NaN
3	1	2	13	35	1	1	2	1800	1	1	1305.9	1371.9	NaN	NaN
3	1	2	13	36	2	NaN	1	600	NaN	1	NaN	587	NaN	NaN
3	1	2	13	37	1	1	2	1350	1	1	1319.9	1341.9	NaN	NaN
3	1	2	13	38	2	NaN	1	450	NaN	1	NaN	459	NaN	NaN
3	1	2	13	39	1	1	2	1650	1	1	1375	1368	NaN	NaN
3	1	2	13	40	2	NaN	1	1050	NaN	1	NaN	1111	NaN	NaN
3	1	2	14	1	1	1	2	1650	1	1	1501.1	1516	NaN	NaN
3	1	2	14	2	2	NaN	1	450	NaN	1	NaN	494.1	NaN	NaN
3	1	2	14	3	1	1	2	1500	1	1	1506.1	1511	NaN	NaN
3	1	2	14	4	2	NaN	1	450	NaN	1	NaN	652.1	NaN	NaN
3	1	2	14	5	1	1	2	1800	1	1	1423.2	1436.1	NaN	NaN
3	1	2	14	6	2	NaN	1	450	NaN	1	NaN	541.2	NaN	NaN
3	1	2	14	7	1	1	2	1350	1	1	1376.2	1415.1	NaN	NaN
3	1	2	14	8	2	NaN	1	450	NaN	1	NaN	464.1	NaN	NaN
3	1	2	14	9	1	1	2	1200	1	1	1145.1	1126.1	NaN	NaN
3	1	2	14	10	2	NaN	1	750	NaN	1	NaN	560.1	NaN	NaN
3	1	2	14	11	1	1	2	1500	1	1	1515.1	1516.1	NaN	NaN
3	1	2	14	12	2	NaN	1	900	NaN	1	NaN	714.1	NaN	NaN
3	1	2	14	13	1	1	2	1650	1	1	1502.1	1478.1	NaN	NaN
3	1	2	14	14	2	NaN	1	1050	NaN	1	NaN	1029.1	NaN	NaN
3	1	2	14	15	1	1	2	1350	1	1	1292.1	1284.1	NaN	NaN
3	1	2	14	16	2	NaN	1	600	NaN	1	NaN	536.2	NaN	NaN
3	1	2	14	17	1	1	2	1800	1	1	1722.1	1714.2	NaN	NaN
3	1	2	14	18	2	NaN	1	900	NaN	1	NaN	725.2	NaN	NaN
3	1	2	14	19	1	1	2	1200	1	1	1271.2	1342.2	NaN	NaN
3	1	2	14	20	2	NaN	1	750	NaN	1	NaN	728.2	NaN	NaN
3	1	2	14	21	1	1	2	1350	1	1	1397.1	1413.1	NaN	NaN
3	1	2	14	22	2	NaN	1	750	NaN	1	NaN	814.2	NaN	NaN
3	1	2	14	23	1	1	2	1800	1	1	1491.1	1489.2	NaN	NaN
3	1	2	14	24	2	NaN	1	900	NaN	1	NaN	984.2	NaN	NaN
3	1	2	14	25	1	1	2	1200	1	1	1227.1	1193.2	NaN	NaN
3	1	2	14	26	2	NaN	1	600	NaN	1	NaN	618.2	NaN	NaN
3	1	2	14	27	1	1	2	1650	1	1	1487.2	1472.2	NaN	NaN
3	1	2	14	28	2	NaN	1	1050	NaN	1	NaN	1065.3	NaN	NaN
3	1	2	14	29	1	1	2	1500	1	1	1440.2	1436.2	NaN	NaN
3	1	2	14	30	2	NaN	1	600	NaN	1	NaN	611.2	NaN	NaN
3	1	2	14	31	1	1	2	1800	1	1	1624.2	1645.2	NaN	NaN
3	1	2	14	32	2	NaN	1	900	NaN	1	NaN	903.2	NaN	NaN
3	1	2	14	33	1	1	2	1500	1	1	1471.2	1512.2	NaN	NaN
3	1	2	14	34	2	NaN	1	1050	NaN	1	NaN	988.2	NaN	NaN
3	1	2	14	35	1	1	2	1350	1	1	1284.2	1285.2	NaN	NaN
3	1	2	14	36	2	NaN	1	600	NaN	1	NaN	586.2	NaN	NaN
3	1	2	14	37	1	1	2	1650	1	1	1591.2	1599.2	NaN	NaN
3	1	2	14	38	2	NaN	1	750	NaN	1	NaN	853.3	NaN	NaN
3	1	2	14	39	1	1	2	1200	1	1	1297.2	1280.3	NaN	NaN
3	1	2	14	40	2	NaN	1	1050	NaN	1	NaN	1071.3	NaN	NaN
3	1	2	15	1	1	1	2	1500	1	1	1323.3	1327.2	NaN	NaN
3	1	2	15	2	2	NaN	1	600	NaN	1	NaN	611.3	NaN	NaN
3	1	2	15	3	1	1	2	1650	1	1	1314.3	1289.3	NaN	NaN
3	1	2	15	4	2	NaN	1	900	NaN	1	NaN	785.3	NaN	NaN
3	1	2	15	5	1	1	2	1350	1	1	1374.4	1395.3	NaN	NaN
3	1	2	15	6	2	NaN	1	900	NaN	1	NaN	834.4	NaN	NaN
3	1	2	15	7	1	1	2	1350	1	1	1102.4	1123.4	NaN	NaN
3	1	2	15	8	2	NaN	1	1050	NaN	1	NaN	1017.4	NaN	NaN
3	1	2	15	9	1	1	2	1200	1	1	1210.4	1219.3	NaN	NaN
3	1	2	15	10	2	NaN	1	600	NaN	1	NaN	662.4	NaN	NaN
3	1	2	15	11	1	1	2	1350	1	1	1437.3	1425.4	NaN	NaN
3	1	2	15	12	2	NaN	1	600	NaN	1	NaN	719.4	NaN	NaN
3	1	2	15	13	1	1	2	1200	1	1	1143.4	1169.3	NaN	NaN
3	1	2	15	14	2	NaN	1	450	NaN	1	NaN	439.3	NaN	NaN
3	1	2	15	15	1	1	2	1650	1	1	1481.3	1472.3	NaN	NaN
3	1	2	15	16	2	NaN	1	450	NaN	1	NaN	457.4	NaN	NaN
3	1	2	15	17	1	1	2	1800	1	1	1777.4	1744.4	NaN	NaN
3	1	2	15	18	2	NaN	1	900	NaN	1	NaN	907.4	NaN	NaN
3	1	2	15	19	1	1	2	1350	1	1	1397.4	1420.4	NaN	NaN
3	1	2	15	20	2	NaN	1	750	NaN	1	NaN	708.4	NaN	NaN
3	1	2	15	21	1	1	2	1650	1	1	1532.4	1563.4	NaN	NaN
3	1	2	15	22	2	NaN	1	1050	NaN	1	NaN	973.4	NaN	NaN
3	1	2	15	23	1	1	2	1200	1	1	1075.4	1089.4	NaN	NaN
3	1	2	15	24	2	NaN	1	750	NaN	1	NaN	772.4	NaN	NaN
3	1	2	15	25	1	1	2	1800	1	1	1650.4	1630.4	NaN	NaN
3	1	2	15	26	2	NaN	1	450	NaN	1	NaN	427.4	NaN	NaN
3	1	2	15	27	1	1	2	1650	1	1	1769.5	1808.4	NaN	NaN
3	1	2	15	28	2	NaN	1	1050	NaN	1	NaN	1049.5	NaN	NaN
3	1	2	15	29	1	1	2	1500	1	1	1396.4	1427.4	NaN	NaN
3	1	2	15	30	2	NaN	1	1050	NaN	1	NaN	945.5	NaN	NaN
3	1	2	15	31	1	1	2	1200	1	1	1267.5	1273.4	NaN	NaN
3	1	2	15	32	2	NaN	1	900	NaN	1	NaN	918.5	NaN	NaN
3	1	2	15	33	1	1	2	1800	1	1	1754.4	1745.5	NaN	NaN
3	1	2	15	34	2	NaN	1	750	NaN	1	NaN	683.5	NaN	NaN
3	1	2	15	35	1	1	2	1500	1	1	1295.5	1348.4	NaN	NaN
3	1	2	15	36	2	NaN	1	450	NaN	1	NaN	518.4	NaN	NaN
3	1	2	15	37	1	1	2	1800	1	1	1845.4	1847.4	NaN	NaN
3	1	2	15	38	2	NaN	1	600	NaN	1	NaN	566.5	NaN	NaN
3	1	2	15	39	1	1	2	1500	1	1	1613.5	1648.5	NaN	NaN
3	1	2	15	40	2	NaN	1	750	NaN	1	NaN	737.5	NaN	NaN
3	1	2	16	1	1	1	2	1350	1	1	1251.6	1294.5	NaN	NaN
3	1	2	16	2	2	NaN	1	1050	NaN	1	NaN	1049.6	NaN	NaN
3	1	2	16	3	1	1	2	1200	1	1	1153.6	1200.5	NaN	NaN
3	1	2	16	4	2	NaN	1	900	NaN	1	NaN	999.5	NaN	NaN
3	1	2	16	5	1	1	2	1650	1	1	1498.6	1499.6	NaN	NaN
3	1	2	16	6	2	NaN	1	1050	NaN	1	NaN	999.6	NaN	NaN
3	1	2	16	7	1	1	2	1650	1	1	1280.6	1301.6	NaN	NaN
3	1	2	16	8	2	NaN	1	600	NaN	1	NaN	548.6	NaN	NaN
3	1	2	16	9	1	1	2	1500	1	1	1552.6	1537.6	NaN	NaN
3	1	2	16	10	2	NaN	1	750	NaN	1	NaN	721.6	NaN	NaN
3	1	2	16	11	1	1	2	1500	1	1	1329.6	1342.6	NaN	NaN
3	1	2	16	12	2	NaN	1	450	NaN	1	NaN	493.6	NaN	NaN
3	1	2	16	13	1	1	2	1350	1	1	1596.6	1578.6	NaN	NaN
3	1	2	16	14	2	NaN	1	750	NaN	1	NaN	755.6	NaN	NaN
3	1	2	16	15	1	1	2	1800	1	1	1742.7	1751.6	NaN	NaN
3	1	2	16	16	2	NaN	1	900	NaN	1	NaN	790.7	NaN	NaN
3	1	2	16	17	1	1	2	1650	1	1	1315.7	1337.6	NaN	NaN
3	1	2	16	18	2	NaN	1	1050	NaN	1	NaN	905.7	NaN	NaN
3	1	2	16	19	1	1	2	1800	1	1	1581.7	1584.6	NaN	NaN
3	1	2	16	20	2	NaN	1	900	NaN	1	NaN	850.7	NaN	NaN
3	1	2	16	21	1	1	2	1500	1	1	1316.6	1324.6	NaN	NaN
3	1	2	16	22	2	NaN	1	450	NaN	1	NaN	478.7	NaN	NaN
3	1	2	16	23	1	1	2	1200	1	1	1316.6	1292.7	NaN	NaN
3	1	2	16	24	2	NaN	1	750	NaN	1	NaN	719.7	NaN	NaN
3	1	2	16	25	1	1	2	1350	1	1	1319.6	1322.6	NaN	NaN
3	1	2	16	26	2	NaN	1	900	NaN	1	NaN	885.7	NaN	NaN
3	1	2	16	27	1	1	2	1650	1	1	1474.7	1503.7	NaN	NaN
3	1	2	16	28	2	NaN	1	450	NaN	1	NaN	486.7	NaN	NaN
3	1	2	16	29	1	1	2	1500	1	1	1211.7	1187.7	NaN	NaN
3	1	2	16	30	2	NaN	1	600	NaN	1	NaN	637.7	NaN	NaN
3	1	2	16	31	1	1	2	1350	1	1	1438.7	1460.7	NaN	NaN
3	1	2	16	32	2	NaN	1	600	NaN	1	NaN	590.7	NaN	NaN
3	1	2	16	33	1	1	2	1800	1	1	1180.7	1199.6	NaN	NaN
3	1	2	16	34	2	NaN	1	750	NaN	1	NaN	701.7	NaN	NaN
3	1	2	16	35	1	1	2	1200	1	1	1248.6	1231.7	NaN	NaN
3	1	2	16	36	2	NaN	1	450	NaN	1	NaN	426.7	NaN	NaN
3	1	2	16	37	1	1	2	1200	1	1	1097.7	1108.6	NaN	NaN
3	1	2	16	38	2	NaN	1	1050	NaN	1	NaN	1048.8	NaN	NaN
3	1	2	16	39	1	1	2	1800	1	1	1743.8	1803.7	NaN	NaN
3	1	2	16	40	2	NaN	1	600	NaN	1	NaN	568.7	NaN	NaN

## Sheet: 2
									response		TR		extra response
experiment	participant	handedness (1: left, 2: right)	session	trial/session	stim (1: green, 2: orange)	CMR	prior (1: short, 2: long)	TS	L	R	L	R	L	R
3	2	2	1	1	1	1	2	1500	1	1	1537.1	1408.1	NaN	NaN
3	2	2	1	2	2	NaN	1	450	1	1	713.1	502.1	NaN	NaN
3	2	2	1	3	1	1	2	1500	1	1	1606.1	1405.1	NaN	NaN
3	2	2	1	4	2	NaN	1	450	NaN	1	NaN	443.1	NaN	NaN
3	2	2	1	5	1	1	2	1800	1	1	1660.2	1537.2	NaN	NaN
3	2	2	1	6	2	NaN	1	900	NaN	1	NaN	1068.2	NaN	NaN
3	2	2	1	7	1	1	2	1350	1	1	1775.2	1550.2	NaN	NaN
3	2	2	1	8	2	NaN	1	900	NaN	1	NaN	942.2	NaN	NaN
3	2	2	1	9	1	1	2	1350	1	1	1498.2	1463.2	NaN	NaN
3	2	2	1	10	2	NaN	1	450	NaN	1	NaN	497.2	NaN	NaN
3	2	2	1	11	1	1	2	1200	1	1	1353.1	1323.2	NaN	NaN
3	2	2	1	12	2	NaN	1	1050	NaN	1	NaN	1185.3	NaN	NaN
3	2	2	1	13	1	1	2	1800	1	1	1688.1	1627.2	NaN	NaN
3	2	2	1	14	2	NaN	1	600	NaN	1	NaN	684.2	NaN	NaN
3	2	2	1	15	1	1	2	1500	1	1	1540.1	1482.2	NaN	NaN
3	2	2	1	16	2	NaN	1	1050	NaN	1	NaN	1076.3	NaN	NaN
3	2	2	1	17	1	1	2	1800	1	1	1663.2	1570.2	NaN	NaN
3	2	2	1	18	2	NaN	1	750	NaN	1	NaN	897.3	NaN	NaN
3	2	2	1	19	1	1	2	1350	1	1	1545.2	1506.2	NaN	NaN
3	2	2	1	20	2	NaN	1	900	NaN	1	NaN	840.2	NaN	NaN
3	2	2	1	21	1	1	2	1650	1	1	1568.2	1466.2	NaN	NaN
3	2	2	1	22	2	NaN	1	750	NaN	1	NaN	888.2	NaN	NaN
3	2	2	1	23	1	1	2	1650	1	1	1583.2	1572.2	NaN	NaN
3	2	2	1	24	2	NaN	1	450	NaN	1	NaN	535.3	NaN	NaN
3	2	2	1	25	1	1	2	1350	1	1	1447.2	1409.2	NaN	NaN
3	2	2	1	26	2	NaN	1	600	NaN	1	NaN	558.2	NaN	NaN
3	2	2	1	27	1	1	2	1200	1	1	1416.3	1357.3	NaN	NaN
3	2	2	1	28	2	NaN	1	600	NaN	1	NaN	641.3	NaN	NaN
3	2	2	1	29	1	1	2	1800	1	1	1728.3	1625.3	NaN	NaN
3	2	2	1	30	2	NaN	1	1050	NaN	1	NaN	1105.3	NaN	NaN
3	2	2	1	31	1	1	2	1650	1	1	1522.2	1426.3	NaN	NaN
3	2	2	1	32	2	NaN	1	750	NaN	1	NaN	689.3	NaN	NaN
3	2	2	1	33	1	1	2	1200	1	1	1351.2	1329.3	NaN	NaN
3	2	2	1	34	2	NaN	1	600	NaN	1	NaN	1137.3	NaN	NaN
3	2	2	1	35	1	1	2	1200	1	1	1288.3	1311.2	NaN	NaN
3	2	2	1	36	2	NaN	1	900	NaN	1	NaN	952.3	NaN	NaN
3	2	2	1	37	1	1	2	1500	1	1	1395.2	1381.3	NaN	NaN
3	2	2	1	38	2	NaN	1	1050	NaN	1	NaN	1065.3	NaN	NaN
3	2	2	1	39	1	1	2	1650	1	1	1678.3	1628.3	NaN	NaN
3	2	2	1	40	2	NaN	1	750	NaN	1	NaN	818.3	NaN	NaN
3	2	2	2	1	1	1	2	1200	1	1	1213.4	1189.4	NaN	NaN
3	2	2	2	2	2	NaN	1	600	NaN	1	NaN	667.4	NaN	NaN
3	2	2	2	3	1	1	2	1800	1	1	1604.4	1581.4	NaN	NaN
3	2	2	2	4	2	NaN	1	600	NaN	1	NaN	642.5	NaN	NaN
3	2	2	2	5	1	1	2	1500	1	1	1615.4	1498.4	NaN	NaN
3	2	2	2	6	2	NaN	1	1050	NaN	1	NaN	984.5	NaN	NaN
3	2	2	2	7	1	1	2	1350	1	1	1449.5	1450.4	NaN	NaN
3	2	2	2	8	2	NaN	1	750	NaN	1	NaN	779.5	NaN	NaN
3	2	2	2	9	1	1	2	1650	1	1	1503.4	1433.5	NaN	NaN
3	2	2	2	10	2	NaN	1	750	NaN	1	NaN	737.4	NaN	NaN
3	2	2	2	11	1	1	2	1350	1	1	1415.4	1358.4	NaN	NaN
3	2	2	2	12	2	NaN	1	450	NaN	1	NaN	516.4	NaN	NaN
3	2	2	2	13	1	1	2	1350	1	1	1512.4	1487.4	NaN	NaN
3	2	2	2	14	2	NaN	1	450	NaN	1	NaN	455.4	NaN	NaN
3	2	2	2	15	1	1	2	1500	1	1	1403.4	1420.4	NaN	NaN
3	2	2	2	16	2	NaN	1	900	NaN	1	NaN	882.5	NaN	NaN
3	2	2	2	17	1	1	2	1800	1	1	1470.5	1453.5	NaN	NaN
3	2	2	2	18	2	NaN	1	750	NaN	1	NaN	746.5	NaN	NaN
3	2	2	2	19	1	1	2	1200	1	1	1305.5	1317.4	NaN	NaN
3	2	2	2	20	2	NaN	1	450	NaN	1	NaN	476.5	NaN	NaN
3	2	2	2	21	1	1	2	1500	1	1	1530.5	1449.5	NaN	NaN
3	2	2	2	22	2	NaN	1	600	NaN	1	NaN	614.5	NaN	NaN
3	2	2	2	23	1	1	2	1200	1	1	1366.4	1359.5	NaN	NaN
3	2	2	2	24	2	NaN	1	900	NaN	1	NaN	905.5	NaN	NaN
3	2	2	2	25	1	1	2	1650	1	1	1469.5	1498.4	NaN	NaN
3	2	2	2	26	2	NaN	1	750	NaN	1	NaN	765.5	NaN	NaN
3	2	2	2	27	1	1	2	1650	1	1	1525.6	1569.5	NaN	NaN
3	2	2	2	28	2	NaN	1	1050	NaN	1	NaN	1070.5	NaN	NaN
3	2	2	2	29	1	1	2	1500	1	1	1662.5	1569.5	NaN	NaN
3	2	2	2	30	2	NaN	1	900	NaN	1	NaN	907.5	NaN	NaN
3	2	2	2	31	1	1	2	1350	1	1	1307.5	1303.5	NaN	NaN
3	2	2	2	32	2	NaN	1	450	NaN	1	NaN	505.5	NaN	NaN
3	2	2	2	33	1	1	2	1800	1	1	1672.5	1703.5	NaN	NaN
3	2	2	2	34	2	NaN	1	900	NaN	1	NaN	911.5	NaN	NaN
3	2	2	2	35	1	1	2	1200	1	1	1391.5	1360.5	NaN	NaN
3	2	2	2	36	2	NaN	1	1050	NaN	1	NaN	1142.5	NaN	NaN
3	2	2	2	37	1	1	2	1650	1	1	1506.5	1521.4	NaN	NaN
3	2	2	2	38	2	NaN	1	1050	NaN	1	NaN	1182.6	NaN	NaN
3	2	2	2	39	1	1	2	1800	1	1	1461.6	1477.5	NaN	NaN
3	2	2	2	40	2	NaN	1	600	NaN	1	NaN	672.6	NaN	NaN
3	2	2	3	1	1	1	2	1350	1	1	1250.6	1220.6	NaN	NaN
3	2	2	3	2	2	NaN	1	1050	NaN	1	NaN	1039.6	NaN	NaN
3	2	2	3	3	1	1	2	1200	1	1	1409.6	1362.6	NaN	NaN
3	2	2	3	4	2	NaN	1	750	NaN	1	NaN	799.7	NaN	NaN
3	2	2	3	5	1	1	2	1350	1	1	1340.7	1361.7	NaN	NaN
3	2	2	3	6	2	NaN	1	750	NaN	1	NaN	897.7	NaN	NaN
3	2	2	3	7	1	1	2	1800	1	1	1526.7	1564.7	NaN	NaN
3	2	2	3	8	2	NaN	1	450	NaN	1	NaN	484.7	NaN	NaN
3	2	2	3	9	1	1	2	1200	1	1	1216.7	1219.6	NaN	NaN
3	2	2	3	10	2	NaN	1	900	NaN	1	NaN	982.7	NaN	NaN
3	2	2	3	11	1	1	2	1800	1	1	1451.7	1440.7	NaN	NaN
3	2	2	3	12	2	NaN	1	450	NaN	1	NaN	357.7	NaN	NaN
3	2	2	3	13	1	1	2	1350	1	1	1436.6	1433.7	NaN	NaN
3	2	2	3	14	2	NaN	1	900	NaN	1	NaN	912.7	NaN	NaN
3	2	2	3	15	1	1	2	1500	1	1	1482.6	1410.7	NaN	NaN
3	2	2	3	16	2	NaN	1	450	NaN	1	NaN	514.7	NaN	NaN
3	2	2	3	17	1	1	2	1650	1	1	1471.7	1411.7	NaN	NaN
3	2	2	3	18	2	NaN	1	900	NaN	1	NaN	1024.7	NaN	NaN
3	2	2	3	19	1	1	2	1500	1	1	1630.7	1582.8	NaN	NaN
3	2	2	3	20	2	NaN	1	750	NaN	1	NaN	819.7	NaN	NaN
3	2	2	3	21	1	1	2	1800	1	1	1580.7	1540.7	NaN	NaN
3	2	2	3	22	2	NaN	1	600	NaN	1	NaN	603.7	NaN	NaN
3	2	2	3	23	1	1	2	1350	1	1	1463.7	1447.7	NaN	NaN
3	2	2	3	24	2	NaN	1	1050	NaN	1	NaN	1025.7	NaN	NaN
3	2	2	3	25	1	1	2	1200	1	1	1303.7	1337.7	NaN	NaN
3	2	2	3	26	2	NaN	1	900	NaN	1	NaN	949.7	NaN	NaN
3	2	2	3	27	1	1	2	1800	1	1	1579.8	1595.7	NaN	NaN
3	2	2	3	28	2	NaN	1	450	NaN	1	NaN	492.8	NaN	NaN
3	2	2	3	29	1	1	2	1200	1	1	1306.8	1366.8	NaN	NaN
3	2	2	3	30	2	NaN	1	600	NaN	1	NaN	599.8	NaN	NaN
3	2	2	3	31	1	1	2	1650	1	1	1540.7	1501.8	NaN	NaN
3	2	2	3	32	2	NaN	1	1050	NaN	1	NaN	1004.8	NaN	NaN
3	2	2	3	33	1	1	2	1650	1	1	1455.7	1454.7	NaN	NaN
3	2	2	3	34	2	NaN	1	600	NaN	1	NaN	623.8	NaN	NaN
3	2	2	3	35	1	1	2	1500	1	1	1544.7	1536.7	NaN	NaN
3	2	2	3	36	2	NaN	1	600	NaN	1	NaN	671.7	NaN	NaN
3	2	2	3	37	1	1	2	1650	1	1	1631.7	1599.7	NaN	NaN
3	2	2	3	38	2	NaN	1	750	NaN	1	NaN	758.8	NaN	NaN
3	2	2	3	39	1	1	2	1500	1	1	1491.8	1404.8	NaN	NaN
3	2	2	3	40	2	NaN	1	1050	NaN	1	NaN	1107.8	NaN	NaN
3	2	2	4	1	1	1	2	1200	1	1	1142.8	1092.9	NaN	NaN
3	2	2	4	2	2	NaN	1	1050	NaN	1	NaN	1006.9	NaN	NaN
3	2	2	4	3	1	1	2	1200	1	1	1206.8	1244.8	NaN	NaN
3	2	2	4	4	2	NaN	1	900	NaN	1	NaN	895.9	NaN	NaN
3	2	2	4	5	1	1	2	1800	1	1	1611.9	1561.9	NaN	NaN
3	2	2	4	6	2	NaN	1	1050	NaN	1	NaN	1026.9	NaN	NaN
3	2	2	4	7	1	1	2	1350	1	1	1235.9	1248.9	NaN	NaN
3	2	2	4	8	2	NaN	1	750	NaN	1	NaN	780.9	NaN	NaN
3	2	2	4	9	1	1	2	1500	1	1	1392.9	1408.9	NaN	NaN
3	2	2	4	10	2	NaN	1	450	NaN	1	NaN	590.9	NaN	NaN
3	2	2	4	11	1	1	2	1350	1	1	1412.9	1384.9	NaN	NaN
3	2	2	4	12	2	NaN	1	750	NaN	1	NaN	819.9	NaN	NaN
3	2	2	4	13	1	1	2	1200	1	1	1403.9	1183.9	NaN	NaN
3	2	2	4	14	2	NaN	1	750	NaN	1	NaN	705.9	NaN	NaN
3	2	2	4	15	1	1	2	1500	1	1	1465.9	1479.9	NaN	NaN
3	2	2	4	16	2	NaN	1	600	NaN	1	NaN	625	NaN	NaN
3	2	2	4	17	1	1	2	1650	1	1	1434.9	1423	NaN	NaN
3	2	2	4	18	2	NaN	1	1050	NaN	1	NaN	1138	NaN	NaN
3	2	2	4	19	1	1	2	1650	1	1	1530.9	1491	NaN	NaN
3	2	2	4	20	2	NaN	1	750	NaN	1	NaN	651	NaN	NaN
3	2	2	4	21	1	1	2	1200	1	1	1294.9	1269	NaN	NaN
3	2	2	4	22	2	NaN	1	450	NaN	1	NaN	541	NaN	NaN
3	2	2	4	23	1	1	2	1800	1	1	1705.9	1646	NaN	NaN
3	2	2	4	24	2	NaN	1	450	NaN	1	NaN	360.9	NaN	NaN
3	2	2	4	25	1	1	2	1350	1	1	1520.9	1505.9	NaN	NaN
3	2	2	4	26	2	NaN	1	600	NaN	1	NaN	624	NaN	NaN
3	2	2	4	27	1	1	2	1800	1	1	1580	1556	NaN	NaN
3	2	2	4	28	2	NaN	1	1050	NaN	1	NaN	1157	NaN	NaN
3	2	2	4	29	1	1	2	1650	1	1	1634	1637	NaN	NaN
3	2	2	4	30	2	NaN	1	600	NaN	1	NaN	649	NaN	NaN
3	2	2	4	31	1	1	2	1500	1	1	1594	1471	NaN	NaN
3	2	2	4	32	2	NaN	1	450	NaN	1	NaN	542	NaN	NaN
3	2	2	4	33	1	1	2	1350	1	1	1521	1447	NaN	NaN
3	2	2	4	34	2	NaN	1	900	NaN	1	NaN	889	NaN	NaN
3	2	2	4	35	1	1	2	1800	1	1	1698	1666	NaN	NaN
3	2	2	4	36	2	NaN	1	900	NaN	1	NaN	993	NaN	NaN
3	2	2	4	37	1	1	2	1500	1	1	1551	1451	NaN	NaN
3	2	2	4	38	2	NaN	1	600	NaN	1	NaN	602.1	NaN	NaN
3	2	2	4	39	1	1	2	1650	1	1	1718	1616.1	NaN	NaN
3	2	2	4	40	2	NaN	1	900	NaN	1	NaN	1031.1	NaN	NaN
3	2	2	5	1	1	1	2	1650	1	1	1335.3	1310.3	NaN	NaN
3	2	2	5	2	2	NaN	1	900	NaN	1	NaN	868.3	NaN	NaN
3	2	2	5	3	1	1	2	1800	1	1	1636.3	1476.3	NaN	NaN
3	2	2	5	4	2	NaN	1	1050	NaN	1	NaN	1082.4	NaN	NaN
3	2	2	5	5	1	1	2	1500	1	1	1518.4	1462.4	NaN	NaN
3	2	2	5	6	2	NaN	1	600	NaN	1	NaN	619.4	NaN	NaN
3	2	2	5	7	1	1	2	1650	1	1	1624.4	1561.4	NaN	NaN
3	2	2	5	8	2	NaN	1	1050	NaN	1	NaN	1121.4	NaN	NaN
3	2	2	5	9	1	1	2	1650	1	1	1609.4	1597.4	NaN	NaN
3	2	2	5	10	2	NaN	1	750	NaN	1	NaN	780.4	NaN	NaN
3	2	2	5	11	1	1	2	1500	1	1	1386.3	1342.4	NaN	NaN
3	2	2	5	12	2	NaN	1	750	NaN	1	NaN	875.4	NaN	NaN
3	2	2	5	13	1	1	2	1200	1	1	1369.3	1314.4	NaN	NaN
3	2	2	5	14	2	NaN	1	900	NaN	1	NaN	961.4	NaN	NaN
3	2	2	5	15	1	1	2	1800	1	1	1507.4	1446.5	NaN	NaN
3	2	2	5	16	2	NaN	1	450	NaN	1	NaN	507.5	NaN	NaN
3	2	2	5	17	1	1	2	1200	1	1	1306.4	1290.4	NaN	NaN
3	2	2	5	18	2	NaN	1	1050	NaN	1	NaN	1115.4	NaN	NaN
3	2	2	5	19	1	1	2	1350	1	1	1375.4	1297.4	NaN	NaN
3	2	2	5	20	2	NaN	1	750	NaN	1	NaN	746.4	NaN	NaN
3	2	2	5	21	1	1	2	1350	1	1	1339.4	1306.4	NaN	NaN
3	2	2	5	22	2	NaN	1	900	NaN	1	NaN	868.4	NaN	NaN
3	2	2	5	23	1	1	2	1650	1	1	1529.4	1568.4	NaN	NaN
3	2	2	5	24	2	NaN	1	600	NaN	1	NaN	731.4	NaN	NaN
3	2	2	5	25	1	1	2	1500	1	1	1562.4	1483.4	NaN	NaN
3	2	2	5	26	2	NaN	1	450	NaN	1	NaN	495.5	NaN	NaN
3	2	2	5	27	1	1	2	1350	1	1	1446.5	1402.5	NaN	NaN
3	2	2	5	28	2	NaN	1	750	NaN	1	NaN	797.5	NaN	NaN
3	2	2	5	29	1	1	2	1200	1	1	1288.5	1271.5	NaN	NaN
3	2	2	5	30	2	NaN	1	600	NaN	1	NaN	585.5	NaN	NaN
3	2	2	5	31	1	1	2	1350	1	1	1378.4	1367.5	NaN	NaN
3	2	2	5	32	2	NaN	1	1050	NaN	1	NaN	1049.5	NaN	NaN
3	2	2	5	33	1	1	2	1800	1	1	1653.4	1598.5	NaN	NaN
3	2	2	5	34	2	NaN	1	450	NaN	1	NaN	477.5	NaN	NaN
3	2	2	5	35	1	1	2	1500	1	1	1608.4	1587.4	NaN	NaN
3	2	2	5	36	2	NaN	1	900	NaN	1	NaN	883.5	NaN	NaN
3	2	2	5	37	1	1	2	1200	1	1	1284.5	1242.6	NaN	NaN
3	2	2	5	38	2	NaN	1	600	NaN	1	NaN	639.5	NaN	NaN
3	2	2	5	39	1	1	2	1800	1	1	1520.5	1523.5	NaN	NaN
3	2	2	5	40	2	NaN	1	450	NaN	1	NaN	459.6	NaN	NaN
3	2	2	6	1	1	1	2	1200	1	1	1213.6	1156.6	NaN	NaN
3	2	2	6	2	2	NaN	1	600	NaN	1	NaN	625.6	NaN	NaN
3	2	2	6	3	1	1	2	1350	1	1	1312.5	1263.6	NaN	NaN
3	2	2	6	4	2	NaN	1	600	NaN	1	NaN	598.6	NaN	NaN
3	2	2	6	5	1	1	2	1800	1	1	1619.6	1534.7	NaN	NaN
3	2	2	6	6	2	NaN	1	1050	NaN	1	NaN	1029.7	NaN	NaN
3	2	2	6	7	1	1	2	1350	1	1	1235.6	1234.7	NaN	NaN
3	2	2	6	8	2	NaN	1	600	NaN	1	NaN	626.7	NaN	NaN
3	2	2	6	9	1	1	2	1650	1	1	1525.6	1519.7	NaN	NaN
3	2	2	6	10	2	NaN	1	900	NaN	1	NaN	970.7	NaN	NaN
3	2	2	6	11	1	1	2	1200	1	1	1268.6	1267.6	NaN	NaN
3	2	2	6	12	2	NaN	1	450	NaN	1	NaN	553.6	NaN	NaN
3	2	2	6	13	1	1	2	1350	1	1	1385.6	1381.6	NaN	NaN
3	2	2	6	14	2	NaN	1	750	NaN	1	NaN	722.6	NaN	NaN
3	2	2	6	15	1	1	2	1350	1	1	1341.6	1330.7	NaN	NaN
3	2	2	6	16	2	NaN	1	750	NaN	1	NaN	801.7	NaN	NaN
3	2	2	6	17	1	1	2	1800	1	1	1584.7	1569.7	NaN	NaN
3	2	2	6	18	2	NaN	1	1050	NaN	1	NaN	1067.7	NaN	NaN
3	2	2	6	19	1	1	2	1650	1	1	1357.7	1275.7	NaN	NaN
3	2	2	6	20	2	NaN	1	450	NaN	1	NaN	508.7	NaN	NaN
3	2	2	6	21	1	1	2	1650	1	1	1677.6	1584.7	NaN	NaN
3	2	2	6	22	2	NaN	1	750	NaN	1	NaN	805.7	NaN	NaN
3	2	2	6	23	1	1	2	1800	1	1	1636.6	1610.7	NaN	NaN
3	2	2	6	24	2	NaN	1	750	NaN	1	NaN	745.6	NaN	NaN
3	2	2	6	25	1	1	2	1500	1	1	1435.6	1351.7	NaN	NaN
3	2	2	6	26	2	NaN	1	600	NaN	1	NaN	646.6	NaN	NaN
3	2	2	6	27	1	1	2	1200	1	1	1301.7	1261.8	NaN	NaN
3	2	2	6	28	2	NaN	1	1050	NaN	1	NaN	1047.8	NaN	NaN
3	2	2	6	29	1	1	2	1650	1	1	1478.7	1376.8	NaN	NaN
3	2	2	6	30	2	NaN	1	450	NaN	1	NaN	590.8	NaN	NaN
3	2	2	6	31	1	1	2	1500	1	1	1410.7	1374.7	NaN	NaN
3	2	2	6	32	2	NaN	1	1050	NaN	1	NaN	1061.7	NaN	NaN
3	2	2	6	33	1	1	2	1500	1	1	1268.7	1225.7	NaN	NaN
3	2	2	6	34	2	NaN	1	900	NaN	1	NaN	1015.7	NaN	NaN
3	2	2	6	35	1	1	2	1800	1	1	1668.7	1646.7	NaN	NaN
3	2	2	6	36	2	NaN	1	900	NaN	1	NaN	933.7	NaN	NaN
3	2	2	6	37	1	1	2	1200	1	1	1385.7	1365.7	NaN	NaN
3	2	2	6	38	2	NaN	1	900	NaN	1	NaN	1075.8	NaN	NaN
3	2	2	6	39	1	1	2	1500	1	1	1264.8	1247.9	NaN	NaN
3	2	2	6	40	2	NaN	1	450	NaN	1	NaN	477.9	NaN	NaN
3	2	2	7	1	1	1	2	1500	1	1	1317.8	1304.8	NaN	NaN
3	2	2	7	2	2	NaN	1	900	NaN	1	NaN	927.8	NaN	NaN
3	2	2	7	3	1	1	2	1500	1	1	1387.8	1364.8	NaN	NaN
3	2	2	7	4	2	NaN	1	750	NaN	1	NaN	735.9	NaN	NaN
3	2	2	7	5	1	1	2	1650	1	1	1396.9	1383.9	NaN	NaN
3	2	2	7	6	2	NaN	1	1050	NaN	1	NaN	1079.9	NaN	NaN
3	2	2	7	7	1	1	2	1500	1	1	1410.8	1383.9	NaN	NaN
3	2	2	7	8	2	NaN	1	750	NaN	1	NaN	824.9	NaN	NaN
3	2	2	7	9	1	1	2	1500	1	1	1491.8	1466.9	NaN	NaN
3	2	2	7	10	2	NaN	1	1050	NaN	1	NaN	965.9	NaN	NaN
3	2	2	7	11	1	1	2	1650	1	1	1669.8	1626.9	NaN	NaN
3	2	2	7	12	2	NaN	1	450	NaN	1	NaN	464.9	NaN	NaN
3	2	2	7	13	1	1	2	1350	1	1	1541.8	1478.9	NaN	NaN
3	2	2	7	14	2	NaN	1	450	NaN	1	NaN	469.9	NaN	NaN
3	2	2	7	15	1	1	2	1350	1	1	1375.9	1352.9	NaN	NaN
3	2	2	7	16	2	NaN	1	900	NaN	1	NaN	825.9	NaN	NaN
3	2	2	7	17	1	1	2	1200	1	1	1304.9	1279.9	NaN	NaN
3	2	2	7	18	2	NaN	1	1050	NaN	1	NaN	1145.9	NaN	NaN
3	2	2	7	19	1	1	2	1800	1	1	1737.9	1714.9	NaN	NaN
3	2	2	7	20	2	NaN	1	600	NaN	1	NaN	622.9	NaN	NaN
3	2	2	7	21	1	1	2	1350	1	1	1372.9	1322.9	NaN	NaN
3	2	2	7	22	2	NaN	1	1050	NaN	1	NaN	989.9	NaN	NaN
3	2	2	7	23	1	1	2	1800	1	1	1486.9	1490.9	NaN	NaN
3	2	2	7	24	2	NaN	1	450	NaN	1	NaN	441.9	NaN	NaN
3	2	2	7	25	1	1	2	1350	1	1	1432.9	1424.9	NaN	NaN
3	2	2	7	26	2	NaN	1	900	NaN	1	NaN	1000	NaN	NaN
3	2	2	7	27	1	1	2	1650	1	1	1451.9	1393	NaN	NaN
3	2	2	7	28	2	NaN	1	450	NaN	1	NaN	485	NaN	NaN
3	2	2	7	29	1	1	2	1800	1	1	1626.9	1609	NaN	NaN
3	2	2	7	30	2	NaN	1	750	NaN	1	NaN	811	NaN	NaN
3	2	2	7	31	1	1	2	1200	1	1	1228.9	1174.9	NaN	NaN
3	2	2	7	32	2	NaN	1	600	NaN	1	NaN	627	NaN	NaN
3	2	2	7	33	1	1	2	1800	1	1	1592.9	1575	NaN	NaN
3	2	2	7	34	2	NaN	1	600	NaN	1	NaN	660	NaN	NaN
3	2	2	7	35	1	1	2	1200	1	1	1301.9	1263.9	NaN	NaN
3	2	2	7	36	2	NaN	1	900	NaN	1	NaN	937.9	NaN	NaN
3	2	2	7	37	1	1	2	1200	1	1	1213	1201	NaN	NaN
3	2	2	7	38	2	NaN	1	600	NaN	1	NaN	609	NaN	NaN
3	2	2	7	39	1	1	2	1650	1	1	1512	1440	NaN	NaN
3	2	2	7	40	2	NaN	1	750	NaN	1	NaN	845	NaN	NaN
3	2	2	8	1	1	1	2	1500	1	1	1276.1	1308	NaN	NaN
3	2	2	8	2	2	NaN	1	1050	NaN	1	NaN	1058.1	NaN	NaN
3	2	2	8	3	1	1	2	1800	1	1	1614	1588.1	NaN	NaN
3	2	2	8	4	2	NaN	1	750	NaN	1	NaN	820.1	NaN	NaN
3	2	2	8	5	1	1	2	1650	1	1	1513.1	1460.1	NaN	NaN
3	2	2	8	6	2	NaN	1	600	NaN	1	NaN	647.2	NaN	NaN
3	2	2	8	7	1	1	2	1200	1	1	1378.1	1354.1	NaN	NaN
3	2	2	8	8	2	NaN	1	600	NaN	1	NaN	616.1	NaN	NaN
3	2	2	8	9	1	1	2	1200	1	1	1244.1	1195.1	NaN	NaN
3	2	2	8	10	2	NaN	1	450	NaN	1	NaN	499.1	NaN	NaN
3	2	2	8	11	1	1	2	1650	1	1	1448.1	1389.1	NaN	NaN
3	2	2	8	12	2	NaN	1	600	NaN	1	NaN	563.1	NaN	NaN
3	2	2	8	13	1	1	2	1350	1	1	1300.1	1248.1	NaN	NaN
3	2	2	8	14	2	NaN	1	450	NaN	1	NaN	486.1	NaN	NaN
3	2	2	8	15	1	1	2	1500	1	1	1431	1416.1	NaN	NaN
3	2	2	8	16	2	NaN	1	450	NaN	1	NaN	485.2	NaN	NaN
3	2	2	8	17	1	1	2	1350	1	1	1288.1	1266.2	NaN	NaN
3	2	2	8	18	2	NaN	1	900	NaN	1	NaN	919.2	NaN	NaN
3	2	2	8	19	1	1	2	1500	1	1	1355.1	1345.2	NaN	NaN
3	2	2	8	20	2	NaN	1	750	NaN	1	NaN	740.2	NaN	NaN
3	2	2	8	21	1	1	2	1350	1	1	1337.2	1338.1	NaN	NaN
3	2	2	8	22	2	NaN	1	1050	NaN	1	NaN	1066.2	NaN	NaN
3	2	2	8	23	1	1	2	1800	1	1	1458.1	1433.2	NaN	NaN
3	2	2	8	24	2	NaN	1	750	NaN	1	NaN	698.2	NaN	NaN
3	2	2	8	25	1	1	2	1500	1	1	1468.1	1427.1	NaN	NaN
3	2	2	8	26	2	NaN	1	600	NaN	1	NaN	524.1	NaN	NaN
3	2	2	8	27	1	1	2	1800	1	1	1593.2	1569.2	NaN	NaN
3	2	2	8	28	2	NaN	1	1050	NaN	1	NaN	1021.2	NaN	NaN
3	2	2	8	29	1	1	2	1200	1	1	1306.2	1268.2	NaN	NaN
3	2	2	8	30	2	NaN	1	900	NaN	1	NaN	908.2	NaN	NaN
3	2	2	8	31	1	1	2	1800	1	1	1610.1	1592.2	NaN	NaN
3	2	2	8	32	2	NaN	1	750	NaN	1	NaN	799.2	NaN	NaN
3	2	2	8	33	1	1	2	1350	1	1	1487.2	1447.2	NaN	NaN
3	2	2	8	34	2	NaN	1	900	NaN	1	NaN	851.2	NaN	NaN
3	2	2	8	35	1	1	2	1650	1	1	1419.2	1420.1	NaN	NaN
3	2	2	8	36	2	NaN	1	1050	NaN	1	NaN	1044.2	NaN	NaN
3	2	2	8	37	1	1	2	1200	1	1	1199.1	1194.2	NaN	NaN
3	2	2	8	38	2	NaN	1	900	NaN	1	NaN	805.3	NaN	NaN
3	2	2	8	39	1	1	2	1650	1	1	1455.2	1416.2	NaN	NaN
3	2	2	8	40	2	NaN	1	450	NaN	1	NaN	572.3	NaN	NaN
3	2	2	9	1	1	1	2	1650	1	1	1467.6	1479.5	NaN	NaN
3	2	2	9	2	2	NaN	1	1050	NaN	1	NaN	1063.5	NaN	NaN
3	2	2	9	3	1	1	2	1650	1	1	1584.5	1552.5	NaN	NaN
3	2	2	9	4	2	NaN	1	450	NaN	1	NaN	462.6	NaN	NaN
3	2	2	9	5	1	1	2	1800	1	1	1515.6	1444.6	NaN	NaN
3	2	2	9	6	2	NaN	1	900	NaN	1	NaN	1033.6	NaN	NaN
3	2	2	9	7	1	1	2	1800	1	1	1580.5	1550.6	NaN	1
3	2	2	9	8	2	NaN	1	450	NaN	1	NaN	529.6	NaN	NaN
3	2	2	9	9	1	1	2	1500	1	1	1659.6	1540.6	NaN	NaN
3	2	2	9	10	2	NaN	1	600	NaN	1	NaN	636.6	NaN	NaN
3	2	2	9	11	1	1	2	1500	1	1	1414.6	1406.6	NaN	NaN
3	2	2	9	12	2	NaN	1	1050	NaN	1	NaN	1050.6	NaN	NaN
3	2	2	9	13	1	1	2	1350	1	1	1383.6	1405.5	NaN	NaN
3	2	2	9	14	2	NaN	1	1050	NaN	1	NaN	1079.6	NaN	NaN
3	2	2	9	15	1	1	2	1800	1	1	1481.6	1418.7	NaN	NaN
3	2	2	9	16	2	NaN	1	750	NaN	1	NaN	770.7	NaN	NaN
3	2	2	9	17	1	1	2	1350	1	1	1340.6	1388.6	NaN	NaN
3	2	2	9	18	2	NaN	1	600	NaN	1	NaN	574.6	NaN	NaN
3	2	2	9	19	1	1	2	1200	1	1	1190.7	1226.6	NaN	NaN
3	2	2	9	20	2	NaN	1	600	NaN	1	NaN	627.6	NaN	NaN
3	2	2	9	21	1	1	2	1800	1	1	1400.6	1392.6	NaN	NaN
3	2	2	9	22	2	NaN	1	900	NaN	1	NaN	945.6	NaN	NaN
3	2	2	9	23	1	1	2	1200	1	1	1332.6	1291.6	NaN	NaN
3	2	2	9	24	2	NaN	1	450	NaN	1	NaN	420.6	NaN	NaN
3	2	2	9	25	1	1	2	1350	1	1	1336.5	1330.6	NaN	NaN
3	2	2	9	26	2	NaN	1	1050	NaN	1	NaN	984.6	NaN	NaN
3	2	2	9	27	1	1	2	1650	1	1	1486.6	1451.7	NaN	NaN
3	2	2	9	28	2	NaN	1	900	NaN	1	NaN	906.7	NaN	NaN
3	2	2	9	29	1	1	2	1350	1	1	1428.7	1409.7	NaN	NaN
3	2	2	9	30	2	NaN	1	600	NaN	1	NaN	597.7	NaN	NaN
3	2	2	9	31	1	1	2	1500	1	1	1415.6	1405.7	NaN	NaN
3	2	2	9	32	2	NaN	1	900	NaN	1	NaN	962.7	NaN	NaN
3	2	2	9	33	1	1	2	1650	1	1	1585.7	1627.6	NaN	NaN
3	2	2	9	34	2	NaN	1	750	NaN	1	NaN	743.7	NaN	NaN
3	2	2	9	35	1	1	2	1200	1	1	1193.6	1154.7	NaN	NaN
3	2	2	9	36	2	NaN	1	450	NaN	1	NaN	515.7	NaN	NaN
3	2	2	9	37	1	1	2	1500	1	1	1426.6	1364.6	NaN	NaN
3	2	2	9	38	2	NaN	1	750	NaN	1	NaN	720.7	NaN	NaN
3	2	2	9	39	1	1	2	1200	1	1	1175.7	1168.7	NaN	NaN
3	2	2	9	40	2	NaN	1	750	NaN	1	NaN	691.7	NaN	NaN
3	2	2	10	1	1	1	2	1650	1	1	1298.8	1317.7	NaN	NaN
3	2	2	10	2	2	NaN	1	600	NaN	1	NaN	683.8	NaN	NaN
3	2	2	10	3	1	1	2	1500	1	1	1429.7	1395.8	NaN	NaN
3	2	2	10	4	2	NaN	1	750	NaN	1	NaN	765.9	NaN	NaN
3	2	2	10	5	1	1	2	1350	1	1	1353.8	1320.9	NaN	NaN
3	2	2	10	6	2	NaN	1	750	NaN	1	NaN	797.8	NaN	NaN
3	2	2	10	7	1	1	2	1650	1	1	1431.8	1418.8	NaN	NaN
3	2	2	10	8	2	NaN	1	450	NaN	1	NaN	490.9	NaN	NaN
3	2	2	10	9	1	1	2	1350	1	1	1377.8	1366.8	NaN	NaN
3	2	2	10	10	2	NaN	1	450	NaN	1	NaN	495.8	NaN	NaN
3	2	2	10	11	1	1	2	1200	1	1	1257.8	1221.8	NaN	NaN
3	2	2	10	12	2	NaN	1	750	NaN	1	NaN	762.8	NaN	NaN
3	2	2	10	13	1	1	2	1800	1	1	1327.8	1292.8	NaN	NaN
3	2	2	10	14	2	NaN	1	1050	NaN	1	NaN	986.8	NaN	NaN
3	2	2	10	15	1	1	2	1800	1	1	1625.9	1598.9	NaN	NaN
3	2	2	10	16	2	NaN	1	600	NaN	1	NaN	613.9	NaN	NaN
3	2	2	10	17	1	1	2	1350	1	1	1517.9	1490.9	NaN	NaN
3	2	2	10	18	2	NaN	1	900	NaN	1	NaN	927.8	NaN	NaN
3	2	2	10	19	1	1	2	1350	1	1	1525.8	1484.9	NaN	NaN
3	2	2	10	20	2	NaN	1	750	NaN	1	NaN	743.9	NaN	NaN
3	2	2	10	21	1	1	2	1800	1	1	1513.8	1495.9	NaN	NaN
3	2	2	10	22	2	NaN	1	1050	NaN	1	NaN	995.9	NaN	NaN
3	2	2	10	23	1	1	2	1650	1	1	1439.8	1359.9	NaN	NaN
3	2	2	10	24	2	NaN	1	900	NaN	1	NaN	978.9	NaN	NaN
3	2	2	10	25	1	1	2	1800	1	1	1439.8	1375.8	NaN	NaN
3	2	2	10	26	2	NaN	1	600	NaN	1	NaN	622.9	NaN	NaN
3	2	2	10	27	1	1	2	1200	1	1	1401.9	1372.9	NaN	NaN
3	2	2	10	28	2	NaN	1	450	NaN	1	NaN	586.9	NaN	NaN
3	2	2	10	29	1	1	2	1650	1	1	1617.9	1571.9	NaN	1
3	2	2	10	30	2	NaN	1	900	NaN	1	NaN	958.9	NaN	NaN
3	2	2	10	31	1	1	2	1500	1	1	1441.9	1399.9	NaN	NaN
3	2	2	10	32	2	NaN	1	450	NaN	1	NaN	500.9	NaN	NaN
3	2	2	10	33	1	1	2	1200	1	1	1414.9	1372.9	NaN	NaN
3	2	2	10	34	2	NaN	1	900	NaN	1	NaN	867.9	NaN	NaN
3	2	2	10	35	1	1	2	1500	1	1	1486.8	1395.9	NaN	NaN
3	2	2	10	36	2	NaN	1	1050	NaN	1	NaN	996.9	NaN	NaN
3	2	2	10	37	1	1	2	1500	1	1	1439.8	1394.9	NaN	NaN
3	2	2	10	38	2	NaN	1	600	NaN	1	NaN	554	NaN	NaN
3	2	2	10	39	1	1	2	1200	1	1	1380.9	1356	NaN	NaN
3	2	2	10	40	2	NaN	1	1050	NaN	1	NaN	1080	NaN	NaN
3	2	2	11	1	1	1	2	1350	1	1	1310	1275	NaN	NaN
3	2	2	11	2	2	NaN	1	900	NaN	1	NaN	968	NaN	NaN
3	2	2	11	3	1	1	2	1650	1	1	1432	1331	NaN	NaN
3	2	2	11	4	2	NaN	1	750	NaN	1	NaN	797	NaN	NaN
3	2	2	11	5	1	1	2	1800	1	1	1599	1597.1	NaN	NaN
3	2	2	11	6	2	NaN	1	1050	NaN	1	NaN	1049.1	NaN	NaN
3	2	2	11	7	1	1	2	1650	1	1	1612	1574.1	NaN	NaN
3	2	2	11	8	2	NaN	1	450	NaN	1	NaN	470.1	NaN	NaN
3	2	2	11	9	1	1	2	1200	1	1	1318	1302.1	NaN	NaN
3	2	2	11	10	2	NaN	1	750	NaN	1	NaN	718.1	NaN	NaN
3	2	2	11	11	1	1	2	1800	1	1	1647	1588.1	NaN	NaN
3	2	2	11	12	2	NaN	1	1050	NaN	1	NaN	990.1	NaN	NaN
3	2	2	11	13	1	1	2	1500	1	1	1373	1341	NaN	NaN
3	2	2	11	14	2	NaN	1	600	NaN	1	NaN	679.1	NaN	NaN
3	2	2	11	15	1	1	2	1800	1	1	1555.1	1510.1	NaN	NaN
3	2	2	11	16	2	NaN	1	450	NaN	1	NaN	511.1	NaN	NaN
3	2	2	11	17	1	1	2	1200	1	1	1345.1	1283.1	NaN	NaN
3	2	2	11	18	2	NaN	1	600	NaN	1	NaN	554.1	NaN	NaN
3	2	2	11	19	1	1	2	1350	1	1	1440.1	1326.1	NaN	NaN
3	2	2	11	20	2	NaN	1	900	NaN	1	NaN	843.1	NaN	NaN
3	2	2	11	21	1	1	2	1650	1	1	1393.1	1378.1	NaN	NaN
3	2	2	11	22	2	NaN	1	600	NaN	1	NaN	589.1	NaN	NaN
3	2	2	11	23	1	1	2	1500	1	1	1542.1	1538.1	NaN	NaN
3	2	2	11	24	2	NaN	1	600	NaN	1	NaN	498.1	NaN	NaN
3	2	2	11	25	1	1	2	1800	1	1	1669.1	1584.1	NaN	NaN
3	2	2	11	26	2	NaN	1	1050	NaN	1	NaN	1080.1	NaN	NaN
3	2	2	11	27	1	1	2	1350	1	1	1422.1	1361.2	NaN	NaN
3	2	2	11	28	2	NaN	1	1050	NaN	1	NaN	1026.2	NaN	NaN
3	2	2	11	29	1	1	2	1500	1	1	1348.1	1307.2	NaN	NaN
3	2	2	11	30	2	NaN	1	900	NaN	1	NaN	972.2	NaN	NaN
3	2	2	11	31	1	1	2	1200	1	1	1153.1	1111.2	NaN	NaN
3	2	2	11	32	2	NaN	1	450	NaN	1	NaN	419.2	NaN	NaN
3	2	2	11	33	1	1	2	1350	1	1	1292.1	1277.2	NaN	NaN
3	2	2	11	34	2	NaN	1	750	NaN	1	NaN	781.2	NaN	NaN
3	2	2	11	35	1	1	2	1650	1	1	1322.1	1302.1	NaN	NaN
3	2	2	11	36	2	NaN	1	900	NaN	1	NaN	1053.1	NaN	NaN
3	2	2	11	37	1	1	2	1500	1	1	1390.2	1381.2	NaN	NaN
3	2	2	11	38	2	NaN	1	450	NaN	1	NaN	478.2	NaN	NaN
3	2	2	11	39	1	1	2	1200	1	1	1269.2	1294.2	NaN	NaN
3	2	2	11	40	2	NaN	1	750	NaN	1	NaN	745.2	NaN	NaN
3	2	2	12	1	1	1	2	1350	1	1	1278.2	1261.3	NaN	NaN
3	2	2	12	2	2	NaN	1	750	NaN	1	NaN	690.2	NaN	NaN
3	2	2	12	3	1	1	2	1200	1	1	1158.2	1162.2	NaN	NaN
3	2	2	12	4	2	NaN	1	750	NaN	1	NaN	818.2	NaN	NaN
3	2	2	12	5	1	1	2	1500	1	1	1437.3	1319.3	NaN	NaN
3	2	2	12	6	2	NaN	1	750	NaN	1	NaN	656.3	NaN	NaN
3	2	2	12	7	1	1	2	1350	1	1	1520.3	1432.3	NaN	NaN
3	2	2	12	8	2	NaN	1	450	NaN	1	NaN	489.3	NaN	NaN
3	2	2	12	9	1	1	2	1200	1	1	1263.3	1179.3	NaN	NaN
3	2	2	12	10	2	NaN	1	600	NaN	1	NaN	572.3	NaN	NaN
3	2	2	12	11	1	1	2	1350	1	1	1383.3	1371.3	NaN	NaN
3	2	2	12	12	2	NaN	1	450	NaN	1	NaN	489.3	NaN	NaN
3	2	2	12	13	1	1	2	1500	1	1	1396.3	1298.3	NaN	NaN
3	2	2	12	14	2	NaN	1	600	NaN	1	NaN	609.3	NaN	NaN
3	2	2	12	15	1	1	2	1800	1	1	1455.2	1403.3	NaN	NaN
3	2	2	12	16	2	NaN	1	900	NaN	1	NaN	894.4	NaN	NaN
3	2	2	12	17	1	1	2	1350	1	1	1403.3	1379.3	NaN	NaN
3	2	2	12	18	2	NaN	1	1050	NaN	1	NaN	1066.4	NaN	NaN
3	2	2	12	19	1	1	2	1650	1	1	1479.3	1467.4	NaN	NaN
3	2	2	12	20	2	NaN	1	1050	NaN	1	NaN	1096.3	NaN	NaN
3	2	2	12	21	1	1	2	1800	1	1	1757.3	1666.4	NaN	NaN
3	2	2	12	22	2	NaN	1	450	NaN	1	NaN	504.4	NaN	NaN
3	2	2	12	23	1	1	2	1650	1	1	1554.3	1588.3	NaN	NaN
3	2	2	12	24	2	NaN	1	450	NaN	1	NaN	443.3	NaN	NaN
3	2	2	12	25	1	1	2	1800	1	1	1633.3	1645.3	NaN	NaN
3	2	2	12	26	2	NaN	1	1050	NaN	1	NaN	969.3	NaN	NaN
3	2	2	12	27	1	1	2	1200	1	1	1341.4	1310.4	NaN	NaN
3	2	2	12	28	2	NaN	1	600	NaN	1	NaN	556.5	NaN	NaN
3	2	2	12	29	1	1	2	1200	1	1	1345.4	1317.4	NaN	NaN
3	2	2	12	30	2	NaN	1	600	NaN	1	NaN	604.4	NaN	NaN
3	2	2	12	31	1	1	2	1650	1	1	1523.3	1498.4	NaN	NaN
3	2	2	12	32	2	NaN	1	900	NaN	1	NaN	917.4	NaN	NaN
3	2	2	12	33	1	1	2	1800	1	1	1654.4	1635.4	NaN	NaN
3	2	2	12	34	2	NaN	1	750	NaN	1	NaN	720.4	NaN	NaN
3	2	2	12	35	1	1	2	1500	1	1	1529.4	1550.3	NaN	NaN
3	2	2	12	36	2	NaN	1	900	NaN	1	NaN	968.4	NaN	NaN
3	2	2	12	37	1	1	2	1650	1	1	1603.3	1522.4	NaN	NaN
3	2	2	12	38	2	NaN	1	1050	NaN	1	NaN	1040.5	NaN	NaN
3	2	2	12	39	1	1	2	1500	1	1	1433.4	1414.5	NaN	NaN
3	2	2	12	40	2	NaN	1	900	NaN	1	NaN	811.5	NaN	NaN
3	2	2	13	1	1	1	2	1200	1	1	1347.7	1322.8	NaN	NaN
3	2	2	13	2	2	NaN	1	750	NaN	1	NaN	724.7	NaN	NaN
3	2	2	13	3	1	1	2	1650	1	1	1420.7	1392.7	NaN	NaN
3	2	2	13	4	2	NaN	1	600	NaN	1	NaN	622.8	NaN	NaN
3	2	2	13	5	1	1	2	1200	1	1	1353.8	1343.8	NaN	NaN
3	2	2	13	6	2	NaN	1	750	NaN	1	NaN	725.8	NaN	NaN
3	2	2	13	7	1	1	2	1350	1	1	1334.8	1301.8	NaN	NaN
3	2	2	13	8	2	NaN	1	1050	NaN	1	NaN	1079.8	NaN	NaN
3	2	2	13	9	1	1	2	1350	1	1	1174.8	1156.8	NaN	NaN
3	2	2	13	10	2	NaN	1	600	NaN	1	NaN	607.8	NaN	NaN
3	2	2	13	11	1	1	2	1200	1	1	1203.8	1176.8	NaN	NaN
3	2	2	13	12	2	NaN	1	1050	NaN	1	NaN	1037.8	NaN	NaN
3	2	2	13	13	1	1	2	1500	1	1	1358.8	1370.7	NaN	NaN
3	2	2	13	14	2	NaN	1	900	NaN	1	NaN	925.8	NaN	NaN
3	2	2	13	15	1	1	2	1800	1	1	2194.7	1421.8	NaN	NaN
3	2	2	13	16	2	NaN	1	600	NaN	1	NaN	625.9	NaN	NaN
3	2	2	13	17	1	1	2	1200	1	1	1436.9	1446.8	NaN	NaN
3	2	2	13	18	2	NaN	1	1050	NaN	1	NaN	1002.9	NaN	NaN
3	2	2	13	19	1	1	2	1650	1	1	1578.8	1571.8	NaN	NaN
3	2	2	13	20	2	NaN	1	450	NaN	1	NaN	366.8	NaN	NaN
3	2	2	13	21	1	1	2	1800	1	1	1591.8	1577.8	NaN	NaN
3	2	2	13	22	2	NaN	1	600	NaN	1	NaN	665.8	NaN	NaN
3	2	2	13	23	1	1	2	1800	1	1	1592.8	1560.8	NaN	NaN
3	2	2	13	24	2	NaN	1	750	NaN	1	NaN	769.8	NaN	NaN
3	2	2	13	25	1	1	2	1350	1	1	1386.8	1281.8	NaN	NaN
3	2	2	13	26	2	NaN	1	900	NaN	1	NaN	938.8	NaN	NaN
3	2	2	13	27	1	1	2	1500	1	1	1444.9	1453.9	NaN	NaN
3	2	2	13	28	2	NaN	1	1050	NaN	1	NaN	1054.9	NaN	NaN
3	2	2	13	29	1	1	2	1800	1	1	1855.9	1804.9	NaN	NaN
3	2	2	13	30	2	NaN	1	750	NaN	1	NaN	757.9	NaN	NaN
3	2	2	13	31	1	1	2	1650	1	1	1588.8	1553.9	NaN	NaN
3	2	2	13	32	2	NaN	1	450	NaN	1	NaN	530.9	NaN	NaN
3	2	2	13	33	1	1	2	1500	1	1	1465.8	1428.9	NaN	NaN
3	2	2	13	34	2	NaN	1	450	NaN	1	NaN	494.9	NaN	NaN
3	2	2	13	35	1	1	2	1500	1	1	1520.8	1484.9	NaN	NaN
3	2	2	13	36	2	NaN	1	900	NaN	1	NaN	999.9	NaN	NaN
3	2	2	13	37	1	1	2	1650	1	1	1522.9	1523.8	NaN	NaN
3	2	2	13	38	2	NaN	1	900	NaN	1	NaN	775	NaN	NaN
3	2	2	13	39	1	1	2	1350	1	1	1302	1361.9	NaN	NaN
3	2	2	13	40	2	NaN	1	450	NaN	1	NaN	497	NaN	NaN
3	2	2	14	1	1	1	2	1800	1	1	1537.9	1534	NaN	NaN
3	2	2	14	2	2	NaN	1	750	NaN	1	NaN	858	NaN	NaN
3	2	2	14	3	1	1	2	1200	1	1	1274	1219	NaN	NaN
3	2	2	14	4	2	NaN	1	1050	NaN	1	NaN	1070	NaN	NaN
3	2	2	14	5	1	1	2	1650	1	1	1607	1579.1	NaN	NaN
3	2	2	14	6	2	NaN	1	450	NaN	1	NaN	497.1	NaN	NaN
3	2	2	14	7	1	1	2	1200	1	1	1350	1257.1	NaN	NaN
3	2	2	14	8	2	NaN	1	450	NaN	1	NaN	441.1	NaN	NaN
3	2	2	14	9	1	1	2	1350	1	1	1499	1463.1	NaN	NaN
3	2	2	14	10	2	NaN	1	750	NaN	1	NaN	774	NaN	NaN
3	2	2	14	11	1	1	2	1500	1	1	1354	1324	NaN	NaN
3	2	2	14	12	2	NaN	1	750	NaN	1	NaN	751	NaN	NaN
3	2	2	14	13	1	1	2	1650	1	1	1474	1449	NaN	NaN
3	2	2	14	14	2	NaN	1	600	NaN	1	NaN	567	NaN	NaN
3	2	2	14	15	1	1	2	1500	1	1	1523	1492	NaN	NaN
3	2	2	14	16	2	NaN	1	900	NaN	1	NaN	889.1	NaN	NaN
3	2	2	14	17	1	1	2	1650	1	1	1573.1	1538.1	NaN	NaN
3	2	2	14	18	2	NaN	1	1050	NaN	1	NaN	975.1	NaN	NaN
3	2	2	14	19	1	1	2	1350	1	1	1377.1	1359.1	NaN	NaN
3	2	2	14	20	2	NaN	1	900	NaN	1	NaN	839.1	NaN	NaN
3	2	2	14	21	1	1	2	1800	1	1	1528.1	1380.1	NaN	NaN
3	2	2	14	22	2	NaN	1	900	NaN	1	NaN	1029	NaN	NaN
3	2	2	14	23	1	1	2	1350	1	1	1243	1223.1	NaN	NaN
3	2	2	14	24	2	NaN	1	1050	NaN	1	NaN	964.1	NaN	NaN
3	2	2	14	25	1	1	2	1200	1	1	1209.1	1229	NaN	NaN
3	2	2	14	26	2	NaN	1	1050	NaN	1	NaN	1040	NaN	NaN
3	2	2	14	27	1	1	2	1650	1	1	1497.1	1442.2	NaN	NaN
3	2	2	14	28	2	NaN	1	450	NaN	1	NaN	558.2	NaN	NaN
3	2	2	14	29	1	1	2	1350	1	1	1465.1	1455.2	NaN	NaN
3	2	2	14	30	2	NaN	1	900	NaN	1	NaN	1050.1	NaN	NaN
3	2	2	14	31	1	1	2	1500	1	1	1418.1	1381.1	NaN	NaN
3	2	2	14	32	2	NaN	1	600	NaN	1	NaN	595.1	NaN	NaN
3	2	2	14	33	1	1	2	1800	1	1	1576.1	1489.1	NaN	NaN
3	2	2	14	34	2	NaN	1	450	NaN	1	NaN	505.1	NaN	NaN
3	2	2	14	35	1	1	2	1200	1	1	1343.1	1291.1	NaN	NaN
3	2	2	14	36	2	NaN	1	750	NaN	1	NaN	823.1	NaN	NaN
3	2	2	14	37	1	1	2	1800	1	1	1433.1	1420.1	NaN	NaN
3	2	2	14	38	2	NaN	1	600	NaN	1	NaN	608.2	NaN	NaN
3	2	2	14	39	1	1	2	1500	1	1	1572.2	1560.2	NaN	NaN
3	2	2	14	40	2	NaN	1	600	NaN	1	NaN	643.2	NaN	NaN
3	2	2	15	1	1	1	2	1800	1	1	1549.2	1563.2	NaN	NaN
3	2	2	15	2	2	NaN	1	750	NaN	1	NaN	782.2	NaN	NaN
3	2	2	15	3	1	1	2	1350	1	1	1351.2	1295.2	NaN	NaN
3	2	2	15	4	2	NaN	1	450	NaN	1	NaN	521.2	NaN	NaN
3	2	2	15	5	1	1	2	1650	1	1	1589.3	1523.3	NaN	NaN
3	2	2	15	6	2	NaN	1	900	NaN	1	NaN	869.3	NaN	NaN
3	2	2	15	7	1	1	2	1500	1	1	1502.3	1381.3	NaN	NaN
3	2	2	15	8	2	NaN	1	750	NaN	1	NaN	758.3	NaN	NaN
3	2	2	15	9	1	1	2	1200	1	1	1397.2	1352.3	NaN	NaN
3	2	2	15	10	2	NaN	1	1050	NaN	1	NaN	998.3	NaN	NaN
3	2	2	15	11	1	1	2	1200	1	1	1137.2	1120.3	NaN	NaN
3	2	2	15	12	2	NaN	1	1050	NaN	1	NaN	899.3	NaN	NaN
3	2	2	15	13	1	1	2	1200	1	1	1321.2	1303.3	NaN	NaN
3	2	2	15	14	2	NaN	1	600	NaN	1	NaN	599.3	NaN	NaN
3	2	2	15	15	1	1	2	1800	1	1	1588.2	1526.2	NaN	NaN
3	2	2	15	16	2	NaN	1	450	NaN	1	NaN	456.3	NaN	NaN
3	2	2	15	17	1	1	2	1800	1	1	1719.3	1712.3	NaN	NaN
3	2	2	15	18	2	NaN	1	750	NaN	1	NaN	751.3	NaN	NaN
3	2	2	15	19	1	1	2	1500	1	1	1492.3	1385.3	NaN	NaN
3	2	2	15	20	2	NaN	1	900	NaN	1	NaN	772.3	NaN	NaN
3	2	2	15	21	1	1	2	1650	1	1	1565.3	1522.3	NaN	NaN
3	2	2	15	22	2	NaN	1	1050	NaN	1	NaN	996.3	NaN	NaN
3	2	2	15	23	1	1	2	1650	1	1	1568.3	1493.3	NaN	NaN
3	2	2	15	24	2	NaN	1	600	NaN	1	NaN	682.3	NaN	NaN
3	2	2	15	25	1	1	2	1350	1	1	1389.3	1237.3	NaN	NaN
3	2	2	15	26	2	NaN	1	900	NaN	1	NaN	968.3	NaN	NaN
3	2	2	15	27	1	1	2	1500	1	1	1456.3	1437.4	NaN	NaN
3	2	2	15	28	2	NaN	1	600	NaN	1	NaN	499.4	NaN	NaN
3	2	2	15	29	1	1	2	1500	1	1	1470.3	1413.4	NaN	NaN
3	2	2	15	30	2	NaN	1	450	NaN	1	NaN	494.4	NaN	NaN
3	2	2	15	31	1	1	2	1650	1	1	1613.3	1598.4	NaN	NaN
3	2	2	15	32	2	NaN	1	600	NaN	1	NaN	616.4	NaN	NaN
3	2	2	15	33	1	1	2	1800	1	1	1755.3	1707.4	NaN	NaN
3	2	2	15	34	2	NaN	1	450	NaN	1	NaN	486.4	NaN	NaN
3	2	2	15	35	1	1	2	1350	1	1	1509.3	1489.4	NaN	NaN
3	2	2	15	36	2	NaN	1	1050	NaN	1	NaN	946.4	NaN	NaN
3	2	2	15	37	1	1	2	1200	1	1	1417.3	1386.3	NaN	NaN
3	2	2	15	38	2	NaN	1	900	NaN	1	NaN	859.4	NaN	NaN
3	2	2	15	39	1	1	2	1350	1	1	1296.4	1275.4	NaN	NaN
3	2	2	15	40	2	NaN	1	750	NaN	1	NaN	742.4	NaN	NaN
3	2	2	16	1	1	1	2	1350	1	1	1335.4	1320.5	NaN	NaN
3	2	2	16	2	2	NaN	1	750	NaN	1	NaN	809.5	NaN	NaN
3	2	2	16	3	1	1	2	1350	1	1	1402.4	1389.5	NaN	NaN
3	2	2	16	4	2	NaN	1	450	NaN	1	NaN	493.5	NaN	NaN
3	2	2	16	5	1	1	2	1200	1	1	1362.5	1330.5	NaN	NaN
3	2	2	16	6	2	NaN	1	750	NaN	1	NaN	753.5	NaN	NaN
3	2	2	16	7	1	1	2	1500	1	1	1381.5	1389.5	NaN	NaN
3	2	2	16	8	2	NaN	1	900	NaN	1	NaN	869.6	NaN	NaN
3	2	2	16	9	1	1	2	1800	1	1	1527.5	1509.5	NaN	NaN
3	2	2	16	10	2	NaN	1	600	NaN	1	NaN	625.5	NaN	NaN
3	2	2	16	11	1	1	2	1650	1	1	1500.5	1415.5	NaN	NaN
3	2	2	16	12	2	NaN	1	900	NaN	1	NaN	790.5	NaN	NaN
3	2	2	16	13	1	1	2	1200	1	1	1296.5	1284.5	NaN	NaN
3	2	2	16	14	2	NaN	1	750	NaN	1	NaN	737.5	NaN	NaN
3	2	2	16	15	1	1	2	1350	1	1	1476.5	1430.5	NaN	NaN
3	2	2	16	16	2	NaN	1	900	NaN	1	NaN	913.6	NaN	NaN
3	2	2	16	17	1	1	2	1350	1	1	1304.5	1285.6	NaN	NaN
3	2	2	16	18	2	NaN	1	1050	NaN	1	NaN	965.6	NaN	NaN
3	2	2	16	19	1	1	2	1200	1	1	1303.5	1246.6	NaN	NaN
3	2	2	16	20	2	NaN	1	1050	NaN	1	NaN	963.6	NaN	NaN
3	2	2	16	21	1	1	2	1650	1	1	1547.6	1632.5	NaN	NaN
3	2	2	16	22	2	NaN	1	900	NaN	1	NaN	927.6	NaN	NaN
3	2	2	16	23	1	1	2	1500	1	1	1538.5	1519.6	NaN	NaN
3	2	2	16	24	2	NaN	1	750	NaN	1	NaN	685.6	NaN	NaN
3	2	2	16	25	1	1	2	1200	1	1	1320.5	1291.6	NaN	NaN
3	2	2	16	26	2	NaN	1	1050	NaN	1	NaN	943.6	NaN	NaN
3	2	2	16	27	1	1	2	1500	1	1	1496.6	1455.6	NaN	NaN
3	2	2	16	28	2	NaN	1	1050	NaN	1	NaN	929.7	NaN	NaN
3	2	2	16	29	1	1	2	1800	1	1	1740.6	1688.6	NaN	NaN
3	2	2	16	30	2	NaN	1	450	NaN	1	NaN	576.6	NaN	NaN
3	2	2	16	31	1	1	2	1650	1	1	1595.6	1563.6	NaN	NaN
3	2	2	16	32	2	NaN	1	600	NaN	1	NaN	607.6	NaN	NaN
3	2	2	16	33	1	1	2	1650	1	1	1561.6	1532.6	NaN	NaN
3	2	2	16	34	2	NaN	1	600	NaN	1	NaN	506.6	NaN	NaN
3	2	2	16	35	1	1	2	1800	1	1	1667.6	1670.6	NaN	NaN
3	2	2	16	36	2	NaN	1	450	NaN	1	NaN	559.6	NaN	NaN
3	2	2	16	37	1	1	2	1800	1	1	1658.6	1617.6	NaN	NaN
3	2	2	16	38	2	NaN	1	450	NaN	1	NaN	489.7	NaN	NaN
3	2	2	16	39	1	1	2	1500	1	1	1523.7	1467.6	NaN	NaN
3	2	2	16	40	2	NaN	1	600	NaN	1	NaN	572.7	NaN	NaN

## Sheet: 3
									response		TR		extra response
experiment	participant	handedness (1: left, 2: right)	session	trial/session	stim (1: green, 2: orange)	CMR	prior (1: short, 2: long)	TS	L	R	L	R	L	R
3	3	2	1	1	1	1	2	1500	1	1	1921	1779.1	NaN	NaN
3	3	2	1	2	2	NaN	1	900	NaN	1	NaN	1076.1	NaN	NaN
3	3	2	1	3	1	1	2	1800	1	1	1783	1640	NaN	NaN
3	3	2	1	4	2	NaN	1	750	NaN	1	NaN	546	NaN	NaN
3	3	2	1	5	1	1	2	1200	1	1	1137.1	1111.2	NaN	NaN
3	3	2	1	6	2	NaN	1	600	NaN	1	NaN	686.1	NaN	NaN
3	3	2	1	7	1	1	2	1650	1	1	1358.1	1326.1	NaN	NaN
3	3	2	1	8	2	NaN	1	750	NaN	1	NaN	869.1	NaN	NaN
3	3	2	1	9	1	1	2	1650	1	1	1395.1	1266.1	NaN	NaN
3	3	2	1	10	2	NaN	1	1050	NaN	1	NaN	1127.1	NaN	NaN
3	3	2	1	11	1	1	2	1800	1	1	1469.1	1335.1	NaN	NaN
3	3	2	1	12	2	NaN	1	900	NaN	1	NaN	889.1	NaN	NaN
3	3	2	1	13	1	1	2	1350	1	1	1599.1	1513.1	NaN	NaN
3	3	2	1	14	2	NaN	1	1050	NaN	1	NaN	1125.1	NaN	NaN
3	3	2	1	15	1	1	2	1200	1	1	1375.1	1146.1	NaN	NaN
3	3	2	1	16	2	NaN	1	450	NaN	1	NaN	533.2	NaN	NaN
3	3	2	1	17	1	1	2	1500	1	1	1567.2	1460.2	NaN	NaN
3	3	2	1	18	2	NaN	1	750	NaN	1	NaN	841.2	NaN	NaN
3	3	2	1	19	1	1	2	1200	1	1	1327.1	1276.2	NaN	NaN
3	3	2	1	20	2	NaN	1	750	NaN	1	NaN	872.2	NaN	NaN
3	3	2	1	21	1	1	2	1650	1	1	NaN	1625.2	NaN	1
3	3	2	1	22	2	NaN	1	450	NaN	1	NaN	553.1	NaN	NaN
3	3	2	1	23	1	1	2	1350	1	1	1522.1	1400.2	NaN	NaN
3	3	2	1	24	2	NaN	1	1050	NaN	1	NaN	1078.1	NaN	NaN
3	3	2	1	25	1	1	2	1650	1	1	1366.1	1328.1	NaN	NaN
3	3	2	1	26	2	NaN	1	600	NaN	1	NaN	701.1	NaN	NaN
3	3	2	1	27	1	1	2	1500	1	1	1770.2	1685.2	NaN	NaN
3	3	2	1	28	2	NaN	1	450	NaN	1	NaN	529.2	NaN	NaN
3	3	2	1	29	1	1	2	1800	1	1	2035.2	1980.2	NaN	NaN
3	3	2	1	30	2	NaN	1	600	NaN	1	NaN	624.2	NaN	NaN
3	3	2	1	31	1	1	2	1200	1	1	1476.2	1414.2	NaN	NaN
3	3	2	1	32	2	NaN	1	600	NaN	1	NaN	684.2	NaN	NaN
3	3	2	1	33	1	1	2	1350	1	1	1576.2	1490.2	NaN	NaN
3	3	2	1	34	2	NaN	1	900	NaN	1	NaN	1011.2	NaN	NaN
3	3	2	1	35	1	1	2	1800	1	1	1445.2	1357.3	NaN	NaN
3	3	2	1	36	2	NaN	1	900	NaN	1	NaN	977.2	NaN	NaN
3	3	2	1	37	1	1	2	1500	1	1	1616.2	1464.2	NaN	NaN
3	3	2	1	38	2	NaN	1	450	NaN	1	NaN	541.3	NaN	NaN
3	3	2	1	39	1	1	2	1350	1	1	1559.2	1477.4	NaN	NaN
3	3	2	1	40	2	NaN	1	1050	NaN	1	NaN	1100.3	NaN	NaN
3	3	2	2	1	1	1	2	1500	1	1	1547.3	1498.3	NaN	NaN
3	3	2	2	2	2	NaN	1	600	NaN	1	NaN	679.3	NaN	NaN
3	3	2	2	3	1	1	2	1500	1	1	1815.3	1707.3	NaN	NaN
3	3	2	2	4	2	NaN	1	450	NaN	1	NaN	560.3	NaN	NaN
3	3	2	2	5	1	1	2	1200	1	1	1393.4	1368.4	NaN	NaN
3	3	2	2	6	2	NaN	1	900	NaN	1	NaN	996.4	NaN	NaN
3	3	2	2	7	1	1	2	1350	1	1	1545.3	1489.4	NaN	NaN
3	3	2	2	8	2	NaN	1	450	NaN	1	NaN	474.4	NaN	NaN
3	3	2	2	9	1	1	2	1800	1	1	2043.3	1978.4	NaN	NaN
3	3	2	2	10	2	NaN	1	450	NaN	1	NaN	530.4	NaN	NaN
3	3	2	2	11	1	1	2	1500	1	1	1655.3	1425.4	NaN	NaN
3	3	2	2	12	2	NaN	1	600	NaN	1	NaN	794.3	NaN	NaN
3	3	2	2	13	1	1	2	1200	1	1	1412.3	1393.4	NaN	NaN
3	3	2	2	14	2	NaN	1	750	NaN	1	NaN	866.4	NaN	NaN
3	3	2	2	15	1	1	2	1500	1	1	1344.3	1467.3	NaN	NaN
3	3	2	2	16	2	NaN	1	600	NaN	1	NaN	679.4	NaN	NaN
3	3	2	2	17	1	1	2	1200	1	1	1200.4	1169.4	NaN	NaN
3	3	2	2	18	2	NaN	1	750	NaN	1	NaN	917.4	NaN	NaN
3	3	2	2	19	1	1	2	1350	1	1	1473.4	1505.4	NaN	NaN
3	3	2	2	20	2	NaN	1	900	NaN	1	NaN	1058.4	NaN	NaN
3	3	2	2	21	1	1	2	1650	1	1	1902.4	1840.4	NaN	NaN
3	3	2	2	22	2	NaN	1	1050	NaN	1	NaN	1193.4	NaN	NaN
3	3	2	2	23	1	1	2	1650	1	1	1685.4	1582.4	NaN	NaN
3	3	2	2	24	2	NaN	1	900	NaN	1	NaN	1091.4	NaN	NaN
3	3	2	2	25	1	1	2	1350	1	1	1593.4	1520.4	NaN	NaN
3	3	2	2	26	2	NaN	1	1050	NaN	1	NaN	1222.5	NaN	NaN
3	3	2	2	27	1	1	2	1200	1	1	1464.4	1401.5	NaN	NaN
3	3	2	2	28	2	NaN	1	750	NaN	1	NaN	950.5	NaN	NaN
3	3	2	2	29	1	1	2	1800	1	1	2013.4	1880.5	NaN	NaN
3	3	2	2	30	2	NaN	1	1050	NaN	1	NaN	1191.5	NaN	NaN
3	3	2	2	31	1	1	2	1800	1	1	1538.4	1513.4	NaN	NaN
3	3	2	2	32	2	NaN	1	900	NaN	1	NaN	1006.5	NaN	NaN
3	3	2	2	33	1	1	2	1800	1	1	2017.4	1957.5	NaN	NaN
3	3	2	2	34	2	NaN	1	750	NaN	1	NaN	833.4	NaN	NaN
3	3	2	2	35	1	1	2	1650	1	1	1800.4	1689.4	NaN	NaN
3	3	2	2	36	2	NaN	1	600	NaN	1	NaN	763.4	NaN	NaN
3	3	2	2	37	1	1	2	1350	1	1	1437.4	1391.4	NaN	NaN
3	3	2	2	38	2	NaN	1	450	NaN	1	NaN	565.5	NaN	NaN
3	3	2	2	39	1	1	2	1650	1	1	1778.5	1667.5	NaN	NaN
3	3	2	2	40	2	NaN	1	1050	NaN	1	NaN	1126.5	NaN	NaN
3	3	2	3	1	1	1	2	1800	1	1	1735.5	1721.6	NaN	NaN
3	3	2	3	2	2	NaN	1	750	NaN	1	NaN	803.5	NaN	NaN
3	3	2	3	3	1	1	2	1500	1	1	1757.5	1679.6	NaN	NaN
3	3	2	3	4	2	NaN	1	450	NaN	1	NaN	459.5	NaN	NaN
3	3	2	3	5	1	1	2	1800	1	1	2045.6	1967.6	NaN	NaN
3	3	2	3	6	2	NaN	1	900	NaN	1	NaN	1043.6	NaN	NaN
3	3	2	3	7	1	1	2	1350	1	1	1386.6	1293.6	NaN	NaN
3	3	2	3	8	2	NaN	1	900	NaN	1	NaN	1053.6	NaN	NaN
3	3	2	3	9	1	1	2	1650	1	1	1696.6	1737.6	NaN	NaN
3	3	2	3	10	2	NaN	1	1050	NaN	1	NaN	1077.6	NaN	NaN
3	3	2	3	11	1	1	2	1350	1	1	1541.5	1478.6	NaN	NaN
3	3	2	3	12	2	NaN	1	600	NaN	1	NaN	719.6	NaN	NaN
3	3	2	3	13	1	1	2	1200	1	1	1388.6	1359.6	NaN	NaN
3	3	2	3	14	2	NaN	1	450	NaN	1	NaN	640.6	NaN	NaN
3	3	2	3	15	1	1	2	1350	1	1	1320.5	1307.6	NaN	NaN
3	3	2	3	16	2	NaN	1	600	NaN	1	NaN	687.7	NaN	NaN
3	3	2	3	17	1	1	2	1200	1	1	1333.6	1277.7	NaN	NaN
3	3	2	3	18	2	NaN	1	1050	NaN	1	NaN	1201.7	NaN	NaN
3	3	2	3	19	1	1	2	1650	1	1	1545.6	1508.7	NaN	NaN
3	3	2	3	20	2	NaN	1	750	NaN	1	NaN	873.7	NaN	NaN
3	3	2	3	21	1	1	2	1200	1	1	1495.6	1418.7	NaN	NaN
3	3	2	3	22	2	NaN	1	1050	NaN	1	NaN	1239.7	NaN	NaN
3	3	2	3	23	1	1	2	1500	1	1	1731.7	1680.7	NaN	NaN
3	3	2	3	24	2	NaN	1	450	NaN	1	NaN	552.7	NaN	NaN
3	3	2	3	25	1	1	2	1500	1	1	1403.6	1385.7	NaN	NaN
3	3	2	3	26	2	NaN	1	900	NaN	1	NaN	1063.6	NaN	NaN
3	3	2	3	27	1	1	2	1650	1	1	1774.7	1793.7	NaN	NaN
3	3	2	3	28	2	NaN	1	1050	NaN	1	NaN	1197.7	NaN	NaN
3	3	2	3	29	1	1	2	1800	1	1	1723.7	1693.7	NaN	NaN
3	3	2	3	30	2	NaN	1	900	NaN	1	NaN	1111.7	NaN	NaN
3	3	2	3	31	1	1	2	1200	1	1	1339.7	1374.7	NaN	NaN
3	3	2	3	32	2	NaN	1	600	NaN	1	NaN	642.7	NaN	NaN
3	3	2	3	33	1	1	2	1500	1	1	1569.7	1526.7	NaN	NaN
3	3	2	3	34	2	NaN	1	600	NaN	1	NaN	681.7	NaN	NaN
3	3	2	3	35	1	1	2	1650	1	1	1519.6	1510.7	NaN	NaN
3	3	2	3	36	2	NaN	1	750	NaN	1	NaN	912.7	NaN	NaN
3	3	2	3	37	1	1	2	1350	1	1	1561.6	1498.6	NaN	NaN
3	3	2	3	38	2	NaN	1	450	NaN	1	NaN	494.8	NaN	NaN
3	3	2	3	39	1	1	2	1800	1	1	1758.7	1687.7	NaN	NaN
3	3	2	3	40	2	NaN	1	750	NaN	1	NaN	912.8	NaN	NaN
3	3	2	4	1	1	1	2	1350	1	1	1530.8	1487.8	NaN	NaN
3	3	2	4	2	2	NaN	1	750	NaN	1	NaN	873.8	NaN	NaN
3	3	2	4	3	1	1	2	1650	1	1	1734.7	1557.8	NaN	NaN
3	3	2	4	4	2	NaN	1	450	NaN	1	NaN	528.8	NaN	NaN
3	3	2	4	5	1	1	2	1650	1	1	1912.8	1827.9	NaN	NaN
3	3	2	4	6	2	NaN	1	1050	NaN	1	NaN	1125.9	NaN	NaN
3	3	2	4	7	1	1	2	1200	1	1	1409.8	1359.9	NaN	NaN
3	3	2	4	8	2	NaN	1	450	NaN	1	NaN	528.9	NaN	NaN
3	3	2	4	9	1	1	2	1500	1	1	1389.8	1439.8	NaN	NaN
3	3	2	4	10	2	NaN	1	600	NaN	1	NaN	688.9	NaN	NaN
3	3	2	4	11	1	1	2	1800	1	1	1749.8	1668.8	NaN	NaN
3	3	2	4	12	2	NaN	1	1050	NaN	1	NaN	1080.8	NaN	NaN
3	3	2	4	13	1	1	2	1800	1	1	2020.8	1964.8	NaN	NaN
3	3	2	4	14	2	NaN	1	750	NaN	1	NaN	812.8	NaN	NaN
3	3	2	4	15	1	1	2	1800	1	1	2031.9	1954.9	NaN	NaN
3	3	2	4	16	2	NaN	1	450	NaN	1	NaN	568.9	NaN	NaN
3	3	2	4	17	1	1	2	1500	1	1	1677.9	1657.9	NaN	NaN
3	3	2	4	18	2	NaN	1	900	NaN	1	NaN	952.9	NaN	NaN
3	3	2	4	19	1	1	2	1500	1	1	1543.9	1594.8	NaN	NaN
3	3	2	4	20	2	NaN	1	750	NaN	1	NaN	896.9	NaN	NaN
3	3	2	4	21	1	1	2	1500	1	1	1720.8	1694.9	NaN	NaN
3	3	2	4	22	2	NaN	1	1050	NaN	1	NaN	1098.9	NaN	NaN
3	3	2	4	23	1	1	2	1200	1	1	1417.8	1369.9	NaN	NaN
3	3	2	4	24	2	NaN	1	1050	NaN	1	NaN	1214.9	NaN	NaN
3	3	2	4	25	1	1	2	1200	1	1	1385.8	1341.9	NaN	NaN
3	3	2	4	26	2	NaN	1	900	NaN	1	NaN	1004	NaN	NaN
3	3	2	4	27	1	1	2	1350	1	1	1508.9	1484	NaN	NaN
3	3	2	4	28	2	NaN	1	600	NaN	1	NaN	738	NaN	NaN
3	3	2	4	29	1	1	2	1800	1	1	1623.9	1577	NaN	NaN
3	3	2	4	30	2	NaN	1	900	NaN	1	NaN	1107	NaN	NaN
3	3	2	4	31	1	1	2	1350	1	1	1465.9	1435.9	NaN	NaN
3	3	2	4	32	2	NaN	1	750	NaN	1	NaN	780.9	NaN	NaN
3	3	2	4	33	1	1	2	1350	1	1	1537.9	1498	NaN	NaN
3	3	2	4	34	2	NaN	1	600	NaN	1	NaN	696.9	NaN	NaN
3	3	2	4	35	1	1	2	1200	1	1	1372.9	1166.9	NaN	NaN
3	3	2	4	36	2	NaN	1	450	NaN	1	NaN	514.9	NaN	NaN
3	3	2	4	37	1	1	2	1650	1	1	1860.9	1799.9	NaN	NaN
3	3	2	4	38	2	NaN	1	900	NaN	1	NaN	1099	NaN	NaN
3	3	2	4	39	1	1	2	1650	1	1	1709	1732	NaN	1
3	3	2	4	40	2	NaN	1	600	NaN	1	NaN	726	NaN	NaN
3	3	2	5	1	1	1	2	1200	1	1	1408.2	1368.3	NaN	NaN
3	3	2	5	2	2	NaN	1	600	NaN	1	NaN	658.3	NaN	NaN
3	3	2	5	3	1	1	2	1500	1	1	1578.2	1533.3	NaN	NaN
3	3	2	5	4	2	NaN	1	750	NaN	1	NaN	746.2	NaN	NaN
3	3	2	5	5	1	1	2	1650	1	1	1446.3	1421.3	NaN	NaN
3	3	2	5	6	2	NaN	1	1050	NaN	1	NaN	1068.3	NaN	NaN
3	3	2	5	7	1	1	2	1650	1	1	1512.3	1572.3	NaN	NaN
3	3	2	5	8	2	NaN	1	900	NaN	1	NaN	986.4	NaN	NaN
3	3	2	5	9	1	1	2	1350	1	1	1489.3	1419.3	NaN	NaN
3	3	2	5	10	2	NaN	1	600	NaN	1	NaN	694.3	NaN	NaN
3	3	2	5	11	1	1	2	1350	1	1	1525.3	1504.3	NaN	NaN
3	3	2	5	12	2	NaN	1	750	NaN	1	NaN	806.4	NaN	NaN
3	3	2	5	13	1	1	2	1800	1	1	1689.3	1681.3	NaN	NaN
3	3	2	5	14	2	NaN	1	600	NaN	1	NaN	695.3	NaN	NaN
3	3	2	5	15	1	1	2	1800	1	1	1985.4	1859.4	NaN	NaN
3	3	2	5	16	2	NaN	1	900	NaN	1	NaN	1020.4	NaN	NaN
3	3	2	5	17	1	1	2	1800	1	1	1729.3	1628.4	NaN	NaN
3	3	2	5	18	2	NaN	1	750	NaN	1	NaN	791.4	NaN	NaN
3	3	2	5	19	1	1	2	1650	1	1	1587.3	1532.4	NaN	NaN
3	3	2	5	20	2	NaN	1	450	NaN	1	NaN	570.4	NaN	NaN
3	3	2	5	21	1	1	2	1500	1	1	1361.4	1380.3	NaN	NaN
3	3	2	5	22	2	NaN	1	900	NaN	1	NaN	1018.4	NaN	NaN
3	3	2	5	23	1	1	2	1800	1	1	1905.3	1782.4	NaN	NaN
3	3	2	5	24	2	NaN	1	450	NaN	1	NaN	418.4	NaN	NaN
3	3	2	5	25	1	1	2	1350	1	1	1615.3	1527.4	NaN	NaN
3	3	2	5	26	2	NaN	1	1050	NaN	1	NaN	1214.4	NaN	NaN
3	3	2	5	27	1	1	2	1200	1	1	1285.4	1332.4	NaN	NaN
3	3	2	5	28	2	NaN	1	450	NaN	1	NaN	534.4	NaN	NaN
3	3	2	5	29	1	1	2	1650	1	1	1718.4	1631.4	NaN	NaN
3	3	2	5	30	2	NaN	1	600	NaN	1	NaN	708.4	NaN	NaN
3	3	2	5	31	1	1	2	1500	1	1	1590.4	1524.4	NaN	NaN
3	3	2	5	32	2	NaN	1	1050	NaN	1	NaN	1185.4	NaN	NaN
3	3	2	5	33	1	1	2	1200	1	1	1362.4	1340.4	NaN	NaN
3	3	2	5	34	2	NaN	1	450	NaN	1	NaN	559.4	NaN	NaN
3	3	2	5	35	1	1	2	1350	1	1	1549.4	1507.4	NaN	NaN
3	3	2	5	36	2	NaN	1	900	NaN	1	NaN	947.4	NaN	NaN
3	3	2	5	37	1	1	2	1200	1	1	1343.3	1328.4	NaN	NaN
3	3	2	5	38	2	NaN	1	1050	NaN	1	NaN	1121.5	NaN	NaN
3	3	2	5	39	1	1	2	1500	1	1	1450.5	1498.5	NaN	NaN
3	3	2	5	40	2	NaN	1	750	NaN	1	NaN	799.5	NaN	NaN
3	3	2	6	1	1	1	2	1500	1	1	1606.5	1598.5	NaN	NaN
3	3	2	6	2	2	NaN	1	900	NaN	1	NaN	913.5	NaN	NaN
3	3	2	6	3	1	1	2	1350	1	1	1268.5	1246.5	NaN	NaN
3	3	2	6	4	2	NaN	1	450	NaN	1	NaN	470.5	NaN	NaN
3	3	2	6	5	1	1	2	1650	1	1	1385.6	1386.5	NaN	NaN
3	3	2	6	6	2	NaN	1	1050	NaN	1	NaN	1195.6	NaN	NaN
3	3	2	6	7	1	1	2	1200	1	1	1529.5	1354.6	NaN	NaN
3	3	2	6	8	2	NaN	1	750	NaN	1	NaN	879.6	NaN	NaN
3	3	2	6	9	1	1	2	1500	1	1	1324.5	1318.6	NaN	NaN
3	3	2	6	10	2	NaN	1	600	NaN	1	NaN	753.6	NaN	NaN
3	3	2	6	11	1	1	2	1200	1	1	1170.5	1137.6	NaN	NaN
3	3	2	6	12	2	NaN	1	900	NaN	1	NaN	1041.6	NaN	NaN
3	3	2	6	13	1	1	2	1200	1	1	1207.6	1222.6	NaN	NaN
3	3	2	6	14	2	NaN	1	1050	NaN	1	NaN	1192.6	NaN	NaN
3	3	2	6	15	1	1	2	1350	1	1	1550.5	1493.5	NaN	NaN
3	3	2	6	16	2	NaN	1	450	NaN	1	NaN	480.7	NaN	NaN
3	3	2	6	17	1	1	2	1500	1	1	1774.6	1676.6	NaN	NaN
3	3	2	6	18	2	NaN	1	900	NaN	1	NaN	1060.6	NaN	NaN
3	3	2	6	19	1	1	2	1350	1	1	1304.6	1287.6	NaN	NaN
3	3	2	6	20	2	NaN	1	750	NaN	1	NaN	785.6	NaN	NaN
3	3	2	6	21	1	1	2	1650	1	1	1716.6	1599.6	NaN	NaN
3	3	2	6	22	2	NaN	1	450	NaN	1	NaN	598.6	NaN	NaN
3	3	2	6	23	1	1	2	1500	1	1	1507.6	1410.6	NaN	NaN
3	3	2	6	24	2	NaN	1	600	NaN	1	NaN	684.6	NaN	NaN
3	3	2	6	25	1	1	2	1800	1	1	1915.6	1922.5	NaN	NaN
3	3	2	6	26	2	NaN	1	600	NaN	1	NaN	593.6	NaN	NaN
3	3	2	6	27	1	1	2	1800	1	1	1601.7	1558.7	NaN	NaN
3	3	2	6	28	2	NaN	1	900	NaN	1	NaN	1067.7	NaN	NaN
3	3	2	6	29	1	1	2	1650	1	1	1898.6	1822.8	NaN	NaN
3	3	2	6	30	2	NaN	1	750	NaN	1	NaN	834.7	NaN	NaN
3	3	2	6	31	1	1	2	1800	1	1	2251.6	2077.7	NaN	NaN
3	3	2	6	32	2	NaN	1	750	NaN	1	NaN	651.7	NaN	NaN
3	3	2	6	33	1	1	2	1800	1	1	1971.6	1943.7	NaN	NaN
3	3	2	6	34	2	NaN	1	450	NaN	1	NaN	459.7	NaN	NaN
3	3	2	6	35	1	1	2	1350	1	1	1585.6	1523.6	NaN	NaN
3	3	2	6	36	2	NaN	1	1050	NaN	1	NaN	1045.6	NaN	NaN
3	3	2	6	37	1	1	2	1200	1	1	1366.6	1311.7	NaN	NaN
3	3	2	6	38	2	NaN	1	1050	NaN	1	NaN	1095.7	NaN	NaN
3	3	2	6	39	1	1	2	1650	1	1	1494.7	1463.7	NaN	NaN
3	3	2	6	40	2	NaN	1	600	NaN	1	NaN	557.7	NaN	NaN
3	3	2	7	1	1	1	2	1350	1	1	1253.7	1250.8	NaN	NaN
3	3	2	7	2	2	NaN	1	750	NaN	1	NaN	901.8	NaN	NaN
3	3	2	7	3	1	1	2	1800	1	1	1550.7	1522.8	NaN	NaN
3	3	2	7	4	2	NaN	1	900	NaN	1	NaN	877.8	NaN	NaN
3	3	2	7	5	1	1	2	1800	1	1	1559.8	1614.8	NaN	NaN
3	3	2	7	6	2	NaN	1	600	NaN	1	NaN	653.8	NaN	NaN
3	3	2	7	7	1	1	2	1500	1	1	1741.8	1676.8	NaN	NaN
3	3	2	7	8	2	NaN	1	450	NaN	1	NaN	502.8	NaN	NaN
3	3	2	7	9	1	1	2	1650	1	1	1700.8	1663.8	NaN	NaN
3	3	2	7	10	2	NaN	1	450	NaN	1	NaN	530.8	NaN	NaN
3	3	2	7	11	1	1	2	1350	1	1	1537.8	1514.8	NaN	NaN
3	3	2	7	12	2	NaN	1	750	NaN	1	NaN	892.8	NaN	NaN
3	3	2	7	13	1	1	2	1800	1	1	1607.8	1567.8	NaN	NaN
3	3	2	7	14	2	NaN	1	900	NaN	1	NaN	978.8	NaN	NaN
3	3	2	7	15	1	1	2	1200	1	1	1329.8	1306.9	NaN	NaN
3	3	2	7	16	2	NaN	1	1050	NaN	1	NaN	961.9	NaN	NaN
3	3	2	7	17	1	1	2	1350	1	1	1537.8	1480.9	NaN	NaN
3	3	2	7	18	2	NaN	1	1050	NaN	1	NaN	1167.9	NaN	NaN
3	3	2	7	19	1	1	2	1200	1	1	1307.8	1277.9	NaN	NaN
3	3	2	7	20	2	NaN	1	600	NaN	1	NaN	557.9	NaN	NaN
3	3	2	7	21	1	1	2	1800	1	1	2020.9	1959.9	NaN	NaN
3	3	2	7	22	2	NaN	1	600	NaN	1	NaN	629.9	NaN	NaN
3	3	2	7	23	1	1	2	1650	1	1	1812.8	1732.9	NaN	NaN
3	3	2	7	24	2	NaN	1	1050	NaN	1	NaN	1211.9	NaN	NaN
3	3	2	7	25	1	1	2	1350	1	1	1548.8	1515.8	NaN	NaN
3	3	2	7	26	2	NaN	1	900	NaN	1	NaN	906.9	NaN	NaN
3	3	2	7	27	1	1	2	1500	1	1	1724.9	1657.9	NaN	NaN
3	3	2	7	28	2	NaN	1	450	NaN	1	NaN	497.9	NaN	NaN
3	3	2	7	29	1	1	2	1650	1	1	1473.9	1429.9	NaN	NaN
3	3	2	7	30	2	NaN	1	600	NaN	1	NaN	580.9	NaN	NaN
3	3	2	7	31	1	1	2	1500	1	1	1479.9	1462.9	NaN	NaN
3	3	2	7	32	2	NaN	1	1050	NaN	1	NaN	1031.9	NaN	NaN
3	3	2	7	33	1	1	2	1200	1	1	1247.9	1186.9	NaN	NaN
3	3	2	7	34	2	NaN	1	750	NaN	1	NaN	726.9	NaN	NaN
3	3	2	7	35	1	1	2	1650	1	1	1843.8	1793.9	NaN	NaN
3	3	2	7	36	2	NaN	1	750	NaN	1	NaN	842.9	NaN	NaN
3	3	2	7	37	1	1	2	1200	1	1	1226.9	1229.8	NaN	NaN
3	3	2	7	38	2	NaN	1	900	NaN	1	NaN	962	NaN	NaN
3	3	2	7	39	1	1	2	1500	1	1	1631.9	1565	NaN	NaN
3	3	2	7	40	2	NaN	1	450	NaN	1	NaN	539.9	NaN	NaN
3	3	2	8	1	1	1	2	1500	1	1	1635	1591	NaN	NaN
3	3	2	8	2	2	NaN	1	750	NaN	1	NaN	754	NaN	NaN
3	3	2	8	3	1	1	2	1650	1	1	1545.9	1474	NaN	NaN
3	3	2	8	4	2	NaN	1	1050	NaN	1	NaN	1116.1	NaN	NaN
3	3	2	8	5	1	1	2	1350	1	1	1396.1	1337.1	NaN	NaN
3	3	2	8	6	2	NaN	1	1050	NaN	1	NaN	1007.1	NaN	NaN
3	3	2	8	7	1	1	2	1500	1	1	1392	1329.1	NaN	NaN
3	3	2	8	8	2	NaN	1	600	NaN	1	NaN	617.1	NaN	NaN
3	3	2	8	9	1	1	2	1200	1	1	1330	1316.1	NaN	NaN
3	3	2	8	10	2	NaN	1	450	NaN	1	NaN	460.1	NaN	NaN
3	3	2	8	11	1	1	2	1350	1	1	1154.1	1224	NaN	NaN
3	3	2	8	12	2	NaN	1	450	NaN	1	NaN	466.1	NaN	NaN
3	3	2	8	13	1	1	2	1800	1	1	1433	1315	NaN	NaN
3	3	2	8	14	2	NaN	1	750	NaN	1	NaN	850	NaN	NaN
3	3	2	8	15	1	1	2	1500	1	1	1614	1539	NaN	NaN
3	3	2	8	16	2	NaN	1	450	NaN	1	NaN	494.1	NaN	NaN
3	3	2	8	17	1	1	2	1500	1	1	1491.1	1586.1	NaN	NaN
3	3	2	8	18	2	NaN	1	900	NaN	1	NaN	958.1	NaN	NaN
3	3	2	8	19	1	1	2	1800	1	1	1828.1	1701.1	NaN	NaN
3	3	2	8	20	2	NaN	1	450	NaN	1	NaN	543.1	NaN	NaN
3	3	2	8	21	1	1	2	1800	1	1	1751	1703.1	NaN	NaN
3	3	2	8	22	2	NaN	1	750	NaN	1	NaN	785.1	NaN	NaN
3	3	2	8	23	1	1	2	1650	1	1	1827.1	1791.1	NaN	NaN
3	3	2	8	24	2	NaN	1	1050	NaN	1	NaN	1009.1	NaN	NaN
3	3	2	8	25	1	1	2	1350	1	1	1576	1532.1	NaN	NaN
3	3	2	8	26	2	NaN	1	900	NaN	1	NaN	893.1	NaN	NaN
3	3	2	8	27	1	1	2	1350	1	1	1339.1	1285.2	NaN	NaN
3	3	2	8	28	2	NaN	1	1050	NaN	1	NaN	1103.2	NaN	NaN
3	3	2	8	29	1	1	2	1650	1	1	1742.1	1671.2	NaN	NaN
3	3	2	8	30	2	NaN	1	600	NaN	1	NaN	635.2	NaN	NaN
3	3	2	8	31	1	1	2	1200	1	1	1462.1	1390.1	NaN	NaN
3	3	2	8	32	2	NaN	1	600	NaN	1	NaN	563.2	NaN	NaN
3	3	2	8	33	1	1	2	1650	1	1	1531.1	1526.2	NaN	NaN
3	3	2	8	34	2	NaN	1	900	NaN	1	NaN	1145.1	NaN	NaN
3	3	2	8	35	1	1	2	1200	1	1	1243.1	1220.1	NaN	NaN
3	3	2	8	36	2	NaN	1	600	NaN	1	NaN	610.1	NaN	NaN
3	3	2	8	37	1	1	2	1200	1	1	1065.1	1019.1	NaN	NaN
3	3	2	8	38	2	NaN	1	750	NaN	1	NaN	775.2	NaN	NaN
3	3	2	8	39	1	1	2	1800	1	1	1931.2	1850.2	NaN	NaN
3	3	2	8	40	2	NaN	1	900	NaN	1	NaN	974.2	NaN	NaN
3	3	2	9	1	1	1	2	1800	1	1	1564.5	1621.4	NaN	NaN
3	3	2	9	2	2	NaN	1	450	NaN	1	NaN	488.5	NaN	NaN
3	3	2	9	3	1	1	2	1350	1	1	1470.5	1378.5	NaN	NaN
3	3	2	9	4	2	NaN	1	1050	NaN	1	NaN	1072.6	NaN	NaN
3	3	2	9	5	1	1	2	1200	1	1	1253.5	1212.6	NaN	NaN
3	3	2	9	6	2	NaN	1	600	NaN	1	NaN	622.6	NaN	NaN
3	3	2	9	7	1	1	2	1800	1	1	1589.6	1486.6	NaN	NaN
3	3	2	9	8	2	NaN	1	450	NaN	1	NaN	527.6	NaN	NaN
3	3	2	9	9	1	1	2	1500	1	1	1537.5	1383.6	NaN	NaN
3	3	2	9	10	2	NaN	1	1050	NaN	1	NaN	1130.6	NaN	NaN
3	3	2	9	11	1	1	2	1800	1	1	1452.5	1399.5	NaN	NaN
3	3	2	9	12	2	NaN	1	750	1	1	946.5	876.5	NaN	NaN
3	3	2	9	13	1	1	2	1500	1	1	1468.5	1379.6	NaN	NaN
3	3	2	9	14	2	NaN	1	1050	1	1	1282.5	1213.6	NaN	NaN
3	3	2	9	15	1	1	2	1650	1	1	1364.6	1332.6	NaN	NaN
3	3	2	9	16	2	NaN	1	750	NaN	1	NaN	736.6	NaN	NaN
3	3	2	9	17	1	1	2	1200	1	1	1290.6	1253.6	NaN	NaN
3	3	2	9	18	2	NaN	1	900	NaN	NaN	NaN	NaN	NaN	NaN
3	3	2	9	19	1	1	2	1500	1	1	1355.6	1298.6	NaN	NaN
3	3	2	9	20	2	NaN	1	450	NaN	1	NaN	556.6	NaN	NaN
3	3	2	9	21	1	1	2	1200	1	1	1252.6	1189.6	NaN	NaN
3	3	2	9	22	2	NaN	1	600	NaN	NaN	NaN	NaN	NaN	NaN
3	3	2	9	23	1	1	2	1500	1	1	1326.5	1250.6	NaN	NaN
3	3	2	9	24	2	NaN	1	900	NaN	1	NaN	914.6	NaN	NaN
3	3	2	9	25	1	1	2	1650	1	1	1333.5	1200.5	NaN	NaN
3	3	2	9	26	2	NaN	1	750	NaN	1	NaN	785.7	NaN	NaN
3	3	2	9	27	1	1	2	1350	1	NaN	1341.6	NaN	NaN	NaN
3	3	2	9	28	2	NaN	1	450	NaN	1	NaN	500.7	NaN	NaN
3	3	2	9	29	1	1	2	1350	1	1	1322.6	1263.6	NaN	NaN
3	3	2	9	30	2	NaN	1	1050	NaN	1	NaN	948.6	NaN	NaN
3	3	2	9	31	1	1	2	1350	1	1	1329.6	1304.6	NaN	NaN
3	3	2	9	32	2	NaN	1	600	NaN	1	NaN	683.6	NaN	NaN
3	3	2	9	33	1	1	2	1650	1	1	1649.6	1611.6	NaN	NaN
3	3	2	9	34	2	NaN	1	600	NaN	1	NaN	622.6	NaN	NaN
3	3	2	9	35	1	1	2	1800	1	1	1442.6	1445.6	NaN	NaN
3	3	2	9	36	2	NaN	1	750	NaN	1	NaN	860.6	NaN	NaN
3	3	2	9	37	1	1	2	1650	1	1	1468.7	1425.7	NaN	NaN
3	3	2	9	38	2	NaN	1	900	NaN	1	NaN	830.7	NaN	NaN
3	3	2	9	39	1	1	2	1200	1	1	2465.7	2444.7	NaN	NaN
3	3	2	9	40	2	NaN	1	900	NaN	1	NaN	899.7	NaN	NaN
3	3	2	10	1	1	1	2	1200	1	1	1443.7	1389.8	NaN	NaN
3	3	2	10	2	2	NaN	1	1050	NaN	1	NaN	1017.8	NaN	NaN
3	3	2	10	3	1	1	2	1500	1	1	1297.7	1267.8	NaN	NaN
3	3	2	10	4	2	NaN	1	900	NaN	1	NaN	860.8	NaN	NaN
3	3	2	10	5	1	1	2	1500	1	1	1418.8	1355.8	NaN	NaN
3	3	2	10	6	2	NaN	1	1050	NaN	1	NaN	1086.8	NaN	NaN
3	3	2	10	7	1	1	2	1650	1	1	1483.8	1424.8	NaN	NaN
3	3	2	10	8	2	NaN	1	750	NaN	1	NaN	776.8	NaN	NaN
3	3	2	10	9	1	1	2	1500	1	1	1477.8	1469.8	NaN	NaN
3	3	2	10	10	2	NaN	1	600	NaN	1	NaN	612.8	NaN	NaN
3	3	2	10	11	1	1	2	1800	1	1	1695.8	1638.8	NaN	NaN
3	3	2	10	12	2	NaN	1	900	NaN	1	NaN	1049.8	NaN	NaN
3	3	2	10	13	1	1	2	1800	1	1	1946.8	1787.8	NaN	NaN
3	3	2	10	14	2	NaN	1	750	NaN	1	NaN	798.8	NaN	NaN
3	3	2	10	15	1	1	2	1650	1	1	1910.8	1829.9	NaN	NaN
3	3	2	10	16	2	NaN	1	600	NaN	1	NaN	656.9	NaN	NaN
3	3	2	10	17	1	1	2	1350	1	1	1368.9	1339.9	NaN	NaN
3	3	2	10	18	2	NaN	1	450	NaN	1	NaN	507.9	NaN	NaN
3	3	2	10	19	1	1	2	1350	1	1	1516.8	1485.9	NaN	NaN
3	3	2	10	20	2	NaN	1	900	NaN	1	NaN	851.9	NaN	NaN
3	3	2	10	21	1	1	2	1650	1	1	1487.8	1464.9	NaN	NaN
3	3	2	10	22	2	NaN	1	1050	NaN	1	NaN	1049.9	NaN	NaN
3	3	2	10	23	1	1	2	1200	1	1	1144.8	1136.9	NaN	NaN
3	3	2	10	24	2	NaN	1	750	NaN	1	NaN	720.9	NaN	NaN
3	3	2	10	25	1	1	2	1800	1	1	1589.8	1542.9	NaN	NaN
3	3	2	10	26	2	NaN	1	750	NaN	1	NaN	757.9	NaN	NaN
3	3	2	10	27	1	1	2	1650	1	1	1880.9	1816.9	NaN	NaN
3	3	2	10	28	2	NaN	1	450	NaN	1	NaN	471.9	NaN	NaN
3	3	2	10	29	1	1	2	1350	1	1	1495.9	1421.9	NaN	NaN
3	3	2	10	30	2	NaN	1	900	NaN	1	NaN	898.9	NaN	NaN
3	3	2	10	31	1	1	2	1350	1	1	1337.9	1318.9	NaN	NaN
3	3	2	10	32	2	NaN	1	450	NaN	1	NaN	655.9	NaN	NaN
3	3	2	10	33	1	1	2	1800	1	1	1514.9	1468.9	NaN	NaN
3	3	2	10	34	2	NaN	1	600	NaN	1	NaN	555.9	NaN	NaN
3	3	2	10	35	1	1	2	1200	1	1	1361.8	1313.9	NaN	NaN
3	3	2	10	36	2	NaN	1	600	NaN	1	NaN	651.9	NaN	NaN
3	3	2	10	37	1	1	2	1500	1	1	1557.8	1525.9	NaN	NaN
3	3	2	10	38	2	NaN	1	450	NaN	1	NaN	414	NaN	NaN
3	3	2	10	39	1	1	2	1200	1	1	1123.9	1113	NaN	NaN
3	3	2	10	40	2	NaN	1	1050	NaN	1	NaN	992	NaN	NaN
3	3	2	11	1	1	1	2	1500	1	1	1445	1396	NaN	NaN
3	3	2	11	2	2	NaN	1	750	NaN	1	NaN	741.1	NaN	NaN
3	3	2	11	3	1	1	2	1500	1	1	1375	1294	NaN	NaN
3	3	2	11	4	2	NaN	1	1050	NaN	1	NaN	1057	NaN	NaN
3	3	2	11	5	1	1	2	1350	1	1	1204.1	1211	NaN	NaN
3	3	2	11	6	2	NaN	1	450	NaN	1	NaN	526.1	NaN	NaN
3	3	2	11	7	1	1	2	1800	1	1	1543	1489.1	NaN	NaN
3	3	2	11	8	2	NaN	1	450	1	1	669	569.1	NaN	NaN
3	3	2	11	9	1	1	2	1200	1	1	1239.1	1257	NaN	NaN
3	3	2	11	10	2	NaN	1	750	NaN	1	NaN	802.1	NaN	NaN
3	3	2	11	11	1	1	2	1650	1	1	1555	1542.1	NaN	NaN
3	3	2	11	12	2	NaN	1	750	NaN	1	NaN	884.1	NaN	NaN
3	3	2	11	13	1	1	2	1500	1	1	1487	1379	NaN	NaN
3	3	2	11	14	2	NaN	1	600	NaN	1	NaN	607	NaN	NaN
3	3	2	11	15	1	1	2	1500	1	1	1547	1454	NaN	NaN
3	3	2	11	16	2	NaN	1	600	NaN	1	NaN	626.2	NaN	NaN
3	3	2	11	17	1	1	2	1800	1	1	1595.1	1437.1	NaN	NaN
3	3	2	11	18	2	NaN	1	600	NaN	1	NaN	543.1	NaN	NaN
3	3	2	11	19	1	1	2	1650	1	1	1364.1	1296.1	NaN	NaN
3	3	2	11	20	2	NaN	1	450	NaN	1	NaN	493.1	NaN	NaN
3	3	2	11	21	1	1	2	1650	1	1	1664.1	1524.1	NaN	NaN
3	3	2	11	22	2	NaN	1	900	NaN	1	NaN	1010.1	NaN	NaN
3	3	2	11	23	1	1	2	1350	1	1	1543.1	1400.1	NaN	NaN
3	3	2	11	24	2	NaN	1	750	NaN	1	NaN	706.1	NaN	NaN
3	3	2	11	25	1	1	2	1200	1	1	1216	1196.1	NaN	NaN
3	3	2	11	26	2	NaN	1	900	NaN	1	NaN	910.1	NaN	NaN
3	3	2	11	27	1	1	2	1350	1	1	1303.1	1292.2	NaN	NaN
3	3	2	11	28	2	NaN	1	900	NaN	1	NaN	902.2	NaN	NaN
3	3	2	11	29	1	1	2	1800	1	1	1488.2	1493.1	NaN	NaN
3	3	2	11	30	2	NaN	1	1050	NaN	1	NaN	980.2	NaN	NaN
3	3	2	11	31	1	1	2	1200	1	1	1245.1	1141.2	NaN	NaN
3	3	2	11	32	2	NaN	1	600	NaN	1	NaN	549.2	NaN	NaN
3	3	2	11	33	1	1	2	1200	1	1	1395.1	1340.2	NaN	NaN
3	3	2	11	34	2	NaN	1	900	NaN	1	NaN	1014.1	NaN	NaN
3	3	2	11	35	1	1	2	1650	1	1	1514.1	1418.1	NaN	NaN
3	3	2	11	36	2	NaN	1	1050	NaN	1	NaN	964.1	NaN	NaN
3	3	2	11	37	1	1	2	1350	1	1	1452.1	1394.1	NaN	NaN
3	3	2	11	38	2	NaN	1	450	NaN	1	NaN	521.2	NaN	NaN
3	3	2	11	39	1	1	2	1800	1	1	1914.2	1780.2	NaN	NaN
3	3	2	11	40	2	NaN	1	1050	NaN	1	NaN	1017.2	NaN	NaN
3	3	2	12	1	1	1	2	1800	1	1	1621.2	1603.3	NaN	NaN
3	3	2	12	2	2	NaN	1	1050	NaN	1	NaN	1030.3	NaN	NaN
3	3	2	12	3	1	1	2	1200	1	1	1170.2	1105.3	NaN	NaN
3	3	2	12	4	2	NaN	1	900	NaN	1	NaN	872.3	NaN	NaN
3	3	2	12	5	1	1	2	1350	1	1	1318.3	1268.3	NaN	NaN
3	3	2	12	6	2	NaN	1	600	NaN	1	NaN	527.4	NaN	NaN
3	3	2	12	7	1	1	2	1650	1	1	1232.3	1151.3	NaN	NaN
3	3	2	12	8	2	NaN	1	1050	NaN	1	NaN	1153.3	NaN	NaN
3	3	2	12	9	1	1	2	1500	1	1	1334.3	1254.3	NaN	NaN
3	3	2	12	10	2	NaN	1	750	NaN	1	NaN	747.4	NaN	NaN
3	3	2	12	11	1	1	2	1200	1	1	1254.3	1266.3	NaN	NaN
3	3	2	12	12	2	NaN	1	900	NaN	1	NaN	945.3	NaN	NaN
3	3	2	12	13	1	1	2	1800	1	1	1576.3	1449.3	NaN	NaN
3	3	2	12	14	2	NaN	1	1050	NaN	1	NaN	1156.3	NaN	NaN
3	3	2	12	15	1	1	2	1350	1	1	1560.4	1498.4	NaN	NaN
3	3	2	12	16	2	NaN	1	600	NaN	1	NaN	662.4	NaN	NaN
3	3	2	12	17	1	1	2	1500	1	1	1512.4	1432.4	NaN	NaN
3	3	2	12	18	2	NaN	1	750	NaN	1	NaN	818.4	NaN	NaN
3	3	2	12	19	1	1	2	1200	1	1	1258.3	1240.4	NaN	NaN
3	3	2	12	20	2	NaN	1	750	NaN	1	NaN	795.4	NaN	NaN
3	3	2	12	21	1	1	2	1650	1	1	1422.3	1354.4	NaN	NaN
3	3	2	12	22	2	NaN	1	900	NaN	1	NaN	894.4	NaN	NaN
3	3	2	12	23	1	1	2	1500	1	1	1441.3	1397.4	NaN	NaN
3	3	2	12	24	2	NaN	1	450	NaN	1	NaN	511.3	NaN	NaN
3	3	2	12	25	1	1	2	1200	1	1	1331.3	1209.3	NaN	NaN
3	3	2	12	26	2	NaN	1	600	NaN	1	NaN	613.3	NaN	NaN
3	3	2	12	27	1	1	2	1650	1	1	1726.4	1644.4	NaN	NaN
3	3	2	12	28	2	NaN	1	750	NaN	1	NaN	728.4	NaN	NaN
3	3	2	12	29	1	1	2	1650	1	1	1658.4	1624.4	NaN	NaN
3	3	2	12	30	2	NaN	1	450	NaN	1	NaN	441.4	NaN	NaN
3	3	2	12	31	1	1	2	1800	1	1	1605.3	1581.4	NaN	NaN
3	3	2	12	32	2	NaN	1	600	NaN	1	NaN	615.4	NaN	NaN
3	3	2	12	33	1	1	2	1350	1	1	1577.4	1516.4	NaN	NaN
3	3	2	12	34	2	NaN	1	1050	NaN	1	NaN	1052.4	NaN	NaN
3	3	2	12	35	1	1	2	1350	1	1	1137.4	1117.4	NaN	NaN
3	3	2	12	36	2	NaN	1	900	NaN	1	NaN	968.4	NaN	NaN
3	3	2	12	37	1	1	2	1500	1	1	1373.4	1346.5	NaN	NaN
3	3	2	12	38	2	NaN	1	450	NaN	1	NaN	542.5	NaN	NaN
3	3	2	12	39	1	1	2	1800	1	1	2002.4	1757.5	NaN	NaN
3	3	2	12	40	2	NaN	1	450	NaN	1	NaN	537.5	NaN	NaN
3	3	2	13	1	1	1	2	1350	1	1	1439.7	1435.7	NaN	NaN
3	3	2	13	2	2	NaN	1	750	NaN	1	NaN	765.8	NaN	NaN
3	3	2	13	3	1	1	2	1800	1	1	1654.7	1584.7	NaN	NaN
3	3	2	13	4	2	NaN	1	1050	NaN	1	NaN	1018.9	NaN	NaN
3	3	2	13	5	1	1	2	1500	1	1	1272.8	1235.8	NaN	NaN
3	3	2	13	6	2	NaN	1	750	NaN	1	NaN	729.8	NaN	NaN
3	3	2	13	7	1	1	2	1650	1	1	1358.8	1328.9	NaN	NaN
3	3	2	13	8	2	NaN	1	750	NaN	1	NaN	831.8	NaN	NaN
3	3	2	13	9	1	1	2	1650	1	1	1509.8	1426.8	NaN	NaN
3	3	2	13	10	2	NaN	1	450	NaN	1	NaN	513.8	NaN	NaN
3	3	2	13	11	1	1	2	1200	1	1	1360.8	1254.8	NaN	NaN
3	3	2	13	12	2	NaN	1	750	NaN	1	NaN	699.8	NaN	NaN
3	3	2	13	13	1	1	2	1500	1	1	1366.8	1249.8	NaN	NaN
3	3	2	13	14	2	NaN	1	450	NaN	1	NaN	481.8	NaN	NaN
3	3	2	13	15	1	1	2	1200	1	1	1244.8	1245.7	NaN	NaN
3	3	2	13	16	2	NaN	1	450	NaN	1	NaN	517.9	NaN	NaN
3	3	2	13	17	1	1	2	1500	1	1	1351.9	1363.9	NaN	NaN
3	3	2	13	18	2	NaN	1	900	NaN	1	NaN	972.9	NaN	NaN
3	3	2	13	19	1	1	2	1200	1	1	1266.9	1257.9	NaN	NaN
3	3	2	13	20	2	NaN	1	600	NaN	NaN	NaN	NaN	NaN	NaN
3	3	2	13	21	1	1	2	1350	1	1	1238.9	1292.8	NaN	NaN
3	3	2	13	22	2	NaN	1	600	NaN	1	NaN	567.9	NaN	NaN
3	3	2	13	23	1	1	2	1800	1	1	1667.8	1646.9	NaN	NaN
3	3	2	13	24	2	NaN	1	1050	NaN	1	NaN	971.9	NaN	NaN
3	3	2	13	25	1	1	2	1350	1	1	1293.8	1227.8	NaN	NaN
3	3	2	13	26	2	NaN	1	1050	NaN	1	NaN	1035.8	NaN	NaN
3	3	2	13	27	1	1	2	1500	1	1	1280.9	1193.9	NaN	NaN
3	3	2	13	28	2	NaN	1	900	NaN	1	NaN	937.9	NaN	NaN
3	3	2	13	29	1	1	2	1200	1	1	1296.9	1228.9	NaN	NaN
3	3	2	13	30	2	NaN	1	600	NaN	1	NaN	553.9	NaN	NaN
3	3	2	13	31	1	1	2	1650	1	1	1473.9	1441.9	NaN	NaN
3	3	2	13	32	2	NaN	1	450	NaN	1	NaN	514.9	NaN	NaN
3	3	2	13	33	1	1	2	1350	1	1	1513.9	1421.9	NaN	NaN
3	3	2	13	34	2	NaN	1	1050	NaN	1	NaN	1081.9	NaN	NaN
3	3	2	13	35	1	1	2	1800	1	1	1632.9	1512.9	NaN	NaN
3	3	2	13	36	2	NaN	1	600	NaN	1	NaN	587.9	NaN	NaN
3	3	2	13	37	1	1	2	1650	1	1	1684.9	1597.9	NaN	NaN
3	3	2	13	38	2	NaN	1	900	NaN	1	NaN	821	NaN	NaN
3	3	2	13	39	1	1	2	1800	1	1	1554.9	1544	NaN	NaN
3	3	2	13	40	2	NaN	1	900	NaN	1	NaN	957	NaN	NaN
3	3	2	14	1	1	1	2	1800	1	1	1539	1540	NaN	NaN
3	3	2	14	2	2	NaN	1	900	NaN	1	NaN	980	NaN	NaN
3	3	2	14	3	1	1	2	1500	1	1	1308	1192	NaN	NaN
3	3	2	14	4	2	NaN	1	900	NaN	1	NaN	846.1	NaN	NaN
3	3	2	14	5	1	1	2	1500	1	1	1339	1313.1	NaN	NaN
3	3	2	14	6	2	NaN	1	750	NaN	1	NaN	713.1	NaN	NaN
3	3	2	14	7	1	1	2	1800	1	1	1424	1383.1	NaN	NaN
3	3	2	14	8	2	NaN	1	450	NaN	1	NaN	494.1	NaN	NaN
3	3	2	14	9	1	1	2	1200	1	1	1235	1144.1	NaN	NaN
3	3	2	14	10	2	NaN	1	600	NaN	1	NaN	515.1	NaN	NaN
3	3	2	14	11	1	1	2	1650	1	1	1624	1591.1	NaN	NaN
3	3	2	14	12	2	NaN	1	600	NaN	1	NaN	553	NaN	NaN
3	3	2	14	13	1	1	2	1650	1	1	1461	1405	NaN	NaN
3	3	2	14	14	2	NaN	1	750	NaN	1	NaN	760	NaN	NaN
3	3	2	14	15	1	1	2	1200	1	1	1139.1	1141.1	NaN	NaN
3	3	2	14	16	2	NaN	1	1050	NaN	1	NaN	959.1	NaN	NaN
3	3	2	14	17	1	1	2	1650	1	1	1414.1	1342.1	NaN	NaN
3	3	2	14	18	2	NaN	1	1050	NaN	1	NaN	952.1	NaN	NaN
3	3	2	14	19	1	1	2	1200	1	1	1307.1	1257.1	NaN	NaN
3	3	2	14	20	2	NaN	1	750	NaN	1	NaN	850	NaN	NaN
3	3	2	14	21	1	1	2	1500	1	1	1462.1	1372.1	NaN	NaN
3	3	2	14	22	2	NaN	1	1050	NaN	1	NaN	981.1	NaN	NaN
3	3	2	14	23	1	1	2	1350	1	1	1224	1219.1	NaN	NaN
3	3	2	14	24	2	NaN	1	1050	NaN	1	NaN	998.1	NaN	NaN
3	3	2	14	25	1	1	2	1500	1	1	1396	1325.1	NaN	NaN
3	3	2	14	26	2	NaN	1	900	NaN	1	NaN	835.2	NaN	NaN
3	3	2	14	27	1	1	2	1200	1	1	1245.1	1219.2	NaN	NaN
3	3	2	14	28	2	NaN	1	450	NaN	1	NaN	565.1	NaN	NaN
3	3	2	14	29	1	1	2	1350	1	1	1478.1	1459.2	NaN	NaN
3	3	2	14	30	2	NaN	1	900	NaN	1	NaN	854.2	NaN	NaN
3	3	2	14	31	1	1	2	1650	1	1	1434.1	1390.2	NaN	NaN
3	3	2	14	32	2	NaN	1	450	NaN	1	NaN	438.2	NaN	NaN
3	3	2	14	33	1	1	2	1800	1	1	1835.1	1757.1	NaN	NaN
3	3	2	14	34	2	NaN	1	600	NaN	1	NaN	648.1	NaN	NaN
3	3	2	14	35	1	1	2	1350	1	1	1452.1	1368.1	NaN	NaN
3	3	2	14	36	2	NaN	1	450	NaN	1	NaN	469.1	NaN	NaN
3	3	2	14	37	1	1	2	1800	1	1	1547.1	1488.1	NaN	NaN
3	3	2	14	38	2	NaN	1	600	NaN	1	NaN	568.2	NaN	NaN
3	3	2	14	39	1	1	2	1350	1	1	1264.2	1259.2	NaN	NaN
3	3	2	14	40	2	NaN	1	750	NaN	1	NaN	716.2	NaN	NaN
3	3	2	15	1	1	1	2	1200	1	1	1160.2	1134.2	NaN	NaN
3	3	2	15	2	2	NaN	1	450	NaN	1	NaN	499.2	NaN	NaN
3	3	2	15	3	1	1	2	1200	1	1	1213.2	1181.3	NaN	NaN
3	3	2	15	4	2	NaN	1	450	NaN	1	NaN	453.2	NaN	NaN
3	3	2	15	5	1	1	2	1500	1	1	1217.3	1183.3	NaN	NaN
3	3	2	15	6	2	NaN	1	450	NaN	1	NaN	423.3	NaN	NaN
3	3	2	15	7	1	1	2	1800	1	1	1393.3	1305.3	NaN	NaN
3	3	2	15	8	2	NaN	1	900	NaN	1	NaN	1049.3	NaN	NaN
3	3	2	15	9	1	1	2	1350	1	1	1326.3	1319.3	NaN	NaN
3	3	2	15	10	2	NaN	1	900	NaN	1	NaN	1053.3	NaN	NaN
3	3	2	15	11	1	1	2	1650	1	1	1237.3	1222.3	NaN	NaN
3	3	2	15	12	2	NaN	1	900	NaN	1	NaN	1001.3	NaN	NaN
3	3	2	15	13	1	1	2	1500	1	1	1652.3	1458.3	NaN	NaN
3	3	2	15	14	2	NaN	1	600	NaN	1	NaN	698.3	NaN	NaN
3	3	2	15	15	1	1	2	1200	1	1	1289.2	1241.4	NaN	NaN
3	3	2	15	16	2	NaN	1	750	NaN	1	NaN	955.3	NaN	NaN
3	3	2	15	17	1	1	2	1800	1	1	1798.3	1686.4	NaN	NaN
3	3	2	15	18	2	NaN	1	450	NaN	1	NaN	537.4	NaN	NaN
3	3	2	15	19	1	1	2	1650	1	1	1501.3	1447.3	NaN	NaN
3	3	2	15	20	2	NaN	1	750	NaN	1	NaN	834.3	NaN	NaN
3	3	2	15	21	1	1	2	1350	1	1	1310.3	1262.4	NaN	NaN
3	3	2	15	22	2	NaN	1	600	1	1	809.3	669.3	NaN	NaN
3	3	2	15	23	1	1	2	1200	1	1	1143.4	1157.3	NaN	NaN
3	3	2	15	24	2	NaN	1	1050	NaN	1	NaN	794.3	NaN	NaN
3	3	2	15	25	1	1	2	1650	1	1	1607.3	1567.3	NaN	NaN
3	3	2	15	26	2	NaN	1	600	NaN	1	NaN	619.3	NaN	NaN
3	3	2	15	27	1	1	2	1500	1	1	1325.4	1235.4	NaN	NaN
3	3	2	15	28	2	NaN	1	900	NaN	1	NaN	930.4	NaN	NaN
3	3	2	15	29	1	1	2	1650	1	1	1878.4	1471.4	NaN	NaN
3	3	2	15	30	2	NaN	1	600	NaN	1	NaN	693.4	NaN	NaN
3	3	2	15	31	1	1	2	1350	1	1	1545.4	1498.4	NaN	NaN
3	3	2	15	32	2	NaN	1	750	NaN	1	NaN	806.4	NaN	NaN
3	3	2	15	33	1	1	2	1800	1	1	1439.3	1400.4	NaN	NaN
3	3	2	15	34	2	NaN	1	1050	NaN	1	NaN	907.4	NaN	NaN
3	3	2	15	35	1	1	2	1350	1	1	1527.4	1439.4	NaN	NaN
3	3	2	15	36	2	NaN	1	1050	NaN	1	NaN	994.4	NaN	NaN
3	3	2	15	37	1	1	2	1800	1	1	1443.3	1394.4	NaN	NaN
3	3	2	15	38	2	NaN	1	750	NaN	1	NaN	813.5	NaN	NaN
3	3	2	15	39	1	1	2	1500	1	1	1320.4	1296.5	NaN	NaN
3	3	2	15	40	2	NaN	1	1050	NaN	1	NaN	1314.5	NaN	NaN
3	3	2	16	1	1	1	2	1350	1	1	1328.5	1305.5	NaN	NaN
3	3	2	16	2	2	NaN	1	900	NaN	1	NaN	927.5	NaN	NaN
3	3	2	16	3	1	1	2	1200	1	1	1214.5	1207.5	NaN	NaN
3	3	2	16	4	2	NaN	1	750	NaN	1	NaN	717.6	NaN	NaN
3	3	2	16	5	1	1	2	1800	1	1	1515.6	1462.6	NaN	NaN
3	3	2	16	6	2	NaN	1	900	NaN	1	NaN	1039.6	NaN	NaN
3	3	2	16	7	1	1	2	1500	1	1	1272.5	1231.6	NaN	NaN
3	3	2	16	8	2	NaN	1	600	NaN	1	NaN	490.6	NaN	NaN
3	3	2	16	9	1	1	2	1500	1	1	1365.5	1321.5	NaN	NaN
3	3	2	16	10	2	NaN	1	1050	NaN	1	NaN	1142.5	NaN	NaN
3	3	2	16	11	1	1	2	1200	1	1	1399.5	1327.6	NaN	NaN
3	3	2	16	12	2	NaN	1	600	NaN	1	NaN	702.6	NaN	NaN
3	3	2	16	13	1	1	2	1200	1	1	1277.5	1205.6	NaN	NaN
3	3	2	16	14	2	NaN	1	1050	NaN	1	NaN	1044.5	NaN	NaN
3	3	2	16	15	1	1	2	1800	1	1	1599.5	1527.5	NaN	NaN
3	3	2	16	16	2	NaN	1	750	NaN	1	NaN	872.6	NaN	NaN
3	3	2	16	17	1	1	2	1350	1	1	1354.6	1320.6	NaN	NaN
3	3	2	16	18	2	NaN	1	900	NaN	1	NaN	1047.6	NaN	NaN
3	3	2	16	19	1	1	2	1500	1	1	1311.6	1306.6	NaN	NaN
3	3	2	16	20	2	NaN	1	450	NaN	1	NaN	485.6	NaN	NaN
3	3	2	16	21	1	1	2	1650	1	1	1715.6	1679.6	NaN	NaN
3	3	2	16	22	2	NaN	1	450	NaN	1	NaN	504.6	NaN	NaN
3	3	2	16	23	1	1	2	1650	1	1	1412.6	1402.6	NaN	NaN
3	3	2	16	24	2	NaN	1	1050	NaN	1	NaN	956.6	NaN	NaN
3	3	2	16	25	1	1	2	1650	1	1	1810.5	1700.6	NaN	NaN
3	3	2	16	26	2	NaN	1	750	NaN	1	NaN	686.7	NaN	NaN
3	3	2	16	27	1	1	2	1500	1	1	1402.6	1367.7	NaN	NaN
3	3	2	16	28	2	NaN	1	750	NaN	1	NaN	931.7	NaN	NaN
3	3	2	16	29	1	1	2	1200	1	1	1224.6	1179.6	NaN	NaN
3	3	2	16	30	2	NaN	1	450	NaN	1	NaN	496.6	NaN	NaN
3	3	2	16	31	1	1	2	1350	1	1	1571.6	1421.7	NaN	NaN
3	3	2	16	32	2	NaN	1	600	NaN	1	NaN	705.7	NaN	NaN
3	3	2	16	33	1	1	2	1650	1	1	1365.6	1313.7	NaN	NaN
3	3	2	16	34	2	NaN	1	450	NaN	1	NaN	463.6	NaN	NaN
3	3	2	16	35	1	1	2	1800	1	1	1651.6	1616.6	NaN	NaN
3	3	2	16	36	2	NaN	1	1050	NaN	1	NaN	1149.6	NaN	NaN
3	3	2	16	37	1	1	2	1350	1	1	1347.6	1229.6	NaN	NaN
3	3	2	16	38	2	NaN	1	900	NaN	1	NaN	949.7	NaN	NaN
3	3	2	16	39	1	1	2	1800	1	1	2025.7	1968.7	NaN	1
3	3	2	16	40	2	NaN	1	600	NaN	1	NaN	644.7	NaN	NaN

## Sheet: 4
									response		TR		extra response
experiment	participant	handedness (1: left, 2: right)	session	trial/session	stim (1: green, 2: orange)	CMR	prior (1: short, 2: long)	TS	L	R	L	R	L	R
3	4	2	1	1	1	1	2	1200	1	1	1080.8	1092.7	NaN	NaN
3	4	2	1	2	2	NaN	1	750	NaN	1	NaN	948.7	NaN	NaN
3	4	2	1	3	1	1	2	1800	1	1	1879.7	1847.7	NaN	NaN
3	4	2	1	4	2	NaN	1	1050	NaN	1	NaN	1017.7	NaN	NaN
3	4	2	1	5	1	1	2	1350	1	1	1341.8	1318.8	NaN	NaN
3	4	2	1	6	2	NaN	1	1050	NaN	1	NaN	1062.8	NaN	NaN
3	4	2	1	7	1	1	2	1500	1	1	1326.8	1280.8	NaN	NaN
3	4	2	1	8	2	NaN	1	450	NaN	1	NaN	454.8	NaN	NaN
3	4	2	1	9	1	1	2	1350	1	1	1293.8	1305.8	NaN	NaN
3	4	2	1	10	2	NaN	1	750	NaN	1	NaN	675.8	NaN	NaN
3	4	2	1	11	1	1	2	1350	1	1	1270.8	1275.8	NaN	NaN
3	4	2	1	12	2	NaN	1	750	NaN	1	NaN	760.8	NaN	NaN
3	4	2	1	13	1	1	2	1500	1	1	1405.7	1404.8	NaN	NaN
3	4	2	1	14	2	NaN	1	450	NaN	1	NaN	428.8	NaN	NaN
3	4	2	1	15	1	1	2	1350	1	1	1430.7	1376.8	NaN	NaN
3	4	2	1	16	2	NaN	1	600	NaN	1	NaN	638.9	NaN	NaN
3	4	2	1	17	1	1	2	1200	1	1	1262.9	1186.8	NaN	NaN
3	4	2	1	18	2	NaN	1	900	NaN	1	NaN	878.9	NaN	NaN
3	4	2	1	19	1	1	2	1800	1	1	1815.8	1550.9	NaN	NaN
3	4	2	1	20	2	NaN	1	450	NaN	1	NaN	579.9	NaN	NaN
3	4	2	1	21	1	1	2	1650	1	1	1422.9	1442.8	NaN	NaN
3	4	2	1	22	2	NaN	1	600	NaN	1	NaN	618.9	NaN	NaN
3	4	2	1	23	1	1	2	1500	1	1	1524.9	1552.8	NaN	NaN
3	4	2	1	24	2	NaN	1	900	NaN	1	NaN	1007.8	NaN	NaN
3	4	2	1	25	1	1	2	1650	1	1	1488.8	1535.8	NaN	NaN
3	4	2	1	26	2	NaN	1	900	NaN	1	NaN	1144.8	NaN	NaN
3	4	2	1	27	1	1	2	1800	1	1	1840.9	1826.9	NaN	NaN
3	4	2	1	28	2	NaN	1	450	NaN	1	NaN	385.9	NaN	NaN
3	4	2	1	29	1	1	2	1200	1	1	1247.9	1206.9	NaN	NaN
3	4	2	1	30	2	NaN	1	1050	NaN	1	NaN	984.9	NaN	NaN
3	4	2	1	31	1	1	2	1500	1	1	1574.9	1538.9	NaN	NaN
3	4	2	1	32	2	NaN	1	1050	NaN	1	NaN	1040.9	NaN	NaN
3	4	2	1	33	1	1	2	1650	1	1	1548.8	1539.9	NaN	NaN
3	4	2	1	34	2	NaN	1	600	NaN	1	NaN	662.9	NaN	NaN
3	4	2	1	35	1	1	2	1650	1	1	1779.8	1747.9	NaN	NaN
3	4	2	1	36	2	NaN	1	900	NaN	1	NaN	847.9	NaN	NaN
3	4	2	1	37	1	1	2	1800	1	1	1795.9	1750.9	NaN	NaN
3	4	2	1	38	2	NaN	1	750	NaN	1	NaN	800	NaN	NaN
3	4	2	1	39	1	1	2	1200	1	1	1389.9	1365	NaN	NaN
3	4	2	1	40	2	NaN	1	600	NaN	1	NaN	675	NaN	NaN
3	4	2	2	1	1	1	2	1200	1	1	1221	1207	NaN	NaN
3	4	2	2	2	2	NaN	1	1050	NaN	1	NaN	1093	NaN	NaN
3	4	2	2	3	1	1	2	1500	1	1	1372	1381.9	NaN	NaN
3	4	2	2	4	2	NaN	1	900	NaN	1	NaN	886	NaN	NaN
3	4	2	2	5	1	1	2	1350	1	1	1520.1	1353.1	NaN	NaN
3	4	2	2	6	2	NaN	1	900	NaN	1	NaN	953	NaN	NaN
3	4	2	2	7	1	1	2	1650	1	1	1566	1503.1	NaN	NaN
3	4	2	2	8	2	NaN	1	450	NaN	1	NaN	472	NaN	NaN
3	4	2	2	9	1	1	2	1650	1	1	1521.1	1565	NaN	NaN
3	4	2	2	10	2	NaN	1	900	NaN	1	NaN	1057.1	NaN	NaN
3	4	2	2	11	1	1	2	1800	1	1	1723	1662.1	NaN	NaN
3	4	2	2	12	2	NaN	1	750	NaN	1	NaN	672	NaN	NaN
3	4	2	2	13	1	1	2	1650	NaN	1	NaN	1651	NaN	NaN
3	4	2	2	14	2	NaN	1	450	NaN	1	NaN	485	NaN	NaN
3	4	2	2	15	1	1	2	1200	1	1	1370	1315	NaN	NaN
3	4	2	2	16	2	NaN	1	600	NaN	1	NaN	636.1	NaN	NaN
3	4	2	2	17	1	1	2	1200	1	1	1442.1	1373.1	NaN	NaN
3	4	2	2	18	2	NaN	1	750	NaN	1	NaN	758.1	NaN	NaN
3	4	2	2	19	1	1	2	1350	1	1	1438.1	1435.1	NaN	NaN
3	4	2	2	20	2	NaN	1	750	NaN	1	NaN	624.1	NaN	NaN
3	4	2	2	21	1	1	2	1500	1	1	1339.1	1364.1	NaN	NaN
3	4	2	2	22	2	NaN	1	600	NaN	1	NaN	671.1	NaN	NaN
3	4	2	2	23	1	1	2	1800	1	1	1615	1604.1	NaN	NaN
3	4	2	2	24	2	NaN	1	450	NaN	1	NaN	657.1	NaN	NaN
3	4	2	2	25	1	1	2	1500	1	1	1498	1371.1	NaN	NaN
3	4	2	2	26	2	NaN	1	750	NaN	1	NaN	927.1	NaN	NaN
3	4	2	2	27	1	1	2	1650	1	1	1911.1	1727.2	NaN	NaN
3	4	2	2	28	2	NaN	1	600	NaN	1	NaN	692.1	NaN	NaN
3	4	2	2	29	1	1	2	1500	1	1	1526.1	1493.2	NaN	NaN
3	4	2	2	30	2	NaN	1	900	NaN	1	NaN	846.2	NaN	NaN
3	4	2	2	31	1	1	2	1800	1	1	1479.1	1451.1	NaN	NaN
3	4	2	2	32	2	NaN	1	1050	NaN	1	NaN	1063.1	NaN	NaN
3	4	2	2	33	1	1	2	1350	1	1	1393.1	1351.1	NaN	NaN
3	4	2	2	34	2	NaN	1	1050	NaN	1	NaN	1229.1	NaN	NaN
3	4	2	2	35	1	1	2	1350	1	1	1418.1	1403.1	NaN	NaN
3	4	2	2	36	2	NaN	1	600	NaN	1	NaN	509.1	NaN	NaN
3	4	2	2	37	1	1	2	1800	1	1	1774.1	1776	NaN	NaN
3	4	2	2	38	2	NaN	1	450	NaN	1	NaN	623.2	NaN	NaN
3	4	2	2	39	1	1	2	1200	1	1	NaN	NaN	NaN	NaN
3	4	2	2	40	2	NaN	1	1050	NaN	1	NaN	1260.2	NaN	NaN
3	4	2	3	1	1	1	2	1350	1	1	1205.3	1213.2	NaN	NaN
3	4	2	3	2	2	NaN	1	750	NaN	1	NaN	769.3	NaN	NaN
3	4	2	3	3	1	1	2	1350	NaN	1	NaN	1441.3	NaN	NaN
3	4	2	3	4	2	NaN	1	900	NaN	1	NaN	1040.2	NaN	NaN
3	4	2	3	5	1	1	2	1200	1	1	1336.3	1296.4	NaN	NaN
3	4	2	3	6	2	NaN	1	450	NaN	1	NaN	492.3	NaN	NaN
3	4	2	3	7	1	1	2	1500	1	1	1586.3	1516.3	NaN	NaN
3	4	2	3	8	2	NaN	1	900	NaN	1	NaN	1010.3	NaN	NaN
3	4	2	3	9	1	1	2	1800	1	1	1762.3	1623.3	NaN	NaN
3	4	2	3	10	2	NaN	1	900	NaN	1	NaN	960.3	NaN	NaN
3	4	2	3	11	1	1	2	1800	1	1	1915.3	1793.3	NaN	NaN
3	4	2	3	12	2	NaN	1	750	NaN	1	NaN	841.3	NaN	NaN
3	4	2	3	13	1	1	2	1200	1	1	1365.3	1328.3	NaN	NaN
3	4	2	3	14	2	NaN	1	900	NaN	1	NaN	1010.3	NaN	NaN
3	4	2	3	15	1	1	2	1200	1	1	1388.2	1320.3	NaN	NaN
3	4	2	3	16	2	NaN	1	450	NaN	1	NaN	476.4	NaN	NaN
3	4	2	3	17	1	1	2	1500	1	1	1555.4	1461.4	NaN	NaN
3	4	2	3	18	2	NaN	1	600	NaN	1	NaN	694.4	NaN	NaN
3	4	2	3	19	1	1	2	1650	1	1	1905.3	1781.4	NaN	NaN
3	4	2	3	20	2	NaN	1	750	NaN	1	NaN	953.3	NaN	NaN
3	4	2	3	21	1	1	2	1350	1	1	1432.4	1443.3	NaN	NaN
3	4	2	3	22	2	NaN	1	450	NaN	1	NaN	551.4	NaN	NaN
3	4	2	3	23	1	1	2	1350	1	1	1320.3	1269.4	NaN	NaN
3	4	2	3	24	2	NaN	1	600	NaN	1	NaN	684.4	NaN	NaN
3	4	2	3	25	1	1	2	1650	1	1	1493.3	1438.3	NaN	NaN
3	4	2	3	26	2	NaN	1	1050	NaN	1	NaN	1221.3	NaN	NaN
3	4	2	3	27	1	1	2	1650	1	1	1433.4	1340.4	NaN	NaN
3	4	2	3	28	2	NaN	1	450	NaN	1	NaN	475.4	NaN	NaN
3	4	2	3	29	1	1	2	1500	1	1	1724.4	1593.4	NaN	NaN
3	4	2	3	30	2	NaN	1	1050	NaN	1	NaN	1092.4	NaN	NaN
3	4	2	3	31	1	1	2	1500	1	1	1415.3	1376.4	NaN	NaN
3	4	2	3	32	2	NaN	1	750	NaN	1	NaN	768.4	NaN	NaN
3	4	2	3	33	1	1	2	1650	1	1	1656.4	1526.4	NaN	NaN
3	4	2	3	34	2	NaN	1	600	NaN	1	NaN	652.4	NaN	NaN
3	4	2	3	35	1	1	2	1200	1	1	1500.4	1403.4	NaN	NaN
3	4	2	3	36	2	NaN	1	1050	NaN	1	NaN	1145.4	NaN	NaN
3	4	2	3	37	1	1	2	1800	NaN	1	NaN	1682.4	NaN	NaN
3	4	2	3	38	2	NaN	1	1050	NaN	1	NaN	883.5	NaN	NaN
3	4	2	3	39	1	1	2	1800	1	1	2048.4	1939.5	NaN	NaN
3	4	2	3	40	2	NaN	1	600	NaN	1	NaN	648.5	NaN	NaN
3	4	2	4	1	1	1	2	1500	1	1	1154.5	1220.5	NaN	NaN
3	4	2	4	2	2	NaN	1	1050	NaN	1	NaN	1026.5	NaN	NaN
3	4	2	4	3	1	1	2	1200	1	1	1320.5	1312.5	NaN	NaN
3	4	2	4	4	2	NaN	1	450	NaN	1	NaN	505.5	NaN	NaN
3	4	2	4	5	1	1	2	1650	1	1	1676.6	1699.5	NaN	NaN
3	4	2	4	6	2	NaN	1	450	NaN	1	NaN	586.6	NaN	NaN
3	4	2	4	7	1	1	2	1650	1	1	1840.5	1677.6	NaN	NaN
3	4	2	4	8	2	NaN	1	900	NaN	1	NaN	1013.6	NaN	NaN
3	4	2	4	9	1	1	2	1350	1	1	1538.5	1429.6	NaN	NaN
3	4	2	4	10	2	NaN	1	600	NaN	1	NaN	624.6	NaN	NaN
3	4	2	4	11	1	1	2	1200	1	1	1228.5	1206.6	NaN	NaN
3	4	2	4	12	2	NaN	1	450	NaN	1	NaN	480.6	NaN	NaN
3	4	2	4	13	1	1	2	1800	1	1	1762.5	1794.5	NaN	NaN
3	4	2	4	14	2	NaN	1	750	NaN	1	NaN	809.5	NaN	NaN
3	4	2	4	15	1	1	2	1800	1	1	1540.5	1566.5	NaN	NaN
3	4	2	4	16	2	NaN	1	1050	NaN	1	NaN	1235.6	NaN	NaN
3	4	2	4	17	1	1	2	1200	1	1	1425.6	1393.6	NaN	NaN
3	4	2	4	18	2	NaN	1	900	NaN	1	NaN	1065.6	NaN	NaN
3	4	2	4	19	1	1	2	1500	1	1	1506.6	1370.6	NaN	NaN
3	4	2	4	20	2	NaN	1	900	NaN	1	NaN	1029.6	NaN	NaN
3	4	2	4	21	1	1	2	1650	1	1	1884.6	1786.6	NaN	NaN
3	4	2	4	22	2	NaN	1	750	NaN	1	NaN	728.6	NaN	NaN
3	4	2	4	23	1	1	2	1350	1	1	1398.6	1367.6	NaN	NaN
3	4	2	4	24	2	NaN	1	750	NaN	1	NaN	732.6	NaN	NaN
3	4	2	4	25	1	1	2	1800	1	1	1566.5	1523.6	NaN	NaN
3	4	2	4	26	2	NaN	1	600	NaN	1	NaN	677.6	NaN	NaN
3	4	2	4	27	1	1	2	1350	1	1	1586.6	1564.7	NaN	NaN
3	4	2	4	28	2	NaN	1	750	NaN	1	NaN	719.6	NaN	NaN
3	4	2	4	29	1	1	2	1350	1	1	1481.6	1475.7	NaN	NaN
3	4	2	4	30	2	NaN	1	900	NaN	1	NaN	919.6	NaN	NaN
3	4	2	4	31	1	1	2	1200	1	1	1330.7	1357.6	NaN	NaN
3	4	2	4	32	2	NaN	1	600	NaN	1	NaN	791.7	NaN	NaN
3	4	2	4	33	1	1	2	1800	1	1	1839.6	1662.6	NaN	NaN
3	4	2	4	34	2	NaN	1	1050	NaN	1	NaN	1122.6	NaN	NaN
3	4	2	4	35	1	1	2	1650	1	1	1910.6	1835.7	NaN	NaN
3	4	2	4	36	2	NaN	1	600	NaN	1	NaN	677.6	NaN	NaN
3	4	2	4	37	1	1	2	1500	1	1	1631.6	1525.6	NaN	NaN
3	4	2	4	38	2	NaN	1	450	NaN	1	NaN	543.7	NaN	NaN
3	4	2	4	39	1	1	2	1500	1	1	1666.7	1638.7	NaN	NaN
3	4	2	4	40	2	NaN	1	1050	NaN	1	NaN	1205.7	NaN	NaN
3	4	2	5	1	1	1	2	1500	1	1	1465	1505.9	NaN	NaN
3	4	2	5	2	2	NaN	1	750	NaN	1	NaN	858	NaN	NaN
3	4	2	5	3	1	1	2	1500	1	1	1431.9	1335.9	NaN	NaN
3	4	2	5	4	2	NaN	1	750	NaN	1	NaN	916.1	NaN	NaN
3	4	2	5	5	1	1	2	1800	1	1	1553	1537.1	NaN	NaN
3	4	2	5	6	2	NaN	1	450	NaN	1	NaN	626.1	NaN	NaN
3	4	2	5	7	1	1	2	1200	1	1	1385	1258	NaN	NaN
3	4	2	5	8	2	NaN	1	1050	NaN	1	NaN	1084	NaN	NaN
3	4	2	5	9	1	1	2	1800	1	1	1737	1685	NaN	NaN
3	4	2	5	10	2	NaN	1	750	NaN	1	NaN	928	NaN	NaN
3	4	2	5	11	1	1	2	1500	NaN	1	NaN	1700	NaN	NaN
3	4	2	5	12	2	NaN	1	600	NaN	1	NaN	605	NaN	NaN
3	4	2	5	13	1	1	2	1350	1	1	1337	1355	NaN	NaN
3	4	2	5	14	2	NaN	1	900	NaN	1	NaN	867	NaN	NaN
3	4	2	5	15	1	1	2	1350	1	1	1369	1395	NaN	NaN
3	4	2	5	16	2	NaN	1	600	NaN	1	NaN	616.1	NaN	NaN
3	4	2	5	17	1	1	2	1650	1	1	1730.1	1675.1	NaN	NaN
3	4	2	5	18	2	NaN	1	1050	NaN	1	NaN	961.1	NaN	NaN
3	4	2	5	19	1	1	2	1200	1	1	1254	1193.1	NaN	NaN
3	4	2	5	20	2	NaN	1	900	NaN	1	NaN	1075.1	NaN	NaN
3	4	2	5	21	1	1	2	1500	1	1	1462	1353.1	NaN	NaN
3	4	2	5	22	2	NaN	1	900	NaN	NaN	NaN	NaN	NaN	NaN
3	4	2	5	23	1	1	2	1200	1	1	1292.1	1223.1	NaN	NaN
3	4	2	5	24	2	NaN	1	1050	NaN	1	NaN	1032.1	NaN	NaN
3	4	2	5	25	1	1	2	1800	1	1	2009	1919.1	NaN	NaN
3	4	2	5	26	2	NaN	1	450	NaN	1	NaN	539.2	NaN	NaN
3	4	2	5	27	1	1	2	1800	1	1	2013.1	1975.2	NaN	NaN
3	4	2	5	28	2	NaN	1	450	NaN	1	NaN	507.1	NaN	NaN
3	4	2	5	29	1	1	2	1650	1	1	1905.1	1832.2	NaN	NaN
3	4	2	5	30	2	NaN	1	1050	NaN	1	NaN	1199.1	NaN	NaN
3	4	2	5	31	1	1	2	1200	1	1	1432.1	1415.1	NaN	NaN
3	4	2	5	32	2	NaN	1	600	NaN	1	NaN	692.1	NaN	NaN
3	4	2	5	33	1	1	2	1650	1	1	1726.1	1773.1	NaN	NaN
3	4	2	5	34	2	NaN	1	600	NaN	1	NaN	604.1	NaN	NaN
3	4	2	5	35	1	1	2	1350	1	1	1368.1	1377	NaN	NaN
3	4	2	5	36	2	NaN	1	900	NaN	1	NaN	945.1	NaN	NaN
3	4	2	5	37	1	1	2	1350	1	1	1321.1	1376.1	NaN	NaN
3	4	2	5	38	2	NaN	1	750	NaN	1	NaN	763.3	NaN	NaN
3	4	2	5	39	1	1	2	1650	1	1	1607.2	1608.2	NaN	NaN
3	4	2	5	40	2	NaN	1	450	NaN	1	NaN	586.2	NaN	NaN
3	4	2	6	1	1	1	2	1500	1	1	1285.2	1292.2	NaN	NaN
3	4	2	6	2	2	NaN	1	600	NaN	1	NaN	718.2	NaN	NaN
3	4	2	6	3	1	1	2	1800	1	1	1778.2	1780.2	NaN	NaN
3	4	2	6	4	2	NaN	1	750	NaN	1	NaN	895.2	NaN	NaN
3	4	2	6	5	1	1	2	1200	1	1	1276.3	1284.3	NaN	NaN
3	4	2	6	6	2	NaN	1	1050	NaN	1	NaN	1162.3	NaN	NaN
3	4	2	6	7	1	1	2	1650	1	1	1718.3	1707.3	NaN	NaN
3	4	2	6	8	2	NaN	1	600	NaN	1	NaN	626.3	NaN	NaN
3	4	2	6	9	1	1	2	1200	1	1	1409.3	1376.3	NaN	NaN
3	4	2	6	10	2	NaN	1	1050	NaN	1	NaN	1038.3	NaN	NaN
3	4	2	6	11	1	1	2	1500	1	1	1298.3	1319.2	NaN	NaN
3	4	2	6	12	2	NaN	1	450	NaN	1	NaN	583.3	NaN	NaN
3	4	2	6	13	1	1	2	1350	1	1	1541.3	1503.3	NaN	NaN
3	4	2	6	14	2	NaN	1	1050	NaN	1	NaN	1155.3	NaN	NaN
3	4	2	6	15	1	1	2	1800	1	1	1567.3	1554.3	NaN	NaN
3	4	2	6	16	2	NaN	1	600	NaN	1	NaN	694.4	NaN	NaN
3	4	2	6	17	1	1	2	1800	1	1	1836.4	1874.3	NaN	NaN
3	4	2	6	18	2	NaN	1	450	NaN	1	NaN	426.4	NaN	NaN
3	4	2	6	19	1	1	2	1800	1	1	1755.3	1711.4	NaN	NaN
3	4	2	6	20	2	NaN	1	750	NaN	1	NaN	755.4	NaN	NaN
3	4	2	6	21	1	1	2	1200	1	1	1468.3	1384.3	NaN	NaN
3	4	2	6	22	2	NaN	1	900	NaN	1	NaN	1031.3	NaN	NaN
3	4	2	6	23	1	1	2	1350	1	1	1329.3	1372.3	NaN	NaN
3	4	2	6	24	2	NaN	1	450	NaN	1	NaN	539.3	NaN	NaN
3	4	2	6	25	1	1	2	1500	1	1	1421.3	1433.3	NaN	NaN
3	4	2	6	26	2	NaN	1	900	NaN	1	NaN	809.6	NaN	NaN
3	4	2	6	27	1	1	2	1200	1	1	1363.4	1348.4	NaN	NaN
3	4	2	6	28	2	NaN	1	750	NaN	1	NaN	745.4	NaN	NaN
3	4	2	6	29	1	1	2	1500	1	1	1387.4	1397.4	NaN	NaN
3	4	2	6	30	2	NaN	1	1050	NaN	1	NaN	1158.4	NaN	NaN
3	4	2	6	31	1	1	2	1650	1	1	1442.4	1465.4	NaN	NaN
3	4	2	6	32	2	NaN	1	900	NaN	1	NaN	1016.4	NaN	NaN
3	4	2	6	33	1	1	2	1650	1	1	1605.3	1490.4	NaN	NaN
3	4	2	6	34	2	NaN	1	900	NaN	1	NaN	1050.4	NaN	NaN
3	4	2	6	35	1	1	2	1350	1	1	1280.4	1318.3	NaN	NaN
3	4	2	6	36	2	NaN	1	600	NaN	1	NaN	625.4	NaN	NaN
3	4	2	6	37	1	1	2	1650	1	1	1436.4	1460.3	NaN	NaN
3	4	2	6	38	2	NaN	1	450	NaN	1	NaN	580.5	NaN	NaN
3	4	2	6	39	1	1	2	1350	1	1	1267.5	1313.4	NaN	NaN
3	4	2	6	40	2	NaN	1	750	NaN	1	NaN	780.5	NaN	NaN
3	4	2	7	1	1	1	2	1350	1	1	1632.4	1534.5	NaN	NaN
3	4	2	7	2	2	NaN	1	600	NaN	1	NaN	575.5	NaN	NaN
3	4	2	7	3	1	1	2	1800	1	1	1586.5	1587.4	NaN	NaN
3	4	2	7	4	2	NaN	1	750	NaN	1	NaN	929.6	NaN	NaN
3	4	2	7	5	1	1	2	1200	1	1	1215.5	1246.5	NaN	NaN
3	4	2	7	6	2	NaN	1	600	NaN	1	NaN	620.6	NaN	NaN
3	4	2	7	7	1	1	2	1650	1	1	1851.5	1650.6	NaN	NaN
3	4	2	7	8	2	NaN	1	900	NaN	1	NaN	917.6	NaN	NaN
3	4	2	7	9	1	1	2	1200	1	1	1263.5	1229.5	NaN	NaN
3	4	2	7	10	2	NaN	1	750	NaN	1	NaN	775.5	NaN	NaN
3	4	2	7	11	1	1	2	1200	1	1	1313.5	1367.5	NaN	NaN
3	4	2	7	12	2	NaN	1	1050	NaN	1	NaN	1010.5	NaN	NaN
3	4	2	7	13	1	1	2	1350	1	1	1517.5	1477.5	NaN	NaN
3	4	2	7	14	2	NaN	1	600	NaN	1	NaN	566.5	NaN	NaN
3	4	2	7	15	1	1	2	1350	1	1	1366.5	1373.5	NaN	NaN
3	4	2	7	16	2	NaN	1	900	NaN	1	NaN	877.6	NaN	NaN
3	4	2	7	17	1	1	2	1800	1	1	1622.5	1529.6	NaN	NaN
3	4	2	7	18	2	NaN	1	450	NaN	1	NaN	508.6	NaN	NaN
3	4	2	7	19	1	1	2	1650	1	1	1581.6	1604.6	NaN	NaN
3	4	2	7	20	2	NaN	1	1050	NaN	1	NaN	1103.6	NaN	NaN
3	4	2	7	21	1	1	2	1800	1	1	1594.5	1546.6	NaN	NaN
3	4	2	7	22	2	NaN	1	600	NaN	1	NaN	604.6	NaN	NaN
3	4	2	7	23	1	1	2	1350	1	1	1457.6	1479.6	NaN	NaN
3	4	2	7	24	2	NaN	1	900	NaN	1	NaN	1044.6	NaN	NaN
3	4	2	7	25	1	1	2	1500	1	1	1730.5	1662.6	NaN	NaN
3	4	2	7	26	2	NaN	1	1050	NaN	1	NaN	1096.6	NaN	NaN
3	4	2	7	27	1	1	2	1500	1	1	1494.7	1497.6	NaN	NaN
3	4	2	7	28	2	NaN	1	450	NaN	1	NaN	631.7	NaN	NaN
3	4	2	7	29	1	1	2	1650	1	1	1708.6	1659.6	NaN	NaN
3	4	2	7	30	2	NaN	1	750	NaN	1	NaN	858.6	NaN	NaN
3	4	2	7	31	1	1	2	1650	1	1	1620.6	1617.6	NaN	NaN
3	4	2	7	32	2	NaN	1	450	NaN	1	NaN	479.6	NaN	NaN
3	4	2	7	33	1	1	2	1500	1	1	1768.6	1670.6	NaN	NaN
3	4	2	7	34	2	NaN	1	900	NaN	1	NaN	891.6	NaN	NaN
3	4	2	7	35	1	1	2	1500	1	1	1453.6	1491.6	NaN	NaN
3	4	2	7	36	2	NaN	1	750	NaN	1	NaN	868.6	NaN	NaN
3	4	2	7	37	1	1	2	1800	1	1	1475.6	1525.6	NaN	NaN
3	4	2	7	38	2	NaN	1	450	NaN	1	NaN	505.7	NaN	NaN
3	4	2	7	39	1	1	2	1200	1	1	1438.7	1398.7	NaN	NaN
3	4	2	7	40	2	NaN	1	1050	NaN	1	NaN	1067.7	NaN	NaN
3	4	2	8	1	1	1	2	1650	1	1	1658.7	1655.7	NaN	NaN
3	4	2	8	2	2	NaN	1	900	NaN	1	NaN	980.7	NaN	NaN
3	4	2	8	3	1	1	2	1650	1	1	1939.7	1834.7	NaN	NaN
3	4	2	8	4	2	NaN	1	1050	NaN	1	NaN	1139.8	NaN	NaN
3	4	2	8	5	1	1	2	1350	1	1	1573.8	1499.8	NaN	NaN
3	4	2	8	6	2	NaN	1	1050	NaN	1	NaN	1145.8	NaN	NaN
3	4	2	8	7	1	1	2	1350	1	1	1275.8	1313.7	NaN	NaN
3	4	2	8	8	2	NaN	1	1050	NaN	1	NaN	1083.8	NaN	NaN
3	4	2	8	9	1	1	2	1500	1	1	1562.7	1507.8	NaN	NaN
3	4	2	8	10	2	NaN	1	600	NaN	1	NaN	587.8	NaN	NaN
3	4	2	8	11	1	1	2	1800	1	1	1761.7	1749.8	NaN	NaN
3	4	2	8	12	2	NaN	1	750	NaN	1	NaN	920.8	NaN	NaN
3	4	2	8	13	1	1	2	1800	1	1	1471.8	1485.7	NaN	NaN
3	4	2	8	14	2	NaN	1	750	NaN	1	NaN	898.8	NaN	NaN
3	4	2	8	15	1	1	2	1650	1	1	1390.8	1381.9	NaN	NaN
3	4	2	8	16	2	NaN	1	450	NaN	1	NaN	570.8	NaN	NaN
3	4	2	8	17	1	1	2	1500	1	1	1623.9	1625.8	NaN	NaN
3	4	2	8	18	2	NaN	1	450	NaN	1	NaN	541.8	NaN	NaN
3	4	2	8	19	1	1	2	1800	1	1	2045.8	1977.8	NaN	NaN
3	4	2	8	20	2	NaN	1	600	NaN	1	NaN	616.8	NaN	NaN
3	4	2	8	21	1	1	2	1200	1	1	1336.8	1329.8	NaN	NaN
3	4	2	8	22	2	NaN	1	450	NaN	1	NaN	483.8	NaN	NaN
3	4	2	8	23	1	1	2	1650	1	1	1626.8	1602.8	NaN	NaN
3	4	2	8	24	2	NaN	1	900	NaN	1	NaN	1041.8	NaN	NaN
3	4	2	8	25	1	1	2	1500	1	1	1832.8	1630.8	NaN	NaN
3	4	2	8	26	2	NaN	1	750	1	1	972.9	898.9	NaN	NaN
3	4	2	8	27	1	1	2	1200	1	1	1301.9	1295.9	NaN	NaN
3	4	2	8	28	2	NaN	1	600	NaN	1	NaN	536.9	NaN	NaN
3	4	2	8	29	1	1	2	1200	1	1	1325.9	1218.9	NaN	NaN
3	4	2	8	30	2	NaN	1	900	NaN	1	NaN	988.9	NaN	NaN
3	4	2	8	31	1	1	2	1800	1	1	1715.9	1735.8	NaN	NaN
3	4	2	8	32	2	NaN	1	1050	NaN	1	NaN	1213.9	NaN	NaN
3	4	2	8	33	1	1	2	1500	1	1	1608.8	1519.9	NaN	NaN
3	4	2	8	34	2	NaN	1	450	NaN	1	NaN	588.9	NaN	NaN
3	4	2	8	35	1	1	2	1350	1	1	1558.8	1518.9	NaN	NaN
3	4	2	8	36	2	NaN	1	900	NaN	1	NaN	1060.8	NaN	NaN
3	4	2	8	37	1	1	2	1200	1	1	1240.9	1197.9	NaN	NaN
3	4	2	8	38	2	NaN	1	750	NaN	1	NaN	671.9	NaN	NaN
3	4	2	8	39	1	1	2	1350	1	1	1525.9	1480.9	NaN	NaN
3	4	2	8	40	2	NaN	1	600	NaN	1	NaN	757.9	NaN	NaN
3	4	2	9	1	1	1	2	1350	1	1	1492.2	1376.2	NaN	NaN
3	4	2	9	2	2	NaN	1	600	NaN	1	NaN	626.2	NaN	NaN
3	4	2	9	3	1	1	2	1500	1	1	1478.2	1484.1	NaN	NaN
3	4	2	9	4	2	NaN	1	900	NaN	1	NaN	1077.3	NaN	NaN
3	4	2	9	5	1	1	2	1200	1	1	1444.3	1338.3	NaN	NaN
3	4	2	9	6	2	NaN	1	750	NaN	1	NaN	736.3	NaN	NaN
3	4	2	9	7	1	1	2	1200	1	1	1364.2	1332.3	NaN	NaN
3	4	2	9	8	2	NaN	1	450	NaN	1	NaN	507.3	NaN	NaN
3	4	2	9	9	1	1	2	1350	1	1	1431.2	1445.2	NaN	NaN
3	4	2	9	10	2	NaN	1	900	NaN	1	NaN	1066.3	NaN	NaN
3	4	2	9	11	1	1	2	1500	1	1	1400.2	1392.3	1	NaN
3	4	2	9	12	2	NaN	1	750	NaN	1	NaN	707.3	NaN	NaN
3	4	2	9	13	1	1	2	1800	1	1	1648.3	1675.2	NaN	NaN
3	4	2	9	14	2	NaN	1	450	NaN	1	NaN	534.2	NaN	NaN
3	4	2	9	15	1	1	2	1500	1	1	1746.2	1695.2	NaN	NaN
3	4	2	9	16	2	NaN	1	600	NaN	1	NaN	638.3	NaN	NaN
3	4	2	9	17	1	1	2	1200	1	1	1296.3	1333.3	NaN	NaN
3	4	2	9	18	2	NaN	1	1050	NaN	1	NaN	1009.3	NaN	NaN
3	4	2	9	19	1	1	2	1200	1	1	1281.2	1269.3	NaN	NaN
3	4	2	9	20	2	NaN	1	450	NaN	1	NaN	554.3	NaN	NaN
3	4	2	9	21	1	1	2	1800	1	1	1926.3	1897.3	NaN	NaN
3	4	2	9	22	2	NaN	1	1050	NaN	1	NaN	1232.3	NaN	NaN
3	4	2	9	23	1	1	2	1350	1	1	1418.3	1379.3	NaN	NaN
3	4	2	9	24	2	NaN	1	900	NaN	1	NaN	933.3	NaN	NaN
3	4	2	9	25	1	1	2	1650	1	1	1725.2	1721.3	NaN	NaN
3	4	2	9	26	2	NaN	1	900	NaN	1	NaN	1025.3	NaN	NaN
3	4	2	9	27	1	1	2	1800	1	1	1713.3	1699.4	NaN	NaN
3	4	2	9	28	2	NaN	1	600	NaN	1	NaN	560.4	NaN	NaN
3	4	2	9	29	1	1	2	1350	1	1	1521.3	1464.4	NaN	NaN
3	4	2	9	30	2	NaN	1	450	NaN	1	NaN	419.4	NaN	NaN
3	4	2	9	31	1	1	2	1650	1	1	1880.3	1791.4	NaN	NaN
3	4	2	9	32	2	NaN	1	1050	NaN	1	NaN	1232.3	NaN	NaN
3	4	2	9	33	1	1	2	1650	1	1	1261.3	1260.4	NaN	NaN
3	4	2	9	34	2	NaN	1	1050	NaN	1	NaN	1169.3	NaN	NaN
3	4	2	9	35	1	1	2	1800	1	1	1743.3	1715.3	NaN	NaN
3	4	2	9	36	2	NaN	1	750	NaN	1	NaN	785.4	NaN	NaN
3	4	2	9	37	1	1	2	1500	1	1	1408.4	1372.4	NaN	NaN
3	4	2	9	38	2	NaN	1	750	NaN	1	NaN	773.4	NaN	NaN
3	4	2	9	39	1	1	2	1650	1	1	1849.4	1773.4	NaN	NaN
3	4	2	9	40	2	NaN	1	600	NaN	1	NaN	633.4	NaN	NaN
3	4	2	10	1	1	1	2	1800	1	1	1718.5	1723.4	NaN	NaN
3	4	2	10	2	2	NaN	1	450	NaN	1	NaN	509.5	NaN	NaN
3	4	2	10	3	1	1	2	1650	1	1	1914.4	1825.5	NaN	NaN
3	4	2	10	4	2	NaN	1	750	NaN	1	NaN	729.5	NaN	NaN
3	4	2	10	5	1	1	2	1650	1	1	1669.5	1638.5	NaN	NaN
3	4	2	10	6	2	NaN	1	900	NaN	1	NaN	920.5	NaN	NaN
3	4	2	10	7	1	1	2	1500	1	1	1794.5	1670.5	NaN	NaN
3	4	2	10	8	2	NaN	1	1050	NaN	1	NaN	1224.5	NaN	NaN
3	4	2	10	9	1	1	2	1200	1	1	1365.5	1326.5	NaN	NaN
3	4	2	10	10	2	NaN	1	450	NaN	1	NaN	462.5	NaN	NaN
3	4	2	10	11	1	1	2	1200	1	1	1199.5	1255.5	NaN	NaN
3	4	2	10	12	2	NaN	1	1050	NaN	1	NaN	1131.6	NaN	NaN
3	4	2	10	13	1	1	2	1650	1	1	1689.5	1587.5	NaN	NaN
3	4	2	10	14	2	NaN	1	750	NaN	1	NaN	765.5	NaN	NaN
3	4	2	10	15	1	1	2	1800	1	1	1557.5	1562.4	NaN	NaN
3	4	2	10	16	2	NaN	1	1050	NaN	1	NaN	1043.6	NaN	NaN
3	4	2	10	17	1	1	2	1350	1	1	1543.5	1501.6	NaN	NaN
3	4	2	10	18	2	NaN	1	750	NaN	1	NaN	750.6	NaN	NaN
3	4	2	10	19	1	1	2	1800	1	1	1754.5	1747.6	NaN	NaN
3	4	2	10	20	2	NaN	1	900	NaN	1	NaN	927.6	NaN	NaN
3	4	2	10	21	1	1	2	1500	1	1	1536.5	1456.6	NaN	NaN
3	4	2	10	22	2	NaN	1	750	NaN	1	NaN	786.6	NaN	NaN
3	4	2	10	23	1	1	2	1200	1	1	1309.6	1325.5	NaN	NaN
3	4	2	10	24	2	NaN	1	450	NaN	1	NaN	578.6	NaN	NaN
3	4	2	10	25	1	1	2	1200	1	1	1257.5	1242.6	NaN	NaN
3	4	2	10	26	2	NaN	1	450	NaN	1	NaN	556.5	NaN	NaN
3	4	2	10	27	1	1	2	1350	1	1	1377.6	1339.6	NaN	NaN
3	4	2	10	28	2	NaN	1	900	NaN	1	NaN	908.6	NaN	NaN
3	4	2	10	29	1	1	2	1650	1	1	1836.6	1793.6	NaN	NaN
3	4	2	10	30	2	NaN	1	900	NaN	1	NaN	827.6	NaN	NaN
3	4	2	10	31	1	1	2	1350	1	1	1305.6	1192.6	NaN	NaN
3	4	2	10	32	2	NaN	1	600	NaN	1	NaN	598.6	NaN	NaN
3	4	2	10	33	1	1	2	1500	1	1	1501.5	1491.6	NaN	NaN
3	4	2	10	34	2	NaN	1	600	NaN	1	NaN	630.6	NaN	NaN
3	4	2	10	35	1	1	2	1500	1	1	1664.6	1612.5	NaN	NaN
3	4	2	10	36	2	NaN	1	1050	NaN	1	NaN	1011.6	NaN	NaN
3	4	2	10	37	1	1	2	1800	1	1	1904.5	1843.6	NaN	NaN
3	4	2	10	38	2	NaN	1	600	NaN	1	NaN	643.7	NaN	NaN
3	4	2	10	39	1	1	2	1350	1	1	1548.6	1515.7	NaN	NaN
3	4	2	10	40	2	NaN	1	600	NaN	1	NaN	603.7	NaN	NaN
3	4	2	11	1	1	1	2	1500	1	1	1412.7	1464.7	NaN	NaN
3	4	2	11	2	2	NaN	1	450	NaN	1	NaN	536.7	NaN	NaN
3	4	2	11	3	1	1	2	1200	1	1	1240.7	1209.7	NaN	NaN
3	4	2	11	4	2	NaN	1	750	NaN	1	NaN	818.7	NaN	NaN
3	4	2	11	5	1	1	2	1800	1	1	1524.7	1513.8	NaN	NaN
3	4	2	11	6	2	NaN	1	1050	NaN	1	NaN	1205.8	NaN	NaN
3	4	2	11	7	1	1	2	1200	1	1	1305.7	1265.8	NaN	NaN
3	4	2	11	8	2	NaN	1	600	NaN	1	NaN	669.8	NaN	NaN
3	4	2	11	9	1	1	2	1650	1	1	1641.8	1581.8	NaN	NaN
3	4	2	11	10	2	NaN	1	1050	NaN	1	NaN	1072.8	NaN	NaN
3	4	2	11	11	1	1	2	1350	1	1	1330.7	1313.7	NaN	NaN
3	4	2	11	12	2	NaN	1	750	NaN	1	NaN	736.7	NaN	NaN
3	4	2	11	13	1	1	2	1500	1	1	1649.8	1653.7	NaN	NaN
3	4	2	11	14	2	NaN	1	1050	NaN	1	NaN	1094.8	NaN	NaN
3	4	2	11	15	1	1	2	1650	1	1	1707.7	1644.7	NaN	NaN
3	4	2	11	16	2	NaN	1	900	NaN	1	NaN	1027.8	NaN	NaN
3	4	2	11	17	1	1	2	1800	1	1	1622.8	1617.8	NaN	NaN
3	4	2	11	18	2	NaN	1	750	NaN	1	NaN	773.8	NaN	NaN
3	4	2	11	19	1	1	2	1500	1	1	1646.8	1523.8	NaN	NaN
3	4	2	11	20	2	NaN	1	450	NaN	1	NaN	564.8	NaN	NaN
3	4	2	11	21	1	1	2	1350	1	1	1400.8	1422.7	NaN	NaN
3	4	2	11	22	2	NaN	1	450	NaN	1	NaN	519.8	NaN	NaN
3	4	2	11	23	1	1	2	1800	1	1	1953.7	1902.8	NaN	NaN
3	4	2	11	24	2	NaN	1	900	NaN	1	NaN	988.8	NaN	NaN
3	4	2	11	25	1	1	2	1350	1	1	1470.8	1480.7	NaN	NaN
3	4	2	11	26	2	NaN	1	1050	NaN	1	NaN	1199.8	NaN	NaN
3	4	2	11	27	1	1	2	1350	1	1	1363.8	1362.9	NaN	NaN
3	4	2	11	28	2	NaN	1	900	NaN	1	NaN	816.9	NaN	NaN
3	4	2	11	29	1	1	2	1800	1	1	1743.8	1736.9	NaN	NaN
3	4	2	11	30	2	NaN	1	450	NaN	1	NaN	365.9	NaN	NaN
3	4	2	11	31	1	1	2	1650	1	1	1817.8	1781.9	NaN	NaN
3	4	2	11	32	2	NaN	1	750	NaN	1	NaN	720.9	NaN	NaN
3	4	2	11	33	1	1	2	1200	1	1	1462.8	1379.9	NaN	NaN
3	4	2	11	34	2	NaN	1	900	NaN	1	NaN	904.8	NaN	NaN
3	4	2	11	35	1	1	2	1500	1	1	1533.8	1558.8	NaN	NaN
3	4	2	11	36	2	NaN	1	600	NaN	1	NaN	622.8	NaN	NaN
3	4	2	11	37	1	1	2	1650	1	1	1759.8	1754.8	NaN	NaN
3	4	2	11	38	2	NaN	1	600	NaN	1	NaN	710.9	NaN	NaN
3	4	2	11	39	1	1	2	1200	1	1	1466.9	1389.9	NaN	NaN
3	4	2	11	40	2	NaN	1	600	NaN	1	NaN	662.9	NaN	NaN
3	4	2	12	1	1	1	2	1350	1	1	1318.9	1280.9	NaN	NaN
3	4	2	12	2	2	NaN	1	750	NaN	1	NaN	686.9	NaN	NaN
3	4	2	12	3	1	1	2	1350	1	1	1423.9	1402.9	NaN	NaN
3	4	2	12	4	2	NaN	1	600	NaN	1	NaN	675.9	NaN	NaN
3	4	2	12	5	1	1	2	1500	1	1	1422	1434	NaN	NaN
3	4	2	12	6	2	NaN	1	1050	NaN	1	NaN	1085	NaN	NaN
3	4	2	12	7	1	1	2	1800	1	1	1683	1692	NaN	NaN
3	4	2	12	8	2	NaN	1	450	NaN	1	NaN	545	NaN	NaN
3	4	2	12	9	1	1	2	1800	1	1	1718	1697	NaN	NaN
3	4	2	12	10	2	NaN	1	600	NaN	1	NaN	658	NaN	NaN
3	4	2	12	11	1	1	2	1650	1	1	1793	1745	NaN	NaN
3	4	2	12	12	2	NaN	1	1050	NaN	1	NaN	1242	NaN	NaN
3	4	2	12	13	1	1	2	1200	1	1	1434	1336	NaN	NaN
3	4	2	12	14	2	NaN	1	900	NaN	1	NaN	882	NaN	NaN
3	4	2	12	15	1	1	2	1500	1	1	1610.1	1571.1	NaN	NaN
3	4	2	12	16	2	NaN	1	450	NaN	1	NaN	512.1	NaN	NaN
3	4	2	12	17	1	1	2	1650	1	1	1617.1	1618	NaN	NaN
3	4	2	12	18	2	NaN	1	450	NaN	1	NaN	498.1	NaN	NaN
3	4	2	12	19	1	1	2	1500	1	1	1497	1454.1	NaN	NaN
3	4	2	12	20	2	NaN	1	1050	NaN	1	NaN	744.1	NaN	NaN
3	4	2	12	21	1	1	2	1200	1	1	1204	1180.1	NaN	NaN
3	4	2	12	22	2	NaN	1	750	NaN	1	NaN	867.1	NaN	NaN
3	4	2	12	23	1	1	2	1350	1	1	1625	1539	NaN	NaN
3	4	2	12	24	2	NaN	1	750	NaN	1	NaN	761.1	NaN	NaN
3	4	2	12	25	1	1	2	1800	1	1	1704	1664	NaN	NaN
3	4	2	12	26	2	NaN	1	600	NaN	1	NaN	614	NaN	NaN
3	4	2	12	27	1	1	2	1200	1	1	1344.1	1330.1	NaN	NaN
3	4	2	12	28	2	NaN	1	900	NaN	1	NaN	896.1	NaN	NaN
3	4	2	12	29	1	1	2	1350	1	1	1400.1	1396.1	NaN	NaN
3	4	2	12	30	2	NaN	1	450	NaN	1	NaN	523.1	NaN	NaN
3	4	2	12	31	1	1	2	1650	1	1	1631.1	1630.1	NaN	NaN
3	4	2	12	32	2	NaN	1	1050	NaN	1	NaN	1122.1	NaN	NaN
3	4	2	12	33	1	1	2	1650	1	1	1662.1	1638.1	NaN	NaN
3	4	2	12	34	2	NaN	1	750	NaN	1	NaN	759.1	NaN	NaN
3	4	2	12	35	1	1	2	1800	1	1	1938.1	1883.1	NaN	NaN
3	4	2	12	36	2	NaN	1	600	NaN	1	NaN	712.1	NaN	NaN
3	4	2	12	37	1	1	2	1500	1	1	1852	1709.1	NaN	NaN
3	4	2	12	38	2	NaN	1	900	NaN	1	NaN	758.2	NaN	NaN
3	4	2	12	39	1	1	2	1200	1	1	1197.1	1185.2	NaN	NaN
3	4	2	12	40	2	NaN	1	900	NaN	1	NaN	936.2	NaN	NaN
3	4	2	13	1	1	1	2	1500	1	1	2928.4	2935.4	NaN	NaN
3	4	2	13	2	2	NaN	1	600	NaN	1	NaN	637.4	NaN	NaN
3	4	2	13	3	1	1	2	1200	1	1	1427.4	1273.4	NaN	NaN
3	4	2	13	4	2	NaN	1	450	NaN	1	NaN	598.4	NaN	NaN
3	4	2	13	5	1	1	2	1350	1	1	1527.5	1437.5	NaN	NaN
3	4	2	13	6	2	NaN	1	900	NaN	1	NaN	887.5	NaN	NaN
3	4	2	13	7	1	1	2	1350	1	1	1274.5	1266.5	NaN	NaN
3	4	2	13	8	2	NaN	1	1050	NaN	1	NaN	913.5	NaN	NaN
3	4	2	13	9	1	1	2	1200	1	1	1269.5	1273.4	NaN	NaN
3	4	2	13	10	2	NaN	1	450	NaN	1	NaN	497.5	NaN	NaN
3	4	2	13	11	1	1	2	1500	1	1	1375.4	1358.5	NaN	NaN
3	4	2	13	12	2	NaN	1	450	NaN	1	NaN	912.5	NaN	NaN
3	4	2	13	13	1	1	2	1650	1	1	1923.4	1858.5	NaN	NaN
3	4	2	13	14	2	NaN	1	1050	NaN	1	NaN	1044.5	NaN	NaN
3	4	2	13	15	1	1	2	1800	1	1	2001.4	1964.5	NaN	NaN
3	4	2	13	16	2	NaN	1	1050	NaN	1	NaN	1190.5	NaN	NaN
3	4	2	13	17	1	1	2	1200	1	1	1294.5	1256.5	NaN	NaN
3	4	2	13	18	2	NaN	1	750	NaN	1	NaN	759.6	NaN	NaN
3	4	2	13	19	1	1	2	1500	1	1	1573.5	1511.5	NaN	NaN
3	4	2	13	20	2	NaN	1	600	NaN	1	NaN	626.5	NaN	NaN
3	4	2	13	21	1	1	2	1650	1	1	1848.5	1789.5	NaN	NaN
3	4	2	13	22	2	NaN	1	750	NaN	1	NaN	697.5	NaN	NaN
3	4	2	13	23	1	1	2	1500	1	1	1720.5	1652.5	NaN	NaN
3	4	2	13	24	2	NaN	1	750	NaN	1	NaN	750.5	NaN	NaN
3	4	2	13	25	1	1	2	1650	1	1	1743.5	1771.5	NaN	NaN
3	4	2	13	26	2	NaN	1	450	NaN	1	NaN	527.5	NaN	NaN
3	4	2	13	27	1	1	2	1200	1	1	1471.6	1441.6	NaN	NaN
3	4	2	13	28	2	NaN	1	1050	NaN	1	NaN	1149.6	NaN	NaN
3	4	2	13	29	1	1	2	1800	1	1	1616.5	1603.6	NaN	NaN
3	4	2	13	30	2	NaN	1	900	NaN	1	NaN	1000.6	NaN	NaN
3	4	2	13	31	1	1	2	1350	1	1	1543.5	1498.6	NaN	NaN
3	4	2	13	32	2	NaN	1	600	NaN	1	NaN	607.6	NaN	NaN
3	4	2	13	33	1	1	2	1650	1	1	1726.5	1712.6	NaN	NaN
3	4	2	13	34	2	NaN	1	600	NaN	1	NaN	572.6	NaN	NaN
3	4	2	13	35	1	1	2	1350	1	1	1371.5	1361.6	NaN	NaN
3	4	2	13	36	2	NaN	1	900	NaN	1	NaN	807.5	NaN	NaN
3	4	2	13	37	1	1	2	1800	1	1	1905.5	1838.5	NaN	NaN
3	4	2	13	38	2	NaN	1	900	NaN	1	NaN	926.6	NaN	NaN
3	4	2	13	39	1	1	2	1800	1	1	1646.6	1651.6	NaN	NaN
3	4	2	13	40	2	NaN	1	750	NaN	1	NaN	804.6	NaN	NaN
3	4	2	14	1	1	1	2	1350	1	1	1278.7	1335.6	NaN	NaN
3	4	2	14	2	2	NaN	1	1050	NaN	1	NaN	1211.7	NaN	NaN
3	4	2	14	3	1	1	2	1500	1	1	1578.6	1509.7	NaN	NaN
3	4	2	14	4	2	NaN	1	600	NaN	1	NaN	581.7	NaN	NaN
3	4	2	14	5	1	1	2	1650	1	1	1649.7	1572.8	NaN	NaN
3	4	2	14	6	2	NaN	1	1050	NaN	1	NaN	1117.8	NaN	NaN
3	4	2	14	7	1	1	2	1800	1	1	1651.7	1658.7	NaN	NaN
3	4	2	14	8	2	NaN	1	750	NaN	1	NaN	865.8	NaN	NaN
3	4	2	14	9	1	1	2	1200	1	1	1348.7	1347.7	NaN	NaN
3	4	2	14	10	2	NaN	1	450	NaN	1	NaN	587.7	NaN	NaN
3	4	2	14	11	1	1	2	1350	1	1	1300.7	1324.7	NaN	NaN
3	4	2	14	12	2	NaN	1	450	NaN	1	NaN	545.8	NaN	NaN
3	4	2	14	13	1	1	2	1500	1	1	1720.7	1585.7	NaN	NaN
3	4	2	14	14	2	NaN	1	750	NaN	1	NaN	837.7	NaN	NaN
3	4	2	14	15	1	1	2	1650	1	1	1603.7	1610.7	NaN	NaN
3	4	2	14	16	2	NaN	1	450	NaN	1	NaN	508.8	NaN	NaN
3	4	2	14	17	1	1	2	1350	1	1	1309.8	1511.8	NaN	NaN
3	4	2	14	18	2	NaN	1	450	NaN	1	NaN	429.8	NaN	NaN
3	4	2	14	19	1	1	2	1800	1	1	1874.7	1851.8	NaN	1
3	4	2	14	20	2	NaN	1	900	NaN	1	NaN	1070.8	NaN	NaN
3	4	2	14	21	1	1	2	1800	1	1	1531.8	1567.8	NaN	NaN
3	4	2	14	22	2	NaN	1	900	NaN	1	NaN	877.8	NaN	NaN
3	4	2	14	23	1	1	2	1500	1	1	1551.8	1603.7	NaN	NaN
3	4	2	14	24	2	NaN	1	600	NaN	1	NaN	537.8	NaN	NaN
3	4	2	14	25	1	1	2	1200	1	1	1393.7	1391.7	NaN	NaN
3	4	2	14	26	2	NaN	1	750	NaN	1	NaN	772.8	NaN	NaN
3	4	2	14	27	1	1	2	1500	1	1	1673.8	1649.9	NaN	NaN
3	4	2	14	28	2	NaN	1	900	NaN	1	NaN	855.8	NaN	NaN
3	4	2	14	29	1	1	2	1650	1	1	1673.8	1644.8	NaN	NaN
3	4	2	14	30	2	NaN	1	600	NaN	1	NaN	637.8	NaN	NaN
3	4	2	14	31	1	1	2	1650	1	1	1487.8	1495.8	NaN	NaN
3	4	2	14	32	2	NaN	1	900	NaN	1	NaN	931.8	NaN	NaN
3	4	2	14	33	1	1	2	1200	1	1	1306.8	1259.8	NaN	NaN
3	4	2	14	34	2	NaN	1	1050	NaN	1	NaN	1112.8	NaN	NaN
3	4	2	14	35	1	1	2	1200	1	1	1111.8	1128.8	NaN	NaN
3	4	2	14	36	2	NaN	1	750	NaN	1	NaN	770.8	NaN	NaN
3	4	2	14	37	1	1	2	1350	1	1	1530.8	1486.8	NaN	NaN
3	4	2	14	38	2	NaN	1	1050	NaN	1	NaN	1049.9	NaN	NaN
3	4	2	14	39	1	1	2	1800	1	1	1746.9	1699.9	NaN	NaN
3	4	2	14	40	2	NaN	1	600	NaN	1	NaN	631.9	NaN	NaN
3	4	2	15	1	1	1	2	1650	1	1	1316.9	1239	NaN	NaN
3	4	2	15	2	2	NaN	1	600	NaN	1	NaN	713.9	NaN	NaN
3	4	2	15	3	1	1	2	1350	1	1	1436.9	1436	NaN	NaN
3	4	2	15	4	2	NaN	1	450	NaN	1	NaN	576	NaN	NaN
3	4	2	15	5	1	1	2	1350	1	1	1424	1417	NaN	NaN
3	4	2	15	6	2	NaN	1	600	NaN	1	NaN	630	NaN	NaN
3	4	2	15	7	1	1	2	1200	1	1	1320	1309	NaN	NaN
3	4	2	15	8	2	NaN	1	900	NaN	1	NaN	875	NaN	NaN
3	4	2	15	9	1	1	2	1500	1	1	1700.9	1627	NaN	NaN
3	4	2	15	10	2	NaN	1	600	NaN	1	NaN	606	NaN	NaN
3	4	2	15	11	1	1	2	1650	1	1	1507.9	1493	NaN	NaN
3	4	2	15	12	2	NaN	1	900	NaN	1	NaN	905	NaN	NaN
3	4	2	15	13	1	1	2	1800	1	1	1592	1557	NaN	NaN
3	4	2	15	14	2	NaN	1	750	NaN	1	NaN	810	NaN	NaN
3	4	2	15	15	1	1	2	1500	1	1	1504	1490.1	NaN	NaN
3	4	2	15	16	2	NaN	1	450	NaN	1	NaN	538.1	NaN	NaN
3	4	2	15	17	1	1	2	1500	1	1	1698	1657.1	NaN	NaN
3	4	2	15	18	2	NaN	1	450	NaN	1	NaN	510	NaN	NaN
3	4	2	15	19	1	1	2	1650	1	1	1555	1542	NaN	NaN
3	4	2	15	20	2	NaN	1	1050	NaN	1	NaN	1158	NaN	NaN
3	4	2	15	21	1	1	2	1800	1	1	1903	1904	NaN	NaN
3	4	2	15	22	2	NaN	1	1050	NaN	1	NaN	954	NaN	NaN
3	4	2	15	23	1	1	2	1200	1	1	1253	1245	NaN	NaN
3	4	2	15	24	2	NaN	1	900	NaN	1	NaN	957	NaN	NaN
3	4	2	15	25	1	1	2	1200	1	1	1333	1298	NaN	NaN
3	4	2	15	26	2	NaN	1	1050	NaN	1	NaN	971.1	NaN	NaN
3	4	2	15	27	1	1	2	1800	1	1	1625.1	1591.1	NaN	NaN
3	4	2	15	28	2	NaN	1	750	NaN	1	NaN	842.1	NaN	NaN
3	4	2	15	29	1	1	2	1650	1	1	1618.1	1642	NaN	NaN
3	4	2	15	30	2	NaN	1	750	NaN	1	NaN	726.1	NaN	NaN
3	4	2	15	31	1	1	2	1800	1	1	1614.1	1580.1	NaN	NaN
3	4	2	15	32	2	NaN	1	450	NaN	1	NaN	565	NaN	NaN
3	4	2	15	33	1	1	2	1350	1	1	1424	1423.1	NaN	NaN
3	4	2	15	34	2	NaN	1	1050	NaN	1	NaN	989.1	NaN	NaN
3	4	2	15	35	1	1	2	1350	1	1	1505	1452.1	NaN	NaN
3	4	2	15	36	2	NaN	1	600	1	1	671	609.1	NaN	NaN
3	4	2	15	37	1	1	2	1500	1	1	1606.1	1601.1	NaN	NaN
3	4	2	15	38	2	NaN	1	750	NaN	1	NaN	862.2	NaN	NaN
3	4	2	15	39	1	1	2	1200	1	1	1388.1	1363.1	NaN	NaN
3	4	2	15	40	2	NaN	1	900	NaN	1	NaN	944.1	NaN	NaN
3	4	2	16	1	1	1	2	1350	1	1	2622.2	2664.1	NaN	NaN
3	4	2	16	2	2	NaN	1	600	NaN	1	NaN	603.2	NaN	NaN
3	4	2	16	3	1	1	2	1500	1	1	1478.1	1492.1	NaN	NaN
3	4	2	16	4	2	NaN	1	600	NaN	1	NaN	778.2	NaN	NaN
3	4	2	16	5	1	1	2	1500	1	1	1705.2	1611.3	NaN	NaN
3	4	2	16	6	2	NaN	1	450	NaN	1	NaN	536.3	NaN	NaN
3	4	2	16	7	1	1	2	1650	1	1	1545.2	1480.2	NaN	NaN
3	4	2	16	8	2	NaN	1	750	NaN	1	NaN	772.3	NaN	NaN
3	4	2	16	9	1	1	2	1500	1	1	1500.2	1479.2	NaN	NaN
3	4	2	16	10	2	NaN	1	750	NaN	1	NaN	768.2	NaN	NaN
3	4	2	16	11	1	1	2	1200	1	1	1366.2	1356.2	NaN	NaN
3	4	2	16	12	2	NaN	1	450	NaN	1	NaN	491.2	NaN	NaN
3	4	2	16	13	1	1	2	1350	1	1	1417.2	1422.2	NaN	NaN
3	4	2	16	14	2	NaN	1	750	NaN	1	NaN	763.2	NaN	NaN
3	4	2	16	15	1	1	2	1650	1	1	1531.2	1489.2	NaN	NaN
3	4	2	16	16	2	NaN	1	600	NaN	1	NaN	558.3	NaN	NaN
3	4	2	16	17	1	1	2	1200	1	1	1352.3	1356.3	NaN	NaN
3	4	2	16	18	2	NaN	1	1050	NaN	1	NaN	1159.3	NaN	NaN
3	4	2	16	19	1	1	2	1200	1	1	1260.3	1302.3	NaN	NaN
3	4	2	16	20	2	NaN	1	1050	NaN	1	NaN	975.3	NaN	NaN
3	4	2	16	21	1	1	2	1650	1	1	1629.2	1611.3	NaN	NaN
3	4	2	16	22	2	NaN	1	750	NaN	1	NaN	719.3	NaN	NaN
3	4	2	16	23	1	1	2	1500	1	1	1650.3	1666.2	NaN	NaN
3	4	2	16	24	2	NaN	1	600	NaN	1	NaN	696.3	NaN	NaN
3	4	2	16	25	1	1	2	1800	1	1	1606.2	1651.2	NaN	NaN
3	4	2	16	26	2	NaN	1	1050	NaN	1	NaN	1013.3	NaN	NaN
3	4	2	16	27	1	1	2	1350	1	1	1235.3	1228.4	NaN	NaN
3	4	2	16	28	2	NaN	1	900	NaN	1	NaN	890.3	NaN	NaN
3	4	2	16	29	1	1	2	1800	1	1	1658.3	1564.3	NaN	NaN
3	4	2	16	30	2	NaN	1	1050	NaN	1	NaN	1152.3	NaN	NaN
3	4	2	16	31	1	1	2	1200	1	1	1282.3	1280.3	NaN	NaN
3	4	2	16	32	2	NaN	1	900	NaN	1	NaN	924.3	NaN	NaN
3	4	2	16	33	1	1	2	1800	1	1	1789.3	1719.3	NaN	NaN
3	4	2	16	34	2	NaN	1	900	NaN	1	NaN	927.3	NaN	NaN
3	4	2	16	35	1	1	2	1800	1	1	1792.3	1829.3	NaN	NaN
3	4	2	16	36	2	NaN	1	450	NaN	1	NaN	572.3	NaN	NaN
3	4	2	16	37	1	1	2	1650	1	1	1644.3	1700.3	NaN	NaN
3	4	2	16	38	2	NaN	1	900	NaN	1	NaN	1029.4	NaN	NaN
3	4	2	16	39	1	1	2	1350	1	1	1546.3	1527.4	NaN	NaN
3	4	2	16	40	2	NaN	1	450	NaN	1	NaN	447.4	NaN	NaN

## Sheet: 5
									response		TR		extra response
experiment	participant	handedness (1: left, 2: right)	session	trial/session	stim (1: green, 2: orange)	CMR	prior (1: short, 2: long)	TS	L	R	L	R	L	R
3	5	2	1	1	1	1	2	1500	1	1	1266.2	1283.1	NaN	NaN
3	5	2	1	2	2	NaN	1	1050	NaN	1	NaN	1126.2	NaN	NaN
3	5	2	1	3	1	1	2	1650	1	1	1355.1	1321.2	NaN	NaN
3	5	2	1	4	2	NaN	1	750	NaN	1	NaN	704.3	NaN	NaN
3	5	2	1	5	1	1	2	1350	1	1	1368.2	1282.2	NaN	NaN
3	5	2	1	6	2	NaN	1	600	NaN	1	NaN	574.2	NaN	NaN
3	5	2	1	7	1	1	2	1650	1	1	1526.2	1474.2	NaN	NaN
3	5	2	1	8	2	NaN	1	900	NaN	1	NaN	879.2	NaN	NaN
3	5	2	1	9	1	1	2	1500	1	1	1316.2	1296.2	NaN	NaN
3	5	2	1	10	2	NaN	1	600	NaN	1	NaN	638.2	NaN	NaN
3	5	2	1	11	1	1	2	1200	1	1	1257.2	1232.2	NaN	NaN
3	5	2	1	12	2	NaN	1	600	NaN	1	NaN	579.2	NaN	NaN
3	5	2	1	13	1	1	2	1200	1	1	1103.2	1044.3	NaN	NaN
3	5	2	1	14	2	NaN	1	900	NaN	1	NaN	831.3	NaN	NaN
3	5	2	1	15	1	1	2	1350	1	1	1291.2	1272.3	NaN	NaN
3	5	2	1	16	2	NaN	1	1050	NaN	1	NaN	918.3	NaN	NaN
3	5	2	1	17	1	1	2	1350	1	1	1297.2	1270.3	NaN	NaN
3	5	2	1	18	2	NaN	1	450	NaN	1	NaN	504.3	NaN	NaN
3	5	2	1	19	1	1	2	1200	1	1	1209.3	1213.2	NaN	NaN
3	5	2	1	20	2	NaN	1	750	NaN	1	NaN	713.3	NaN	NaN
3	5	2	1	21	1	1	2	1350	1	1	1291.3	1285.3	NaN	NaN
3	5	2	1	22	2	NaN	1	900	NaN	1	NaN	903.3	NaN	NaN
3	5	2	1	23	1	1	2	1800	1	1	1521.3	1512.3	NaN	NaN
3	5	2	1	24	2	NaN	1	450	NaN	1	NaN	471.3	NaN	NaN
3	5	2	1	25	1	1	2	1650	1	1	1460.3	1451.3	NaN	NaN
3	5	2	1	26	2	NaN	1	900	NaN	1	NaN	836.3	NaN	NaN
3	5	2	1	27	1	1	2	1800	1	1	1511.2	1487.3	NaN	NaN
3	5	2	1	28	2	NaN	1	1050	NaN	1	NaN	1147.3	NaN	NaN
3	5	2	1	29	1	1	2	1200	1	1	1190.2	1173.3	NaN	NaN
3	5	2	1	30	2	NaN	1	600	NaN	1	NaN	533.4	NaN	NaN
3	5	2	1	31	1	1	2	1800	1	1	1574.3	1556.4	NaN	NaN
3	5	2	1	32	2	NaN	1	450	NaN	1	NaN	444.4	NaN	NaN
3	5	2	1	33	1	1	2	1500	1	1	1295.3	1271.3	NaN	NaN
3	5	2	1	34	2	NaN	1	1050	NaN	1	NaN	1131.4	NaN	NaN
3	5	2	1	35	1	1	2	1500	1	1	1378.3	1366.3	NaN	NaN
3	5	2	1	36	2	NaN	1	750	NaN	1	NaN	649.4	NaN	NaN
3	5	2	1	37	1	1	2	1800	1	1	1630.3	1614.3	NaN	NaN
3	5	2	1	38	2	NaN	1	750	NaN	1	NaN	697.4	NaN	NaN
3	5	2	1	39	1	1	2	1650	1	1	1611.4	1577.4	NaN	NaN
3	5	2	1	40	2	NaN	1	450	NaN	1	NaN	442.4	NaN	NaN
3	5	2	2	1	1	1	2	1350	1	1	1193.4	1175.4	NaN	NaN
3	5	2	2	2	2	NaN	1	750	NaN	1	NaN	766.4	NaN	NaN
3	5	2	2	3	1	1	2	1500	1	1	1397.3	1389.4	NaN	NaN
3	5	2	2	4	2	NaN	1	450	NaN	1	NaN	480.5	NaN	NaN
3	5	2	2	5	1	1	2	1650	1	1	1644.5	1612.5	NaN	NaN
3	5	2	2	6	2	NaN	1	600	NaN	1	NaN	577.5	NaN	NaN
3	5	2	2	7	1	1	2	1350	1	1	1258.4	1243.5	NaN	NaN
3	5	2	2	8	2	NaN	1	1050	NaN	1	NaN	1035.5	NaN	NaN
3	5	2	2	9	1	1	2	1800	1	1	1667.5	1671.4	NaN	NaN
3	5	2	2	10	2	NaN	1	900	NaN	1	NaN	912.5	NaN	NaN
3	5	2	2	11	1	1	2	1650	1	1	1591.4	1572.5	NaN	NaN
3	5	2	2	12	2	NaN	1	900	NaN	1	NaN	928.5	NaN	NaN
3	5	2	2	13	1	1	2	1200	1	1	1255.5	1223.5	NaN	NaN
3	5	2	2	14	2	NaN	1	450	NaN	1	NaN	427.5	NaN	NaN
3	5	2	2	15	1	1	2	1500	1	1	1345.4	1330.5	NaN	NaN
3	5	2	2	16	2	NaN	1	750	NaN	1	NaN	677.5	NaN	NaN
3	5	2	2	17	1	1	2	1650	1	1	1520.4	1513.5	NaN	NaN
3	5	2	2	18	2	NaN	1	450	NaN	1	NaN	472.5	NaN	NaN
3	5	2	2	19	1	1	2	1350	1	1	1361.5	1333.5	NaN	NaN
3	5	2	2	20	2	NaN	1	600	NaN	1	NaN	537.5	NaN	NaN
3	5	2	2	21	1	1	2	1650	1	1	1415.5	1404.6	NaN	NaN
3	5	2	2	22	2	NaN	1	1050	NaN	1	NaN	1033.6	NaN	NaN
3	5	2	2	23	1	1	2	1800	1	1	1713.5	1705.6	NaN	NaN
3	5	2	2	24	2	NaN	1	450	NaN	1	NaN	483.6	NaN	NaN
3	5	2	2	25	1	1	2	1200	1	1	1333.5	1320.5	NaN	NaN
3	5	2	2	26	2	NaN	1	600	NaN	1	NaN	593.5	NaN	NaN
3	5	2	2	27	1	1	2	1200	1	1	1232.5	1209.6	NaN	NaN
3	5	2	2	28	2	NaN	1	600	NaN	1	NaN	539.5	NaN	NaN
3	5	2	2	29	1	1	2	1500	1	1	1320.5	1304.5	NaN	NaN
3	5	2	2	30	2	NaN	1	900	NaN	1	NaN	866.6	NaN	NaN
3	5	2	2	31	1	1	2	1500	1	1	1415.5	1376.6	NaN	NaN
3	5	2	2	32	2	NaN	1	750	NaN	1	NaN	702.6	NaN	NaN
3	5	2	2	33	1	1	2	1800	1	1	1524.5	1522.6	NaN	NaN
3	5	2	2	34	2	NaN	1	1050	NaN	1	NaN	1000.6	NaN	NaN
3	5	2	2	35	1	1	2	1800	1	1	1649.5	1640.6	NaN	NaN
3	5	2	2	36	2	NaN	1	750	NaN	1	NaN	751.6	NaN	NaN
3	5	2	2	37	1	1	2	1350	1	1	1336.6	1345.5	NaN	NaN
3	5	2	2	38	2	NaN	1	900	NaN	1	NaN	864.6	NaN	NaN
3	5	2	2	39	1	1	2	1200	1	1	1244.6	1237.6	NaN	NaN
3	5	2	2	40	2	NaN	1	1050	NaN	1	NaN	1022.6	NaN	NaN
3	5	2	3	1	1	1	2	1800	1	1	1507.6	1505.6	NaN	NaN
3	5	2	3	2	2	NaN	1	450	NaN	1	NaN	509.7	NaN	NaN
3	5	2	3	3	1	1	2	1500	1	1	1452.6	1424.7	NaN	NaN
3	5	2	3	4	2	NaN	1	750	NaN	1	NaN	767.8	NaN	NaN
3	5	2	3	5	1	1	2	1800	1	1	1686.7	1651.8	NaN	NaN
3	5	2	3	6	2	NaN	1	600	NaN	1	NaN	558.7	NaN	NaN
3	5	2	3	7	1	1	2	1200	1	1	1258.7	1223.7	NaN	NaN
3	5	2	3	8	2	NaN	1	450	NaN	1	NaN	433.7	NaN	NaN
3	5	2	3	9	1	1	2	1350	1	1	1299.7	1289.7	NaN	NaN
3	5	2	3	10	2	NaN	1	600	NaN	1	NaN	560.7	NaN	NaN
3	5	2	3	11	1	1	2	1500	1	1	1400.6	1393.7	NaN	NaN
3	5	2	3	12	2	NaN	1	900	NaN	1	NaN	841.8	NaN	NaN
3	5	2	3	13	1	1	2	1800	1	1	1743.7	1727.8	NaN	NaN
3	5	2	3	14	2	NaN	1	450	NaN	1	NaN	487.8	NaN	NaN
3	5	2	3	15	1	1	2	1650	1	1	1641.8	1650.7	NaN	NaN
3	5	2	3	16	2	NaN	1	750	NaN	1	NaN	748.8	NaN	NaN
3	5	2	3	17	1	1	2	1350	1	1	1273.7	1272.8	NaN	NaN
3	5	2	3	18	2	NaN	1	1050	NaN	1	NaN	1194.7	NaN	NaN
3	5	2	3	19	1	1	2	1800	1	1	1621.7	1602.7	NaN	NaN
3	5	2	3	20	2	NaN	1	1050	NaN	1	NaN	1117.7	NaN	NaN
3	5	2	3	21	1	1	2	1650	1	1	1531.8	1502.8	NaN	NaN
3	5	2	3	22	2	NaN	1	900	NaN	1	NaN	858.8	NaN	NaN
3	5	2	3	23	1	1	2	1200	1	1	1141.8	1121.8	NaN	NaN
3	5	2	3	24	2	NaN	1	900	NaN	1	NaN	934.8	NaN	NaN
3	5	2	3	25	1	1	2	1500	1	1	1367.8	1374.8	NaN	NaN
3	5	2	3	26	2	NaN	1	1050	NaN	1	NaN	1025.8	NaN	NaN
3	5	2	3	27	1	1	2	1650	1	1	1456.7	1444.8	NaN	NaN
3	5	2	3	28	2	NaN	1	900	NaN	1	NaN	873.8	NaN	NaN
3	5	2	3	29	1	1	2	1200	1	1	1336.8	1331.9	NaN	NaN
3	5	2	3	30	2	NaN	1	600	NaN	1	NaN	509.9	NaN	NaN
3	5	2	3	31	1	1	2	1500	1	1	1286.8	1271.9	NaN	NaN
3	5	2	3	32	2	NaN	1	750	NaN	1	NaN	822.8	NaN	NaN
3	5	2	3	33	1	1	2	1650	1	1	1338.8	1309.8	NaN	NaN
3	5	2	3	34	2	NaN	1	750	NaN	1	NaN	698.8	NaN	NaN
3	5	2	3	35	1	1	2	1200	1	1	1154.8	1138.8	NaN	NaN
3	5	2	3	36	2	NaN	1	450	NaN	1	NaN	510.8	NaN	NaN
3	5	2	3	37	1	1	2	1350	1	1	1379.8	1350.8	NaN	NaN
3	5	2	3	38	2	NaN	1	600	NaN	1	NaN	538.9	NaN	NaN
3	5	2	3	39	1	1	2	1350	1	1	1411.8	1393.9	NaN	NaN
3	5	2	3	40	2	NaN	1	1050	NaN	1	NaN	1027.9	NaN	NaN
3	5	2	4	1	1	1	2	1200	1	1	1179.9	1169.9	NaN	NaN
3	5	2	4	2	2	NaN	1	600	NaN	1	NaN	563.9	NaN	NaN
3	5	2	4	3	1	1	2	1800	1	1	1541.9	1535.9	NaN	NaN
3	5	2	4	4	2	NaN	1	600	NaN	1	NaN	581	NaN	NaN
3	5	2	4	5	1	1	2	1500	1	1	1419.9	1414	NaN	NaN
3	5	2	4	6	2	NaN	1	900	NaN	1	NaN	957	NaN	NaN
3	5	2	4	7	1	1	2	1200	1	1	1114	1130	NaN	NaN
3	5	2	4	8	2	NaN	1	900	NaN	1	NaN	870	NaN	NaN
3	5	2	4	9	1	1	2	1800	1	1	1647.9	1622	NaN	NaN
3	5	2	4	10	2	NaN	1	450	NaN	1	NaN	495	NaN	NaN
3	5	2	4	11	1	1	2	1650	1	1	1506.9	1505.9	NaN	NaN
3	5	2	4	12	2	NaN	1	750	NaN	1	NaN	788	NaN	NaN
3	5	2	4	13	1	1	2	1650	1	1	1496	1488.1	NaN	NaN
3	5	2	4	14	2	NaN	1	900	NaN	1	NaN	942	NaN	NaN
3	5	2	4	15	1	1	2	1800	1	1	1642	1626	NaN	NaN
3	5	2	4	16	2	NaN	1	1050	NaN	1	NaN	1102	NaN	NaN
3	5	2	4	17	1	1	2	1350	1	1	1201	1183	NaN	NaN
3	5	2	4	18	2	NaN	1	1050	NaN	1	NaN	930	NaN	NaN
3	5	2	4	19	1	1	2	1200	1	1	1307	1328.9	NaN	NaN
3	5	2	4	20	2	NaN	1	450	NaN	1	NaN	528	NaN	NaN
3	5	2	4	21	1	1	2	1500	1	1	1553	1512.1	NaN	NaN
3	5	2	4	22	2	NaN	1	900	NaN	1	NaN	827	NaN	NaN
3	5	2	4	23	1	1	2	1500	1	1	1428.1	1440	NaN	NaN
3	5	2	4	24	2	NaN	1	600	NaN	1	NaN	555	NaN	NaN
3	5	2	4	25	1	1	2	1800	1	1	1585	1570	NaN	NaN
3	5	2	4	26	2	NaN	1	450	NaN	1	NaN	492.1	NaN	NaN
3	5	2	4	27	1	1	2	1350	1	1	1333	1327	NaN	NaN
3	5	2	4	28	2	NaN	1	450	NaN	1	NaN	446	NaN	NaN
3	5	2	4	29	1	1	2	1500	1	1	1471	1470	NaN	NaN
3	5	2	4	30	2	NaN	1	1050	NaN	1	NaN	1082.1	NaN	NaN
3	5	2	4	31	1	1	2	1650	1	1	1638.1	1631.1	NaN	NaN
3	5	2	4	32	2	NaN	1	1050	NaN	1	NaN	1014.1	NaN	NaN
3	5	2	4	33	1	1	2	1350	1	1	1399	1389.1	NaN	NaN
3	5	2	4	34	2	NaN	1	750	NaN	1	NaN	780.1	NaN	NaN
3	5	2	4	35	1	1	2	1350	1	1	1338	1335.1	NaN	NaN
3	5	2	4	36	2	NaN	1	750	NaN	1	NaN	745.1	NaN	NaN
3	5	2	4	37	1	1	2	1650	1	1	1550	1546.1	NaN	NaN
3	5	2	4	38	2	NaN	1	750	NaN	1	NaN	824.1	NaN	NaN
3	5	2	4	39	1	1	2	1200	1	1	1230.1	1232.1	NaN	NaN
3	5	2	4	40	2	NaN	1	600	NaN	1	NaN	634.1	NaN	NaN
3	5	2	5	1	1	1	2	1650	1	1	1509.3	1504.4	NaN	NaN
3	5	2	5	2	2	NaN	1	1050	NaN	1	NaN	1024.4	NaN	NaN
3	5	2	5	3	1	1	2	1650	1	1	1564.3	1549.4	NaN	NaN
3	5	2	5	4	2	NaN	1	900	NaN	1	NaN	882.5	NaN	NaN
3	5	2	5	5	1	1	2	1350	1	1	1306.4	1248.5	NaN	NaN
3	5	2	5	6	2	NaN	1	900	NaN	1	NaN	916.4	NaN	NaN
3	5	2	5	7	1	1	2	1650	1	1	1699.4	1680.4	NaN	NaN
3	5	2	5	8	2	NaN	1	600	NaN	1	NaN	710.4	NaN	NaN
3	5	2	5	9	1	1	2	1800	1	1	1732.4	1688.4	NaN	NaN
3	5	2	5	10	2	NaN	1	900	NaN	1	NaN	892.4	NaN	NaN
3	5	2	5	11	1	1	2	1350	1	1	1447.4	1448.4	NaN	NaN
3	5	2	5	12	2	NaN	1	600	NaN	1	NaN	671.5	NaN	NaN
3	5	2	5	13	1	1	2	1500	1	1	1453.4	1447.5	NaN	NaN
3	5	2	5	14	2	NaN	1	450	NaN	1	NaN	497.5	NaN	NaN
3	5	2	5	15	1	1	2	1800	1	1	1783.4	1760.5	NaN	NaN
3	5	2	5	16	2	NaN	1	750	NaN	1	NaN	779.5	NaN	NaN
3	5	2	5	17	1	1	2	1200	1	1	1344.4	1335.5	NaN	NaN
3	5	2	5	18	2	NaN	1	1050	NaN	1	NaN	1090.5	NaN	NaN
3	5	2	5	19	1	1	2	1350	1	1	1386.4	1368.5	NaN	NaN
3	5	2	5	20	2	NaN	1	750	NaN	1	NaN	729.4	NaN	NaN
3	5	2	5	21	1	1	2	1500	1	1	1500.5	1478.5	NaN	NaN
3	5	2	5	22	2	NaN	1	450	NaN	1	NaN	446.5	NaN	NaN
3	5	2	5	23	1	1	2	1200	1	1	1260.5	1258.5	NaN	NaN
3	5	2	5	24	2	NaN	1	600	NaN	1	NaN	536.5	NaN	NaN
3	5	2	5	25	1	1	2	1350	1	1	1434.5	1428.5	NaN	NaN
3	5	2	5	26	2	NaN	1	450	NaN	1	NaN	497.5	NaN	NaN
3	5	2	5	27	1	1	2	1200	1	1	1180.5	1176.5	NaN	NaN
3	5	2	5	28	2	NaN	1	750	NaN	1	NaN	741.5	NaN	NaN
3	5	2	5	29	1	1	2	1200	1	1	1221.4	1195.5	NaN	NaN
3	5	2	5	30	2	NaN	1	600	NaN	1	NaN	560.6	NaN	NaN
3	5	2	5	31	1	1	2	1500	1	1	1351.5	1313.5	NaN	NaN
3	5	2	5	32	2	NaN	1	900	NaN	1	NaN	1029.6	NaN	NaN
3	5	2	5	33	1	1	2	1500	1	1	1437.5	1427.6	NaN	NaN
3	5	2	5	34	2	NaN	1	1050	NaN	1	NaN	1064.6	NaN	NaN
3	5	2	5	35	1	1	2	1650	1	1	1450.5	1421.5	NaN	NaN
3	5	2	5	36	2	NaN	1	1050	NaN	1	NaN	1039.5	NaN	NaN
3	5	2	5	37	1	1	2	1800	1	1	1670.5	1663.5	NaN	NaN
3	5	2	5	38	2	NaN	1	450	NaN	1	NaN	487.6	NaN	NaN
3	5	2	5	39	1	1	2	1800	1	1	1802.6	1773.6	NaN	NaN
3	5	2	5	40	2	NaN	1	750	NaN	1	NaN	775.6	NaN	NaN
3	5	2	6	1	1	1	2	1200	1	1	1249.6	1242.6	NaN	NaN
3	5	2	6	2	2	NaN	1	1050	NaN	1	NaN	985.6	NaN	NaN
3	5	2	6	3	1	1	2	1200	1	1	1124.6	1119.6	NaN	NaN
3	5	2	6	4	2	NaN	1	1050	NaN	1	NaN	1043.7	NaN	NaN
3	5	2	6	5	1	1	2	1200	1	1	1165.7	1153.7	NaN	NaN
3	5	2	6	6	2	NaN	1	600	NaN	1	NaN	729.7	NaN	NaN
3	5	2	6	7	1	1	2	1650	1	1	1610.6	1595.7	NaN	NaN
3	5	2	6	8	2	NaN	1	900	NaN	1	NaN	975.7	NaN	NaN
3	5	2	6	9	1	1	2	1500	1	1	1573.6	1554.7	NaN	NaN
3	5	2	6	10	2	NaN	1	450	NaN	1	NaN	492.7	NaN	NaN
3	5	2	6	11	1	1	2	1200	1	1	1127.6	1099.7	NaN	NaN
3	5	2	6	12	2	NaN	1	450	NaN	1	NaN	434.6	NaN	NaN
3	5	2	6	13	1	1	2	1800	1	1	1643.7	1614.7	NaN	NaN
3	5	2	6	14	2	NaN	1	1050	NaN	1	NaN	1074.7	NaN	NaN
3	5	2	6	15	1	1	2	1650	1	1	1699.7	1685.7	NaN	NaN
3	5	2	6	16	2	NaN	1	450	NaN	1	NaN	477.7	NaN	NaN
3	5	2	6	17	1	1	2	1800	1	1	1685.7	1659.7	NaN	NaN
3	5	2	6	18	2	NaN	1	450	NaN	1	NaN	489.7	NaN	NaN
3	5	2	6	19	1	1	2	1350	1	1	1414.6	1388.7	NaN	NaN
3	5	2	6	20	2	NaN	1	1050	NaN	1	NaN	967.7	NaN	NaN
3	5	2	6	21	1	1	2	1500	1	1	1349.7	1346.8	NaN	NaN
3	5	2	6	22	2	NaN	1	900	NaN	1	NaN	995.8	NaN	NaN
3	5	2	6	23	1	1	2	1650	1	1	1543.7	1541.8	NaN	NaN
3	5	2	6	24	2	NaN	1	750	NaN	1	NaN	887.8	NaN	NaN
3	5	2	6	25	1	1	2	1800	1	1	1543.7	1538.8	NaN	NaN
3	5	2	6	26	2	NaN	1	600	NaN	1	NaN	526.7	NaN	NaN
3	5	2	6	27	1	1	2	1350	1	1	1373.7	1352.7	NaN	NaN
3	5	2	6	28	2	NaN	1	750	NaN	1	NaN	755.7	NaN	NaN
3	5	2	6	29	1	1	2	1350	1	1	1316.7	1315.7	NaN	NaN
3	5	2	6	30	2	NaN	1	600	NaN	1	NaN	601.8	NaN	NaN
3	5	2	6	31	1	1	2	1500	1	1	1494.7	1486.8	NaN	NaN
3	5	2	6	32	2	NaN	1	750	NaN	1	NaN	765.8	NaN	NaN
3	5	2	6	33	1	1	2	1500	1	1	1480.7	1477.8	NaN	NaN
3	5	2	6	34	2	NaN	1	900	NaN	1	NaN	894.8	NaN	NaN
3	5	2	6	35	1	1	2	1650	1	1	1690.8	1677.8	NaN	NaN
3	5	2	6	36	2	NaN	1	900	NaN	1	NaN	935.8	NaN	NaN
3	5	2	6	37	1	1	2	1800	1	1	1706.7	1690.7	NaN	NaN
3	5	2	6	38	2	NaN	1	600	NaN	1	NaN	617.8	NaN	NaN
3	5	2	6	39	1	1	2	1350	1	1	1299.8	1272.9	NaN	NaN
3	5	2	6	40	2	NaN	1	750	NaN	1	NaN	752.8	NaN	NaN
3	5	2	7	1	1	1	2	1500	1	1	1465.8	1444.9	NaN	NaN
3	5	2	7	2	2	NaN	1	1050	NaN	1	NaN	1054.9	NaN	NaN
3	5	2	7	3	1	1	2	1350	1	1	1254.8	1248.9	NaN	NaN
3	5	2	7	4	2	NaN	1	450	NaN	1	NaN	465	NaN	NaN
3	5	2	7	5	1	1	2	1500	1	1	1541.9	1525.9	NaN	NaN
3	5	2	7	6	2	NaN	1	750	NaN	1	NaN	719.9	NaN	NaN
3	5	2	7	7	1	1	2	1500	1	1	1502.9	1476.9	NaN	NaN
3	5	2	7	8	2	NaN	1	900	NaN	1	NaN	1033.9	NaN	NaN
3	5	2	7	9	1	1	2	1650	1	1	1844.9	1808.9	NaN	NaN
3	5	2	7	10	2	NaN	1	1050	NaN	1	NaN	972.9	NaN	NaN
3	5	2	7	11	1	1	2	1650	1	1	1589.9	1577.9	NaN	NaN
3	5	2	7	12	2	NaN	1	1050	NaN	1	NaN	1005	NaN	NaN
3	5	2	7	13	1	1	2	1800	1	1	1595.9	1590	NaN	NaN
3	5	2	7	14	2	NaN	1	750	NaN	1	NaN	742	NaN	NaN
3	5	2	7	15	1	1	2	1350	1	1	1313.9	1308	NaN	NaN
3	5	2	7	16	2	NaN	1	450	NaN	1	NaN	501	NaN	NaN
3	5	2	7	17	1	1	2	1350	1	1	1415.9	1378	NaN	NaN
3	5	2	7	18	2	NaN	1	600	NaN	1	NaN	674.9	NaN	NaN
3	5	2	7	19	1	1	2	1200	1	1	1274.9	1256.9	NaN	NaN
3	5	2	7	20	2	NaN	1	900	NaN	1	NaN	987.9	NaN	NaN
3	5	2	7	21	1	1	2	1800	1	1	1458	1460	NaN	NaN
3	5	2	7	22	2	NaN	1	450	NaN	1	NaN	574	NaN	NaN
3	5	2	7	23	1	1	2	1500	1	1	1621.9	1568	NaN	NaN
3	5	2	7	24	2	NaN	1	450	NaN	1	NaN	420	NaN	NaN
3	5	2	7	25	1	1	2	1200	1	1	1184	1175	NaN	NaN
3	5	2	7	26	2	NaN	1	1050	NaN	1	NaN	1154	NaN	NaN
3	5	2	7	27	1	1	2	1350	1	1	1357.9	1353	NaN	NaN
3	5	2	7	28	2	NaN	1	900	NaN	1	NaN	852	NaN	NaN
3	5	2	7	29	1	1	2	1800	1	1	1538	1528	NaN	NaN
3	5	2	7	30	2	NaN	1	600	NaN	1	NaN	656.1	NaN	NaN
3	5	2	7	31	1	1	2	1650	1	1	1708	1681.1	NaN	NaN
3	5	2	7	32	2	NaN	1	750	NaN	1	NaN	826	NaN	NaN
3	5	2	7	33	1	1	2	1650	1	1	1684	1683	NaN	NaN
3	5	2	7	34	2	NaN	1	600	NaN	1	NaN	617	NaN	NaN
3	5	2	7	35	1	1	2	1200	1	1	1318	1298	NaN	NaN
3	5	2	7	36	2	NaN	1	900	NaN	1	NaN	864	NaN	NaN
3	5	2	7	37	1	1	2	1200	1	1	1245	1246	NaN	NaN
3	5	2	7	38	2	NaN	1	750	NaN	1	NaN	814.1	NaN	NaN
3	5	2	7	39	1	1	2	1800	1	1	1689	1683.1	NaN	NaN
3	5	2	7	40	2	NaN	1	600	NaN	1	NaN	651.1	NaN	NaN
3	5	2	8	1	1	1	2	1500	1	1	1510	1499.1	NaN	NaN
3	5	2	8	2	2	NaN	1	1050	NaN	1	NaN	985.1	NaN	NaN
3	5	2	8	3	1	1	2	1800	1	1	1598.1	1588.2	NaN	NaN
3	5	2	8	4	2	NaN	1	900	NaN	1	NaN	860.2	NaN	NaN
3	5	2	8	5	1	1	2	1200	1	1	1163.1	1139.2	NaN	NaN
3	5	2	8	6	2	NaN	1	1050	NaN	1	NaN	1023.2	NaN	NaN
3	5	2	8	7	1	1	2	1200	1	1	1280.2	1293.1	NaN	NaN
3	5	2	8	8	2	NaN	1	900	NaN	1	NaN	797.2	NaN	NaN
3	5	2	8	9	1	1	2	1650	1	1	1530.1	1500.1	NaN	NaN
3	5	2	8	10	2	NaN	1	600	NaN	1	NaN	610.1	NaN	NaN
3	5	2	8	11	1	1	2	1350	1	1	1397.1	1374.1	NaN	NaN
3	5	2	8	12	2	NaN	1	600	NaN	1	NaN	602.2	NaN	NaN
3	5	2	8	13	1	1	2	1500	1	1	1477.2	1482.2	NaN	NaN
3	5	2	8	14	2	NaN	1	450	NaN	1	NaN	501.2	NaN	NaN
3	5	2	8	15	1	1	2	1200	1	1	1215.2	1207.2	NaN	NaN
3	5	2	8	16	2	NaN	1	1050	NaN	1	NaN	1029.2	NaN	NaN
3	5	2	8	17	1	1	2	1800	1	1	1790.2	1795.2	NaN	NaN
3	5	2	8	18	2	NaN	1	750	NaN	1	NaN	756.2	NaN	NaN
3	5	2	8	19	1	1	2	1800	1	1	1877.1	1869.2	NaN	NaN
3	5	2	8	20	2	NaN	1	1050	NaN	1	NaN	1165.3	NaN	NaN
3	5	2	8	21	1	1	2	1650	1	1	1634.2	1632.3	NaN	NaN
3	5	2	8	22	2	NaN	1	450	NaN	1	NaN	544.2	NaN	NaN
3	5	2	8	23	1	1	2	1650	1	1	1599.2	1561.2	NaN	NaN
3	5	2	8	24	2	NaN	1	600	NaN	1	NaN	597.3	NaN	NaN
3	5	2	8	25	1	1	2	1500	1	1	1572.2	1551.2	NaN	NaN
3	5	2	8	26	2	NaN	1	450	NaN	1	NaN	492.2	NaN	NaN
3	5	2	8	27	1	1	2	1500	1	1	1462.2	1459.2	NaN	NaN
3	5	2	8	28	2	NaN	1	750	NaN	1	NaN	731.2	NaN	NaN
3	5	2	8	29	1	1	2	1650	1	1	1599.3	1582.3	NaN	NaN
3	5	2	8	30	2	NaN	1	600	NaN	1	NaN	611.3	NaN	NaN
3	5	2	8	31	1	1	2	1350	1	1	1370.2	1359.3	NaN	NaN
3	5	2	8	32	2	NaN	1	750	NaN	1	NaN	792.3	NaN	NaN
3	5	2	8	33	1	1	2	1200	1	1	1238.2	1230.3	NaN	NaN
3	5	2	8	34	2	NaN	1	450	NaN	1	NaN	495.3	NaN	NaN
3	5	2	8	35	1	1	2	1350	1	1	1403.2	1371.3	NaN	NaN
3	5	2	8	36	2	NaN	1	900	NaN	1	NaN	934.3	NaN	NaN
3	5	2	8	37	1	1	2	1800	1	1	1667.2	1669.2	NaN	NaN
3	5	2	8	38	2	NaN	1	900	NaN	1	NaN	904.3	NaN	NaN
3	5	2	8	39	1	1	2	1350	1	1	1323.3	1318.3	NaN	NaN
3	5	2	8	40	2	NaN	1	750	NaN	1	NaN	785.3	NaN	NaN
3	5	2	9	1	1	1	2	1200	1	1	1169.5	1146.6	NaN	NaN
3	5	2	9	2	2	NaN	1	750	NaN	1	NaN	774.6	NaN	NaN
3	5	2	9	3	1	1	2	1350	1	1	1374.5	1348.6	NaN	NaN
3	5	2	9	4	2	NaN	1	900	NaN	1	NaN	886.7	NaN	NaN
3	5	2	9	5	1	1	2	1500	1	1	1459.6	1432.6	NaN	NaN
3	5	2	9	6	2	NaN	1	600	NaN	1	NaN	643.7	NaN	NaN
3	5	2	9	7	1	1	2	1500	1	1	1473.6	1454.6	NaN	NaN
3	5	2	9	8	2	NaN	1	1050	NaN	1	NaN	1188.6	NaN	NaN
3	5	2	9	9	1	1	2	1800	1	1	1717.6	1720.6	NaN	NaN
3	5	2	9	10	2	NaN	1	1050	NaN	1	NaN	1157.6	NaN	NaN
3	5	2	9	11	1	1	2	1200	1	1	1310.6	1273.6	NaN	NaN
3	5	2	9	12	2	NaN	1	450	NaN	1	NaN	487.7	NaN	NaN
3	5	2	9	13	1	1	2	1650	1	1	1521.7	1513.7	NaN	NaN
3	5	2	9	14	2	NaN	1	450	NaN	1	NaN	498.7	NaN	NaN
3	5	2	9	15	1	1	2	1350	1	1	1349.7	1323.7	NaN	NaN
3	5	2	9	16	2	NaN	1	750	NaN	1	NaN	766.7	NaN	NaN
3	5	2	9	17	1	1	2	1200	1	1	1358.6	1318.6	NaN	NaN
3	5	2	9	18	2	NaN	1	900	NaN	1	NaN	866.7	NaN	NaN
3	5	2	9	19	1	1	2	1650	1	1	1656.6	1643.7	NaN	NaN
3	5	2	9	20	2	NaN	1	750	NaN	1	NaN	729.6	NaN	NaN
3	5	2	9	21	1	1	2	1800	1	1	2006.7	1957.8	NaN	NaN
3	5	2	9	22	2	NaN	1	900	NaN	1	NaN	873.7	NaN	NaN
3	5	2	9	23	1	1	2	1350	1	1	1475.7	1468.7	NaN	NaN
3	5	2	9	24	2	NaN	1	600	NaN	1	NaN	656.7	NaN	NaN
3	5	2	9	25	1	1	2	1500	1	1	1454.7	1461.7	NaN	NaN
3	5	2	9	26	2	NaN	1	1050	NaN	1	NaN	1078.7	NaN	NaN
3	5	2	9	27	1	1	2	1350	1	1	1261.7	1252.7	NaN	NaN
3	5	2	9	28	2	NaN	1	450	NaN	1	NaN	512.7	NaN	NaN
3	5	2	9	29	1	1	2	1500	1	1	1386.6	1356.7	NaN	NaN
3	5	2	9	30	2	NaN	1	600	NaN	1	NaN	611.8	NaN	NaN
3	5	2	9	31	1	1	2	1200	1	1	1240.7	1235.8	NaN	NaN
3	5	2	9	32	2	NaN	1	600	NaN	1	NaN	596.7	NaN	NaN
3	5	2	9	33	1	1	2	1800	1	1	1857.7	1831.8	NaN	NaN
3	5	2	9	34	2	NaN	1	900	NaN	1	NaN	892.7	NaN	NaN
3	5	2	9	35	1	1	2	1650	1	1	1641.7	1631.7	NaN	NaN
3	5	2	9	36	2	NaN	1	750	NaN	1	NaN	770.7	NaN	NaN
3	5	2	9	37	1	1	2	1650	1	1	1537.6	1510.7	NaN	NaN
3	5	2	9	38	2	NaN	1	1050	NaN	1	NaN	1096.8	NaN	NaN
3	5	2	9	39	1	1	2	1800	1	1	1575.7	1558.8	NaN	NaN
3	5	2	9	40	2	NaN	1	450	NaN	1	NaN	514.8	NaN	NaN
3	5	2	10	1	1	1	2	1800	1	1	1614.8	1615.8	NaN	NaN
3	5	2	10	2	2	NaN	1	600	NaN	1	NaN	588.8	NaN	NaN
3	5	2	10	3	1	1	2	1650	1	1	1716.8	1721.8	NaN	NaN
3	5	2	10	4	2	NaN	1	450	NaN	1	NaN	474.9	NaN	NaN
3	5	2	10	5	1	1	2	1350	1	1	1413.8	1382.9	NaN	NaN
3	5	2	10	6	2	NaN	1	450	NaN	1	NaN	476.9	NaN	NaN
3	5	2	10	7	1	1	2	1350	1	1	1393.8	1375.9	NaN	NaN
3	5	2	10	8	2	NaN	1	900	NaN	1	NaN	940.9	NaN	NaN
3	5	2	10	9	1	1	2	1500	1	1	1596.8	1555.9	NaN	NaN
3	5	2	10	10	2	NaN	1	450	NaN	1	NaN	494.9	NaN	NaN
3	5	2	10	11	1	1	2	1800	1	1	1867.8	1803.8	NaN	NaN
3	5	2	10	12	2	NaN	1	600	NaN	1	NaN	620	NaN	NaN
3	5	2	10	13	1	1	2	1500	1	1	1501.9	1472	NaN	NaN
3	5	2	10	14	2	NaN	1	900	NaN	1	NaN	846	NaN	NaN
3	5	2	10	15	1	1	2	1200	1	1	1340.9	1323.9	NaN	NaN
3	5	2	10	16	2	NaN	1	750	NaN	1	NaN	737.9	NaN	NaN
3	5	2	10	17	1	1	2	1650	1	1	1523.9	1508	NaN	NaN
3	5	2	10	18	2	NaN	1	900	NaN	1	NaN	840.9	NaN	NaN
3	5	2	10	19	1	1	2	1500	1	1	1468.9	1454.9	NaN	NaN
3	5	2	10	20	2	NaN	1	1050	NaN	1	NaN	1155.9	NaN	NaN
3	5	2	10	21	1	1	2	1650	1	1	1555	1540	NaN	NaN
3	5	2	10	22	2	NaN	1	750	NaN	1	NaN	743	NaN	NaN
3	5	2	10	23	1	1	2	1200	1	1	1222.9	1219	NaN	NaN
3	5	2	10	24	2	NaN	1	900	NaN	1	NaN	877	NaN	NaN
3	5	2	10	25	1	1	2	1200	1	1	1157.9	1154	NaN	NaN
3	5	2	10	26	2	NaN	1	1050	NaN	1	NaN	1030	NaN	NaN
3	5	2	10	27	1	1	2	1650	NaN	1	NaN	1724	NaN	NaN
3	5	2	10	28	2	NaN	1	1050	NaN	1	NaN	1090.9	NaN	NaN
3	5	2	10	29	1	1	2	1800	1	1	1857	1841	NaN	NaN
3	5	2	10	30	2	NaN	1	1050	NaN	1	NaN	1062	NaN	NaN
3	5	2	10	31	1	1	2	1350	1	1	1357	1333	NaN	NaN
3	5	2	10	32	2	NaN	1	750	NaN	1	NaN	711	NaN	NaN
3	5	2	10	33	1	1	2	1500	1	1	1426	1383	NaN	NaN
3	5	2	10	34	2	NaN	1	750	NaN	1	NaN	748	NaN	NaN
3	5	2	10	35	1	1	2	1350	1	1	1357.9	1349	NaN	NaN
3	5	2	10	36	2	NaN	1	600	NaN	1	NaN	610	NaN	NaN
3	5	2	10	37	1	1	2	1200	1	1	1369.9	1366	NaN	NaN
3	5	2	10	38	2	NaN	1	450	NaN	1	NaN	484.1	NaN	NaN
3	5	2	10	39	1	1	2	1800	1	1	1797	1776	NaN	NaN
3	5	2	10	40	2	NaN	1	600	NaN	1	NaN	614.1	NaN	NaN
3	5	2	11	1	1	1	2	1350	1	1	1333	1304.1	NaN	NaN
3	5	2	11	2	2	NaN	1	900	NaN	1	NaN	840.1	NaN	NaN
3	5	2	11	3	1	1	2	1650	1	1	1624	1613.1	NaN	NaN
3	5	2	11	4	2	NaN	1	450	NaN	1	NaN	482.2	NaN	NaN
3	5	2	11	5	1	1	2	1500	1	1	1483.2	1498.1	NaN	NaN
3	5	2	11	6	2	NaN	1	1050	NaN	1	NaN	997.2	NaN	NaN
3	5	2	11	7	1	1	2	1650	1	1	1608.1	1622.1	NaN	NaN
3	5	2	11	8	2	NaN	1	750	NaN	1	NaN	803.1	NaN	NaN
3	5	2	11	9	1	1	2	1650	1	1	1814.1	1790.1	NaN	NaN
3	5	2	11	10	2	NaN	1	900	NaN	1	NaN	944.1	NaN	NaN
3	5	2	11	11	1	1	2	1800	1	1	1771.1	1754.1	NaN	NaN
3	5	2	11	12	2	NaN	1	750	NaN	1	NaN	821.2	NaN	NaN
3	5	2	11	13	1	1	2	1350	1	1	1359.2	1333.2	1	NaN
3	5	2	11	14	2	NaN	1	450	NaN	1	NaN	513.2	NaN	NaN
3	5	2	11	15	1	1	2	1800	1	1	1680.1	1657.2	NaN	NaN
3	5	2	11	16	2	NaN	1	600	NaN	1	NaN	572.2	NaN	NaN
3	5	2	11	17	1	1	2	1800	1	1	1842.2	1860.1	NaN	NaN
3	5	2	11	18	2	NaN	1	1050	NaN	1	NaN	1047.1	NaN	NaN
3	5	2	11	19	1	1	2	1800	1	1	1664.1	1642.1	NaN	NaN
3	5	2	11	20	2	NaN	1	750	NaN	1	NaN	760.1	NaN	NaN
3	5	2	11	21	1	1	2	1200	1	1	1307.2	1310.2	NaN	NaN
3	5	2	11	22	2	NaN	1	450	NaN	1	NaN	530.2	NaN	NaN
3	5	2	11	23	1	1	2	1350	1	1	1420.2	1409.2	NaN	NaN
3	5	2	11	24	2	NaN	1	1050	NaN	1	NaN	1092.2	NaN	NaN
3	5	2	11	25	1	1	2	1500	1	1	1326.2	1312.2	NaN	NaN
3	5	2	11	26	2	NaN	1	450	NaN	1	NaN	490.2	NaN	NaN
3	5	2	11	27	1	1	2	1200	1	1	1206.2	1200.2	NaN	NaN
3	5	2	11	28	2	NaN	1	600	NaN	1	NaN	546.2	NaN	NaN
3	5	2	11	29	1	1	2	1500	1	1	1511.2	1545.2	NaN	NaN
3	5	2	11	30	2	NaN	1	600	NaN	1	NaN	613.3	NaN	NaN
3	5	2	11	31	1	1	2	1500	1	1	1542.2	1519.3	NaN	NaN
3	5	2	11	32	2	NaN	1	600	NaN	1	NaN	659.3	NaN	NaN
3	5	2	11	33	1	1	2	1650	1	1	1503.3	1524.2	NaN	NaN
3	5	2	11	34	2	NaN	1	900	NaN	1	NaN	897.2	NaN	NaN
3	5	2	11	35	1	1	2	1350	1	1	1371.2	1389.2	NaN	NaN
3	5	2	11	36	2	NaN	1	900	NaN	1	NaN	997.3	NaN	NaN
3	5	2	11	37	1	1	2	1200	1	1	1226.2	1223.2	NaN	NaN
3	5	2	11	38	2	NaN	1	1050	NaN	1	NaN	1109.3	NaN	NaN
3	5	2	11	39	1	1	2	1200	1	1	1264.3	1265.3	NaN	NaN
3	5	2	11	40	2	NaN	1	750	NaN	1	NaN	744.3	NaN	NaN
3	5	2	12	1	1	1	2	1650	1	1	1579.3	1597.3	NaN	NaN
3	5	2	12	2	2	NaN	1	900	NaN	1	NaN	861.3	NaN	NaN
3	5	2	12	3	1	1	2	1800	1	1	1798.4	1777.4	NaN	NaN
3	5	2	12	4	2	NaN	1	750	NaN	1	NaN	792.4	NaN	NaN
3	5	2	12	5	1	1	2	1650	1	1	1770.4	1741.4	NaN	NaN
3	5	2	12	6	2	NaN	1	1050	NaN	1	NaN	992.4	NaN	NaN
3	5	2	12	7	1	1	2	1500	1	1	1511.3	1492.4	NaN	NaN
3	5	2	12	8	2	NaN	1	450	NaN	1	NaN	501.4	NaN	NaN
3	5	2	12	9	1	1	2	1350	1	1	1374.3	1351.3	NaN	NaN
3	5	2	12	10	2	NaN	1	450	NaN	1	NaN	493.3	NaN	NaN
3	5	2	12	11	1	1	2	1350	1	1	1365.4	1370.3	NaN	NaN
3	5	2	12	12	2	NaN	1	600	NaN	1	NaN	590.4	NaN	NaN
3	5	2	12	13	1	1	2	1200	1	1	1145.4	1122.5	NaN	NaN
3	5	2	12	14	2	NaN	1	750	NaN	1	NaN	742.4	NaN	NaN
3	5	2	12	15	1	1	2	1800	1	1	1823.4	1814.4	NaN	NaN
3	5	2	12	16	2	NaN	1	600	NaN	1	NaN	627.4	NaN	NaN
3	5	2	12	17	1	1	2	1200	1	1	1287.4	1282.4	NaN	NaN
3	5	2	12	18	2	NaN	1	750	NaN	1	NaN	759.4	NaN	NaN
3	5	2	12	19	1	1	2	1800	1	1	1790.4	1784.4	NaN	NaN
3	5	2	12	20	2	NaN	1	450	NaN	1	NaN	499.4	NaN	NaN
3	5	2	12	21	1	1	2	1350	1	1	1379.5	1381.4	NaN	NaN
3	5	2	12	22	2	NaN	1	600	NaN	1	NaN	569.5	NaN	NaN
3	5	2	12	23	1	1	2	1650	1	1	1593.4	1587.5	NaN	NaN
3	5	2	12	24	2	NaN	1	450	NaN	1	NaN	508.5	NaN	NaN
3	5	2	12	25	1	1	2	1650	1	1	1591.4	1588.5	NaN	NaN
3	5	2	12	26	2	NaN	1	1050	NaN	1	NaN	990.4	NaN	NaN
3	5	2	12	27	1	1	2	1350	1	1	1395.4	1340.5	NaN	NaN
3	5	2	12	28	2	NaN	1	600	NaN	1	NaN	622.4	NaN	NaN
3	5	2	12	29	1	1	2	1800	1	1	1832.4	1825.4	NaN	NaN
3	5	2	12	30	2	NaN	1	1050	NaN	1	NaN	1138.5	NaN	NaN
3	5	2	12	31	1	1	2	1500	1	1	1363.5	1352.5	NaN	NaN
3	5	2	12	32	2	NaN	1	1050	NaN	1	NaN	990.5	NaN	NaN
3	5	2	12	33	1	1	2	1500	1	1	1481.4	1473.5	NaN	NaN
3	5	2	12	34	2	NaN	1	750	NaN	1	NaN	760.5	NaN	NaN
3	5	2	12	35	1	1	2	1200	1	1	1334.5	1336.4	NaN	NaN
3	5	2	12	36	2	NaN	1	900	NaN	1	NaN	917.5	NaN	NaN
3	5	2	12	37	1	1	2	1200	1	1	1248.4	1235.5	NaN	NaN
3	5	2	12	38	2	NaN	1	900	NaN	1	NaN	900.6	NaN	NaN
3	5	2	12	39	1	1	2	1500	1	1	1450.6	1451.5	NaN	NaN
3	5	2	12	40	2	NaN	1	900	NaN	1	NaN	926.6	NaN	NaN
3	5	2	13	1	1	1	2	1650	1	1	1392.8	1383.8	NaN	NaN
3	5	2	13	2	2	NaN	1	900	NaN	1	NaN	949.8	NaN	NaN
3	5	2	13	3	1	1	2	1200	1	1	1295.8	1261.8	NaN	NaN
3	5	2	13	4	2	NaN	1	600	NaN	1	NaN	601.9	NaN	NaN
3	5	2	13	5	1	1	2	1200	NaN	1	NaN	1244.9	NaN	NaN
3	5	2	13	6	2	NaN	1	450	NaN	1	NaN	490.9	NaN	NaN
3	5	2	13	7	1	1	2	1350	1	1	1340.8	1315.9	NaN	NaN
3	5	2	13	8	2	NaN	1	750	NaN	1	NaN	718.8	NaN	NaN
3	5	2	13	9	1	1	2	1800	1	1	1857.8	1834.9	NaN	NaN
3	5	2	13	10	2	NaN	1	450	NaN	1	NaN	523.8	NaN	NaN
3	5	2	13	11	1	1	2	1350	1	1	1434.8	1425.8	NaN	NaN
3	5	2	13	12	2	NaN	1	750	NaN	1	NaN	739.8	NaN	NaN
3	5	2	13	13	1	1	2	1500	1	1	1519.9	1516.9	NaN	NaN
3	5	2	13	14	2	NaN	1	450	NaN	1	NaN	484.9	NaN	NaN
3	5	2	13	15	1	1	2	1200	1	1	1232.9	1231.9	NaN	NaN
3	5	2	13	16	2	NaN	1	450	NaN	1	NaN	493.9	NaN	NaN
3	5	2	13	17	1	1	2	1350	1	1	1508.9	1484.9	NaN	NaN
3	5	2	13	18	2	NaN	1	1050	NaN	1	NaN	1116.9	NaN	NaN
3	5	2	13	19	1	1	2	1500	1	1	1376.8	1366.9	NaN	NaN
3	5	2	13	20	2	NaN	1	600	NaN	1	NaN	637.9	NaN	NaN
3	5	2	13	21	1	1	2	1650	1	1	1547.8	1525.9	NaN	NaN
3	5	2	13	22	2	NaN	1	1050	NaN	1	NaN	1135	NaN	NaN
3	5	2	13	23	1	1	2	1500	1	1	1530.9	1522	NaN	NaN
3	5	2	13	24	2	NaN	1	600	NaN	1	NaN	580.9	NaN	NaN
3	5	2	13	25	1	1	2	1650	1	1	1550.9	1549.9	NaN	NaN
3	5	2	13	26	2	NaN	1	750	NaN	1	NaN	787.9	NaN	NaN
3	5	2	13	27	1	1	2	1650	1	1	1681.9	1688.9	NaN	NaN
3	5	2	13	28	2	NaN	1	900	NaN	1	NaN	951.9	NaN	NaN
3	5	2	13	29	1	1	2	1200	1	1	1296.9	1304.9	NaN	NaN
3	5	2	13	30	2	NaN	1	900	NaN	1	NaN	831	NaN	NaN
3	5	2	13	31	1	1	2	1800	1	1	1594	1612.9	NaN	NaN
3	5	2	13	32	2	NaN	1	1050	NaN	1	NaN	1049	NaN	NaN
3	5	2	13	33	1	1	2	1800	1	1	1756.9	1749	NaN	NaN
3	5	2	13	34	2	NaN	1	900	NaN	1	NaN	992	NaN	NaN
3	5	2	13	35	1	1	2	1500	1	1	1535.9	1518	NaN	NaN
3	5	2	13	36	2	NaN	1	1050	NaN	1	NaN	1079.9	NaN	NaN
3	5	2	13	37	1	1	2	1800	1	1	1650.9	1630.9	NaN	NaN
3	5	2	13	38	2	NaN	1	600	NaN	1	NaN	604	NaN	NaN
3	5	2	13	39	1	1	2	1350	1	1	1555	1526	NaN	NaN
3	5	2	13	40	2	NaN	1	750	NaN	1	NaN	729	NaN	NaN
3	5	2	14	1	1	1	2	1500	1	1	1514	1501.1	NaN	NaN
3	5	2	14	2	2	NaN	1	600	NaN	1	NaN	623.1	NaN	NaN
3	5	2	14	3	1	1	2	1200	1	1	1211	1204.1	NaN	NaN
3	5	2	14	4	2	NaN	1	750	NaN	1	NaN	798.1	NaN	NaN
3	5	2	14	5	1	1	2	1650	1	1	1558	1556.1	NaN	NaN
3	5	2	14	6	2	NaN	1	750	NaN	1	NaN	752.1	NaN	NaN
3	5	2	14	7	1	1	2	1800	1	1	1906.1	1903.1	NaN	NaN
3	5	2	14	8	2	NaN	1	450	NaN	1	NaN	515.1	NaN	NaN
3	5	2	14	9	1	1	2	1650	1	1	1600.1	1615.1	NaN	NaN
3	5	2	14	10	2	NaN	1	600	NaN	1	NaN	610.1	NaN	NaN
3	5	2	14	11	1	1	2	1350	1	1	1482	1475.1	NaN	NaN
3	5	2	14	12	2	NaN	1	1050	NaN	1	NaN	970	NaN	NaN
3	5	2	14	13	1	1	2	1800	1	1	1633.1	1632.2	NaN	NaN
3	5	2	14	14	2	NaN	1	1050	NaN	1	NaN	1077.1	NaN	NaN
3	5	2	14	15	1	1	2	1500	1	1	1496.1	1495.1	NaN	NaN
3	5	2	14	16	2	NaN	1	750	NaN	1	NaN	739.1	NaN	NaN
3	5	2	14	17	1	1	2	1350	1	1	1440.1	1421.1	NaN	NaN
3	5	2	14	18	2	NaN	1	900	NaN	1	NaN	842.1	NaN	NaN
3	5	2	14	19	1	1	2	1200	1	1	1247.1	1232.1	NaN	NaN
3	5	2	14	20	2	NaN	1	1050	NaN	1	NaN	1059.1	NaN	NaN
3	5	2	14	21	1	1	2	1500	1	1	1573.2	1587.1	NaN	NaN
3	5	2	14	22	2	NaN	1	600	NaN	1	NaN	644.2	NaN	NaN
3	5	2	14	23	1	1	2	1350	1	1	1269.1	1264.2	NaN	NaN
3	5	2	14	24	2	NaN	1	900	1	1	989.2	990.1	NaN	NaN
3	5	2	14	25	1	1	2	1800	1	1	1699.2	1708.1	NaN	NaN
3	5	2	14	26	2	NaN	1	450	NaN	1	NaN	551.1	NaN	NaN
3	5	2	14	27	1	1	2	1650	1	1	1722.1	1681.2	NaN	NaN
3	5	2	14	28	2	NaN	1	900	NaN	1	NaN	874.1	NaN	NaN
3	5	2	14	29	1	1	2	1500	1	1	1541.2	1536.2	NaN	NaN
3	5	2	14	30	2	NaN	1	450	NaN	1	NaN	503.2	NaN	NaN
3	5	2	14	31	1	1	2	1200	1	1	1255.2	1233.2	NaN	NaN
3	5	2	14	32	2	NaN	1	750	NaN	1	NaN	720.2	NaN	NaN
3	5	2	14	33	1	1	2	1650	1	1	1642.2	1648.2	NaN	NaN
3	5	2	14	34	2	NaN	1	1050	NaN	1	NaN	1077.2	NaN	NaN
3	5	2	14	35	1	1	2	1800	1	1	1697.1	1687.2	NaN	NaN
3	5	2	14	36	2	NaN	1	450	NaN	1	NaN	462.2	NaN	NaN
3	5	2	14	37	1	1	2	1350	1	1	1448.2	1474.1	NaN	NaN
3	5	2	14	38	2	NaN	1	600	NaN	1	NaN	648.3	NaN	NaN
3	5	2	14	39	1	1	2	1200	1	1	1246.3	1260.2	NaN	NaN
3	5	2	14	40	2	NaN	1	900	NaN	1	NaN	884.3	NaN	NaN
3	5	2	15	1	1	1	2	1200	1	1	1126.2	1119.3	NaN	NaN
3	5	2	15	2	2	NaN	1	450	NaN	1	NaN	461.3	NaN	NaN
3	5	2	15	3	1	1	2	1800	1	1	1681.3	1697.3	NaN	NaN
3	5	2	15	4	2	NaN	1	750	NaN	1	NaN	811.4	NaN	NaN
3	5	2	15	5	1	1	2	1800	1	1	1725.3	1702.4	NaN	NaN
3	5	2	15	6	2	NaN	1	900	NaN	1	NaN	862.3	NaN	NaN
3	5	2	15	7	1	1	2	1350	1	1	1504.3	1503.4	NaN	NaN
3	5	2	15	8	2	NaN	1	1050	NaN	1	NaN	984.3	NaN	NaN
3	5	2	15	9	1	1	2	1500	1	1	1313.3	1324.3	NaN	NaN
3	5	2	15	10	2	NaN	1	900	NaN	1	NaN	841.3	NaN	NaN
3	5	2	15	11	1	1	2	1650	1	1	1531.3	1544.3	NaN	NaN
3	5	2	15	12	2	NaN	1	600	NaN	1	NaN	603.4	NaN	NaN
3	5	2	15	13	1	1	2	1350	1	1	1419.4	1452.4	NaN	NaN
3	5	2	15	14	2	NaN	1	450	NaN	1	NaN	494.4	NaN	NaN
3	5	2	15	15	1	1	2	1800	1	1	1746.3	1745.4	NaN	NaN
3	5	2	15	16	2	NaN	1	600	NaN	1	NaN	600.4	NaN	NaN
3	5	2	15	17	1	1	2	1350	1	1	1259.3	1252.4	NaN	NaN
3	5	2	15	18	2	NaN	1	900	NaN	1	NaN	1027.4	NaN	NaN
3	5	2	15	19	1	1	2	1200	1	1	1227.3	1183.4	NaN	NaN
3	5	2	15	20	2	NaN	1	450	NaN	1	NaN	468.4	NaN	NaN
3	5	2	15	21	1	1	2	1650	1	1	1631.4	1637.4	NaN	NaN
3	5	2	15	22	2	NaN	1	1050	NaN	1	NaN	1036.4	NaN	NaN
3	5	2	15	23	1	1	2	1200	1	1	1111.4	1103.4	NaN	NaN
3	5	2	15	24	2	NaN	1	600	NaN	1	NaN	670.4	NaN	NaN
3	5	2	15	25	1	1	2	1500	1	1	1718.3	1700.4	NaN	NaN
3	5	2	15	26	2	NaN	1	1050	NaN	1	NaN	1041.4	NaN	NaN
3	5	2	15	27	1	1	2	1650	1	1	1500.4	1508.4	NaN	NaN
3	5	2	15	28	2	NaN	1	450	NaN	1	NaN	494.4	NaN	NaN
3	5	2	15	29	1	1	2	1500	1	1	1480.3	1473.4	NaN	NaN
3	5	2	15	30	2	NaN	1	750	NaN	1	NaN	790.5	NaN	NaN
3	5	2	15	31	1	1	2	1200	1	1	1128.5	1129.4	NaN	NaN
3	5	2	15	32	2	NaN	1	600	NaN	1	NaN	553.5	NaN	NaN
3	5	2	15	33	1	1	2	1350	1	1	1439.5	1457.4	NaN	NaN
3	5	2	15	34	2	NaN	1	750	NaN	1	NaN	804.5	NaN	NaN
3	5	2	15	35	1	1	2	1650	1	1	1573.5	1555.4	NaN	NaN
3	5	2	15	36	2	NaN	1	900	NaN	1	NaN	938.4	NaN	NaN
3	5	2	15	37	1	1	2	1500	1	1	1500.4	1519.4	NaN	NaN
3	5	2	15	38	2	NaN	1	750	NaN	1	NaN	799.5	NaN	NaN
3	5	2	15	39	1	1	2	1800	1	1	1738.5	1732.5	NaN	NaN
3	5	2	15	40	2	NaN	1	1050	NaN	1	NaN	1076.5	NaN	NaN
3	5	2	16	1	1	1	2	1800	1	1	1694.5	1692.5	NaN	NaN
3	5	2	16	2	2	NaN	1	750	NaN	1	NaN	792.6	NaN	NaN
3	5	2	16	3	1	1	2	1650	1	1	1598.6	1590.6	NaN	NaN
3	5	2	16	4	2	NaN	1	900	NaN	1	NaN	918.6	NaN	NaN
3	5	2	16	5	1	1	2	1200	1	1	1233.6	1234.6	NaN	NaN
3	5	2	16	6	2	NaN	1	600	NaN	1	NaN	649.6	NaN	NaN
3	5	2	16	7	1	1	2	1350	1	1	1391.6	1413.5	NaN	NaN
3	5	2	16	8	2	NaN	1	600	NaN	1	NaN	584.6	NaN	NaN
3	5	2	16	9	1	1	2	1200	1	1	1207.5	1192.5	NaN	NaN
3	5	2	16	10	2	NaN	1	450	NaN	1	NaN	530.6	NaN	NaN
3	5	2	16	11	1	1	2	1650	1	1	1567.5	1566.6	NaN	NaN
3	5	2	16	12	2	NaN	1	1050	NaN	1	NaN	1116.7	NaN	NaN
3	5	2	16	13	1	1	2	1500	1	1	1428.6	1438.6	NaN	NaN
3	5	2	16	14	2	NaN	1	900	NaN	1	NaN	955.6	NaN	NaN
3	5	2	16	15	1	1	2	1800	1	1	1778.6	1755.6	NaN	NaN
3	5	2	16	16	2	NaN	1	750	NaN	1	NaN	672.6	NaN	NaN
3	5	2	16	17	1	1	2	1500	1	1	1540.8	1531.6	NaN	NaN
3	5	2	16	18	2	NaN	1	750	NaN	1	NaN	823.6	NaN	NaN
3	5	2	16	19	1	1	2	1800	1	1	1818.6	1804.6	NaN	NaN
3	5	2	16	20	2	NaN	1	450	NaN	1	NaN	526.6	NaN	NaN
3	5	2	16	21	1	1	2	1500	1	1	1526.6	1519.7	NaN	NaN
3	5	2	16	22	2	NaN	1	600	NaN	1	NaN	660.7	NaN	NaN
3	5	2	16	23	1	1	2	1800	1	1	1613.6	1596.7	NaN	NaN
3	5	2	16	24	2	NaN	1	750	NaN	1	NaN	717.7	NaN	NaN
3	5	2	16	25	1	1	2	1200	1	1	1367.6	1364.7	NaN	NaN
3	5	2	16	26	2	NaN	1	450	NaN	1	NaN	457.7	NaN	NaN
3	5	2	16	27	1	1	2	1500	1	1	1412.6	1401.6	NaN	NaN
3	5	2	16	28	2	NaN	1	900	NaN	1	NaN	874.6	NaN	NaN
3	5	2	16	29	1	1	2	1650	1	1	1614.5	1581.6	NaN	NaN
3	5	2	16	30	2	NaN	1	600	NaN	1	NaN	598.7	NaN	NaN
3	5	2	16	31	1	1	2	1350	1	1	1378.7	1381.7	NaN	NaN
3	5	2	16	32	2	NaN	1	1050	NaN	1	NaN	1042.7	NaN	NaN
3	5	2	16	33	1	1	2	1650	1	1	1634.7	1643.7	NaN	NaN
3	5	2	16	34	2	NaN	1	900	NaN	1	NaN	967.7	NaN	NaN
3	5	2	16	35	1	1	2	1200	1	1	1389.6	1353.7	NaN	NaN
3	5	2	16	36	2	NaN	1	1050	NaN	1	NaN	1220.7	NaN	NaN
3	5	2	16	37	1	1	2	1350	1	1	1439.6	1407.7	NaN	NaN
3	5	2	16	38	2	NaN	1	1050	NaN	1	NaN	986.8	NaN	NaN
3	5	2	16	39	1	1	2	1350	1	1	1367.7	1359.8	NaN	NaN
3	5	2	16	40	2	NaN	1	450	NaN	1	NaN	469.7	NaN	NaN

## Sheet: 6
									response		TR		extra response
experiment	participant	handedness (1: left, 2: right)	session	trial/session	stim (1: green, 2: orange)	CMR	prior (1: short, 2: long)	TS	L	R	L	R	L	R
3	6	1	1	1	1	NaN	1	750	1	NaN	902	NaN	NaN	NaN
3	6	1	1	2	2	1	2	1800	1	1	1966.9	2030.9	NaN	NaN
3	6	1	1	3	1	NaN	1	1050	1	NaN	998	NaN	NaN	NaN
3	6	1	1	4	2	1	2	1650	1	1	1803.1	1882	NaN	NaN
3	6	1	1	5	1	NaN	1	600	1	NaN	723.1	NaN	NaN	NaN
3	6	1	1	6	2	1	2	1650	1	1	1771.1	1846	NaN	NaN
3	6	1	1	7	1	NaN	1	450	1	NaN	499.1	NaN	NaN	NaN
3	6	1	1	8	2	1	2	1500	1	1	1514	1541	NaN	NaN
3	6	1	1	9	1	NaN	1	1050	1	NaN	1073	NaN	NaN	NaN
3	6	1	1	10	2	1	2	1200	1	1	1232.1	1249	NaN	NaN
3	6	1	1	11	1	NaN	1	450	1	NaN	356.1	NaN	NaN	NaN
3	6	1	1	12	2	1	2	1500	1	NaN	1681	NaN	NaN	NaN
3	6	1	1	13	1	NaN	1	600	1	NaN	633	NaN	NaN	NaN
3	6	1	1	14	2	1	2	1350	1	1	1387	1381	NaN	NaN
3	6	1	1	15	1	NaN	1	750	1	NaN	755	NaN	NaN	NaN
3	6	1	1	16	2	1	2	1200	1	1	1226.1	1213.1	NaN	NaN
3	6	1	1	17	1	NaN	1	900	1	NaN	1025.1	NaN	NaN	NaN
3	6	1	1	18	2	1	2	1800	1	1	1997.2	2053.1	NaN	NaN
3	6	1	1	19	1	NaN	1	600	1	NaN	652.1	NaN	NaN	NaN
3	6	1	1	20	2	1	2	1650	1	1	1787	1776.1	NaN	NaN
3	6	1	1	21	1	NaN	1	450	1	NaN	522.1	NaN	NaN	NaN
3	6	1	1	22	2	1	2	1800	1	NaN	1926.1	NaN	NaN	NaN
3	6	1	1	23	1	NaN	1	1050	1	NaN	1133.1	NaN	NaN	NaN
3	6	1	1	24	2	1	2	1650	1	1	1807.1	1869	NaN	NaN
3	6	1	1	25	1	NaN	1	900	1	NaN	941.1	NaN	NaN	NaN
3	6	1	1	26	2	1	2	1350	1	1	1608.1	1650	NaN	NaN
3	6	1	1	27	1	NaN	1	1050	1	NaN	1244.1	NaN	NaN	NaN
3	6	1	1	28	2	1	2	1350	1	1	1274.1	1220.2	NaN	NaN
3	6	1	1	29	1	NaN	1	450	1	NaN	504.1	NaN	NaN	NaN
3	6	1	1	30	2	1	2	1800	1	1	1977.2	2028.1	NaN	NaN
3	6	1	1	31	1	NaN	1	900	1	NaN	880.1	NaN	NaN	NaN
3	6	1	1	32	2	1	2	1350	1	1	1320.1	1324.1	NaN	NaN
3	6	1	1	33	1	NaN	1	900	1	NaN	919.1	NaN	1	NaN
3	6	1	1	34	2	1	2	1200	1	1	1003.1	1033.1	NaN	NaN
3	6	1	1	35	1	NaN	1	600	1	NaN	460.1	NaN	NaN	NaN
3	6	1	1	36	2	1	2	1500	1	1	1610.1	1624.1	NaN	NaN
3	6	1	1	37	1	NaN	1	750	1	NaN	800.1	NaN	NaN	NaN
3	6	1	1	38	2	1	2	1200	1	1	1180.2	1200.2	NaN	NaN
3	6	1	1	39	1	NaN	1	750	1	NaN	682.2	NaN	NaN	NaN
3	6	1	1	40	2	1	2	1500	1	1	1288.1	1277.1	NaN	NaN
3	6	1	2	1	1	NaN	1	900	1	NaN	1099.3	NaN	NaN	NaN
3	6	1	2	2	2	1	2	1800	1	1	1968.2	2020.2	NaN	NaN
3	6	1	2	3	1	NaN	1	900	1	NaN	915.3	NaN	NaN	NaN
3	6	1	2	4	2	1	2	1650	1	1	1794.3	1850.2	NaN	NaN
3	6	1	2	5	1	NaN	1	1050	1	NaN	1153.3	NaN	NaN	NaN
3	6	1	2	6	2	1	2	1800	1	1	1616.3	1594.3	NaN	NaN
3	6	1	2	7	1	NaN	1	600	1	NaN	623.3	NaN	NaN	NaN
3	6	1	2	8	2	1	2	1650	1	1	1592.3	1625.3	NaN	NaN
3	6	1	2	9	1	NaN	1	750	1	NaN	776.3	NaN	NaN	NaN
3	6	1	2	10	2	1	2	1650	1	1	1630.4	1631.3	NaN	NaN
3	6	1	2	11	1	NaN	1	450	1	NaN	460.3	NaN	NaN	NaN
3	6	1	2	12	2	1	2	1800	1	NaN	1758.3	NaN	NaN	NaN
3	6	1	2	13	1	NaN	1	600	1	NaN	764.3	NaN	NaN	NaN
3	6	1	2	14	2	1	2	1500	1	1	1674.3	1653.3	NaN	NaN
3	6	1	2	15	1	NaN	1	900	1	NaN	997.4	NaN	NaN	NaN
3	6	1	2	16	2	1	2	1350	1	1	1506.4	1544.3	NaN	NaN
3	6	1	2	17	1	NaN	1	450	1	NaN	449.4	NaN	NaN	NaN
3	6	1	2	18	2	1	2	1350	1	1	1293.3	1264.4	NaN	NaN
3	6	1	2	19	1	NaN	1	600	1	NaN	655.4	NaN	NaN	NaN
3	6	1	2	20	2	1	2	1200	1	1	1385.4	1414.3	NaN	NaN
3	6	1	2	21	1	NaN	1	750	1	NaN	849.4	NaN	NaN	NaN
3	6	1	2	22	2	1	2	1350	1	1	1293.3	1254.4	NaN	NaN
3	6	1	2	23	1	NaN	1	450	1	NaN	502.4	NaN	NaN	NaN
3	6	1	2	24	2	1	2	1350	1	1	1377.3	1351.4	NaN	NaN
3	6	1	2	25	1	NaN	1	600	1	NaN	727.4	NaN	NaN	NaN
3	6	1	2	26	2	1	2	1650	1	1	1676.4	1687.3	NaN	NaN
3	6	1	2	27	1	NaN	1	1050	1	NaN	1100.4	NaN	NaN	NaN
3	6	1	2	28	2	1	2	1800	1	1	1950.4	2000.4	NaN	NaN
3	6	1	2	29	1	NaN	1	750	1	NaN	869.4	NaN	NaN	NaN
3	6	1	2	30	2	1	2	1500	1	1	1547.4	1554.3	NaN	NaN
3	6	1	2	31	1	NaN	1	1050	1	NaN	1192.4	NaN	NaN	NaN
3	6	1	2	32	2	1	2	1200	1	1	1245.4	1247.3	NaN	NaN
3	6	1	2	33	1	NaN	1	450	1	NaN	504.4	NaN	NaN	NaN
3	6	1	2	34	2	1	2	1500	1	1	1529.4	1497.4	NaN	NaN
3	6	1	2	35	1	NaN	1	750	1	NaN	764.4	NaN	NaN	NaN
3	6	1	2	36	2	1	2	1200	1	1	1386.4	1426.4	NaN	NaN
3	6	1	2	37	1	NaN	1	1050	1	NaN	1265.4	NaN	NaN	NaN
3	6	1	2	38	2	1	2	1500	1	1	1679.5	1696.4	1	NaN
3	6	1	2	39	1	NaN	1	900	1	NaN	1024.5	NaN	NaN	NaN
3	6	1	2	40	2	1	2	1200	1	1	1340.5	1356.4	NaN	NaN
3	6	1	3	1	1	NaN	1	1050	1	NaN	1214.5	NaN	NaN	NaN
3	6	1	3	2	2	1	2	1650	1	1	1808.5	1843.5	NaN	NaN
3	6	1	3	3	1	NaN	1	600	1	NaN	577.5	NaN	NaN	NaN
3	6	1	3	4	2	1	2	1500	1	1	1490.5	1457.5	NaN	NaN
3	6	1	3	5	1	NaN	1	1050	1	NaN	1130.6	NaN	NaN	NaN
3	6	1	3	6	2	1	2	1350	1	1	1336.6	1351.6	NaN	NaN
3	6	1	3	7	1	NaN	1	750	1	NaN	801.6	NaN	NaN	NaN
3	6	1	3	8	2	1	2	1800	1	1	1913.6	1886.6	NaN	NaN
3	6	1	3	9	1	NaN	1	450	1	NaN	335.6	NaN	NaN	NaN
3	6	1	3	10	2	1	2	1650	1	1	1838.6	1858.5	NaN	NaN
3	6	1	3	11	1	NaN	1	900	1	NaN	1045.6	NaN	NaN	NaN
3	6	1	3	12	2	1	2	1800	1	1	1987.6	2034.5	NaN	NaN
3	6	1	3	13	1	NaN	1	900	1	NaN	953.6	NaN	NaN	NaN
3	6	1	3	14	2	1	2	1200	1	1	1084.5	1093.5	NaN	NaN
3	6	1	3	15	1	NaN	1	450	1	NaN	469.7	NaN	NaN	NaN
3	6	1	3	16	2	1	2	1200	1	1	1267.6	1252.6	NaN	NaN
3	6	1	3	17	1	NaN	1	900	1	NaN	1015.7	NaN	NaN	NaN
3	6	1	3	18	2	1	2	1200	1	1	1207.7	1194.7	NaN	NaN
3	6	1	3	19	1	NaN	1	600	1	NaN	526.7	NaN	NaN	NaN
3	6	1	3	20	2	1	2	1500	1	1	1653.6	1695.6	NaN	NaN
3	6	1	3	21	1	NaN	1	450	1	NaN	459.6	NaN	NaN	NaN
3	6	1	3	22	2	1	2	1650	1	1	1501.6	1466.6	NaN	NaN
3	6	1	3	23	1	NaN	1	450	1	NaN	416.6	NaN	NaN	NaN
3	6	1	3	24	2	1	2	1500	1	1	1661.6	1717.6	NaN	NaN
3	6	1	3	25	1	NaN	1	600	1	NaN	591.6	NaN	NaN	NaN
3	6	1	3	26	2	1	2	1200	1	1	1258.6	1276.6	NaN	NaN
3	6	1	3	27	1	NaN	1	1050	1	NaN	1135.7	NaN	NaN	NaN
3	6	1	3	28	2	1	2	1350	1	1	1268.7	1261.7	NaN	NaN
3	6	1	3	29	1	NaN	1	600	1	NaN	650.7	NaN	NaN	NaN
3	6	1	3	30	2	1	2	1800	1	1	1970.7	1982.7	NaN	NaN
3	6	1	3	31	1	NaN	1	750	1	NaN	905.7	NaN	NaN	NaN
3	6	1	3	32	2	1	2	1800	1	1	1937.7	1975.6	NaN	NaN
3	6	1	3	33	1	NaN	1	750	1	NaN	815.7	NaN	NaN	NaN
3	6	1	3	34	2	1	2	1500	1	1	1483.6	1463.7	NaN	NaN
3	6	1	3	35	1	NaN	1	900	1	NaN	994.7	NaN	NaN	NaN
3	6	1	3	36	2	1	2	1350	1	1	1413.7	1452.6	NaN	NaN
3	6	1	3	37	1	NaN	1	750	1	NaN	693.7	NaN	NaN	NaN
3	6	1	3	38	2	1	2	1350	1	1	1367.7	1339.8	NaN	NaN
3	6	1	3	39	1	NaN	1	1050	1	NaN	996.8	NaN	NaN	NaN
3	6	1	3	40	2	1	2	1650	1	1	1615.7	1598.7	NaN	NaN
3	6	1	4	1	1	NaN	1	750	1	NaN	894.8	NaN	NaN	NaN
3	6	1	4	2	2	1	2	1650	1	1	1714.8	1678.8	NaN	NaN
3	6	1	4	3	1	NaN	1	600	1	NaN	637.8	NaN	NaN	NaN
3	6	1	4	4	2	1	2	1800	1	1	1721.8	1739.7	NaN	NaN
3	6	1	4	5	1	NaN	1	600	1	NaN	595.9	NaN	NaN	NaN
3	6	1	4	6	2	1	2	1350	1	1	1484.9	1524.8	NaN	NaN
3	6	1	4	7	1	NaN	1	450	1	NaN	637.9	NaN	NaN	NaN
3	6	1	4	8	2	1	2	1500	1	1	1549.9	1559.8	NaN	NaN
3	6	1	4	9	1	NaN	1	900	1	NaN	887.9	NaN	NaN	NaN
3	6	1	4	10	2	1	2	1650	1	1	1728.9	1737.8	NaN	NaN
3	6	1	4	11	1	NaN	1	1050	1	NaN	1023.8	NaN	NaN	NaN
3	6	1	4	12	2	1	2	1500	1	1	1620.8	1613.9	NaN	NaN
3	6	1	4	13	1	NaN	1	450	1	NaN	528.8	NaN	NaN	NaN
3	6	1	4	14	2	1	2	1500	1	1	1601.8	1581.8	NaN	NaN
3	6	1	4	15	1	NaN	1	750	1	NaN	750.8	NaN	NaN	NaN
3	6	1	4	16	2	1	2	1350	1	1	1385.9	1394.9	NaN	NaN
3	6	1	4	17	1	NaN	1	600	1	NaN	481.9	NaN	NaN	NaN
3	6	1	4	18	2	1	2	1200	1	1	1336.9	1328.9	NaN	NaN
3	6	1	4	19	1	NaN	1	1050	1	NaN	1144.9	NaN	NaN	NaN
3	6	1	4	20	2	1	2	1800	1	1	1858.8	1846.9	NaN	NaN
3	6	1	4	21	1	NaN	1	900	1	NaN	903.9	NaN	NaN	NaN
3	6	1	4	22	2	1	2	1650	1	1	1830.9	1862.8	NaN	NaN
3	6	1	4	23	1	NaN	1	900	1	NaN	1028.9	NaN	NaN	NaN
3	6	1	4	24	2	1	2	1350	1	1	1234.8	1199.9	NaN	NaN
3	6	1	4	25	1	NaN	1	750	1	NaN	884.9	NaN	NaN	NaN
3	6	1	4	26	2	1	2	1200	1	1	1153.8	1146.9	NaN	NaN
3	6	1	4	27	1	NaN	1	450	1	NaN	256.9	NaN	NaN	NaN
3	6	1	4	28	2	1	2	1200	1	1	1402	1426.9	NaN	NaN
3	6	1	4	29	1	NaN	1	600	1	NaN	612	NaN	NaN	NaN
3	6	1	4	30	2	1	2	1800	1	1	1798.9	1798	NaN	NaN
3	6	1	4	31	1	NaN	1	450	1	NaN	476	NaN	NaN	NaN
3	6	1	4	32	2	1	2	1650	1	1	1815	1836.9	NaN	NaN
3	6	1	4	33	1	NaN	1	1050	1	NaN	1097.9	NaN	NaN	NaN
3	6	1	4	34	2	1	2	1200	1	1	1163.9	1172.9	NaN	NaN
3	6	1	4	35	1	NaN	1	1050	1	NaN	1024.9	NaN	NaN	NaN
3	6	1	4	36	2	1	2	1350	1	1	1291.9	1322.9	NaN	NaN
3	6	1	4	37	1	NaN	1	750	1	NaN	702.9	NaN	NaN	NaN
3	6	1	4	38	2	1	2	1500	1	1	1639	1677	NaN	NaN
3	6	1	4	39	1	NaN	1	900	1	NaN	948	NaN	NaN	NaN
3	6	1	4	40	2	1	2	1800	1	1	1731	1724	NaN	NaN
3	6	1	5	1	1	NaN	1	600	1	NaN	649.3	NaN	NaN	NaN
3	6	1	5	2	2	1	2	1650	1	1	1833.3	1847.2	NaN	NaN
3	6	1	5	3	1	NaN	1	900	1	NaN	927.3	NaN	NaN	NaN
3	6	1	5	4	2	1	2	1650	1	1	1711.2	1703.2	NaN	NaN
3	6	1	5	5	1	NaN	1	450	1	NaN	574.4	NaN	NaN	NaN
3	6	1	5	6	2	1	2	1200	1	1	1329.3	1317.3	NaN	NaN
3	6	1	5	7	1	NaN	1	900	1	NaN	1003.4	NaN	NaN	NaN
3	6	1	5	8	2	1	2	1500	1	1	1290.3	1248.3	NaN	NaN
3	6	1	5	9	1	NaN	1	750	1	NaN	801.3	NaN	NaN	NaN
3	6	1	5	10	2	1	2	1350	1	1	1540.3	1580.3	NaN	NaN
3	6	1	5	11	1	NaN	1	750	1	NaN	713.3	NaN	NaN	NaN
3	6	1	5	12	2	1	2	1200	1	1	1292.3	1335.3	NaN	NaN
3	6	1	5	13	1	NaN	1	750	1	NaN	787.3	NaN	NaN	NaN
3	6	1	5	14	2	1	2	1200	1	1	1342.2	1339.3	NaN	NaN
3	6	1	5	15	1	NaN	1	1050	1	NaN	1199.3	NaN	NaN	NaN
3	6	1	5	16	2	1	2	1350	1	1	1522.4	1539.4	NaN	NaN
3	6	1	5	17	1	NaN	1	750	1	NaN	754.4	NaN	NaN	NaN
3	6	1	5	18	2	1	2	1800	1	1	1947.4	1976.4	NaN	NaN
3	6	1	5	19	1	NaN	1	900	1	NaN	1081.4	NaN	NaN	NaN
3	6	1	5	20	2	1	2	1800	1	1	1942.4	1947.3	NaN	NaN
3	6	1	5	21	1	NaN	1	1050	1	NaN	1216.4	NaN	NaN	NaN
3	6	1	5	22	2	1	2	1500	1	1	1596.3	1564.4	NaN	NaN
3	6	1	5	23	1	NaN	1	600	1	NaN	553.4	NaN	NaN	NaN
3	6	1	5	24	2	1	2	1350	1	1	1569.4	1605.3	NaN	NaN
3	6	1	5	25	1	NaN	1	450	1	NaN	467.4	NaN	NaN	NaN
3	6	1	5	26	2	1	2	1800	1	1	1934.3	1965.3	NaN	NaN
3	6	1	5	27	1	NaN	1	1050	1	NaN	1203.5	NaN	NaN	NaN
3	6	1	5	28	2	1	2	1200	1	1	1308.4	1284.4	NaN	NaN
3	6	1	5	29	1	NaN	1	900	1	NaN	904.4	NaN	NaN	NaN
3	6	1	5	30	2	1	2	1800	1	1	1961.4	2007.4	NaN	NaN
3	6	1	5	31	1	NaN	1	600	1	NaN	626.4	NaN	NaN	NaN
3	6	1	5	32	2	1	2	1650	1	1	1671.4	1662.4	NaN	NaN
3	6	1	5	33	1	NaN	1	600	1	NaN	616.4	NaN	NaN	NaN
3	6	1	5	34	2	1	2	1350	1	1	1314.4	1304.4	NaN	NaN
3	6	1	5	35	1	NaN	1	450	1	NaN	513.4	NaN	NaN	NaN
3	6	1	5	36	2	1	2	1500	1	1	1616.4	1661.4	NaN	NaN
3	6	1	5	37	1	NaN	1	1050	1	NaN	1095.4	NaN	NaN	NaN
3	6	1	5	38	2	1	2	1500	1	1	1416.5	1434.5	NaN	NaN
3	6	1	5	39	1	NaN	1	450	1	NaN	545.5	NaN	NaN	NaN
3	6	1	5	40	2	1	2	1650	1	1	1795.5	1803.4	NaN	NaN
3	6	1	6	1	1	NaN	1	750	1	NaN	899.5	NaN	NaN	NaN
3	6	1	6	2	2	1	2	1500	1	1	1663.5	1698.5	NaN	NaN
3	6	1	6	3	1	NaN	1	600	1	NaN	640.5	NaN	NaN	NaN
3	6	1	6	4	2	1	2	1350	1	1	1515.5	1537.5	NaN	NaN
3	6	1	6	5	1	NaN	1	900	1	NaN	993.6	NaN	NaN	NaN
3	6	1	6	6	2	1	2	1200	1	1	1200.6	1162.6	NaN	NaN
3	6	1	6	7	1	NaN	1	450	1	NaN	533.6	NaN	NaN	NaN
3	6	1	6	8	2	1	2	1650	1	1	1737.6	1764.6	NaN	NaN
3	6	1	6	9	1	NaN	1	450	1	NaN	506.6	NaN	NaN	NaN
3	6	1	6	10	2	1	2	1650	1	1	1810.6	1844.6	NaN	NaN
3	6	1	6	11	1	NaN	1	750	1	NaN	879.6	NaN	NaN	NaN
3	6	1	6	12	2	1	2	1200	1	1	1208.5	1204.6	NaN	NaN
3	6	1	6	13	1	NaN	1	750	1	NaN	806.6	NaN	NaN	NaN
3	6	1	6	14	2	1	2	1500	1	1	1678.6	1696.5	NaN	NaN
3	6	1	6	15	1	NaN	1	600	1	NaN	704.6	NaN	NaN	NaN
3	6	1	6	16	2	1	2	1500	1	1	1671.7	1686.6	NaN	NaN
3	6	1	6	17	1	NaN	1	1050	1	NaN	1060.7	NaN	NaN	NaN
3	6	1	6	18	2	1	2	1650	1	1	1761.7	1767.6	NaN	NaN
3	6	1	6	19	1	NaN	1	900	1	NaN	969.6	NaN	NaN	NaN
3	6	1	6	20	2	1	2	1800	1	1	1970.6	1998.6	NaN	NaN
3	6	1	6	21	1	NaN	1	600	1	NaN	665.6	NaN	NaN	NaN
3	6	1	6	22	2	1	2	1200	1	1	1408.6	1432.6	NaN	NaN
3	6	1	6	23	1	NaN	1	450	1	NaN	489.7	NaN	NaN	NaN
3	6	1	6	24	2	1	2	1200	1	1	1346.6	1367.6	NaN	NaN
3	6	1	6	25	1	NaN	1	1050	1	NaN	1213.6	NaN	NaN	NaN
3	6	1	6	26	2	1	2	1800	1	1	1896.6	1858.6	NaN	NaN
3	6	1	6	27	1	NaN	1	900	1	NaN	1062.7	NaN	NaN	NaN
3	6	1	6	28	2	1	2	1350	1	1	1388.7	1390.7	NaN	NaN
3	6	1	6	29	1	NaN	1	450	1	NaN	552.7	NaN	NaN	NaN
3	6	1	6	30	2	1	2	1800	1	1	1924.7	1927.6	NaN	NaN
3	6	1	6	31	1	NaN	1	900	1	NaN	924.7	NaN	NaN	NaN
3	6	1	6	32	2	1	2	1800	1	1	1825.6	1801.7	NaN	NaN
3	6	1	6	33	1	NaN	1	1050	1	NaN	1214.7	NaN	NaN	NaN
3	6	1	6	34	2	1	2	1350	1	1	1512.7	1522.6	NaN	NaN
3	6	1	6	35	1	NaN	1	750	1	NaN	751.6	NaN	NaN	NaN
3	6	1	6	36	2	1	2	1350	1	1	1533.7	1542.6	NaN	NaN
3	6	1	6	37	1	NaN	1	600	1	NaN	609.7	NaN	NaN	NaN
3	6	1	6	38	2	1	2	1650	1	1	1607.7	1563.8	NaN	NaN
3	6	1	6	39	1	NaN	1	1050	1	NaN	1114.7	NaN	NaN	NaN
3	6	1	6	40	2	1	2	1500	1	1	1658.7	1660.7	NaN	NaN
3	6	1	7	1	1	NaN	1	1050	1	NaN	1217.8	NaN	NaN	NaN
3	6	1	7	2	2	1	2	1650	1	1	1800.7	1790.8	NaN	NaN
3	6	1	7	3	1	NaN	1	600	1	NaN	548.8	NaN	NaN	NaN
3	6	1	7	4	2	1	2	1200	1	1	1335.8	1340.7	NaN	NaN
3	6	1	7	5	1	NaN	1	750	1	NaN	903.9	NaN	NaN	NaN
3	6	1	7	6	2	1	2	1800	1	1	1979.9	2017.8	NaN	NaN
3	6	1	7	7	1	NaN	1	750	1	NaN	868.8	NaN	NaN	NaN
3	6	1	7	8	2	1	2	1350	1	1	1234.8	1206.8	NaN	NaN
3	6	1	7	9	1	NaN	1	450	1	NaN	550.9	NaN	NaN	NaN
3	6	1	7	10	2	1	2	1650	1	1	1659.8	1692.8	NaN	NaN
3	6	1	7	11	1	NaN	1	450	1	NaN	487.8	NaN	NaN	NaN
3	6	1	7	12	2	1	2	1200	1	1	1367.8	1380.8	NaN	NaN
3	6	1	7	13	1	NaN	1	600	1	NaN	689.8	NaN	NaN	NaN
3	6	1	7	14	2	1	2	1800	1	1	1726.8	1722.8	NaN	NaN
3	6	1	7	15	1	NaN	1	600	1	NaN	600.8	NaN	NaN	NaN
3	6	1	7	16	2	1	2	1650	1	1	1827.9	1850.9	NaN	NaN
3	6	1	7	17	1	NaN	1	900	1	NaN	992.9	NaN	NaN	NaN
3	6	1	7	18	2	1	2	1650	1	1	1614.9	1599.9	NaN	NaN
3	6	1	7	19	1	NaN	1	450	1	NaN	530.9	NaN	NaN	NaN
3	6	1	7	20	2	1	2	1500	1	1	1525.9	1516.9	NaN	NaN
3	6	1	7	21	1	NaN	1	600	1	NaN	636.9	NaN	NaN	NaN
3	6	1	7	22	2	1	2	1500	1	1	1631.8	1627.9	NaN	NaN
3	6	1	7	23	1	NaN	1	750	1	NaN	728.8	NaN	NaN	NaN
3	6	1	7	24	2	1	2	1200	1	1	1318.9	1339.8	NaN	NaN
3	6	1	7	25	1	NaN	1	900	1	1	1183.9	1185.8	NaN	NaN
3	6	1	7	26	2	1	2	1350	1	1	1475	1501.8	NaN	NaN
3	6	1	7	27	1	NaN	1	900	1	NaN	1024	NaN	NaN	NaN
3	6	1	7	28	2	1	2	1800	1	1	1971.9	1962.9	NaN	NaN
3	6	1	7	29	1	NaN	1	900	1	NaN	959	NaN	NaN	NaN
3	6	1	7	30	2	1	2	1350	1	1	1309.9	1275.9	NaN	NaN
3	6	1	7	31	1	NaN	1	1050	1	NaN	992.9	NaN	NaN	NaN
3	6	1	7	32	2	1	2	1350	1	1	1190.9	1165	NaN	NaN
3	6	1	7	33	1	NaN	1	1050	1	NaN	1118.9	NaN	NaN	NaN
3	6	1	7	34	2	1	2	1500	1	1	1598.9	1563.9	NaN	NaN
3	6	1	7	35	1	NaN	1	750	1	NaN	702.9	NaN	NaN	NaN
3	6	1	7	36	2	1	2	1800	1	1	2032.9	2046.9	NaN	NaN
3	6	1	7	37	1	NaN	1	1050	1	NaN	1196.9	NaN	NaN	NaN
3	6	1	7	38	2	1	2	1500	1	1	1518	1492	NaN	NaN
3	6	1	7	39	1	NaN	1	450	1	NaN	759	NaN	NaN	NaN
3	6	1	7	40	2	1	2	1200	1	1	1384	1399.9	NaN	NaN
3	6	1	8	1	1	NaN	1	750	1	NaN	877.1	NaN	NaN	NaN
3	6	1	8	2	2	1	2	1350	1	1	1494	1449.1	NaN	NaN
3	6	1	8	3	1	NaN	1	750	1	NaN	777.1	NaN	NaN	NaN
3	6	1	8	4	2	1	2	1350	1	1	1385	1370	NaN	NaN
3	6	1	8	5	1	NaN	1	600	1	NaN	630.1	NaN	NaN	NaN
3	6	1	8	6	2	1	2	1200	1	1	1354.1	1359.1	NaN	NaN
3	6	1	8	7	1	NaN	1	600	1	NaN	623.2	NaN	NaN	NaN
3	6	1	8	8	2	1	2	1650	1	1	1817.1	1862.1	NaN	NaN
3	6	1	8	9	1	NaN	1	900	1	NaN	971.1	NaN	NaN	NaN
3	6	1	8	10	2	1	2	1500	1	1	1641.1	1636.1	NaN	NaN
3	6	1	8	11	1	NaN	1	450	1	NaN	501.1	NaN	NaN	NaN
3	6	1	8	12	2	1	2	1650	1	1	1738	1725.1	NaN	NaN
3	6	1	8	13	1	NaN	1	1050	1	NaN	1074.1	NaN	NaN	NaN
3	6	1	8	14	2	1	2	1200	1	1	1175	1164.1	NaN	NaN
3	6	1	8	15	1	NaN	1	750	1	NaN	759.1	NaN	NaN	NaN
3	6	1	8	16	2	1	2	1200	1	1	1198.2	1200.1	NaN	NaN
3	6	1	8	17	1	NaN	1	600	1	NaN	632.2	NaN	NaN	NaN
3	6	1	8	18	2	1	2	1650	1	1	1656.1	1646.2	NaN	NaN
3	6	1	8	19	1	NaN	1	750	1	NaN	877.2	NaN	NaN	NaN
3	6	1	8	20	2	1	2	1650	1	1	1795.2	1818.1	NaN	NaN
3	6	1	8	21	1	NaN	1	600	1	NaN	734.2	NaN	NaN	NaN
3	6	1	8	22	2	1	2	1800	1	1	1941.1	1939.2	NaN	NaN
3	6	1	8	23	1	NaN	1	900	1	NaN	896.1	NaN	NaN	NaN
3	6	1	8	24	2	1	2	1200	1	1	1393.1	1392.1	NaN	NaN
3	6	1	8	25	1	NaN	1	450	1	NaN	515.1	NaN	NaN	NaN
3	6	1	8	26	2	1	2	1350	1	1	1526.1	1543.1	NaN	NaN
3	6	1	8	27	1	NaN	1	1050	1	NaN	1102.2	NaN	NaN	NaN
3	6	1	8	28	2	1	2	1800	1	1	1721.1	1710.2	NaN	NaN
3	6	1	8	29	1	NaN	1	450	1	NaN	493.2	NaN	NaN	NaN
3	6	1	8	30	2	1	2	1800	1	1	1789.1	1782.2	NaN	NaN
3	6	1	8	31	1	NaN	1	1050	1	NaN	1012.2	NaN	NaN	NaN
3	6	1	8	32	2	1	2	1500	1	1	1573.2	1566.2	NaN	NaN
3	6	1	8	33	1	NaN	1	900	1	NaN	972.2	NaN	NaN	NaN
3	6	1	8	34	2	1	2	1500	1	1	1521.2	1555.2	NaN	NaN
3	6	1	8	35	1	NaN	1	450	1	NaN	507.2	NaN	NaN	NaN
3	6	1	8	36	2	1	2	1500	1	1	1576.2	1609.1	NaN	NaN
3	6	1	8	37	1	NaN	1	1050	1	NaN	1125.2	NaN	NaN	NaN
3	6	1	8	38	2	1	2	1350	1	1	1380.2	1358.3	NaN	NaN
3	6	1	8	39	1	NaN	1	900	1	NaN	956.3	NaN	NaN	NaN
3	6	1	8	40	2	1	2	1800	1	1	2015.2	2036.2	NaN	NaN
3	6	1	9	1	1	NaN	1	600	1	NaN	740.5	NaN	NaN	NaN
3	6	1	9	2	2	1	2	1650	1	1	1817.6	1836.5	NaN	NaN
3	6	1	9	3	1	NaN	1	450	1	NaN	549.6	NaN	NaN	NaN
3	6	1	9	4	2	1	2	1800	1	1	1913.5	1877.5	NaN	NaN
3	6	1	9	5	1	NaN	1	1050	1	NaN	1019.6	NaN	NaN	NaN
3	6	1	9	6	2	1	2	1800	1	1	1850.6	1827.6	NaN	NaN
3	6	1	9	7	1	NaN	1	600	1	NaN	656.6	NaN	NaN	NaN
3	6	1	9	8	2	1	2	1350	1	1	1440.6	1425.6	NaN	NaN
3	6	1	9	9	1	NaN	1	1050	1	NaN	1046.6	NaN	NaN	NaN
3	6	1	9	10	2	1	2	1800	1	1	1895.6	1892.6	NaN	NaN
3	6	1	9	11	1	NaN	1	1050	1	NaN	1174.6	NaN	NaN	NaN
3	6	1	9	12	2	1	2	1200	1	1	1373.6	1389.6	NaN	NaN
3	6	1	9	13	1	NaN	1	750	1	NaN	786.6	NaN	NaN	NaN
3	6	1	9	14	2	1	2	1500	1	1	1642.6	1645.6	NaN	NaN
3	6	1	9	15	1	NaN	1	600	1	NaN	600.7	NaN	NaN	NaN
3	6	1	9	16	2	1	2	1200	1	1	1332.6	1326.7	NaN	NaN
3	6	1	9	17	1	NaN	1	900	1	NaN	948.7	NaN	NaN	NaN
3	6	1	9	18	2	1	2	1350	1	1	1382.7	1386.7	NaN	NaN
3	6	1	9	19	1	NaN	1	750	1	NaN	766.7	NaN	NaN	NaN
3	6	1	9	20	2	1	2	1800	1	1	1735.6	1689.7	NaN	NaN
3	6	1	9	21	1	NaN	1	750	1	NaN	839.7	NaN	NaN	NaN
3	6	1	9	22	2	1	2	1200	1	1	1298.6	1294.7	NaN	NaN
3	6	1	9	23	1	NaN	1	900	1	NaN	935.7	NaN	NaN	NaN
3	6	1	9	24	2	1	2	1500	1	1	1710.6	1705.7	NaN	NaN
3	6	1	9	25	1	NaN	1	1050	1	NaN	1150.6	NaN	NaN	NaN
3	6	1	9	26	2	1	2	1650	1	1	1502.6	1501.6	NaN	NaN
3	6	1	9	27	1	NaN	1	600	1	NaN	682.7	NaN	NaN	NaN
3	6	1	9	28	2	1	2	1500	1	1	1580.7	1555.7	NaN	NaN
3	6	1	9	29	1	NaN	1	450	1	NaN	573.7	NaN	NaN	NaN
3	6	1	9	30	2	1	2	1500	1	1	1695.7	1717.7	NaN	NaN
3	6	1	9	31	1	NaN	1	450	1	NaN	584.7	NaN	NaN	NaN
3	6	1	9	32	2	1	2	1650	1	1	1702.7	1706.7	NaN	NaN
3	6	1	9	33	1	NaN	1	450	1	NaN	553.7	NaN	NaN	NaN
3	6	1	9	34	2	1	2	1350	1	1	1465.7	1498.7	NaN	NaN
3	6	1	9	35	1	NaN	1	900	1	NaN	837.7	NaN	NaN	NaN
3	6	1	9	36	2	1	2	1350	1	1	1441.6	1391.7	NaN	NaN
3	6	1	9	37	1	NaN	1	900	1	NaN	1055.7	NaN	NaN	NaN
3	6	1	9	38	2	1	2	1200	1	1	1215.8	1224.7	NaN	NaN
3	6	1	9	39	1	NaN	1	750	1	NaN	876.8	NaN	NaN	NaN
3	6	1	9	40	2	1	2	1650	1	1	1738.7	1724.8	NaN	NaN
3	6	1	10	1	1	NaN	1	450	1	NaN	632.8	NaN	NaN	NaN
3	6	1	10	2	2	1	2	1350	1	1	1493.8	1509.8	NaN	NaN
3	6	1	10	3	1	NaN	1	600	1	NaN	638.8	NaN	NaN	NaN
3	6	1	10	4	2	1	2	1500	1	1	1687.8	1715.8	NaN	NaN
3	6	1	10	5	1	NaN	1	450	1	NaN	504.9	NaN	NaN	NaN
3	6	1	10	6	2	1	2	1650	1	1	1489.8	1485.9	NaN	NaN
3	6	1	10	7	1	NaN	1	450	1	NaN	477.9	NaN	NaN	NaN
3	6	1	10	8	2	1	2	1800	1	1	1953.8	1929.9	NaN	NaN
3	6	1	10	9	1	NaN	1	600	1	NaN	712.9	NaN	NaN	NaN
3	6	1	10	10	2	1	2	1650	1	1	1821.9	1843.8	NaN	NaN
3	6	1	10	11	1	NaN	1	900	1	NaN	1036.9	NaN	NaN	NaN
3	6	1	10	12	2	1	2	1800	1	1	1935.9	1960.8	NaN	NaN
3	6	1	10	13	1	NaN	1	600	1	NaN	671.9	NaN	NaN	NaN
3	6	1	10	14	2	1	2	1350	1	1	1487.8	1471.9	NaN	NaN
3	6	1	10	15	1	NaN	1	750	1	NaN	766.8	NaN	NaN	NaN
3	6	1	10	16	2	1	2	1500	1	1	1554.9	1531.9	NaN	NaN
3	6	1	10	17	1	NaN	1	1050	1	NaN	1152.9	NaN	NaN	NaN
3	6	1	10	18	2	1	2	1650	1	1	1656.9	1668.9	NaN	NaN
3	6	1	10	19	1	NaN	1	600	1	NaN	623.9	NaN	NaN	NaN
3	6	1	10	20	2	1	2	1200	1	1	1338.9	1354.9	NaN	NaN
3	6	1	10	21	1	NaN	1	1050	1	NaN	1142.9	NaN	NaN	NaN
3	6	1	10	22	2	1	2	1800	1	1	1760.9	1742.9	NaN	NaN
3	6	1	10	23	1	NaN	1	750	1	NaN	828.9	NaN	NaN	NaN
3	6	1	10	24	2	1	2	1200	1	1	1346.9	1377.9	NaN	NaN
3	6	1	10	25	1	NaN	1	750	1	NaN	832.9	NaN	NaN	NaN
3	6	1	10	26	2	1	2	1500	1	1	1414.9	1415.8	NaN	NaN
3	6	1	10	27	1	NaN	1	1050	1	NaN	1204	NaN	NaN	NaN
3	6	1	10	28	2	1	2	1500	1	1	1434	1419	NaN	NaN
3	6	1	10	29	1	NaN	1	900	1	NaN	1006.9	NaN	NaN	NaN
3	6	1	10	30	2	1	2	1350	1	1	1572	1607.9	NaN	NaN
3	6	1	10	31	1	NaN	1	900	1	NaN	1007	NaN	NaN	NaN
3	6	1	10	32	2	1	2	1200	1	1	1151.9	1128	NaN	NaN
3	6	1	10	33	1	NaN	1	750	1	NaN	892	NaN	NaN	NaN
3	6	1	10	34	2	1	2	1650	1	1	1693.9	1660	NaN	NaN
3	6	1	10	35	1	NaN	1	1050	1	NaN	1096.9	NaN	NaN	NaN
3	6	1	10	36	2	1	2	1200	1	1	1277.9	1270.9	NaN	NaN
3	6	1	10	37	1	NaN	1	450	1	NaN	566.9	NaN	NaN	NaN
3	6	1	10	38	2	1	2	1350	1	1	1403.1	1411	NaN	NaN
3	6	1	10	39	1	NaN	1	900	1	NaN	1022	NaN	NaN	NaN
3	6	1	10	40	2	1	2	1800	1	1	1980	1988	NaN	NaN
3	6	1	11	1	1	NaN	1	1050	1	NaN	1196.1	NaN	NaN	NaN
3	6	1	11	2	2	1	2	1500	1	1	1571	1562	NaN	NaN
3	6	1	11	3	1	NaN	1	750	1	NaN	797.1	NaN	NaN	NaN
3	6	1	11	4	2	1	2	1350	1	1	1337	1318.1	NaN	NaN
3	6	1	11	5	1	NaN	1	600	1	NaN	583.2	NaN	NaN	NaN
3	6	1	11	6	2	1	2	1650	1	1	1658.1	1678.1	NaN	NaN
3	6	1	11	7	1	NaN	1	1050	1	NaN	1002.1	NaN	NaN	NaN
3	6	1	11	8	2	1	2	1650	1	1	1667.1	1688.1	NaN	NaN
3	6	1	11	9	1	NaN	1	600	1	NaN	619.1	NaN	NaN	NaN
3	6	1	11	10	2	1	2	1350	1	1	1476.1	1471.1	NaN	NaN
3	6	1	11	11	1	NaN	1	600	1	NaN	619.1	NaN	NaN	NaN
3	6	1	11	12	2	1	2	1200	1	1	1273.1	1246.1	NaN	NaN
3	6	1	11	13	1	NaN	1	900	1	NaN	953.1	NaN	NaN	NaN
3	6	1	11	14	2	1	2	1350	1	1	1411.1	1402.1	NaN	NaN
3	6	1	11	15	1	NaN	1	450	1	NaN	462.1	NaN	NaN	NaN
3	6	1	11	16	2	1	2	1800	1	1	1941.1	1926.2	NaN	NaN
3	6	1	11	17	1	NaN	1	900	1	NaN	1007.2	NaN	NaN	NaN
3	6	1	11	18	2	1	2	1500	1	1	1669.2	1689.1	NaN	NaN
3	6	1	11	19	1	NaN	1	750	1	NaN	793.2	NaN	NaN	NaN
3	6	1	11	20	2	1	2	1800	1	1	1808.2	1833.1	NaN	NaN
3	6	1	11	21	1	NaN	1	1050	1	NaN	1185.2	NaN	NaN	NaN
3	6	1	11	22	2	1	2	1350	1	1	1342.1	1329.2	NaN	NaN
3	6	1	11	23	1	NaN	1	600	1	NaN	566.2	NaN	NaN	NaN
3	6	1	11	24	2	1	2	1800	1	1	1947.1	1957.1	NaN	NaN
3	6	1	11	25	1	NaN	1	1050	1	NaN	1040.1	NaN	NaN	NaN
3	6	1	11	26	2	1	2	1650	1	1	1782.1	1742.1	NaN	NaN
3	6	1	11	27	1	NaN	1	900	1	NaN	912.2	NaN	NaN	NaN
3	6	1	11	28	2	1	2	1200	1	1	1282.2	1243.2	NaN	NaN
3	6	1	11	29	1	NaN	1	450	1	NaN	599.2	NaN	NaN	NaN
3	6	1	11	30	2	1	2	1500	1	1	1644.2	1654.2	NaN	NaN
3	6	1	11	31	1	NaN	1	750	1	NaN	679.2	NaN	NaN	NaN
3	6	1	11	32	2	1	2	1800	1	1	1824.2	1858.2	NaN	NaN
3	6	1	11	33	1	NaN	1	450	1	NaN	455.2	NaN	NaN	NaN
3	6	1	11	34	2	1	2	1500	1	1	1578.2	1568.2	NaN	NaN
3	6	1	11	35	1	NaN	1	900	1	NaN	996.2	NaN	NaN	NaN
3	6	1	11	36	2	1	2	1200	1	1	1305.1	1301.2	NaN	NaN
3	6	1	11	37	1	NaN	1	750	1	NaN	877.2	NaN	NaN	NaN
3	6	1	11	38	2	1	2	1650	1	1	1638.2	1611.3	NaN	NaN
3	6	1	11	39	1	NaN	1	450	1	NaN	652.2	NaN	NaN	NaN
3	6	1	11	40	2	1	2	1200	1	1	1364.3	1398.2	NaN	NaN
3	6	1	12	1	1	NaN	1	450	1	NaN	560.3	NaN	NaN	NaN
3	6	1	12	2	2	1	2	1200	1	1	1310.3	1305.3	NaN	NaN
3	6	1	12	3	1	NaN	1	750	1	NaN	814.3	NaN	NaN	NaN
3	6	1	12	4	2	1	2	1200	1	1	1346.3	1345.3	NaN	NaN
3	6	1	12	5	1	NaN	1	750	1	NaN	846.4	NaN	NaN	NaN
3	6	1	12	6	2	1	2	1500	1	1	1566.4	1521.4	NaN	NaN
3	6	1	12	7	1	NaN	1	450	1	NaN	457.4	NaN	NaN	NaN
3	6	1	12	8	2	1	2	1650	1	1	1815.4	1843.3	NaN	NaN
3	6	1	12	9	1	NaN	1	600	1	NaN	628.4	NaN	NaN	NaN
3	6	1	12	10	2	1	2	1800	1	1	1832.4	1857.3	NaN	NaN
3	6	1	12	11	1	NaN	1	900	1	NaN	900.4	NaN	NaN	NaN
3	6	1	12	12	2	1	2	1350	1	1	1374.4	1394.3	NaN	NaN
3	6	1	12	13	1	NaN	1	1050	1	NaN	1050.4	NaN	NaN	NaN
3	6	1	12	14	2	1	2	1350	1	1	1388.3	1387.3	NaN	NaN
3	6	1	12	15	1	NaN	1	600	1	NaN	604.3	NaN	NaN	NaN
3	6	1	12	16	2	1	2	1650	1	1	1742.4	1719.4	NaN	NaN
3	6	1	12	17	1	NaN	1	1050	1	NaN	1026.4	NaN	NaN	NaN
3	6	1	12	18	2	1	2	1650	1	1	1778.4	1817.4	NaN	NaN
3	6	1	12	19	1	NaN	1	750	1	NaN	836.4	NaN	NaN	NaN
3	6	1	12	20	2	1	2	1800	1	1	1781.4	1759.4	NaN	NaN
3	6	1	12	21	1	NaN	1	900	1	NaN	1018.4	NaN	NaN	NaN
3	6	1	12	22	2	1	2	1800	1	1	1764.4	1767.4	NaN	NaN
3	6	1	12	23	1	NaN	1	1050	1	NaN	1166.4	NaN	NaN	NaN
3	6	1	12	24	2	1	2	1800	1	1	1956.4	1990.4	NaN	NaN
3	6	1	12	25	1	NaN	1	600	1	NaN	563.4	NaN	NaN	NaN
3	6	1	12	26	2	1	2	1500	1	1	1536.4	1548.4	NaN	NaN
3	6	1	12	27	1	NaN	1	900	1	NaN	842.5	NaN	NaN	NaN
3	6	1	12	28	2	1	2	1650	1	1	1819.4	1824.4	NaN	NaN
3	6	1	12	29	1	NaN	1	450	1	NaN	360.5	NaN	NaN	NaN
3	6	1	12	30	2	1	2	1500	1	1	1694.5	1701.4	NaN	NaN
3	6	1	12	31	1	NaN	1	900	1	1	1068.5	1165.4	NaN	NaN
3	6	1	12	32	2	1	2	1500	1	1	1566.5	1594.4	NaN	NaN
3	6	1	12	33	1	NaN	1	750	1	NaN	839.5	NaN	NaN	NaN
3	6	1	12	34	2	1	2	1350	1	1	1297.4	1302.4	NaN	NaN
3	6	1	12	35	1	NaN	1	600	1	NaN	596.4	NaN	NaN	NaN
3	6	1	12	36	2	1	2	1200	1	1	2352.4	2356.4	NaN	NaN
3	6	1	12	37	1	NaN	1	1050	1	NaN	1201.4	NaN	NaN	NaN
3	6	1	12	38	2	1	2	1200	1	1	1264.5	1272.5	NaN	NaN
3	6	1	12	39	1	NaN	1	450	1	NaN	666.5	NaN	NaN	NaN
3	6	1	12	40	2	1	2	1350	1	1	1600.5	1666.5	NaN	NaN
3	6	1	13	1	1	NaN	1	1050	1	NaN	1038.8	NaN	NaN	NaN
3	6	1	13	2	2	1	2	1650	1	1	1808.8	1826.7	NaN	NaN
3	6	1	13	3	1	NaN	1	900	1	NaN	775.8	NaN	NaN	NaN
3	6	1	13	4	2	1	2	1650	1	1	1791.8	1761.9	NaN	NaN
3	6	1	13	5	1	NaN	1	900	1	NaN	859.9	NaN	NaN	NaN
3	6	1	13	6	2	1	2	1650	1	1	1866.9	1888.8	NaN	NaN
3	6	1	13	7	1	NaN	1	900	1	NaN	1029.9	NaN	NaN	NaN
3	6	1	13	8	2	1	2	1200	1	1	1358.8	1338.9	NaN	NaN
3	6	1	13	9	1	NaN	1	1050	1	NaN	1171.9	NaN	NaN	NaN
3	6	1	13	10	2	1	2	1350	1	1	1515.8	1512.9	NaN	NaN
3	6	1	13	11	1	NaN	1	450	1	NaN	476.8	NaN	NaN	NaN
3	6	1	13	12	2	1	2	1800	1	1	1756.8	1747.8	NaN	NaN
3	6	1	13	13	1	NaN	1	1050	1	NaN	1170.8	NaN	NaN	NaN
3	6	1	13	14	2	1	2	1350	1	1	1335.8	1361.8	NaN	NaN
3	6	1	13	15	1	NaN	1	750	1	NaN	887.9	NaN	NaN	NaN
3	6	1	13	16	2	1	2	1200	1	1	1338.9	1360.9	NaN	NaN
3	6	1	13	17	1	NaN	1	750	1	NaN	828.9	NaN	NaN	NaN
3	6	1	13	18	2	1	2	1500	1	1	1528.9	1530.9	NaN	NaN
3	6	1	13	19	1	NaN	1	1050	1	NaN	975.9	NaN	NaN	NaN
3	6	1	13	20	2	1	2	1800	1	1	1691.9	1729.9	NaN	NaN
3	6	1	13	21	1	NaN	1	750	1	NaN	808.9	NaN	NaN	NaN
3	6	1	13	22	2	1	2	1500	1	1	1658.9	1702.9	NaN	NaN
3	6	1	13	23	1	NaN	1	750	1	NaN	821.9	NaN	NaN	NaN
3	6	1	13	24	2	1	2	1200	1	1	1157.8	1181.8	NaN	NaN
3	6	1	13	25	1	NaN	1	600	1	NaN	607.8	NaN	NaN	NaN
3	6	1	13	26	2	1	2	1500	1	1	1613	1600	NaN	NaN
3	6	1	13	27	1	NaN	1	600	1	NaN	642	NaN	NaN	NaN
3	6	1	13	28	2	1	2	1800	1	1	1672	1680.9	NaN	NaN
3	6	1	13	29	1	NaN	1	450	1	NaN	616	NaN	NaN	NaN
3	6	1	13	30	2	1	2	1350	1	1	1544.9	1565.9	NaN	NaN
3	6	1	13	31	1	NaN	1	600	1	NaN	629.9	NaN	NaN	NaN
3	6	1	13	32	2	1	2	1200	1	1	1337.9	1367.9	NaN	NaN
3	6	1	13	33	1	NaN	1	900	1	NaN	877.9	NaN	NaN	NaN
3	6	1	13	34	2	1	2	1500	1	1	1278.9	1286.9	NaN	NaN
3	6	1	13	35	1	NaN	1	600	1	NaN	580.9	NaN	NaN	NaN
3	6	1	13	36	2	1	2	1800	1	1	1953.9	1992.9	NaN	NaN
3	6	1	13	37	1	NaN	1	450	1	NaN	475.9	NaN	NaN	NaN
3	6	1	13	38	2	1	2	1350	1	1	1367	1368.9	NaN	NaN
3	6	1	13	39	1	NaN	1	450	1	NaN	476	NaN	NaN	NaN
3	6	1	13	40	2	1	2	1650	1	1	1828	1858	NaN	NaN
3	6	1	14	1	1	NaN	1	600	1	NaN	732	NaN	NaN	NaN
3	6	1	14	2	2	1	2	1650	1	1	1731	1679	NaN	NaN
3	6	1	14	3	1	NaN	1	450	1	NaN	472	NaN	NaN	NaN
3	6	1	14	4	2	1	2	1500	1	1	1589	1584	NaN	NaN
3	6	1	14	5	1	NaN	1	900	1	NaN	1000	NaN	NaN	NaN
3	6	1	14	6	2	1	2	1350	1	1	1460.1	1504.1	NaN	NaN
3	6	1	14	7	1	NaN	1	600	1	NaN	613.2	NaN	NaN	NaN
3	6	1	14	8	2	1	2	1200	1	1	1336.1	1348.1	NaN	NaN
3	6	1	14	9	1	NaN	1	1050	1	NaN	1132.1	NaN	NaN	NaN
3	6	1	14	10	2	1	2	1350	1	1	1357.1	1375.1	NaN	NaN
3	6	1	14	11	1	NaN	1	750	1	NaN	881.1	NaN	NaN	NaN
3	6	1	14	12	2	1	2	1650	1	1	1673.2	1705.1	NaN	NaN
3	6	1	14	13	1	NaN	1	450	1	NaN	487.1	NaN	NaN	NaN
3	6	1	14	14	2	1	2	1200	1	1	1273	1269.1	NaN	NaN
3	6	1	14	15	1	NaN	1	1050	1	NaN	977.1	NaN	NaN	NaN
3	6	1	14	16	2	1	2	1350	1	1	1386.2	1398.1	NaN	NaN
3	6	1	14	17	1	NaN	1	600	1	NaN	500.2	NaN	NaN	NaN
3	6	1	14	18	2	1	2	1800	1	1	2006.1	2020.1	NaN	NaN
3	6	1	14	19	1	NaN	1	1050	1	NaN	1005.2	NaN	NaN	NaN
3	6	1	14	20	2	1	2	1800	1	1	1940.1	1929.2	NaN	NaN
3	6	1	14	21	1	NaN	1	900	1	NaN	876.2	NaN	NaN	NaN
3	6	1	14	22	2	1	2	1350	1	1	1486.1	1501.1	NaN	NaN
3	6	1	14	23	1	NaN	1	600	1	NaN	705.1	NaN	NaN	NaN
3	6	1	14	24	2	1	2	1200	1	1	1416.1	1426.1	NaN	NaN
3	6	1	14	25	1	NaN	1	750	1	NaN	755.1	NaN	NaN	NaN
3	6	1	14	26	2	1	2	1800	1	1	1675.1	1653.1	NaN	NaN
3	6	1	14	27	1	NaN	1	450	1	NaN	479.2	NaN	NaN	NaN
3	6	1	14	28	2	1	2	1500	1	1	1655.2	1685.2	NaN	NaN
3	6	1	14	29	1	NaN	1	750	1	NaN	753.2	NaN	NaN	NaN
3	6	1	14	30	2	1	2	1650	1	1	1824.2	1782.2	NaN	NaN
3	6	1	14	31	1	NaN	1	1050	1	NaN	1003.2	NaN	NaN	NaN
3	6	1	14	32	2	1	2	1500	1	1	1634.2	1612.2	NaN	NaN
3	6	1	14	33	1	NaN	1	750	1	NaN	840.2	NaN	NaN	NaN
3	6	1	14	34	2	1	2	1200	1	1	1309.1	1274.2	NaN	NaN
3	6	1	14	35	1	NaN	1	900	1	NaN	871.2	NaN	NaN	NaN
3	6	1	14	36	2	1	2	1650	1	1	1770.1	1767.2	NaN	NaN
3	6	1	14	37	1	NaN	1	450	1	NaN	462.2	NaN	NaN	NaN
3	6	1	14	38	2	1	2	1500	1	1	1713.3	1723.2	NaN	NaN
3	6	1	14	39	1	NaN	1	900	1	NaN	1044.3	NaN	NaN	NaN
3	6	1	14	40	2	1	2	1800	1	1	1976.3	1982.2	NaN	NaN
3	6	1	15	1	1	NaN	1	750	1	NaN	916.3	NaN	NaN	NaN
3	6	1	15	2	2	1	2	1500	1	1	1608.3	1579.3	NaN	NaN
3	6	1	15	3	1	NaN	1	600	1	NaN	665.3	NaN	NaN	NaN
3	6	1	15	4	2	1	2	1200	1	1	1181.2	1166.3	NaN	NaN
3	6	1	15	5	1	NaN	1	1050	1	NaN	1054.4	NaN	NaN	NaN
3	6	1	15	6	2	1	2	1500	1	1	1425.4	1454.3	NaN	NaN
3	6	1	15	7	1	NaN	1	900	1	NaN	914.4	NaN	NaN	NaN
3	6	1	15	8	2	1	2	1350	1	1	1447.3	1436.4	NaN	NaN
3	6	1	15	9	1	NaN	1	1050	1	NaN	1084.4	NaN	NaN	NaN
3	6	1	15	10	2	1	2	1800	1	1	1953.4	1964.3	NaN	NaN
3	6	1	15	11	1	NaN	1	750	1	NaN	651.4	NaN	NaN	NaN
3	6	1	15	12	2	1	2	1800	1	1	1943.4	1945.3	NaN	NaN
3	6	1	15	13	1	NaN	1	450	1	NaN	486.4	NaN	NaN	NaN
3	6	1	15	14	2	1	2	1800	1	1	1982.3	1997.3	NaN	NaN
3	6	1	15	15	1	NaN	1	750	1	NaN	770.3	NaN	NaN	NaN
3	6	1	15	16	2	1	2	1650	1	1	1664.4	1643.4	NaN	NaN
3	6	1	15	17	1	NaN	1	450	1	NaN	465.4	NaN	NaN	NaN
3	6	1	15	18	2	1	2	1200	1	1	1357.4	1345.4	NaN	NaN
3	6	1	15	19	1	NaN	1	600	1	NaN	595.4	NaN	NaN	NaN
3	6	1	15	20	2	1	2	1650	1	1	1712.4	1745.4	NaN	NaN
3	6	1	15	21	1	NaN	1	450	1	NaN	507.4	NaN	NaN	NaN
3	6	1	15	22	2	1	2	1350	1	1	1369.4	1391.4	NaN	NaN
3	6	1	15	23	1	NaN	1	1050	1	NaN	1068.4	NaN	NaN	NaN
3	6	1	15	24	2	1	2	1500	1	1	1615.4	1616.3	NaN	NaN
3	6	1	15	25	1	NaN	1	600	1	NaN	670.4	NaN	NaN	NaN
3	6	1	15	26	2	1	2	1650	1	1	1606.3	1579.4	NaN	NaN
3	6	1	15	27	1	NaN	1	600	1	NaN	636.5	NaN	NaN	NaN
3	6	1	15	28	2	1	2	1500	1	1	1405.5	1430.4	NaN	NaN
3	6	1	15	29	1	NaN	1	900	1	NaN	889.5	NaN	NaN	NaN
3	6	1	15	30	2	1	2	1800	1	1	1881.5	1908.4	NaN	NaN
3	6	1	15	31	1	NaN	1	1050	1	NaN	960.5	NaN	NaN	NaN
3	6	1	15	32	2	1	2	1350	1	1	1529.5	1552.4	NaN	NaN
3	6	1	15	33	1	NaN	1	900	1	NaN	1040.4	NaN	NaN	NaN
3	6	1	15	34	2	1	2	1650	1	1	1653.4	1665.4	NaN	NaN
3	6	1	15	35	1	NaN	1	750	1	NaN	780.4	NaN	NaN	NaN
3	6	1	15	36	2	1	2	1350	1	1	1446.4	1452.4	NaN	NaN
3	6	1	15	37	1	NaN	1	450	1	NaN	518.4	NaN	NaN	NaN
3	6	1	15	38	2	1	2	1200	1	1	1271.5	1293.5	NaN	NaN
3	6	1	15	39	1	NaN	1	900	1	NaN	884.5	NaN	NaN	NaN
3	6	1	15	40	2	1	2	1200	1	1	1383.5	1389.5	NaN	NaN
3	6	1	16	1	1	NaN	1	1050	1	NaN	1188.6	NaN	NaN	NaN
3	6	1	16	2	2	1	2	1500	1	1	1657.5	1655.6	NaN	NaN
3	6	1	16	3	1	NaN	1	1050	1	NaN	1076.5	NaN	NaN	NaN
3	6	1	16	4	2	1	2	1800	1	1	1785.5	1757.5	NaN	NaN
3	6	1	16	5	1	NaN	1	750	1	NaN	754.6	NaN	NaN	NaN
3	6	1	16	6	2	1	2	1200	1	1	1367.6	1379.6	NaN	NaN
3	6	1	16	7	1	NaN	1	900	1	NaN	889.6	NaN	NaN	NaN
3	6	1	16	8	2	1	2	1800	1	1	1875.6	1858.7	NaN	NaN
3	6	1	16	9	1	NaN	1	450	1	NaN	485.6	NaN	NaN	NaN
3	6	1	16	10	2	1	2	1500	1	1	1612.6	1611.6	NaN	NaN
3	6	1	16	11	1	NaN	1	600	1	NaN	660.6	NaN	NaN	NaN
3	6	1	16	12	2	1	2	1350	1	1	1506.6	1531.6	NaN	NaN
3	6	1	16	13	1	NaN	1	750	1	NaN	701.6	NaN	NaN	NaN
3	6	1	16	14	2	1	2	1800	1	1	1912.6	1878.6	NaN	NaN
3	6	1	16	15	1	NaN	1	450	1	NaN	441.6	NaN	NaN	NaN
3	6	1	16	16	2	1	2	1500	1	1	1689.7	1696.7	NaN	NaN
3	6	1	16	17	1	NaN	1	600	1	NaN	594.7	NaN	NaN	NaN
3	6	1	16	18	2	1	2	1650	1	1	1796.6	1784.7	NaN	NaN
3	6	1	16	19	1	NaN	1	900	1	NaN	825.6	NaN	NaN	NaN
3	6	1	16	20	2	1	2	1500	1	1	1694.7	1700.6	NaN	NaN
3	6	1	16	21	1	NaN	1	600	1	NaN	644.7	NaN	NaN	NaN
3	6	1	16	22	2	1	2	1650	1	1	1584.7	1597.6	NaN	NaN
3	6	1	16	23	1	NaN	1	900	1	NaN	945.6	NaN	NaN	NaN
3	6	1	16	24	2	1	2	1650	1	1	1625.6	1614.6	NaN	NaN
3	6	1	16	25	1	NaN	1	450	1	NaN	480.6	NaN	NaN	NaN
3	6	1	16	26	2	1	2	1350	1	1	1578.7	1592.6	NaN	NaN
3	6	1	16	27	1	NaN	1	1050	1	NaN	1064.7	NaN	NaN	NaN
3	6	1	16	28	2	1	2	1200	1	1	1263.7	1267.7	NaN	NaN
3	6	1	16	29	1	NaN	1	450	1	NaN	464.7	NaN	NaN	NaN
3	6	1	16	30	2	1	2	1200	1	1	1394.7	1400.6	NaN	NaN
3	6	1	16	31	1	NaN	1	750	1	NaN	823.7	NaN	NaN	NaN
3	6	1	16	32	2	1	2	1800	1	1	1950.7	1921.7	NaN	NaN
3	6	1	16	33	1	NaN	1	1050	1	NaN	1077.7	NaN	NaN	NaN
3	6	1	16	34	2	1	2	1650	1	1	1630.7	1643.7	NaN	NaN
3	6	1	16	35	1	NaN	1	900	1	NaN	957.7	NaN	NaN	NaN
3	6	1	16	36	2	1	2	1350	1	1	1248.6	1240.7	NaN	NaN
3	6	1	16	37	1	NaN	1	600	1	NaN	615.7	NaN	NaN	NaN
3	6	1	16	38	2	1	2	1350	1	1	1527.8	1556.7	NaN	NaN
3	6	1	16	39	1	NaN	1	750	1	NaN	777.7	NaN	NaN	NaN
3	6	1	16	40	2	1	2	1200	1	1	1240.7	1236.8	NaN	NaN

## Sheet: 7
									response		TR		extra response
experiment	participant	handedness (1: left, 2: right)	session	trial/session	stim (1: green, 2: orange)	CMR	prior (1: short, 2: long)	TS	L	R	L	R	L	R
3	7	2	1	1	1	NaN	1	600	NaN	1	NaN	762.9	NaN	NaN
3	7	2	1	2	2	1	2	1500	1	1	1401.9	1274.9	NaN	NaN
3	7	2	1	3	1	NaN	1	600	NaN	1	NaN	599.9	NaN	NaN
3	7	2	1	4	2	1	2	1800	1	1	1522.9	1497.9	NaN	NaN
3	7	2	1	5	1	NaN	1	900	NaN	1	NaN	882	NaN	NaN
3	7	2	1	6	2	1	2	1800	NaN	1	NaN	2004	NaN	NaN
3	7	2	1	7	1	NaN	1	750	NaN	1	NaN	815	NaN	NaN
3	7	2	1	8	2	1	2	1200	1	1	1311.9	1302	NaN	NaN
3	7	2	1	9	1	NaN	1	750	NaN	1	NaN	744	NaN	NaN
3	7	2	1	10	2	1	2	1350	1	1	1577	1515	NaN	NaN
3	7	2	1	11	1	NaN	1	600	NaN	1	NaN	667	NaN	NaN
3	7	2	1	12	2	1	2	1650	1	1	1329.9	1324	NaN	NaN
3	7	2	1	13	1	NaN	1	450	NaN	1	NaN	649	NaN	NaN
3	7	2	1	14	2	1	2	1800	1	1	1824	1787	NaN	NaN
3	7	2	1	15	1	NaN	1	750	NaN	1	NaN	689	NaN	NaN
3	7	2	1	16	2	1	2	1350	1	1	1491	1453.1	NaN	NaN
3	7	2	1	17	1	NaN	1	600	NaN	1	NaN	678.1	NaN	NaN
3	7	2	1	18	2	1	2	1200	1	1	1350.1	1350.1	NaN	NaN
3	7	2	1	19	1	NaN	1	1050	NaN	1	NaN	1149	NaN	NaN
3	7	2	1	20	2	1	2	1500	1	1	1353	1334	NaN	NaN
3	7	2	1	21	1	NaN	1	450	NaN	1	NaN	558	NaN	NaN
3	7	2	1	22	2	1	2	1200	1	1	1271	1226	NaN	NaN
3	7	2	1	23	1	NaN	1	900	NaN	1	NaN	1093	NaN	NaN
3	7	2	1	24	2	1	2	1650	NaN	1	NaN	1682	NaN	NaN
3	7	2	1	25	1	NaN	1	900	NaN	1	NaN	843	NaN	NaN
3	7	2	1	26	2	1	2	1650	1	1	1702	1651	NaN	NaN
3	7	2	1	27	1	NaN	1	1050	NaN	1	NaN	1174.1	NaN	NaN
3	7	2	1	28	2	1	2	1200	1	1	1288.1	1268.1	NaN	NaN
3	7	2	1	29	1	NaN	1	750	NaN	1	NaN	856.1	NaN	NaN
3	7	2	1	30	2	1	2	1350	1	1	1437.1	1349.1	NaN	NaN
3	7	2	1	31	1	NaN	1	450	NaN	1	NaN	602.1	NaN	NaN
3	7	2	1	32	2	1	2	1500	1	1	1734.1	1565.1	NaN	NaN
3	7	2	1	33	1	NaN	1	450	NaN	1	NaN	505.1	NaN	NaN
3	7	2	1	34	2	1	2	1650	1	1	1783	1764.1	NaN	NaN
3	7	2	1	35	1	NaN	1	900	NaN	1	NaN	827.1	NaN	NaN
3	7	2	1	36	2	1	2	1350	1	1	1548	1489.1	NaN	NaN
3	7	2	1	37	1	NaN	1	1050	NaN	1	NaN	1102.1	NaN	NaN
3	7	2	1	38	2	1	2	1500	1	1	1521.1	1454.2	NaN	NaN
3	7	2	1	39	1	NaN	1	1050	NaN	1	NaN	1225.2	NaN	NaN
3	7	2	1	40	2	1	2	1800	1	1	1718.1	1648.1	NaN	NaN
3	7	2	2	1	1	NaN	1	750	NaN	1	NaN	777.2	NaN	NaN
3	7	2	2	2	2	1	2	1200	1	1	1262.2	1270.1	NaN	NaN
3	7	2	2	3	1	NaN	1	900	NaN	1	NaN	1049.2	NaN	NaN
3	7	2	2	4	2	1	2	1650	1	1	1538.1	1537.2	NaN	NaN
3	7	2	2	5	1	NaN	1	1050	NaN	1	NaN	1208.3	NaN	NaN
3	7	2	2	6	2	1	2	1800	1	1	1725.2	1699.3	NaN	NaN
3	7	2	2	7	1	NaN	1	450	NaN	1	NaN	530.3	NaN	NaN
3	7	2	2	8	2	1	2	1500	1	1	1481.2	1439.2	NaN	NaN
3	7	2	2	9	1	NaN	1	450	NaN	1	NaN	441.3	NaN	NaN
3	7	2	2	10	2	1	2	1650	1	1	1726.2	1702.2	NaN	NaN
3	7	2	2	11	1	NaN	1	900	NaN	1	NaN	837.2	NaN	NaN
3	7	2	2	12	2	1	2	1350	1	1	1571.2	1495.3	NaN	NaN
3	7	2	2	13	1	NaN	1	600	NaN	1	NaN	650.2	NaN	NaN
3	7	2	2	14	2	1	2	1800	1	1	1959.2	1901.2	NaN	NaN
3	7	2	2	15	1	NaN	1	600	NaN	1	NaN	571.2	NaN	NaN
3	7	2	2	16	2	1	2	1650	1	1	1751.3	1726.3	NaN	NaN
3	7	2	2	17	1	NaN	1	600	NaN	1	NaN	646.3	NaN	NaN
3	7	2	2	18	2	1	2	1650	1	1	1696.3	1654.3	NaN	NaN
3	7	2	2	19	1	NaN	1	1050	NaN	1	NaN	1031.3	NaN	NaN
3	7	2	2	20	2	1	2	1350	1	1	1350.3	1337.3	NaN	NaN
3	7	2	2	21	1	NaN	1	750	NaN	1	NaN	732.3	NaN	NaN
3	7	2	2	22	2	1	2	1350	1	1	1478.2	1464.3	NaN	NaN
3	7	2	2	23	1	NaN	1	750	NaN	1	NaN	710.3	NaN	NaN
3	7	2	2	24	2	1	2	1500	1	1	1578.2	1533.3	NaN	NaN
3	7	2	2	25	1	NaN	1	450	NaN	1	NaN	509.3	NaN	NaN
3	7	2	2	26	2	1	2	1200	1	1	1457.2	1421.2	NaN	NaN
3	7	2	2	27	1	NaN	1	900	NaN	1	NaN	967.4	NaN	NaN
3	7	2	2	28	2	1	2	1800	1	1	1886.4	1893.3	NaN	NaN
3	7	2	2	29	1	NaN	1	750	NaN	1	NaN	745.3	NaN	NaN
3	7	2	2	30	2	1	2	1200	1	1	1203.3	1180.3	NaN	NaN
3	7	2	2	31	1	NaN	1	1050	NaN	1	NaN	1126.4	NaN	NaN
3	7	2	2	32	2	1	2	1500	1	1	1624.3	1596.3	NaN	NaN
3	7	2	2	33	1	NaN	1	900	NaN	1	NaN	947.3	NaN	NaN
3	7	2	2	34	2	1	2	1200	1	1	1379.3	1300.3	NaN	NaN
3	7	2	2	35	1	NaN	1	1050	NaN	1	NaN	1152.3	NaN	NaN
3	7	2	2	36	2	1	2	1500	1	1	1398.3	1383.3	NaN	NaN
3	7	2	2	37	1	NaN	1	450	NaN	1	NaN	467.3	NaN	NaN
3	7	2	2	38	2	1	2	1800	1	1	1773.4	1752.4	NaN	NaN
3	7	2	2	39	1	NaN	1	600	NaN	1	NaN	625.4	NaN	NaN
3	7	2	2	40	2	1	2	1350	1	1	1589.3	1532.4	NaN	NaN
3	7	2	3	1	1	NaN	1	750	NaN	1	NaN	771.4	NaN	NaN
3	7	2	3	2	2	1	2	1500	1	1	1435.4	1411.5	NaN	NaN
3	7	2	3	3	1	NaN	1	900	NaN	1	NaN	822.4	NaN	NaN
3	7	2	3	4	2	1	2	1350	1	1	1230.4	1216.4	NaN	NaN
3	7	2	3	5	1	NaN	1	1050	NaN	1	NaN	1031.6	NaN	NaN
3	7	2	3	6	2	1	2	1800	1	1	1761.4	1746.5	NaN	NaN
3	7	2	3	7	1	NaN	1	750	NaN	1	NaN	928.5	NaN	NaN
3	7	2	3	8	2	1	2	1500	1	1	1563.5	1556.5	NaN	NaN
3	7	2	3	9	1	NaN	1	600	NaN	1	NaN	660.5	NaN	NaN
3	7	2	3	10	2	1	2	1200	1	1	1365.4	1351.5	NaN	NaN
3	7	2	3	11	1	NaN	1	900	NaN	1	NaN	835.5	NaN	NaN
3	7	2	3	12	2	1	2	1650	1	1	1578.4	1550.5	NaN	NaN
3	7	2	3	13	1	NaN	1	1050	NaN	1	NaN	1180.4	NaN	NaN
3	7	2	3	14	2	1	2	1800	1	1	1868.5	1871.4	NaN	NaN
3	7	2	3	15	1	NaN	1	1050	NaN	1	NaN	1161.6	NaN	NaN
3	7	2	3	16	2	1	2	1200	1	1	1324.5	1295.5	NaN	NaN
3	7	2	3	17	1	NaN	1	750	NaN	1	NaN	860.6	NaN	NaN
3	7	2	3	18	2	1	2	1650	1	1	1663.5	1629.6	NaN	NaN
3	7	2	3	19	1	NaN	1	450	NaN	1	NaN	517.5	NaN	NaN
3	7	2	3	20	2	1	2	1500	1	1	1795.5	1744.5	NaN	NaN
3	7	2	3	21	1	NaN	1	450	NaN	1	NaN	456.5	NaN	NaN
3	7	2	3	22	2	1	2	1800	1	1	1841.5	1812.5	NaN	NaN
3	7	2	3	23	1	NaN	1	450	NaN	1	NaN	529.5	NaN	NaN
3	7	2	3	24	2	1	2	1350	1	1	1410.5	1368.5	NaN	NaN
3	7	2	3	25	1	NaN	1	450	NaN	1	NaN	506.5	NaN	NaN
3	7	2	3	26	2	1	2	1350	1	1	1428.5	1400.5	NaN	NaN
3	7	2	3	27	1	NaN	1	900	NaN	1	NaN	934.6	NaN	NaN
3	7	2	3	28	2	1	2	1200	1	1	1356.6	1292.6	NaN	NaN
3	7	2	3	29	1	NaN	1	600	NaN	1	NaN	611.6	NaN	NaN
3	7	2	3	30	2	1	2	1500	1	1	1674.5	1661.6	NaN	NaN
3	7	2	3	31	1	NaN	1	600	NaN	1	NaN	546.6	NaN	NaN
3	7	2	3	32	2	1	2	1200	1	1	1408.5	1377.6	NaN	NaN
3	7	2	3	33	1	NaN	1	600	NaN	1	NaN	587.6	NaN	NaN
3	7	2	3	34	2	1	2	1650	1	1	1452.5	1427.6	NaN	NaN
3	7	2	3	35	1	NaN	1	750	NaN	1	NaN	875.6	NaN	NaN
3	7	2	3	36	2	1	2	1800	1	1	2069.5	2015.6	NaN	NaN
3	7	2	3	37	1	NaN	1	1050	NaN	1	NaN	1259.6	NaN	NaN
3	7	2	3	38	2	1	2	1650	1	1	1936.6	1907.7	NaN	NaN
3	7	2	3	39	1	NaN	1	900	NaN	1	NaN	898.7	NaN	NaN
3	7	2	3	40	2	1	2	1350	1	1	1585.6	1545.6	NaN	NaN
3	7	2	4	1	1	NaN	1	900	NaN	1	NaN	992.7	NaN	NaN
3	7	2	4	2	2	1	2	1800	1	1	1526.6	1495.7	NaN	NaN
3	7	2	4	3	1	NaN	1	1050	NaN	1	NaN	1038.6	NaN	NaN
3	7	2	4	4	2	1	2	1500	1	1	1411.7	1419.6	NaN	NaN
3	7	2	4	5	1	NaN	1	900	NaN	1	NaN	1031.8	NaN	NaN
3	7	2	4	6	2	1	2	1200	1	1	1275.7	1254.7	NaN	NaN
3	7	2	4	7	1	NaN	1	450	NaN	1	NaN	551.8	NaN	NaN
3	7	2	4	8	2	1	2	1200	1	1	1380.7	1363.7	NaN	NaN
3	7	2	4	9	1	NaN	1	600	NaN	1	NaN	614.8	NaN	NaN
3	7	2	4	10	2	1	2	1500	1	1	1666.7	1634.7	NaN	NaN
3	7	2	4	11	1	NaN	1	450	NaN	1	NaN	480.8	NaN	NaN
3	7	2	4	12	2	1	2	1800	1	1	1808.7	1806.7	NaN	NaN
3	7	2	4	13	1	NaN	1	1050	NaN	1	NaN	1205.7	NaN	NaN
3	7	2	4	14	2	1	2	1500	1	1	1705.7	1671.7	NaN	NaN
3	7	2	4	15	1	NaN	1	450	NaN	1	NaN	471.7	NaN	NaN
3	7	2	4	16	2	1	2	1350	1	1	1482.8	1445.8	NaN	NaN
3	7	2	4	17	1	NaN	1	600	NaN	1	NaN	647.8	NaN	NaN
3	7	2	4	18	2	1	2	1800	1	1	1915.8	1878.8	NaN	NaN
3	7	2	4	19	1	NaN	1	750	NaN	1	NaN	751.8	NaN	NaN
3	7	2	4	20	2	1	2	1650	1	1	1749.7	1681.8	NaN	NaN
3	7	2	4	21	1	NaN	1	600	NaN	1	NaN	593.8	NaN	NaN
3	7	2	4	22	2	1	2	1800	1	1	2034.7	1985.8	NaN	NaN
3	7	2	4	23	1	NaN	1	750	NaN	1	NaN	737.7	NaN	NaN
3	7	2	4	24	2	1	2	1200	1	1	1445.7	1392.8	NaN	NaN
3	7	2	4	25	1	NaN	1	750	NaN	1	NaN	671.7	NaN	NaN
3	7	2	4	26	2	1	2	1650	1	1	1921.7	1878.8	NaN	NaN
3	7	2	4	27	1	NaN	1	1050	NaN	1	NaN	1099.9	NaN	NaN
3	7	2	4	28	2	1	2	1350	1	1	1413.8	1394.8	NaN	NaN
3	7	2	4	29	1	NaN	1	600	NaN	1	NaN	608.8	NaN	NaN
3	7	2	4	30	2	1	2	1350	1	1	1628.8	1576.8	NaN	NaN
3	7	2	4	31	1	NaN	1	450	NaN	1	NaN	505.8	NaN	NaN
3	7	2	4	32	2	1	2	1650	1	1	1721.8	1726.8	NaN	NaN
3	7	2	4	33	1	NaN	1	1050	NaN	1	NaN	1098.8	NaN	NaN
3	7	2	4	34	2	1	2	1350	1	1	1429.8	1448.8	NaN	NaN
3	7	2	4	35	1	NaN	1	750	NaN	1	NaN	757.8	NaN	NaN
3	7	2	4	36	2	1	2	1200	1	1	1443.7	1405.8	NaN	NaN
3	7	2	4	37	1	NaN	1	900	NaN	1	NaN	868.8	NaN	NaN
3	7	2	4	38	2	1	2	1500	1	1	1460.9	1450.9	NaN	NaN
3	7	2	4	39	1	NaN	1	900	NaN	1	NaN	939.9	NaN	NaN
3	7	2	4	40	2	1	2	1650	1	1	1676.8	1664.9	NaN	NaN
3	7	2	5	1	1	NaN	1	900	NaN	1	NaN	1073.2	NaN	NaN
3	7	2	5	2	2	1	2	1650	1	1	1412.1	1385.2	NaN	NaN
3	7	2	5	3	1	NaN	1	900	NaN	1	NaN	1068.2	NaN	NaN
3	7	2	5	4	2	1	2	1650	1	1	1917.1	1855.1	NaN	NaN
3	7	2	5	5	1	NaN	1	750	NaN	1	NaN	836.2	NaN	NaN
3	7	2	5	6	2	1	2	1200	1	1	1216.2	1208.2	NaN	NaN
3	7	2	5	7	1	NaN	1	450	NaN	1	NaN	620.2	NaN	NaN
3	7	2	5	8	2	1	2	1350	1	1	1518.2	1496.2	NaN	NaN
3	7	2	5	9	1	NaN	1	750	NaN	1	NaN	703.2	NaN	NaN
3	7	2	5	10	2	1	2	1200	1	1	1474.2	1430.2	NaN	NaN
3	7	2	5	11	1	NaN	1	600	NaN	1	NaN	1479.2	NaN	NaN
3	7	2	5	12	2	1	2	1350	1	1	1536.2	1514.2	NaN	NaN
3	7	2	5	13	1	NaN	1	750	NaN	1	NaN	791.2	NaN	NaN
3	7	2	5	14	2	1	2	1800	1	1	2033.2	2020.2	NaN	NaN
3	7	2	5	15	1	NaN	1	900	NaN	1	NaN	896.2	NaN	NaN
3	7	2	5	16	2	1	2	1650	1	1	1885.3	1779.3	NaN	NaN
3	7	2	5	17	1	NaN	1	450	NaN	1	NaN	621.3	NaN	NaN
3	7	2	5	18	2	1	2	1500	1	1	1585.3	1477.3	NaN	NaN
3	7	2	5	19	1	NaN	1	1050	NaN	1	NaN	1158.3	NaN	NaN
3	7	2	5	20	2	1	2	1200	1	1	1266.2	1249.3	NaN	NaN
3	7	2	5	21	1	NaN	1	1050	NaN	1	NaN	1174.2	NaN	NaN
3	7	2	5	22	2	1	2	1500	1	1	1375.3	1381.2	NaN	NaN
3	7	2	5	23	1	NaN	1	450	NaN	1	NaN	546.3	NaN	NaN
3	7	2	5	24	2	1	2	1500	1	1	1756.2	1714.2	NaN	NaN
3	7	2	5	25	1	NaN	1	600	NaN	1	NaN	575.2	NaN	NaN
3	7	2	5	26	2	1	2	1800	1	1	1891.2	1900.2	NaN	NaN
3	7	2	5	27	1	NaN	1	600	NaN	1	NaN	643.3	NaN	NaN
3	7	2	5	28	2	1	2	1650	1	1	1755.3	1771.3	NaN	NaN
3	7	2	5	29	1	NaN	1	600	NaN	1	NaN	684.3	NaN	NaN
3	7	2	5	30	2	1	2	1800	1	1	1765.3	1723.3	NaN	NaN
3	7	2	5	31	1	NaN	1	450	NaN	1	NaN	524.3	NaN	NaN
3	7	2	5	32	2	1	2	1500	1	1	1673.3	1669.3	NaN	NaN
3	7	2	5	33	1	NaN	1	900	NaN	1	NaN	992.3	NaN	NaN
3	7	2	5	34	2	1	2	1200	1	1	1389.3	1347.3	NaN	NaN
3	7	2	5	35	1	NaN	1	750	NaN	1	NaN	748.3	NaN	NaN
3	7	2	5	36	2	1	2	1350	1	1	1417.3	1378.3	NaN	NaN
3	7	2	5	37	1	NaN	1	1050	NaN	1	NaN	1124.3	NaN	NaN
3	7	2	5	38	2	1	2	1800	1	1	1650.4	1655.3	NaN	NaN
3	7	2	5	39	1	NaN	1	1050	NaN	1	NaN	1021.4	NaN	NaN
3	7	2	5	40	2	1	2	1350	1	1	1527.3	1457.4	NaN	NaN
3	7	2	6	1	1	NaN	1	450	NaN	1	NaN	568.4	NaN	NaN
3	7	2	6	2	2	1	2	1350	1	1	1458.4	1429.4	NaN	NaN
3	7	2	6	3	1	NaN	1	750	NaN	1	NaN	738.4	NaN	NaN
3	7	2	6	4	2	1	2	1200	1	1	1205.4	1222.4	NaN	NaN
3	7	2	6	5	1	NaN	1	600	NaN	1	NaN	545.5	NaN	NaN
3	7	2	6	6	2	1	2	1650	1	1	1717.4	1705.5	NaN	NaN
3	7	2	6	7	1	NaN	1	900	NaN	1	NaN	793.5	NaN	NaN
3	7	2	6	8	2	1	2	1650	1	1	1536.4	1560.4	NaN	NaN
3	7	2	6	9	1	NaN	1	750	NaN	1	NaN	887.5	NaN	NaN
3	7	2	6	10	2	1	2	1650	1	1	1868.4	1837.5	NaN	NaN
3	7	2	6	11	1	NaN	1	900	NaN	1	NaN	989.5	NaN	NaN
3	7	2	6	12	2	1	2	1500	1	1	1589.4	1585.5	NaN	NaN
3	7	2	6	13	1	NaN	1	450	NaN	1	NaN	537.4	NaN	NaN
3	7	2	6	14	2	1	2	1200	1	1	1408.4	1378.4	NaN	NaN
3	7	2	6	15	1	NaN	1	450	NaN	1	NaN	511.5	NaN	NaN
3	7	2	6	16	2	1	2	1350	1	1	1417.5	1408.5	NaN	NaN
3	7	2	6	17	1	NaN	1	1050	NaN	1	NaN	1121.6	NaN	NaN
3	7	2	6	18	2	1	2	1800	1	1	1729.5	1716.5	NaN	NaN
3	7	2	6	19	1	NaN	1	450	NaN	1	NaN	478.5	NaN	NaN
3	7	2	6	20	2	1	2	1500	1	1	1395.5	1372.5	NaN	NaN
3	7	2	6	21	1	NaN	1	600	NaN	1	NaN	583.5	NaN	NaN
3	7	2	6	22	2	1	2	1350	1	1	1614.5	1551.6	NaN	NaN
3	7	2	6	23	1	NaN	1	900	NaN	1	NaN	862.5	NaN	NaN
3	7	2	6	24	2	1	2	1500	1	1	1471.4	1458.5	NaN	NaN
3	7	2	6	25	1	NaN	1	600	NaN	1	NaN	550.5	NaN	NaN
3	7	2	6	26	2	1	2	1200	1	1	1311.5	1292.5	NaN	NaN
3	7	2	6	27	1	NaN	1	750	NaN	1	NaN	822.5	NaN	NaN
3	7	2	6	28	2	1	2	1800	1	1	2026.5	1995.6	NaN	NaN
3	7	2	6	29	1	NaN	1	900	NaN	1	NaN	775.6	NaN	NaN
3	7	2	6	30	2	1	2	1350	1	1	1310.5	1285.6	NaN	NaN
3	7	2	6	31	1	NaN	1	1050	NaN	1	NaN	998.6	NaN	NaN
3	7	2	6	32	2	1	2	1800	1	1	1937.5	1880.5	NaN	NaN
3	7	2	6	33	1	NaN	1	1050	NaN	1	NaN	1158.5	NaN	NaN
3	7	2	6	34	2	1	2	1650	1	1	1422.5	1416.6	NaN	NaN
3	7	2	6	35	1	NaN	1	1050	NaN	1	NaN	996.5	NaN	NaN
3	7	2	6	36	2	1	2	1500	1	1	1327.5	1293.5	NaN	NaN
3	7	2	6	37	1	NaN	1	750	NaN	1	NaN	776.5	NaN	NaN
3	7	2	6	38	2	1	2	1200	1	1	1376.6	1380.6	NaN	NaN
3	7	2	6	39	1	NaN	1	600	NaN	1	NaN	567.6	NaN	NaN
3	7	2	6	40	2	1	2	1800	1	1	1778.5	1767.6	NaN	NaN
3	7	2	7	1	1	NaN	1	1050	NaN	1	NaN	1113.6	NaN	NaN
3	7	2	7	2	2	1	2	1650	1	1	1560.6	1573.6	NaN	NaN
3	7	2	7	3	1	NaN	1	600	NaN	1	NaN	648.6	NaN	NaN
3	7	2	7	4	2	1	2	1500	1	1	1603.6	1584.6	NaN	NaN
3	7	2	7	5	1	NaN	1	1050	NaN	1	NaN	1254.7	NaN	NaN
3	7	2	7	6	2	1	2	1800	1	1	1607.7	1603.7	NaN	NaN
3	7	2	7	7	1	NaN	1	1050	NaN	1	NaN	1052.7	NaN	NaN
3	7	2	7	8	2	1	2	1800	1	1	1699.7	1662.7	NaN	NaN
3	7	2	7	9	1	NaN	1	600	NaN	1	NaN	595.7	NaN	NaN
3	7	2	7	10	2	1	2	1800	1	1	2081.7	2037.7	NaN	NaN
3	7	2	7	11	1	NaN	1	600	NaN	1	NaN	683.7	NaN	NaN
3	7	2	7	12	2	1	2	1500	1	1	1550.6	1544.7	NaN	NaN
3	7	2	7	13	1	NaN	1	750	NaN	1	NaN	800.7	NaN	NaN
3	7	2	7	14	2	1	2	1650	1	1	1593.6	1479.7	NaN	NaN
3	7	2	7	15	1	NaN	1	450	NaN	1	NaN	503.8	NaN	NaN
3	7	2	7	16	2	1	2	1200	1	1	1448.7	1444.8	NaN	NaN
3	7	2	7	17	1	NaN	1	600	NaN	1	NaN	568.8	NaN	NaN
3	7	2	7	18	2	1	2	1800	1	1	1467.7	1442.8	NaN	NaN
3	7	2	7	19	1	NaN	1	900	NaN	1	NaN	972.8	NaN	NaN
3	7	2	7	20	2	1	2	1200	1	1	1450.7	1430.7	NaN	NaN
3	7	2	7	21	1	NaN	1	1050	NaN	1	NaN	976.7	NaN	NaN
3	7	2	7	22	2	1	2	1350	1	1	1381.7	1353.7	NaN	NaN
3	7	2	7	23	1	NaN	1	750	NaN	1	NaN	666.7	NaN	NaN
3	7	2	7	24	2	1	2	1350	1	1	1607.7	1547.7	NaN	NaN
3	7	2	7	25	1	NaN	1	900	NaN	1	NaN	849.7	NaN	NaN
3	7	2	7	26	2	1	2	1650	1	1	1757.8	1725.8	NaN	NaN
3	7	2	7	27	1	NaN	1	750	NaN	1	NaN	790.8	NaN	NaN
3	7	2	7	28	2	1	2	1500	1	1	1637.8	1706.8	NaN	NaN
3	7	2	7	29	1	NaN	1	450	NaN	1	NaN	482.8	NaN	NaN
3	7	2	7	30	2	1	2	1200	1	1	1402.7	1381.8	NaN	NaN
3	7	2	7	31	1	NaN	1	900	NaN	1	NaN	766.8	NaN	NaN
3	7	2	7	32	2	1	2	1500	1	1	1464.8	1493.7	NaN	NaN
3	7	2	7	33	1	NaN	1	750	NaN	1	NaN	742.8	NaN	NaN
3	7	2	7	34	2	1	2	1200	1	1	1437.7	1405.8	NaN	NaN
3	7	2	7	35	1	NaN	1	900	NaN	1	NaN	840.8	NaN	NaN
3	7	2	7	36	2	1	2	1650	1	1	1873.7	1793.8	NaN	NaN
3	7	2	7	37	1	NaN	1	450	NaN	1	NaN	530.9	NaN	NaN
3	7	2	7	38	2	1	2	1350	1	1	1688.8	1626.9	NaN	NaN
3	7	2	7	39	1	NaN	1	450	NaN	1	NaN	537.8	NaN	NaN
3	7	2	7	40	2	1	2	1350	1	1	1604.8	1531.8	NaN	NaN
3	7	2	8	1	1	NaN	1	450	NaN	1	NaN	649.9	NaN	1
3	7	2	8	2	2	1	2	1800	1	1	1881.9	1931.9	NaN	NaN
3	7	2	8	3	1	NaN	1	600	NaN	1	NaN	732.9	NaN	NaN
3	7	2	8	4	2	1	2	1350	1	1	1583.8	1543.9	NaN	NaN
3	7	2	8	5	1	NaN	1	750	NaN	1	NaN	768	NaN	NaN
3	7	2	8	6	2	1	2	1500	1	1	1721.9	1652	NaN	NaN
3	7	2	8	7	1	NaN	1	450	NaN	1	NaN	592	NaN	NaN
3	7	2	8	8	2	1	2	1500	1	1	1582.9	1581	NaN	NaN
3	7	2	8	9	1	NaN	1	750	NaN	1	NaN	773	NaN	NaN
3	7	2	8	10	2	1	2	1800	1	1	1885.9	1859	NaN	NaN
3	7	2	8	11	1	NaN	1	450	NaN	1	NaN	552.9	NaN	NaN
3	7	2	8	12	2	1	2	1650	1	1	1657.9	1620.9	NaN	NaN
3	7	2	8	13	1	NaN	1	750	NaN	1	NaN	762.9	NaN	NaN
3	7	2	8	14	2	1	2	1650	1	1	1909.9	1856.9	NaN	NaN
3	7	2	8	15	1	NaN	1	900	NaN	1	NaN	862.9	NaN	NaN
3	7	2	8	16	2	1	2	1200	1	1	1278	1255	NaN	NaN
3	7	2	8	17	1	NaN	1	450	NaN	1	NaN	543	NaN	NaN
3	7	2	8	18	2	1	2	1350	1	1	1566	1531	NaN	NaN
3	7	2	8	19	1	NaN	1	1050	NaN	1	NaN	1198	NaN	NaN
3	7	2	8	20	2	1	2	1800	1	1	1944	1901	NaN	NaN
3	7	2	8	21	1	NaN	1	1050	NaN	1	NaN	1111	NaN	NaN
3	7	2	8	22	2	1	2	1500	1	1	1496.9	1496	NaN	NaN
3	7	2	8	23	1	NaN	1	900	NaN	1	NaN	898	NaN	NaN
3	7	2	8	24	2	1	2	1500	1	1	1560	1536	NaN	NaN
3	7	2	8	25	1	NaN	1	600	NaN	1	NaN	625	NaN	NaN
3	7	2	8	26	2	1	2	1350	1	1	1625.9	1587	NaN	NaN
3	7	2	8	27	1	NaN	1	600	NaN	1	NaN	581.1	NaN	NaN
3	7	2	8	28	2	1	2	1200	1	1	1401	1341.1	NaN	NaN
3	7	2	8	29	1	NaN	1	750	NaN	1	NaN	783.1	NaN	NaN
3	7	2	8	30	2	1	2	1650	1	1	1931	1911.1	NaN	NaN
3	7	2	8	31	1	NaN	1	1050	NaN	1	NaN	1105.1	NaN	NaN
3	7	2	8	32	2	1	2	1350	1	1	1504	1487	NaN	NaN
3	7	2	8	33	1	NaN	1	1050	NaN	1	NaN	1037	NaN	NaN
3	7	2	8	34	2	1	2	1650	1	1	1839	1837	NaN	NaN
3	7	2	8	35	1	NaN	1	900	NaN	1	NaN	1034	NaN	NaN
3	7	2	8	36	2	1	2	1800	1	1	1909	1814	NaN	NaN
3	7	2	8	37	1	NaN	1	900	NaN	1	NaN	901	NaN	NaN
3	7	2	8	38	2	1	2	1200	1	1	1439.1	1371.1	NaN	NaN
3	7	2	8	39	1	NaN	1	600	NaN	1	NaN	671.1	NaN	NaN
3	7	2	8	40	2	1	2	1200	1	1	1352	1304.1	NaN	NaN
3	7	2	9	1	1	NaN	1	600	NaN	1	NaN	760.4	NaN	NaN
3	7	2	9	2	2	1	2	1800	1	1	1580.3	1565.3	NaN	NaN
3	7	2	9	3	1	NaN	1	450	NaN	1	NaN	528.4	NaN	NaN
3	7	2	9	4	2	1	2	1500	1	1	1706.4	1676.5	NaN	NaN
3	7	2	9	5	1	NaN	1	900	NaN	1	NaN	915.5	NaN	NaN
3	7	2	9	6	2	1	2	1200	1	1	1458.4	1392.4	NaN	NaN
3	7	2	9	7	1	NaN	1	1050	NaN	1	NaN	1211.5	NaN	NaN
3	7	2	9	8	2	1	2	1650	1	1	1895.4	1887.4	NaN	NaN
3	7	2	9	9	1	NaN	1	600	NaN	1	NaN	621.4	NaN	NaN
3	7	2	9	10	2	1	2	1200	1	1	1255.4	1233.4	NaN	NaN
3	7	2	9	11	1	NaN	1	450	NaN	1	NaN	659.4	NaN	NaN
3	7	2	9	12	2	1	2	1500	1	1	1547.4	1564.4	NaN	NaN
3	7	2	9	13	1	NaN	1	900	NaN	1	NaN	855.4	NaN	NaN
3	7	2	9	14	2	1	2	1650	1	1	1825.4	1803.4	NaN	NaN
3	7	2	9	15	1	NaN	1	750	NaN	1	NaN	728.4	NaN	NaN
3	7	2	9	16	2	1	2	1800	1	1	1819.5	1772.5	NaN	NaN
3	7	2	9	17	1	NaN	1	750	NaN	1	NaN	889.5	NaN	NaN
3	7	2	9	18	2	1	2	1500	1	1	1531.5	1451.6	NaN	NaN
3	7	2	9	19	1	NaN	1	1050	NaN	1	NaN	966.5	NaN	NaN
3	7	2	9	20	2	1	2	1350	1	1	1353.5	1312.5	NaN	NaN
3	7	2	9	21	1	NaN	1	600	NaN	1	NaN	717.5	NaN	NaN
3	7	2	9	22	2	1	2	1200	1	1	1399.4	1379.5	NaN	NaN
3	7	2	9	23	1	NaN	1	750	NaN	1	NaN	741.4	NaN	NaN
3	7	2	9	24	2	1	2	1650	1	1	1934.4	1896.5	NaN	NaN
3	7	2	9	25	1	NaN	1	900	NaN	1	NaN	824.4	NaN	NaN
3	7	2	9	26	2	1	2	1350	1	1	1487.4	1448.4	NaN	NaN
3	7	2	9	27	1	NaN	1	600	NaN	1	NaN	677.6	NaN	NaN
3	7	2	9	28	2	1	2	1200	1	1	1312.5	1230.5	NaN	NaN
3	7	2	9	29	1	NaN	1	900	NaN	1	NaN	1045.5	NaN	NaN
3	7	2	9	30	2	1	2	1800	1	1	1771.5	1663.5	NaN	NaN
3	7	2	9	31	1	NaN	1	750	NaN	1	NaN	797.5	NaN	NaN
3	7	2	9	32	2	1	2	1800	1	1	1886.4	1843.5	NaN	NaN
3	7	2	9	33	1	NaN	1	450	NaN	1	NaN	560.5	NaN	NaN
3	7	2	9	34	2	1	2	1350	1	1	1611.5	1498.5	NaN	NaN
3	7	2	9	35	1	NaN	1	1050	NaN	1	NaN	1068.5	NaN	NaN
3	7	2	9	36	2	1	2	1650	1	1	1846.5	1707.5	NaN	NaN
3	7	2	9	37	1	NaN	1	450	NaN	1	NaN	409.5	NaN	NaN
3	7	2	9	38	2	1	2	1350	1	1	1736.6	1622.6	NaN	NaN
3	7	2	9	39	1	NaN	1	1050	NaN	1	NaN	1240.6	NaN	NaN
3	7	2	9	40	2	1	2	1500	1	1	1663.5	1581.6	NaN	NaN
3	7	2	10	1	1	NaN	1	900	NaN	1	NaN	887.6	NaN	NaN
3	7	2	10	2	2	1	2	1650	1	1	1434.6	1322.6	NaN	NaN
3	7	2	10	3	1	NaN	1	1050	NaN	1	NaN	953.6	NaN	NaN
3	7	2	10	4	2	1	2	1200	1	1	1196.6	1045.6	NaN	NaN
3	7	2	10	5	1	NaN	1	450	NaN	1	NaN	593.7	NaN	NaN
3	7	2	10	6	2	1	2	1350	1	1	1424.7	1330.7	NaN	NaN
3	7	2	10	7	1	NaN	1	450	NaN	1	NaN	510.7	NaN	NaN
3	7	2	10	8	2	1	2	1800	1	1	1749.7	1542.7	NaN	NaN
3	7	2	10	9	1	NaN	1	900	NaN	1	NaN	916.7	NaN	NaN
3	7	2	10	10	2	1	2	1800	1	1	1829.7	1703.8	NaN	NaN
3	7	2	10	11	1	NaN	1	750	NaN	1	NaN	715.7	NaN	NaN
3	7	2	10	12	2	1	2	1500	1	1	1548.7	1430.7	NaN	NaN
3	7	2	10	13	1	NaN	1	1050	NaN	1	NaN	1250.6	NaN	NaN
3	7	2	10	14	2	1	2	1500	1	1	1534.6	1438.7	NaN	NaN
3	7	2	10	15	1	NaN	1	1050	NaN	1	NaN	852.7	NaN	NaN
3	7	2	10	16	2	1	2	1800	1	1	2125.7	1994.7	NaN	NaN
3	7	2	10	17	1	NaN	1	750	NaN	1	NaN	918.8	NaN	NaN
3	7	2	10	18	2	1	2	1800	1	1	1628.7	1489.7	NaN	NaN
3	7	2	10	19	1	NaN	1	750	NaN	1	NaN	835.7	NaN	NaN
3	7	2	10	20	2	1	2	1350	1	1	1437.7	1332.7	NaN	NaN
3	7	2	10	21	1	NaN	1	1050	NaN	1	NaN	975.7	NaN	NaN
3	7	2	10	22	2	1	2	1650	1	1	1939.7	1870.7	NaN	NaN
3	7	2	10	23	1	NaN	1	900	NaN	1	NaN	1040.7	NaN	NaN
3	7	2	10	24	2	1	2	1650	1	1	1985.7	1907.7	NaN	NaN
3	7	2	10	25	1	NaN	1	600	NaN	1	NaN	634.7	NaN	NaN
3	7	2	10	26	2	1	2	1200	1	1	1507.7	1450.8	NaN	NaN
3	7	2	10	27	1	NaN	1	750	NaN	1	NaN	825.8	NaN	NaN
3	7	2	10	28	2	1	2	1200	1	1	1210.8	997.8	NaN	NaN
3	7	2	10	29	1	NaN	1	600	NaN	1	NaN	635.8	NaN	NaN
3	7	2	10	30	2	1	2	1350	1	1	1416.7	1341.8	NaN	NaN
3	7	2	10	31	1	NaN	1	450	NaN	1	NaN	554.8	NaN	NaN
3	7	2	10	32	2	1	2	1200	1	1	1376.7	1338.8	NaN	NaN
3	7	2	10	33	1	NaN	1	600	NaN	1	NaN	644.8	NaN	NaN
3	7	2	10	34	2	1	2	1500	1	1	1577.7	1422.8	NaN	NaN
3	7	2	10	35	1	NaN	1	900	NaN	1	NaN	1058.8	NaN	NaN
3	7	2	10	36	2	1	2	1500	1	1	1516.8	1517.7	NaN	NaN
3	7	2	10	37	1	NaN	1	600	NaN	1	NaN	824.8	NaN	NaN
3	7	2	10	38	2	1	2	1650	1	1	1906.8	1859.9	NaN	NaN
3	7	2	10	39	1	NaN	1	450	NaN	1	NaN	466.8	NaN	NaN
3	7	2	10	40	2	1	2	1350	1	1	1634.8	1533.8	NaN	NaN
3	7	2	11	1	1	NaN	1	600	NaN	1	NaN	743.9	NaN	NaN
3	7	2	11	2	2	1	2	1500	1	1	1419.8	1356.9	NaN	NaN
3	7	2	11	3	1	NaN	1	450	NaN	1	NaN	612.9	NaN	NaN
3	7	2	11	4	2	1	2	1350	1	1	1605.8	1510.9	NaN	NaN
3	7	2	11	5	1	NaN	1	750	NaN	1	NaN	714.9	NaN	NaN
3	7	2	11	6	2	1	2	1350	1	1	1364.9	1163.9	NaN	NaN
3	7	2	11	7	1	NaN	1	600	NaN	1	NaN	663.9	NaN	NaN
3	7	2	11	8	2	1	2	1650	1	1	1352.9	1335.9	NaN	NaN
3	7	2	11	9	1	NaN	1	750	NaN	1	NaN	756.9	NaN	NaN
3	7	2	11	10	2	1	2	1800	1	1	2121.9	2018	NaN	NaN
3	7	2	11	11	1	NaN	1	1050	NaN	1	NaN	1072.9	NaN	NaN
3	7	2	11	12	2	1	2	1200	1	1	1322.9	1206.9	NaN	NaN
3	7	2	11	13	1	NaN	1	1050	NaN	1	NaN	957.9	NaN	NaN
3	7	2	11	14	2	1	2	1500	1	1	1325.9	1283.9	NaN	NaN
3	7	2	11	15	1	NaN	1	600	NaN	1	NaN	641.9	NaN	NaN
3	7	2	11	16	2	1	2	1200	1	1	1422	1264	NaN	NaN
3	7	2	11	17	1	NaN	1	1050	NaN	1	NaN	1033	NaN	NaN
3	7	2	11	18	2	1	2	1350	1	1	1330.9	1277	NaN	NaN
3	7	2	11	19	1	NaN	1	750	NaN	1	NaN	809	NaN	NaN
3	7	2	11	20	2	1	2	1650	1	1	1880.9	1818	NaN	NaN
3	7	2	11	21	1	NaN	1	450	NaN	1	NaN	728	NaN	NaN
3	7	2	11	22	2	1	2	1500	1	1	1700.9	1670.9	NaN	NaN
3	7	2	11	23	1	NaN	1	450	NaN	1	NaN	480	NaN	NaN
3	7	2	11	24	2	1	2	1800	1	1	1578.9	1459.9	NaN	NaN
3	7	2	11	25	1	NaN	1	450	NaN	1	NaN	544	NaN	NaN
3	7	2	11	26	2	1	2	1650	1	1	1854.9	1775	NaN	NaN
3	7	2	11	27	1	NaN	1	900	NaN	1	NaN	1683	NaN	NaN
3	7	2	11	28	2	1	2	1200	1	1	1193	1071	NaN	NaN
3	7	2	11	29	1	NaN	1	750	NaN	1	NaN	770	NaN	NaN
3	7	2	11	30	2	1	2	1350	1	1	1378	1261	NaN	NaN
3	7	2	11	31	1	NaN	1	1050	NaN	1	NaN	938	NaN	NaN
3	7	2	11	32	2	1	2	1200	1	1	1321	1230	NaN	NaN
3	7	2	11	33	1	NaN	1	900	NaN	1	NaN	835	NaN	NaN
3	7	2	11	34	2	1	2	1650	1	1	1689	1604	NaN	NaN
3	7	2	11	35	1	NaN	1	600	NaN	1	NaN	629	NaN	NaN
3	7	2	11	36	2	1	2	1800	1	1	1795	1830	NaN	NaN
3	7	2	11	37	1	NaN	1	900	NaN	1	NaN	970	NaN	NaN
3	7	2	11	38	2	1	2	1500	1	1	1820.1	1723.1	NaN	NaN
3	7	2	11	39	1	NaN	1	900	NaN	1	NaN	1125.1	NaN	NaN
3	7	2	11	40	2	1	2	1800	1	1	1780.1	1792.1	NaN	NaN
3	7	2	12	1	1	NaN	1	600	NaN	1	NaN	676.1	NaN	NaN
3	7	2	12	2	2	1	2	1200	1	1	1318.1	1276.1	NaN	NaN
3	7	2	12	3	1	NaN	1	750	NaN	1	NaN	764.1	NaN	NaN
3	7	2	12	4	2	1	2	1350	1	1	1242.1	1234.1	NaN	NaN
3	7	2	12	5	1	NaN	1	450	NaN	1	NaN	619.2	NaN	NaN
3	7	2	12	6	2	1	2	1200	1	1	1218.2	1155.2	NaN	NaN
3	7	2	12	7	1	NaN	1	1050	NaN	1	NaN	967.2	NaN	NaN
3	7	2	12	8	2	1	2	1800	1	1	1637.2	1612.2	NaN	NaN
3	7	2	12	9	1	NaN	1	1050	NaN	1	NaN	1013.2	NaN	NaN
3	7	2	12	10	2	1	2	1800	1	1	1663.1	1650.2	NaN	NaN
3	7	2	12	11	1	NaN	1	1050	NaN	1	NaN	1043.2	NaN	NaN
3	7	2	12	12	2	1	2	1350	NaN	1	NaN	1265.2	NaN	NaN
3	7	2	12	13	1	NaN	1	750	NaN	1	NaN	755.2	NaN	NaN
3	7	2	12	14	2	1	2	1650	1	1	1969.2	1884.2	NaN	NaN
3	7	2	12	15	1	NaN	1	900	NaN	1	NaN	962.2	NaN	NaN
3	7	2	12	16	2	1	2	1500	1	1	1564.3	1574.2	NaN	NaN
3	7	2	12	17	1	NaN	1	600	NaN	1	NaN	650.2	NaN	NaN
3	7	2	12	18	2	1	2	1200	1	1	1365.2	1340.2	NaN	NaN
3	7	2	12	19	1	NaN	1	600	NaN	1	NaN	548.2	NaN	NaN
3	7	2	12	20	2	1	2	1650	1	1	1987.2	1975.2	NaN	NaN
3	7	2	12	21	1	NaN	1	1050	NaN	1	NaN	977.2	NaN	NaN
3	7	2	12	22	2	1	2	1500	1	1	1513.2	1441.2	NaN	NaN
3	7	2	12	23	1	NaN	1	600	NaN	1	NaN	705.2	NaN	NaN
3	7	2	12	24	2	1	2	1650	1	1	1947.2	1856.2	NaN	NaN
3	7	2	12	25	1	NaN	1	900	NaN	1	NaN	1034.2	NaN	NaN
3	7	2	12	26	2	1	2	1350	1	1	1429.2	1391.2	NaN	NaN
3	7	2	12	27	1	NaN	1	750	NaN	1	NaN	837.3	NaN	NaN
3	7	2	12	28	2	1	2	1800	NaN	1	NaN	533.3	NaN	NaN
3	7	2	12	29	1	NaN	1	900	NaN	1	NaN	862.3	NaN	NaN
3	7	2	12	30	2	1	2	1200	1	1	1299.2	1281.3	NaN	NaN
3	7	2	12	31	1	NaN	1	450	NaN	1	NaN	504.3	NaN	NaN
3	7	2	12	32	2	1	2	1800	1	1	2021.2	1988.3	NaN	NaN
3	7	2	12	33	1	NaN	1	450	NaN	1	NaN	480.3	NaN	NaN
3	7	2	12	34	2	1	2	1500	1	1	1778.2	1729.3	NaN	NaN
3	7	2	12	35	1	NaN	1	750	NaN	1	NaN	710.3	NaN	NaN
3	7	2	12	36	2	1	2	1350	1	1	1423.2	1312.3	NaN	NaN
3	7	2	12	37	1	NaN	1	450	NaN	1	NaN	495.3	NaN	NaN
3	7	2	12	38	2	1	2	1650	1	1	1687.2	1655.2	NaN	NaN
3	7	2	12	39	1	NaN	1	900	NaN	1	NaN	771.3	NaN	NaN
3	7	2	12	40	2	1	2	1500	1	1	1626.3	1591.3	NaN	NaN
3	7	2	13	1	1	NaN	1	1050	NaN	1	NaN	1093.6	NaN	NaN
3	7	2	13	2	2	1	2	1500	1	1	1320.6	1267.6	NaN	NaN
3	7	2	13	3	1	NaN	1	1050	NaN	1	NaN	1041.6	NaN	NaN
3	7	2	13	4	2	1	2	1800	1	1	1874.6	1773.6	NaN	NaN
3	7	2	13	5	1	NaN	1	900	NaN	1	NaN	894.7	NaN	NaN
3	7	2	13	6	2	1	2	1500	1	1	1786.6	1699.7	NaN	NaN
3	7	2	13	7	1	NaN	1	1050	NaN	1	NaN	1043.7	NaN	NaN
3	7	2	13	8	2	1	2	1650	1	1	1605.6	1599.7	NaN	NaN
3	7	2	13	9	1	NaN	1	1050	NaN	1	NaN	1029.7	NaN	NaN
3	7	2	13	10	2	1	2	1650	1	1	1858.6	1850.7	NaN	NaN
3	7	2	13	11	1	NaN	1	450	NaN	1	NaN	607.6	NaN	NaN
3	7	2	13	12	2	1	2	1350	1	1	1293.7	1294.6	NaN	NaN
3	7	2	13	13	1	NaN	1	450	NaN	1	NaN	553.7	NaN	NaN
3	7	2	13	14	2	1	2	1350	1	1	1536.6	1525.7	NaN	NaN
3	7	2	13	15	1	NaN	1	750	NaN	1	NaN	773.7	NaN	NaN
3	7	2	13	16	2	1	2	1500	1	1	1706.7	1697.7	NaN	NaN
3	7	2	13	17	1	NaN	1	450	NaN	1	NaN	493.7	NaN	NaN
3	7	2	13	18	2	1	2	1200	1	1	1441.7	1429.7	NaN	NaN
3	7	2	13	19	1	NaN	1	900	NaN	1	NaN	866.7	NaN	NaN
3	7	2	13	20	2	1	2	1350	1	1	1369.7	1344.7	NaN	NaN
3	7	2	13	21	1	NaN	1	600	NaN	1	NaN	1926.7	NaN	NaN
3	7	2	13	22	2	1	2	1800	1	1	1836.7	1746.7	NaN	NaN
3	7	2	13	23	1	NaN	1	900	NaN	1	NaN	874.7	NaN	NaN
3	7	2	13	24	2	1	2	1200	1	1	1406.6	1387.7	NaN	NaN
3	7	2	13	25	1	NaN	1	750	NaN	1	NaN	890.7	NaN	NaN
3	7	2	13	26	2	1	2	1200	1	1	1302.7	1323.7	NaN	NaN
3	7	2	13	27	1	NaN	1	750	NaN	1	NaN	905.8	NaN	NaN
3	7	2	13	28	2	1	2	1350	1	1	1580.7	1539.8	NaN	NaN
3	7	2	13	29	1	NaN	1	600	NaN	1	NaN	639.8	NaN	NaN
3	7	2	13	30	2	1	2	1800	1	1	1720.7	1709.8	NaN	NaN
3	7	2	13	31	1	NaN	1	600	NaN	1	NaN	635.7	NaN	NaN
3	7	2	13	32	2	1	2	1800	1	1	1754.7	1675.8	NaN	NaN
3	7	2	13	33	1	NaN	1	450	NaN	1	NaN	539.8	NaN	NaN
3	7	2	13	34	2	1	2	1650	1	1	1669.7	1655.8	NaN	NaN
3	7	2	13	35	1	NaN	1	600	NaN	1	NaN	706.7	NaN	NaN
3	7	2	13	36	2	1	2	1200	1	1	1512.7	1462.8	NaN	NaN
3	7	2	13	37	1	NaN	1	900	NaN	1	NaN	752.7	NaN	NaN
3	7	2	13	38	2	1	2	1500	1	1	1678.8	1648.8	NaN	NaN
3	7	2	13	39	1	NaN	1	750	NaN	1	NaN	723.8	NaN	NaN
3	7	2	13	40	2	1	2	1650	1	1	1540.8	1496.8	NaN	NaN
3	7	2	14	1	1	NaN	1	1050	NaN	1	NaN	1147.9	NaN	NaN
3	7	2	14	2	2	1	2	1500	1	1	1427.8	1354.9	NaN	NaN
3	7	2	14	3	1	NaN	1	900	NaN	1	NaN	873.9	NaN	NaN
3	7	2	14	4	2	1	2	1350	1	1	1250.8	1206.9	NaN	NaN
3	7	2	14	5	1	NaN	1	900	NaN	1	NaN	1067	NaN	NaN
3	7	2	14	6	2	1	2	1350	1	1	1261.9	1203.9	NaN	NaN
3	7	2	14	7	1	NaN	1	1050	NaN	1	NaN	951	NaN	NaN
3	7	2	14	8	2	1	2	1200	1	1	1272.9	1223.9	NaN	NaN
3	7	2	14	9	1	NaN	1	750	NaN	1	NaN	832.9	NaN	NaN
3	7	2	14	10	2	1	2	1500	1	1	1346.9	1289.9	NaN	NaN
3	7	2	14	11	1	NaN	1	900	NaN	1	NaN	851	NaN	NaN
3	7	2	14	12	2	1	2	1650	1	1	1723.9	1598.9	NaN	NaN
3	7	2	14	13	1	NaN	1	600	NaN	1	NaN	682.9	NaN	NaN
3	7	2	14	14	2	1	2	1800	1	1	1901.9	1764.9	NaN	NaN
3	7	2	14	15	1	NaN	1	900	NaN	1	NaN	973.9	NaN	NaN
3	7	2	14	16	2	1	2	1800	1	1	1702	1646	NaN	NaN
3	7	2	14	17	1	NaN	1	750	NaN	1	NaN	713	NaN	NaN
3	7	2	14	18	2	1	2	1350	1	1	1395	1298	NaN	NaN
3	7	2	14	19	1	NaN	1	450	NaN	1	NaN	537	NaN	NaN
3	7	2	14	20	2	1	2	1800	1	1	1840	1777	NaN	NaN
3	7	2	14	21	1	NaN	1	750	NaN	1	NaN	732	NaN	NaN
3	7	2	14	22	2	1	2	1200	1	1	1440	1385	NaN	NaN
3	7	2	14	23	1	NaN	1	450	NaN	1	NaN	539	NaN	NaN
3	7	2	14	24	2	1	2	1200	1	1	1442.9	1369	NaN	NaN
3	7	2	14	25	1	NaN	1	600	NaN	1	NaN	559	NaN	NaN
3	7	2	14	26	2	1	2	1500	1	1	1463.9	1429.9	NaN	NaN
3	7	2	14	27	1	NaN	1	1050	NaN	1	NaN	1091	NaN	NaN
3	7	2	14	28	2	1	2	1350	1	1	1519	1468	NaN	NaN
3	7	2	14	29	1	NaN	1	450	NaN	1	NaN	511.1	NaN	NaN
3	7	2	14	30	2	1	2	1650	1	1	1758	1650	NaN	NaN
3	7	2	14	31	1	NaN	1	750	NaN	1	NaN	783	NaN	NaN
3	7	2	14	32	2	1	2	1800	1	1	1864	1827	NaN	NaN
3	7	2	14	33	1	NaN	1	1050	NaN	1	NaN	1058	NaN	NaN
3	7	2	14	34	2	1	2	1650	1	1	1388.9	1336	NaN	NaN
3	7	2	14	35	1	NaN	1	600	NaN	1	NaN	683	NaN	NaN
3	7	2	14	36	2	1	2	1650	1	1	1731	1660	NaN	NaN
3	7	2	14	37	1	NaN	1	450	NaN	1	NaN	502	NaN	NaN
3	7	2	14	38	2	1	2	1200	1	1	1410.1	1329.1	NaN	NaN
3	7	2	14	39	1	NaN	1	600	NaN	1	NaN	684.1	NaN	NaN
3	7	2	14	40	2	1	2	1500	1	1	1460	1397.1	NaN	NaN
3	7	2	15	1	1	NaN	1	750	NaN	1	NaN	812.1	NaN	NaN
3	7	2	15	2	2	1	2	1500	1	1	1486.1	1438.1	NaN	NaN
3	7	2	15	3	1	NaN	1	1050	NaN	1	NaN	1131.1	NaN	NaN
3	7	2	15	4	2	1	2	1650	1	NaN	1742.1	NaN	NaN	NaN
3	7	2	15	5	1	NaN	1	450	NaN	1	NaN	553.2	NaN	NaN
3	7	2	15	6	2	1	2	1800	1	1	1976.2	1901.2	NaN	NaN
3	7	2	15	7	1	NaN	1	900	NaN	1	NaN	982.2	NaN	NaN
3	7	2	15	8	2	1	2	1500	1	1	1693.1	1600.2	NaN	NaN
3	7	2	15	9	1	NaN	1	600	NaN	1	NaN	553.2	NaN	NaN
3	7	2	15	10	2	1	2	1200	1	1	1401.1	1313.1	NaN	NaN
3	7	2	15	11	1	NaN	1	900	NaN	1	NaN	852.2	NaN	NaN
3	7	2	15	12	2	1	2	1350	1	1	1600.1	1559.2	NaN	NaN
3	7	2	15	13	1	NaN	1	900	NaN	1	NaN	876.2	NaN	NaN
3	7	2	15	14	2	1	2	1350	1	1	1362.1	1258.2	NaN	NaN
3	7	2	15	15	1	NaN	1	750	NaN	1	NaN	672.2	NaN	NaN
3	7	2	15	16	2	1	2	1200	1	1	1453.2	1386.2	NaN	NaN
3	7	2	15	17	1	NaN	1	450	NaN	1	NaN	494.2	NaN	NaN
3	7	2	15	18	2	1	2	1800	1	1	1775.2	1711.2	NaN	NaN
3	7	2	15	19	1	NaN	1	450	NaN	1	NaN	547.2	NaN	NaN
3	7	2	15	20	2	1	2	1200	1	1	1409.2	1339.2	NaN	NaN
3	7	2	15	21	1	NaN	1	600	NaN	1	NaN	512.2	NaN	NaN
3	7	2	15	22	2	1	2	1650	1	1	1822.2	1768.2	NaN	NaN
3	7	2	15	23	1	NaN	1	1050	NaN	1	NaN	1047.2	NaN	NaN
3	7	2	15	24	2	1	2	1500	1	1	1764.2	1703.2	NaN	NaN
3	7	2	15	25	1	NaN	1	750	NaN	1	NaN	619.2	NaN	NaN
3	7	2	15	26	2	1	2	1800	1	1	2035.2	1902.2	NaN	NaN
3	7	2	15	27	1	NaN	1	1050	NaN	1	NaN	978.3	NaN	NaN
3	7	2	15	28	2	1	2	1650	1	1	1753.3	1705.3	NaN	NaN
3	7	2	15	29	1	NaN	1	600	NaN	1	NaN	658.3	NaN	NaN
3	7	2	15	30	2	1	2	1200	1	1	1400.2	1362.3	NaN	NaN
3	7	2	15	31	1	NaN	1	900	NaN	1	NaN	791.3	NaN	NaN
3	7	2	15	32	2	1	2	1350	1	1	1548.2	1498.2	NaN	NaN
3	7	2	15	33	1	NaN	1	750	NaN	1	NaN	716.3	NaN	NaN
3	7	2	15	34	2	1	2	1500	1	1	1518.2	1439.2	NaN	NaN
3	7	2	15	35	1	NaN	1	1050	NaN	1	NaN	874.2	NaN	NaN
3	7	2	15	36	2	1	2	1650	1	1	1684.2	1602.2	NaN	NaN
3	7	2	15	37	1	NaN	1	600	NaN	1	NaN	642.2	NaN	NaN
3	7	2	15	38	2	1	2	1350	1	1	1558.3	1493.3	NaN	NaN
3	7	2	15	39	1	NaN	1	450	NaN	1	NaN	500.3	NaN	NaN
3	7	2	15	40	2	1	2	1800	1	1	1773.3	1721.3	NaN	NaN
3	7	2	16	1	1	NaN	1	600	NaN	1	NaN	635.4	NaN	NaN
3	7	2	16	2	2	1	2	1650	1	1	1699.3	1606.4	NaN	NaN
3	7	2	16	3	1	NaN	1	750	NaN	1	NaN	812.3	NaN	NaN
3	7	2	16	4	2	1	2	1200	1	1	1367.3	1294.3	NaN	NaN
3	7	2	16	5	1	NaN	1	1050	NaN	1	NaN	1213.4	NaN	NaN
3	7	2	16	6	2	1	2	1350	1	1	1521.4	1449.4	NaN	NaN
3	7	2	16	7	1	NaN	1	1050	NaN	1	NaN	1009.4	NaN	NaN
3	7	2	16	8	2	1	2	1800	1	1	1699.4	1638.4	NaN	NaN
3	7	2	16	9	1	NaN	1	900	NaN	1	NaN	942.4	NaN	NaN
3	7	2	16	10	2	1	2	1800	1	1	1904.4	1815.4	NaN	NaN
3	7	2	16	11	1	NaN	1	1050	NaN	1	NaN	985.4	NaN	NaN
3	7	2	16	12	2	1	2	1350	1	1	1360.4	1297.4	NaN	NaN
3	7	2	16	13	1	NaN	1	450	NaN	1	NaN	590.4	NaN	NaN
3	7	2	16	14	2	1	2	1200	1	1	1257.4	1200.4	NaN	NaN
3	7	2	16	15	1	NaN	1	900	NaN	1	NaN	1049.4	NaN	NaN
3	7	2	16	16	2	1	2	1200	1	1	1262.5	1184.5	NaN	NaN
3	7	2	16	17	1	NaN	1	1050	NaN	1	NaN	1206.5	NaN	NaN
3	7	2	16	18	2	1	2	1500	1	1	1656.4	1597.5	NaN	NaN
3	7	2	16	19	1	NaN	1	450	NaN	1	NaN	445.5	NaN	NaN
3	7	2	16	20	2	1	2	1650	1	1	1789.4	1692.4	NaN	NaN
3	7	2	16	21	1	NaN	1	750	NaN	1	NaN	691.4	NaN	NaN
3	7	2	16	22	2	1	2	1800	1	1	1659.4	1602.4	NaN	NaN
3	7	2	16	23	1	NaN	1	750	NaN	1	NaN	759.5	NaN	NaN
3	7	2	16	24	2	1	2	1650	1	1	1627.4	1541.4	NaN	NaN
3	7	2	16	25	1	NaN	1	900	NaN	1	NaN	757.4	NaN	NaN
3	7	2	16	26	2	1	2	1500	1	1	1771.4	1762.4	NaN	NaN
3	7	2	16	27	1	NaN	1	600	NaN	1	NaN	590.5	NaN	NaN
3	7	2	16	28	2	1	2	1800	1	1	1792.5	1788.5	NaN	NaN
3	7	2	16	29	1	NaN	1	900	NaN	1	NaN	988.5	NaN	NaN
3	7	2	16	30	2	1	2	1350	1	1	1429.5	1443.5	NaN	NaN
3	7	2	16	31	1	NaN	1	600	NaN	1	NaN	628.5	NaN	NaN
3	7	2	16	32	2	1	2	1500	1	1	1776.5	1715.5	NaN	NaN
3	7	2	16	33	1	NaN	1	600	NaN	1	NaN	640.5	NaN	NaN
3	7	2	16	34	2	1	2	1350	1	1	1463.5	1411.5	NaN	NaN
3	7	2	16	35	1	NaN	1	750	NaN	1	NaN	757.5	NaN	NaN
3	7	2	16	36	2	1	2	1200	1	1	1307.4	1284.5	NaN	NaN
3	7	2	16	37	1	NaN	1	450	NaN	1	NaN	484.5	NaN	NaN
3	7	2	16	38	2	1	2	1500	1	1	1704.6	1687.6	NaN	NaN
3	7	2	16	39	1	NaN	1	450	NaN	1	NaN	481.6	NaN	NaN
3	7	2	16	40	2	1	2	1650	1	1	1681.5	1568.6	NaN	NaN

## Sheet: 8
									response		TR		extra response
experiment	participant	handedness (1: left, 2: right)	session	trial/session	stim (1: green, 2: orange)	CMR	prior (1: short, 2: long)	TS	L	R	L	R	L	R
3	8	2	1	1	1	NaN	1	450	NaN	1	NaN	619.7	NaN	NaN
3	8	2	1	2	2	1	2	1200	1	1	1229.6	1280.6	NaN	NaN
3	8	2	1	3	1	NaN	1	900	NaN	1	NaN	937.7	NaN	NaN
3	8	2	1	4	2	1	2	1650	1	1	1536.6	1468.6	NaN	NaN
3	8	2	1	5	1	NaN	1	1050	NaN	1	NaN	1168.7	NaN	NaN
3	8	2	1	6	2	1	2	1350	1	1	1195.7	1124.7	NaN	NaN
3	8	2	1	7	1	NaN	1	750	NaN	1	NaN	701.7	NaN	NaN
3	8	2	1	8	2	1	2	1350	1	1	1440.7	1421.7	NaN	NaN
3	8	2	1	9	1	NaN	1	900	NaN	1	NaN	980.7	NaN	NaN
3	8	2	1	10	2	1	2	1800	1	1	1777.7	1753.7	NaN	NaN
3	8	2	1	11	1	NaN	1	600	NaN	1	NaN	605.7	NaN	NaN
3	8	2	1	12	2	1	2	1350	1	1	1155.7	1158.7	NaN	NaN
3	8	2	1	13	1	NaN	1	900	NaN	1	NaN	1056.7	NaN	NaN
3	8	2	1	14	2	1	2	1200	1	1	1063.7	1119.7	NaN	NaN
3	8	2	1	15	1	NaN	1	1050	NaN	1	NaN	1109.7	NaN	NaN
3	8	2	1	16	2	1	2	1650	1	1	1584.7	1522.8	NaN	NaN
3	8	2	1	17	1	NaN	1	750	NaN	1	NaN	767.8	NaN	NaN
3	8	2	1	18	2	1	2	1500	1	1	1160.7	1133.8	NaN	NaN
3	8	2	1	19	1	NaN	1	750	NaN	1	NaN	846.8	NaN	NaN
3	8	2	1	20	2	1	2	1200	1	1	1181.7	1153.8	NaN	NaN
3	8	2	1	21	1	NaN	1	1050	NaN	1	NaN	916.8	NaN	NaN
3	8	2	1	22	2	1	2	1800	1	1	1928.7	1729.8	NaN	NaN
3	8	2	1	23	1	NaN	1	600	NaN	1	NaN	744.8	NaN	NaN
3	8	2	1	24	2	1	2	1500	1	1	1445.7	1444.7	NaN	NaN
3	8	2	1	25	1	NaN	1	450	NaN	1	NaN	427.7	NaN	NaN
3	8	2	1	26	2	1	2	1800	1	1	1712.7	1690.7	NaN	NaN
3	8	2	1	27	1	NaN	1	900	NaN	1	NaN	959.8	NaN	NaN
3	8	2	1	28	2	1	2	1500	1	1	1496.8	1473.8	NaN	NaN
3	8	2	1	29	1	NaN	1	600	NaN	1	NaN	565.8	NaN	NaN
3	8	2	1	30	2	1	2	1200	1	1	1439.8	1395.8	NaN	NaN
3	8	2	1	31	1	NaN	1	750	NaN	1	NaN	611.8	NaN	NaN
3	8	2	1	32	2	1	2	1650	1	1	1330.8	1256.8	NaN	NaN
3	8	2	1	33	1	NaN	1	600	NaN	1	NaN	471.8	NaN	NaN
3	8	2	1	34	2	1	2	1650	1	1	1535.8	1461.8	NaN	NaN
3	8	2	1	35	1	NaN	1	1050	NaN	1	NaN	1184.8	NaN	NaN
3	8	2	1	36	2	1	2	1800	1	1	1550.7	1498.8	NaN	NaN
3	8	2	1	37	1	NaN	1	450	NaN	1	NaN	549.8	NaN	NaN
3	8	2	1	38	2	1	2	1350	1	1	1492.9	1441.9	NaN	NaN
3	8	2	1	39	1	NaN	1	450	NaN	1	NaN	476.9	NaN	NaN
3	8	2	1	40	2	1	2	1500	1	1	1648.8	1637.9	NaN	NaN
3	8	2	2	1	1	NaN	1	450	NaN	1	NaN	523.9	NaN	NaN
3	8	2	2	2	2	1	2	1650	1	1	1786.9	1774.9	NaN	NaN
3	8	2	2	3	1	NaN	1	600	NaN	1	NaN	717.9	NaN	NaN
3	8	2	2	4	2	1	2	1500	1	1	1396	1390	NaN	NaN
3	8	2	2	5	1	NaN	1	1050	NaN	1	NaN	983	NaN	NaN
3	8	2	2	6	2	1	2	1200	1	1	1091.9	1062	NaN	NaN
3	8	2	2	7	1	NaN	1	1050	NaN	1	NaN	1014	NaN	NaN
3	8	2	2	8	2	1	2	1350	1	1	1474.9	1399	NaN	NaN
3	8	2	2	9	1	NaN	1	1050	NaN	1	NaN	1042	NaN	NaN
3	8	2	2	10	2	1	2	1800	1	1	1851.9	1846	NaN	NaN
3	8	2	2	11	1	NaN	1	900	NaN	1	NaN	1096	NaN	NaN
3	8	2	2	12	2	1	2	1800	1	1	1345	1367.9	NaN	NaN
3	8	2	2	13	1	NaN	1	600	NaN	1	NaN	636	NaN	NaN
3	8	2	2	14	2	1	2	1200	1	1	1426.9	1347	NaN	NaN
3	8	2	2	15	1	NaN	1	600	NaN	1	NaN	701.9	NaN	NaN
3	8	2	2	16	2	1	2	1500	1	1	1698	1648	NaN	NaN
3	8	2	2	17	1	NaN	1	600	NaN	1	NaN	583.1	NaN	NaN
3	8	2	2	18	2	1	2	1200	1	1	1445	1386	NaN	NaN
3	8	2	2	19	1	NaN	1	900	NaN	1	NaN	1033.1	NaN	NaN
3	8	2	2	20	2	1	2	1800	1	1	1461	1469	NaN	NaN
3	8	2	2	21	1	NaN	1	1050	NaN	1	NaN	1191	NaN	NaN
3	8	2	2	22	2	1	2	1800	1	1	1859	1834	NaN	NaN
3	8	2	2	23	1	NaN	1	450	NaN	1	NaN	573	NaN	NaN
3	8	2	2	24	2	1	2	1350	1	1	1494	1530	NaN	NaN
3	8	2	2	25	1	NaN	1	750	NaN	1	NaN	877	NaN	NaN
3	8	2	2	26	2	1	2	1500	1	1	1528	1528.9	NaN	NaN
3	8	2	2	27	1	NaN	1	900	NaN	1	NaN	928.1	NaN	NaN
3	8	2	2	28	2	1	2	1200	1	1	1397	1362.1	NaN	NaN
3	8	2	2	29	1	NaN	1	750	NaN	1	NaN	922.1	NaN	NaN
3	8	2	2	30	2	1	2	1350	1	1	1573	1504.1	NaN	NaN
3	8	2	2	31	1	NaN	1	450	NaN	1	NaN	523.1	NaN	NaN
3	8	2	2	32	2	1	2	1350	1	1	1380	1337.1	NaN	NaN
3	8	2	2	33	1	NaN	1	900	NaN	1	NaN	955.1	NaN	NaN
3	8	2	2	34	2	1	2	1650	1	1	1636	1597	NaN	NaN
3	8	2	2	35	1	NaN	1	450	NaN	1	NaN	532	NaN	NaN
3	8	2	2	36	2	1	2	1650	1	1	1502	1466.1	NaN	NaN
3	8	2	2	37	1	NaN	1	750	NaN	1	NaN	928	NaN	NaN
3	8	2	2	38	2	1	2	1650	1	1	NaN	1628.1	NaN	1
3	8	2	2	39	1	NaN	1	750	NaN	1	NaN	913.1	NaN	NaN
3	8	2	2	40	2	1	2	1500	1	1	1798.1	1751.1	NaN	NaN
3	8	2	3	1	1	NaN	1	750	NaN	1	NaN	891.2	NaN	NaN
3	8	2	3	2	2	1	2	1650	1	1	1756.1	1740.2	NaN	NaN
3	8	2	3	3	1	NaN	1	900	NaN	1	NaN	952.2	NaN	NaN
3	8	2	3	4	2	1	2	1350	1	1	1566.2	1522.3	NaN	NaN
3	8	2	3	5	1	NaN	1	750	NaN	1	NaN	278.2	NaN	1
3	8	2	3	6	2	1	2	1500	1	1	1755.2	1702.3	NaN	NaN
3	8	2	3	7	1	NaN	1	750	NaN	1	NaN	949.2	NaN	NaN
3	8	2	3	8	2	1	2	1200	1	1	1456.2	1400.2	NaN	NaN
3	8	2	3	9	1	NaN	1	600	NaN	1	NaN	637.2	NaN	NaN
3	8	2	3	10	2	1	2	1350	1	1	1539.2	1500.2	NaN	NaN
3	8	2	3	11	1	NaN	1	450	NaN	1	NaN	502.2	NaN	NaN
3	8	2	3	12	2	1	2	1800	1	1	1912.2	1921.2	NaN	NaN
3	8	2	3	13	1	NaN	1	900	NaN	1	NaN	924.2	NaN	NaN
3	8	2	3	14	2	1	2	1500	1	1	1504.2	1454.2	NaN	NaN
3	8	2	3	15	1	NaN	1	450	NaN	1	NaN	538.2	NaN	NaN
3	8	2	3	16	2	1	2	1350	1	1	1585.3	1578.3	NaN	NaN
3	8	2	3	17	1	NaN	1	1050	NaN	1	NaN	1176.3	NaN	NaN
3	8	2	3	18	2	1	2	1800	1	1	1845.3	1918.3	NaN	NaN
3	8	2	3	19	1	NaN	1	900	NaN	1	NaN	1005.3	NaN	NaN
3	8	2	3	20	2	1	2	1650	1	1	1821.2	1814.3	NaN	NaN
3	8	2	3	21	1	NaN	1	1050	NaN	1	NaN	1224.3	NaN	NaN
3	8	2	3	22	2	1	2	1650	1	1	1916.2	1885.3	NaN	NaN
3	8	2	3	23	1	NaN	1	900	NaN	1	NaN	1069.3	NaN	NaN
3	8	2	3	24	2	1	2	1500	1	1	1640.2	1581.3	NaN	NaN
3	8	2	3	25	1	NaN	1	1050	NaN	1	NaN	1196.3	NaN	NaN
3	8	2	3	26	2	1	2	1200	1	1	1419.3	1358.4	NaN	NaN
3	8	2	3	27	1	NaN	1	450	NaN	1	NaN	548.4	NaN	NaN
3	8	2	3	28	2	1	2	1200	1	1	1307.3	1284.4	NaN	NaN
3	8	2	3	29	1	NaN	1	750	NaN	1	NaN	821.3	NaN	NaN
3	8	2	3	30	2	1	2	1350	1	1	1260.3	1226.3	NaN	NaN
3	8	2	3	31	1	NaN	1	600	NaN	1	NaN	607.3	NaN	NaN
3	8	2	3	32	2	1	2	1200	1	1	1381.3	1336.3	NaN	NaN
3	8	2	3	33	1	NaN	1	450	NaN	1	NaN	471.3	NaN	NaN
3	8	2	3	34	2	1	2	1650	1	1	1736.3	1722.3	NaN	NaN
3	8	2	3	35	1	NaN	1	1050	NaN	1	NaN	1039.3	NaN	NaN
3	8	2	3	36	2	1	2	1800	1	1	1732.3	1674.3	NaN	NaN
3	8	2	3	37	1	NaN	1	600	NaN	1	NaN	548.3	NaN	NaN
3	8	2	3	38	2	1	2	1500	1	1	1759.4	1717.4	NaN	NaN
3	8	2	3	39	1	NaN	1	600	NaN	1	NaN	600.4	NaN	NaN
3	8	2	3	40	2	1	2	1800	1	1	2082.3	2014.4	NaN	NaN
3	8	2	4	1	1	NaN	1	450	NaN	1	NaN	548.4	NaN	NaN
3	8	2	4	2	2	1	2	1200	1	1	1274.4	1321.4	NaN	NaN
3	8	2	4	3	1	NaN	1	900	NaN	1	NaN	967.4	NaN	NaN
3	8	2	4	4	2	1	2	1200	1	1	1345.4	1234.4	NaN	NaN
3	8	2	4	5	1	NaN	1	750	NaN	1	NaN	940.5	NaN	NaN
3	8	2	4	6	2	1	2	1800	1	1	1838.4	1812.5	NaN	NaN
3	8	2	4	7	1	NaN	1	1050	NaN	1	NaN	1169.6	NaN	NaN
3	8	2	4	8	2	1	2	1650	1	1	1538.5	1495.5	NaN	NaN
3	8	2	4	9	1	NaN	1	1050	NaN	1	NaN	1042.5	NaN	NaN
3	8	2	4	10	2	1	2	1650	1	1	1695.5	1654.5	NaN	NaN
3	8	2	4	11	1	NaN	1	900	NaN	1	NaN	1106.5	NaN	NaN
3	8	2	4	12	2	1	2	1650	1	1	1972.4	1912.5	NaN	NaN
3	8	2	4	13	1	NaN	1	600	NaN	1	NaN	518.5	NaN	NaN
3	8	2	4	14	2	1	2	1200	1	1	1111.4	1085.5	NaN	NaN
3	8	2	4	15	1	NaN	1	450	NaN	1	NaN	576.5	NaN	NaN
3	8	2	4	16	2	1	2	1500	1	1	1750.6	1414.6	NaN	NaN
3	8	2	4	17	1	NaN	1	750	NaN	1	NaN	847.6	NaN	NaN
3	8	2	4	18	2	1	2	1350	1	1	1606.5	1581.6	NaN	NaN
3	8	2	4	19	1	NaN	1	1050	NaN	1	NaN	1007.6	NaN	NaN
3	8	2	4	20	2	1	2	1350	1	1	1586.5	1559.5	NaN	NaN
3	8	2	4	21	1	NaN	1	450	NaN	1	NaN	546.6	NaN	NaN
3	8	2	4	22	2	1	2	1800	1	1	1959.5	1967.5	NaN	NaN
3	8	2	4	23	1	NaN	1	600	NaN	1	NaN	706.5	NaN	NaN
3	8	2	4	24	2	1	2	1200	1	1	1425.5	1396.5	NaN	NaN
3	8	2	4	25	1	NaN	1	750	NaN	1	NaN	908.5	NaN	NaN
3	8	2	4	26	2	1	2	1500	1	1	1527.6	1538.6	NaN	NaN
3	8	2	4	27	1	NaN	1	600	NaN	1	NaN	555.6	NaN	NaN
3	8	2	4	28	2	1	2	1500	1	1	1559.6	1532.6	NaN	NaN
3	8	2	4	29	1	NaN	1	450	NaN	1	NaN	490.6	NaN	NaN
3	8	2	4	30	2	1	2	1800	1	1	1953.6	1860.6	NaN	NaN
3	8	2	4	31	1	NaN	1	900	NaN	1	NaN	973.6	NaN	NaN
3	8	2	4	32	2	1	2	1350	1	1	1607.5	1554.6	NaN	NaN
3	8	2	4	33	1	NaN	1	750	NaN	1	NaN	929.6	NaN	NaN
3	8	2	4	34	2	1	2	1350	1	1	1278.6	1261.6	NaN	NaN
3	8	2	4	35	1	NaN	1	1050	NaN	1	NaN	1228.6	NaN	NaN
3	8	2	4	36	2	1	2	1650	1	1	1768.5	1712.6	NaN	NaN
3	8	2	4	37	1	NaN	1	600	NaN	1	NaN	563.6	NaN	NaN
3	8	2	4	38	2	1	2	1500	1	1	1713.6	1704.7	NaN	NaN
3	8	2	4	39	1	NaN	1	900	NaN	1	NaN	1076.7	NaN	NaN
3	8	2	4	40	2	1	2	1800	1	1	1899.6	1841.7	NaN	NaN
3	8	2	5	1	1	NaN	1	1050	NaN	1	NaN	1156.9	NaN	NaN
3	8	2	5	2	2	1	2	1350	1	1	1517.9	1507.9	NaN	NaN
3	8	2	5	3	1	NaN	1	450	NaN	1	NaN	595.9	NaN	NaN
3	8	2	5	4	2	1	2	1800	1	1	1829.9	1751	NaN	NaN
3	8	2	5	5	1	NaN	1	750	NaN	1	NaN	922	NaN	NaN
3	8	2	5	6	2	1	2	1200	1	1	1398	1355	NaN	NaN
3	8	2	5	7	1	NaN	1	600	NaN	1	NaN	757	NaN	NaN
3	8	2	5	8	2	1	2	1200	1	1	1436.9	1378	NaN	NaN
3	8	2	5	9	1	NaN	1	600	NaN	1	NaN	666	NaN	NaN
3	8	2	5	10	2	1	2	1200	1	1	1374.9	1348	NaN	NaN
3	8	2	5	11	1	NaN	1	750	NaN	1	NaN	929	NaN	NaN
3	8	2	5	12	2	1	2	1350	1	1	1637.9	1599	NaN	NaN
3	8	2	5	13	1	NaN	1	450	NaN	1	NaN	497	NaN	NaN
3	8	2	5	14	2	1	2	1650	1	1	1679.9	1661	NaN	NaN
3	8	2	5	15	1	NaN	1	900	NaN	1	NaN	898.9	NaN	NaN
3	8	2	5	16	2	1	2	1650	1	1	1814	1783.1	NaN	NaN
3	8	2	5	17	1	NaN	1	1050	NaN	1	NaN	1161	NaN	NaN
3	8	2	5	18	2	1	2	1350	1	1	1600	1538	NaN	NaN
3	8	2	5	19	1	NaN	1	900	NaN	1	NaN	1106	NaN	NaN
3	8	2	5	20	2	1	2	1500	1	1	1761	1704	NaN	NaN
3	8	2	5	21	1	NaN	1	900	NaN	1	NaN	927	NaN	NaN
3	8	2	5	22	2	1	2	1200	1	1	1478	1432	NaN	NaN
3	8	2	5	23	1	NaN	1	900	NaN	1	NaN	1103	NaN	NaN
3	8	2	5	24	2	1	2	1500	1	1	1618	1567	NaN	NaN
3	8	2	5	25	1	NaN	1	600	NaN	1	NaN	874	NaN	NaN
3	8	2	5	26	2	1	2	1500	1	1	1558	1531	NaN	NaN
3	8	2	5	27	1	NaN	1	1050	NaN	1	NaN	1244.1	NaN	NaN
3	8	2	5	28	2	1	2	1350	1	1	1347.1	1280.1	NaN	NaN
3	8	2	5	29	1	NaN	1	600	NaN	1	NaN	787.1	NaN	NaN
3	8	2	5	30	2	1	2	1500	1	1	1403	1346.1	NaN	NaN
3	8	2	5	31	1	NaN	1	450	NaN	1	NaN	517.1	NaN	NaN
3	8	2	5	32	2	1	2	1650	1	1	1570	1568.1	NaN	NaN
3	8	2	5	33	1	NaN	1	1050	NaN	1	NaN	1058	NaN	NaN
3	8	2	5	34	2	1	2	1800	1	1	1860	1810	NaN	NaN
3	8	2	5	35	1	NaN	1	750	NaN	1	NaN	906.1	NaN	NaN
3	8	2	5	36	2	1	2	1800	1	1	1839	1747.1	NaN	NaN
3	8	2	5	37	1	NaN	1	750	NaN	1	NaN	926	NaN	NaN
3	8	2	5	38	2	1	2	1800	1	1	1917.1	1945.1	NaN	NaN
3	8	2	5	39	1	NaN	1	450	NaN	1	NaN	528.1	NaN	NaN
3	8	2	5	40	2	1	2	1650	1	1	1947.1	1870.2	NaN	NaN
3	8	2	6	1	1	NaN	1	750	NaN	1	NaN	901.1	NaN	NaN
3	8	2	6	2	2	1	2	1350	1	1	1415.1	1353.2	NaN	NaN
3	8	2	6	3	1	NaN	1	450	NaN	1	NaN	544.2	NaN	NaN
3	8	2	6	4	2	1	2	1800	1	1	1952.1	1907.2	NaN	NaN
3	8	2	6	5	1	NaN	1	1050	NaN	1	NaN	1213.2	NaN	NaN
3	8	2	6	6	2	1	2	1800	1	1	1998.2	1985.2	NaN	NaN
3	8	2	6	7	1	NaN	1	450	NaN	1	NaN	574.2	NaN	NaN
3	8	2	6	8	2	1	2	1500	1	1	1748.2	1694.2	NaN	NaN
3	8	2	6	9	1	NaN	1	750	1	1	956.2	923.2	NaN	NaN
3	8	2	6	10	2	1	2	1200	1	1	1407.2	1376.2	NaN	NaN
3	8	2	6	11	1	NaN	1	1050	NaN	1	NaN	1163.2	NaN	NaN
3	8	2	6	12	2	1	2	1800	1	1	1462.2	1541.2	NaN	NaN
3	8	2	6	13	1	NaN	1	1050	NaN	1	NaN	1218.2	NaN	NaN
3	8	2	6	14	2	1	2	1350	1	1	1561.2	1530.2	NaN	NaN
3	8	2	6	15	1	NaN	1	600	NaN	1	NaN	604.3	NaN	NaN
3	8	2	6	16	2	1	2	1200	1	1	1537.3	1497.3	NaN	NaN
3	8	2	6	17	1	NaN	1	600	NaN	1	NaN	657.3	NaN	NaN
3	8	2	6	18	2	1	2	1650	1	1	1743.3	1720.3	NaN	NaN
3	8	2	6	19	1	NaN	1	1050	NaN	1	NaN	1219.3	NaN	NaN
3	8	2	6	20	2	1	2	1800	1	1	1914.2	1887.3	NaN	NaN
3	8	2	6	21	1	NaN	1	450	NaN	1	NaN	428.3	NaN	NaN
3	8	2	6	22	2	1	2	1200	1	1	1365.2	1356.3	NaN	NaN
3	8	2	6	23	1	NaN	1	900	NaN	1	NaN	930.3	NaN	NaN
3	8	2	6	24	2	1	2	1650	1	1	1952.2	1896.2	NaN	NaN
3	8	2	6	25	1	NaN	1	600	NaN	1	NaN	653.2	NaN	NaN
3	8	2	6	26	2	1	2	1500	1	1	1768.3	1722.3	NaN	NaN
3	8	2	6	27	1	NaN	1	900	NaN	1	NaN	1051.3	NaN	NaN
3	8	2	6	28	2	1	2	1500	1	1	1662.3	1542.3	NaN	NaN
3	8	2	6	29	1	NaN	1	900	NaN	1	NaN	1163.3	NaN	NaN
3	8	2	6	30	2	1	2	1200	1	1	1054.3	1030.3	NaN	NaN
3	8	2	6	31	1	NaN	1	450	NaN	1	NaN	545.3	NaN	NaN
3	8	2	6	32	2	1	2	1350	1	1	1440.3	1406.3	NaN	NaN
3	8	2	6	33	1	NaN	1	750	NaN	1	NaN	862.3	NaN	NaN
3	8	2	6	34	2	1	2	1500	1	1	1704.3	1645.3	NaN	NaN
3	8	2	6	35	1	NaN	1	600	NaN	1	NaN	581.3	NaN	NaN
3	8	2	6	36	2	1	2	1650	1	1	1588.2	1567.3	NaN	NaN
3	8	2	6	37	1	NaN	1	750	NaN	1	NaN	958.3	NaN	NaN
3	8	2	6	38	2	1	2	1350	1	1	1442.3	1406.4	NaN	NaN
3	8	2	6	39	1	NaN	1	900	NaN	1	NaN	1011.4	NaN	NaN
3	8	2	6	40	2	1	2	1650	1	1	1890.3	1723.4	NaN	NaN
3	8	2	7	1	1	NaN	1	750	NaN	1	NaN	892.4	NaN	NaN
3	8	2	7	2	2	1	2	1500	1	1	1499.5	1554.4	NaN	NaN
3	8	2	7	3	1	NaN	1	600	NaN	1	NaN	715.4	NaN	NaN
3	8	2	7	4	2	1	2	1650	1	1	1695.4	1586.4	NaN	NaN
3	8	2	7	5	1	NaN	1	1050	NaN	1	NaN	1094.5	NaN	NaN
3	8	2	7	6	2	1	2	1350	1	1	1613.4	1545.5	NaN	NaN
3	8	2	7	7	1	NaN	1	1050	NaN	1	NaN	1099.5	NaN	NaN
3	8	2	7	8	2	1	2	1650	1	1	1713.5	1617.5	NaN	NaN
3	8	2	7	9	1	NaN	1	450	NaN	1	NaN	495.5	NaN	NaN
3	8	2	7	10	2	1	2	1500	1	1	1785.5	1724.5	NaN	NaN
3	8	2	7	11	1	NaN	1	600	NaN	1	NaN	617.5	NaN	NaN
3	8	2	7	12	2	1	2	1200	1	1	1346.4	1293.5	NaN	NaN
3	8	2	7	13	1	NaN	1	900	NaN	1	NaN	1104.5	NaN	NaN
3	8	2	7	14	2	1	2	1650	1	1	1556.4	1507.4	NaN	NaN
3	8	2	7	15	1	NaN	1	750	NaN	1	NaN	884.5	NaN	NaN
3	8	2	7	16	2	1	2	1800	1	1	1698.5	1643.6	NaN	NaN
3	8	2	7	17	1	NaN	1	450	NaN	1	NaN	537.6	NaN	NaN
3	8	2	7	18	2	1	2	1500	1	1	1510.5	1459.6	NaN	NaN
3	8	2	7	19	1	NaN	1	600	NaN	1	NaN	636.6	NaN	NaN
3	8	2	7	20	2	1	2	1350	1	1	1477.5	1434.5	NaN	NaN
3	8	2	7	21	1	NaN	1	900	NaN	1	NaN	1059.5	NaN	NaN
3	8	2	7	22	2	1	2	1800	1	1	1785.5	1755.5	NaN	NaN
3	8	2	7	23	1	NaN	1	450	NaN	1	NaN	505.5	NaN	NaN
3	8	2	7	24	2	1	2	1350	1	1	1591.5	1533.5	NaN	NaN
3	8	2	7	25	1	NaN	1	1050	NaN	1	NaN	1177.5	NaN	NaN
3	8	2	7	26	2	1	2	1650	1	1	1956.5	1905.5	NaN	NaN
3	8	2	7	27	1	NaN	1	900	NaN	1	NaN	966.6	NaN	NaN
3	8	2	7	28	2	1	2	1200	1	1	1429.6	1405.6	NaN	NaN
3	8	2	7	29	1	NaN	1	1050	NaN	1	NaN	977.6	NaN	NaN
3	8	2	7	30	2	1	2	1800	1	1	1721.6	1726.6	NaN	NaN
3	8	2	7	31	1	NaN	1	750	NaN	1	NaN	923.6	NaN	NaN
3	8	2	7	32	2	1	2	1500	1	1	1780.5	1735.6	NaN	NaN
3	8	2	7	33	1	NaN	1	900	NaN	1	NaN	959.6	NaN	NaN
3	8	2	7	34	2	1	2	1800	1	1	1742.5	1732.6	NaN	NaN
3	8	2	7	35	1	NaN	1	450	NaN	1	NaN	676.6	NaN	NaN
3	8	2	7	36	2	1	2	1200	1	1	1451.5	1390.5	NaN	NaN
3	8	2	7	37	1	NaN	1	750	NaN	1	NaN	913.6	NaN	NaN
3	8	2	7	38	2	1	2	1350	1	1	1535.6	1518.7	NaN	NaN
3	8	2	7	39	1	NaN	1	600	NaN	1	NaN	573.7	NaN	NaN
3	8	2	7	40	2	1	2	1200	1	1	1406.6	1363.7	NaN	NaN
3	8	2	8	1	1	NaN	1	750	NaN	1	NaN	855.7	NaN	NaN
3	8	2	8	2	2	1	2	1200	1	1	1255.7	1276.6	NaN	NaN
3	8	2	8	3	1	NaN	1	1050	NaN	1	NaN	1102.7	NaN	NaN
3	8	2	8	4	2	1	2	1800	1	1	2026.6	1969.7	NaN	NaN
3	8	2	8	5	1	NaN	1	900	NaN	1	NaN	943.8	NaN	NaN
3	8	2	8	6	2	1	2	1650	1	1	1661.7	1638.8	NaN	NaN
3	8	2	8	7	1	NaN	1	750	NaN	1	NaN	746.7	NaN	NaN
3	8	2	8	8	2	1	2	1200	1	1	1372.7	1311.8	NaN	NaN
3	8	2	8	9	1	NaN	1	450	NaN	1	NaN	522.7	NaN	NaN
3	8	2	8	10	2	1	2	1800	1	1	1945.7	1878.8	NaN	NaN
3	8	2	8	11	1	NaN	1	750	NaN	1	NaN	945.7	NaN	NaN
3	8	2	8	12	2	1	2	1200	1	1	1189.7	1177.7	NaN	NaN
3	8	2	8	13	1	NaN	1	750	NaN	1	NaN	827.8	NaN	NaN
3	8	2	8	14	2	1	2	1500	1	1	1743.7	1709.7	NaN	NaN
3	8	2	8	15	1	NaN	1	1050	NaN	1	NaN	1195.7	NaN	NaN
3	8	2	8	16	2	1	2	1500	1	1	1389.8	1416.8	NaN	NaN
3	8	2	8	17	1	NaN	1	600	NaN	1	NaN	553.8	NaN	NaN
3	8	2	8	18	2	1	2	1350	1	1	1561.8	1521.8	NaN	NaN
3	8	2	8	19	1	NaN	1	600	NaN	1	NaN	704.8	NaN	NaN
3	8	2	8	20	2	1	2	1500	1	1	1755.7	1713.8	NaN	NaN
3	8	2	8	21	1	NaN	1	600	NaN	1	NaN	668.8	NaN	NaN
3	8	2	8	22	2	1	2	1800	1	1	2000.7	1971.8	NaN	NaN
3	8	2	8	23	1	NaN	1	450	NaN	1	NaN	549.8	NaN	NaN
3	8	2	8	24	2	1	2	1350	1	1	1535.7	1480.8	NaN	NaN
3	8	2	8	25	1	NaN	1	600	NaN	1	NaN	747.8	NaN	NaN
3	8	2	8	26	2	1	2	1500	1	1	1422.7	1379.8	NaN	NaN
3	8	2	8	27	1	NaN	1	1050	NaN	1	NaN	1176.9	NaN	NaN
3	8	2	8	28	2	1	2	1350	1	1	1524.8	1494.9	NaN	NaN
3	8	2	8	29	1	NaN	1	900	NaN	1	NaN	843.9	NaN	NaN
3	8	2	8	30	2	1	2	1650	1	1	1884.8	1846.9	NaN	NaN
3	8	2	8	31	1	NaN	1	900	NaN	1	NaN	1071.8	NaN	NaN
3	8	2	8	32	2	1	2	1800	1	1	1981.8	1955.8	NaN	NaN
3	8	2	8	33	1	NaN	1	1050	NaN	1	NaN	1052.8	NaN	NaN
3	8	2	8	34	2	1	2	1650	1	1	1593.8	1560.8	NaN	NaN
3	8	2	8	35	1	NaN	1	900	NaN	1	NaN	1011.8	NaN	NaN
3	8	2	8	36	2	1	2	1350	1	1	1607.8	1565.8	NaN	NaN
3	8	2	8	37	1	NaN	1	450	NaN	1	NaN	754.8	NaN	NaN
3	8	2	8	38	2	1	2	1200	1	1	1345.9	1325.9	NaN	NaN
3	8	2	8	39	1	NaN	1	450	NaN	1	NaN	482.9	NaN	NaN
3	8	2	8	40	2	1	2	1650	1	1	1873.9	1810.9	NaN	NaN
3	8	2	9	1	1	NaN	1	900	NaN	1	NaN	1041.1	NaN	NaN
3	8	2	9	2	2	1	2	1800	1	1	1617.1	1555.1	NaN	NaN
3	8	2	9	3	1	NaN	1	1050	NaN	1	NaN	1153.1	NaN	NaN
3	8	2	9	4	2	1	2	1350	1	1	1590.2	1548.4	NaN	NaN
3	8	2	9	5	1	NaN	1	600	NaN	1	NaN	734.2	NaN	NaN
3	8	2	9	6	2	1	2	1350	1	1	1562.2	1514.2	NaN	NaN
3	8	2	9	7	1	NaN	1	750	NaN	1	NaN	933.2	NaN	NaN
3	8	2	9	8	2	1	2	1200	1	1	1279.2	1206.2	NaN	NaN
3	8	2	9	9	1	NaN	1	750	NaN	1	NaN	937.2	NaN	NaN
3	8	2	9	10	2	1	2	1800	1	1	1977.1	1957.2	NaN	NaN
3	8	2	9	11	1	NaN	1	900	NaN	1	NaN	912.2	NaN	NaN
3	8	2	9	12	2	1	2	1500	1	1	1520.1	1494.2	NaN	NaN
3	8	2	9	13	1	NaN	1	1050	NaN	1	NaN	1012.2	NaN	NaN
3	8	2	9	14	2	1	2	1200	1	1	1368.1	1327.2	NaN	NaN
3	8	2	9	15	1	NaN	1	750	NaN	1	NaN	943.2	NaN	NaN
3	8	2	9	16	2	1	2	1800	1	1	2023.2	1857.2	NaN	NaN
3	8	2	9	17	1	NaN	1	600	NaN	1	NaN	724.3	NaN	NaN
3	8	2	9	18	2	1	2	1500	1	1	1224.2	1183.2	NaN	NaN
3	8	2	9	19	1	NaN	1	600	NaN	1	NaN	688.2	NaN	NaN
3	8	2	9	20	2	1	2	1650	1	1	1883.2	1847.2	NaN	NaN
3	8	2	9	21	1	NaN	1	450	NaN	1	NaN	530.2	NaN	NaN
3	8	2	9	22	2	1	2	1800	1	1	2110.2	2064.2	NaN	NaN
3	8	2	9	23	1	NaN	1	1050	NaN	1	NaN	1237.2	NaN	NaN
3	8	2	9	24	2	1	2	1200	1	1	1396.2	1359.2	NaN	NaN
3	8	2	9	25	1	NaN	1	450	NaN	1	NaN	506.2	NaN	NaN
3	8	2	9	26	2	1	2	1650	1	1	1676.2	1625.2	NaN	NaN
3	8	2	9	27	1	NaN	1	900	NaN	1	NaN	1061.3	NaN	NaN
3	8	2	9	28	2	1	2	1350	1	1	1372.3	1356.3	NaN	NaN
3	8	2	9	29	1	NaN	1	900	NaN	1	NaN	1101.3	NaN	NaN
3	8	2	9	30	2	1	2	1200	1	1	1361.2	1315.3	NaN	NaN
3	8	2	9	31	1	NaN	1	450	NaN	1	NaN	536.3	NaN	NaN
3	8	2	9	32	2	1	2	1650	1	1	1804.2	1779.3	NaN	NaN
3	8	2	9	33	1	NaN	1	600	NaN	1	NaN	721.3	NaN	NaN
3	8	2	9	34	2	1	2	1350	1	1	1575.2	1547.3	NaN	NaN
3	8	2	9	35	1	NaN	1	1050	NaN	1	NaN	1202.3	NaN	NaN
3	8	2	9	36	2	1	2	1650	1	1	1903.2	1851.3	NaN	NaN
3	8	2	9	37	1	NaN	1	450	NaN	1	NaN	528.3	NaN	NaN
3	8	2	9	38	2	1	2	1500	1	1	1762.3	1684.4	NaN	NaN
3	8	2	9	39	1	NaN	1	750	NaN	1	NaN	935.3	NaN	NaN
3	8	2	9	40	2	1	2	1500	1	1	1411.3	1372.3	NaN	NaN
3	8	2	10	1	1	NaN	1	450	NaN	1	NaN	553.4	NaN	NaN
3	8	2	10	2	2	1	2	1350	1	1	1576.3	1552.4	NaN	NaN
3	8	2	10	3	1	NaN	1	600	NaN	1	NaN	614.4	NaN	NaN
3	8	2	10	4	2	1	2	1350	1	1	1549.3	1517.4	NaN	NaN
3	8	2	10	5	1	NaN	1	900	NaN	1	NaN	264.5	NaN	1
3	8	2	10	6	2	1	2	1200	1	1	1369.4	1324.4	NaN	1
3	8	2	10	7	1	NaN	1	1050	NaN	1	NaN	1055.4	NaN	NaN
3	8	2	10	8	2	1	2	1200	1	1	1413.4	1377.4	NaN	NaN
3	8	2	10	9	1	NaN	1	1050	NaN	1	NaN	1288.4	NaN	NaN
3	8	2	10	10	2	1	2	1650	1	1	1742.4	1707.4	NaN	NaN
3	8	2	10	11	1	NaN	1	450	NaN	1	NaN	514.4	NaN	NaN
3	8	2	10	12	2	1	2	1800	1	1	2020.4	1980.4	NaN	NaN
3	8	2	10	13	1	NaN	1	900	NaN	1	NaN	826.4	NaN	NaN
3	8	2	10	14	2	1	2	1350	1	1	1553.4	1504.4	NaN	NaN
3	8	2	10	15	1	NaN	1	1050	NaN	1	NaN	1208.4	NaN	NaN
3	8	2	10	16	2	1	2	1350	1	1	1624.4	1600.5	NaN	NaN
3	8	2	10	17	1	NaN	1	750	NaN	1	NaN	876.5	NaN	NaN
3	8	2	10	18	2	1	2	1650	1	1	1720.5	1721.4	NaN	NaN
3	8	2	10	19	1	NaN	1	600	1	1	863.4	722.5	NaN	NaN
3	8	2	10	20	2	1	2	1500	1	1	1674.4	1595.5	NaN	NaN
3	8	2	10	21	1	NaN	1	600	NaN	1	NaN	639.5	NaN	NaN
3	8	2	10	22	2	1	2	1200	1	1	1455.4	1416.5	NaN	NaN
3	8	2	10	23	1	NaN	1	450	NaN	1	NaN	467.5	NaN	NaN
3	8	2	10	24	2	1	2	1650	1	1	1887.4	1854.5	NaN	NaN
3	8	2	10	25	1	NaN	1	900	NaN	1	NaN	989.4	NaN	NaN
3	8	2	10	26	2	1	2	1500	1	1	1962.4	1943.5	NaN	NaN
3	8	2	10	27	1	NaN	1	450	NaN	1	NaN	501.5	NaN	NaN
3	8	2	10	28	2	1	2	1800	1	1	1941.5	1903.5	NaN	NaN
3	8	2	10	29	1	NaN	1	1050	NaN	1	NaN	1125.5	NaN	NaN
3	8	2	10	30	2	1	2	1800	1	1	2026.5	1985.5	NaN	NaN
3	8	2	10	31	1	NaN	1	900	NaN	1	NaN	1083.5	NaN	NaN
3	8	2	10	32	2	1	2	1800	1	1	2061.5	2009.5	NaN	NaN
3	8	2	10	33	1	NaN	1	600	NaN	1	NaN	762.5	NaN	NaN
3	8	2	10	34	2	1	2	1200	1	1	1363.5	1350.5	NaN	NaN
3	8	2	10	35	1	NaN	1	750	NaN	1	NaN	957.5	NaN	NaN
3	8	2	10	36	2	1	2	1500	1	1	1490.5	1440.5	NaN	NaN
3	8	2	10	37	1	NaN	1	750	NaN	1	NaN	934.5	NaN	NaN
3	8	2	10	38	2	1	2	1500	1	1	1745.5	1692.6	NaN	NaN
3	8	2	10	39	1	NaN	1	750	NaN	1	NaN	917.6	NaN	NaN
3	8	2	10	40	2	1	2	1650	1	1	1763.6	1700.6	NaN	NaN
3	8	2	11	1	1	NaN	1	750	NaN	1	NaN	933.7	NaN	NaN
3	8	2	11	2	2	1	2	1350	1	1	1519.6	1494.6	NaN	NaN
3	8	2	11	3	1	NaN	1	1050	NaN	1	NaN	1149.7	NaN	NaN
3	8	2	11	4	2	1	2	1350	1	1	1533.6	1412.6	NaN	NaN
3	8	2	11	5	1	NaN	1	1050	NaN	1	NaN	1171.7	NaN	NaN
3	8	2	11	6	2	1	2	1650	1	1	1625.7	1671.7	NaN	NaN
3	8	2	11	7	1	NaN	1	450	NaN	1	NaN	489.8	NaN	NaN
3	8	2	11	8	2	1	2	1200	1	1	1441.7	1406.7	NaN	NaN
3	8	2	11	9	1	NaN	1	450	NaN	1	NaN	519.7	NaN	NaN
3	8	2	11	10	2	1	2	1350	1	1	1044.6	1034.7	NaN	NaN
3	8	2	11	11	1	NaN	1	600	NaN	1	NaN	753.7	NaN	NaN
3	8	2	11	12	2	1	2	1650	1	1	1889.7	1856.7	NaN	NaN
3	8	2	11	13	1	NaN	1	900	NaN	1	NaN	1090.7	NaN	NaN
3	8	2	11	14	2	1	2	1200	1	1	1354.7	1383.6	NaN	NaN
3	8	2	11	15	1	NaN	1	900	NaN	1	NaN	1069.7	NaN	NaN
3	8	2	11	16	2	1	2	1800	1	1	1866.7	1831.8	NaN	NaN
3	8	2	11	17	1	NaN	1	750	NaN	1	NaN	857.8	NaN	NaN
3	8	2	11	18	2	1	2	1800	1	1	1916.8	1950.7	NaN	NaN
3	8	2	11	19	1	NaN	1	600	NaN	1	NaN	675.8	NaN	NaN
3	8	2	11	20	2	1	2	1500	1	1	1791.7	1752.8	NaN	NaN
3	8	2	11	21	1	NaN	1	750	NaN	1	NaN	888.8	NaN	NaN
3	8	2	11	22	2	1	2	1350	1	1	180.7	164.7	NaN	NaN
3	8	2	11	23	1	NaN	1	600	NaN	1	NaN	753.7	NaN	NaN
3	8	2	11	24	2	1	2	1500	1	1	1887.7	1912.7	NaN	NaN
3	8	2	11	25	1	NaN	1	1050	NaN	1	NaN	1216.7	NaN	NaN
3	8	2	11	26	2	1	2	1200	1	1	1403.7	1391.7	NaN	NaN
3	8	2	11	27	1	NaN	1	750	NaN	1	NaN	930.8	NaN	NaN
3	8	2	11	28	2	1	2	1650	1	1	1904.8	1880.8	NaN	NaN
3	8	2	11	29	1	NaN	1	900	NaN	1	NaN	1088.8	NaN	NaN
3	8	2	11	30	2	1	2	1200	1	1	1617.8	1535.8	NaN	NaN
3	8	2	11	31	1	NaN	1	600	NaN	1	NaN	577.8	NaN	NaN
3	8	2	11	32	2	1	2	1800	1	1	2049.7	2039.8	NaN	NaN
3	8	2	11	33	1	NaN	1	900	NaN	1	NaN	1402.8	NaN	NaN
3	8	2	11	34	2	1	2	1500	1	1	1402.8	1453.7	NaN	NaN
3	8	2	11	35	1	NaN	1	450	NaN	1	NaN	474.8	NaN	NaN
3	8	2	11	36	2	1	2	1800	1	1	2050.7	2017.8	NaN	NaN
3	8	2	11	37	1	NaN	1	1050	NaN	1	NaN	1220.8	NaN	NaN
3	8	2	11	38	2	1	2	1650	1	1	1517.8	1493.9	NaN	NaN
3	8	2	11	39	1	NaN	1	450	NaN	1	NaN	603.9	NaN	NaN
3	8	2	11	40	2	1	2	1500	1	1	1712.8	1661.9	NaN	NaN
3	8	2	12	1	1	NaN	1	900	NaN	1	NaN	971.9	NaN	NaN
3	8	2	12	2	2	1	2	1350	1	1	1528.8	1449.9	NaN	NaN
3	8	2	12	3	1	NaN	1	1050	NaN	1	NaN	1164.9	NaN	NaN
3	8	2	12	4	2	1	2	1350	1	1	1381.9	1422.8	NaN	NaN
3	8	2	12	5	1	NaN	1	600	NaN	1	NaN	763	NaN	NaN
3	8	2	12	6	2	1	2	1500	1	1	1730.9	1700	NaN	NaN
3	8	2	12	7	1	NaN	1	750	NaN	1	NaN	746	NaN	NaN
3	8	2	12	8	2	1	2	1350	1	1	1517.9	1429.9	NaN	NaN
3	8	2	12	9	1	NaN	1	450	NaN	1	NaN	525.9	NaN	NaN
3	8	2	12	10	2	1	2	1650	1	1	1780.9	1770.9	NaN	NaN
3	8	2	12	11	1	NaN	1	600	NaN	1	NaN	586.9	NaN	NaN
3	8	2	12	12	2	1	2	1650	1	1	1845.9	1853.9	NaN	NaN
3	8	2	12	13	1	NaN	1	900	NaN	1	NaN	1041	NaN	NaN
3	8	2	12	14	2	1	2	1500	1	1	1445.9	1488.9	NaN	NaN
3	8	2	12	15	1	NaN	1	1050	NaN	1	NaN	1019.9	NaN	NaN
3	8	2	12	16	2	1	2	1350	1	1	1534	1540	NaN	NaN
3	8	2	12	17	1	NaN	1	750	NaN	1	NaN	952	NaN	NaN
3	8	2	12	18	2	1	2	1800	1	1	2001	2000	NaN	NaN
3	8	2	12	19	1	NaN	1	1050	NaN	1	NaN	1211	NaN	NaN
3	8	2	12	20	2	1	2	1200	1	1	1361	1319	NaN	NaN
3	8	2	12	21	1	NaN	1	600	NaN	1	NaN	737	NaN	NaN
3	8	2	12	22	2	1	2	1500	1	1	1539.9	1522	NaN	NaN
3	8	2	12	23	1	NaN	1	1050	NaN	1	NaN	1222	NaN	NaN
3	8	2	12	24	2	1	2	1500	1	1	1746.9	1715	NaN	NaN
3	8	2	12	25	1	NaN	1	900	NaN	1	NaN	962	NaN	NaN
3	8	2	12	26	2	1	2	1200	1	1	1423.9	1358	NaN	NaN
3	8	2	12	27	1	NaN	1	450	NaN	1	NaN	642.1	NaN	NaN
3	8	2	12	28	2	1	2	1200	1	1	1424	1383.1	NaN	NaN
3	8	2	12	29	1	NaN	1	750	NaN	1	NaN	865.1	NaN	NaN
3	8	2	12	30	2	1	2	1650	1	1	424.1	1384	1	NaN
3	8	2	12	31	1	NaN	1	900	NaN	1	NaN	1048	NaN	NaN
3	8	2	12	32	2	1	2	1800	1	1	2052	2018	NaN	NaN
3	8	2	12	33	1	NaN	1	600	NaN	1	NaN	878	NaN	NaN
3	8	2	12	34	2	1	2	1650	1	1	1886	1846	NaN	NaN
3	8	2	12	35	1	NaN	1	450	NaN	1	NaN	443	NaN	NaN
3	8	2	12	36	2	1	2	1200	1	1	1461	1422	NaN	NaN
3	8	2	12	37	1	NaN	1	450	NaN	1	NaN	513	NaN	NaN
3	8	2	12	38	2	1	2	1800	1	1	1984.1	1968.1	NaN	NaN
3	8	2	12	39	1	NaN	1	750	NaN	1	NaN	930.1	NaN	NaN
3	8	2	12	40	2	1	2	1800	1	1	1733.1	1664.1	NaN	NaN
3	8	2	13	1	1	NaN	1	450	NaN	1	NaN	540.4	NaN	NaN
3	8	2	13	2	2	1	2	1650	1	1	1619.4	1628.3	NaN	NaN
3	8	2	13	3	1	NaN	1	450	NaN	1	NaN	509.4	NaN	NaN
3	8	2	13	4	2	1	2	1350	1	1	1585.3	1546.4	NaN	NaN
3	8	2	13	5	1	NaN	1	600	NaN	1	NaN	766.4	NaN	NaN
3	8	2	13	6	2	1	2	1650	1	1	1915.4	1877.4	NaN	NaN
3	8	2	13	7	1	NaN	1	750	NaN	1	NaN	918.4	NaN	NaN
3	8	2	13	8	2	1	2	1500	1	1	NaN	245.4	NaN	1
3	8	2	13	9	1	NaN	1	900	NaN	1	NaN	1061.4	NaN	NaN
3	8	2	13	10	2	1	2	1350	1	1	1582.4	1552.4	NaN	NaN
3	8	2	13	11	1	NaN	1	450	NaN	1	NaN	555.4	NaN	NaN
3	8	2	13	12	2	1	2	1500	1	1	1529.4	1487.4	NaN	NaN
3	8	2	13	13	1	NaN	1	750	NaN	1	NaN	960.4	NaN	NaN
3	8	2	13	14	2	1	2	1350	1	1	1672.4	1621.4	NaN	NaN
3	8	2	13	15	1	NaN	1	1050	NaN	1	NaN	2231.4	NaN	NaN
3	8	2	13	16	2	1	2	1800	1	1	2001.4	1991.5	NaN	NaN
3	8	2	13	17	1	NaN	1	600	NaN	1	NaN	630.5	NaN	NaN
3	8	2	13	18	2	1	2	1200	1	1	1504.4	1479.5	NaN	NaN
3	8	2	13	19	1	NaN	1	900	NaN	1	NaN	1071.5	NaN	NaN
3	8	2	13	20	2	1	2	1350	1	1	1565.4	1538.5	NaN	NaN
3	8	2	13	21	1	NaN	1	1050	NaN	1	NaN	358.5	NaN	NaN
3	8	2	13	22	2	1	2	1200	1	1	1350.4	1327.4	NaN	NaN
3	8	2	13	23	1	NaN	1	450	NaN	1	NaN	534.5	NaN	NaN
3	8	2	13	24	2	1	2	1500	1	1	1076.4	1030.5	NaN	NaN
3	8	2	13	25	1	NaN	1	1050	NaN	1	NaN	1156.4	NaN	NaN
3	8	2	13	26	2	1	2	1650	1	1	1923.4	1872.5	NaN	NaN
3	8	2	13	27	1	NaN	1	900	NaN	1	NaN	1086.5	NaN	NaN
3	8	2	13	28	2	1	2	1200	1	1	1491.5	1432.5	NaN	NaN
3	8	2	13	29	1	NaN	1	600	NaN	1	NaN	921.5	NaN	NaN
3	8	2	13	30	2	1	2	1650	1	1	1890.5	1845.5	NaN	NaN
3	8	2	13	31	1	NaN	1	750	NaN	1	NaN	932.5	NaN	NaN
3	8	2	13	32	2	1	2	1800	1	1	1795.5	1766.5	NaN	NaN
3	8	2	13	33	1	NaN	1	1050	NaN	1	NaN	1146.5	NaN	NaN
3	8	2	13	34	2	1	2	1500	1	1	1405.5	1376.5	NaN	NaN
3	8	2	13	35	1	NaN	1	750	NaN	1	NaN	936.5	NaN	NaN
3	8	2	13	36	2	1	2	1800	1	1	1576.5	1549.5	NaN	NaN
3	8	2	13	37	1	NaN	1	600	NaN	1	NaN	669.5	NaN	NaN
3	8	2	13	38	2	1	2	1800	1	1	2110.6	2070.6	NaN	NaN
3	8	2	13	39	1	NaN	1	900	NaN	1	NaN	1273.6	NaN	NaN
3	8	2	13	40	2	1	2	1200	1	1	1623.6	1571.6	NaN	NaN
3	8	2	14	1	1	NaN	1	1050	NaN	1	NaN	1137.6	NaN	NaN
3	8	2	14	2	2	1	2	1800	1	1	2037.6	1990.6	NaN	NaN
3	8	2	14	3	1	NaN	1	600	NaN	1	NaN	680.6	NaN	NaN
3	8	2	14	4	2	1	2	1500	1	1	1753.6	1723.7	NaN	NaN
3	8	2	14	5	1	NaN	1	1050	NaN	1	NaN	1135.7	NaN	NaN
3	8	2	14	6	2	1	2	1200	1	1	1311.7	1292.7	NaN	NaN
3	8	2	14	7	1	NaN	1	600	NaN	1	NaN	601.7	NaN	NaN
3	8	2	14	8	2	1	2	1500	1	1	1748.7	1702.7	NaN	NaN
3	8	2	14	9	1	NaN	1	1050	NaN	1	NaN	1136.7	NaN	NaN
3	8	2	14	10	2	1	2	1650	1	1	1900.7	1852.7	NaN	NaN
3	8	2	14	11	1	NaN	1	750	NaN	1	NaN	925.7	NaN	NaN
3	8	2	14	12	2	1	2	1350	1	1	1592.6	1564.7	NaN	NaN
3	8	2	14	13	1	NaN	1	750	NaN	1	NaN	763.7	NaN	NaN
3	8	2	14	14	2	1	2	1800	1	1	2006.6	1974.7	NaN	NaN
3	8	2	14	15	1	NaN	1	750	NaN	1	NaN	909.8	NaN	NaN
3	8	2	14	16	2	1	2	1200	1	1	1481.7	1443.8	NaN	NaN
3	8	2	14	17	1	NaN	1	900	NaN	1	NaN	1025.7	NaN	NaN
3	8	2	14	18	2	1	2	1350	1	1	1596.7	1544.8	NaN	NaN
3	8	2	14	19	1	NaN	1	450	NaN	1	NaN	584.7	NaN	NaN
3	8	2	14	20	2	1	2	1800	1	1	2004.7	1976.7	NaN	NaN
3	8	2	14	21	1	NaN	1	450	NaN	1	NaN	483.7	NaN	NaN
3	8	2	14	22	2	1	2	1800	1	1	1873.7	1833.7	NaN	NaN
3	8	2	14	23	1	NaN	1	450	NaN	1	NaN	604.7	NaN	NaN
3	8	2	14	24	2	1	2	1500	1	1	1682.7	1641.7	NaN	NaN
3	8	2	14	25	1	NaN	1	600	NaN	1	NaN	672.7	NaN	NaN
3	8	2	14	26	2	1	2	1200	1	1	1428.6	1374.7	NaN	NaN
3	8	2	14	27	1	NaN	1	900	NaN	1	NaN	1101.9	NaN	NaN
3	8	2	14	28	2	1	2	1200	1	1	1329.8	1266.8	NaN	NaN
3	8	2	14	29	1	NaN	1	900	NaN	1	NaN	1073.8	NaN	NaN
3	8	2	14	30	2	1	2	1650	1	1	1880.7	1827.8	NaN	NaN
3	8	2	14	31	1	NaN	1	750	NaN	1	NaN	974.8	NaN	NaN
3	8	2	14	32	2	1	2	1500	1	1	1756.7	1704.8	NaN	NaN
3	8	2	14	33	1	NaN	1	900	NaN	1	NaN	1050.8	NaN	NaN
3	8	2	14	34	2	1	2	1350	1	1	1609.8	1557.8	NaN	NaN
3	8	2	14	35	1	NaN	1	450	NaN	1	NaN	536.7	NaN	NaN
3	8	2	14	36	2	1	2	1350	1	1	1593.7	1543.8	NaN	NaN
3	8	2	14	37	1	NaN	1	600	NaN	1	NaN	595.8	NaN	NaN
3	8	2	14	38	2	1	2	1650	1	1	1877.8	1842.9	NaN	NaN
3	8	2	14	39	1	NaN	1	1050	NaN	1	NaN	1122.8	NaN	NaN
3	8	2	14	40	2	1	2	1650	1	1	1899.8	1859.8	NaN	NaN
3	8	2	15	1	1	NaN	1	750	NaN	1	NaN	909.9	NaN	NaN
3	8	2	15	2	2	1	2	1200	1	1	1387.8	1371.9	NaN	NaN
3	8	2	15	3	1	NaN	1	900	NaN	1	NaN	1047.9	NaN	NaN
3	8	2	15	4	2	1	2	1650	1	1	1733.8	1627.9	NaN	NaN
3	8	2	15	5	1	NaN	1	600	NaN	1	NaN	771	NaN	NaN
3	8	2	15	6	2	1	2	1350	1	1	1552.9	1506.9	NaN	NaN
3	8	2	15	7	1	NaN	1	900	NaN	1	NaN	1065.9	NaN	NaN
3	8	2	15	8	2	1	2	1350	1	1	1628.9	1584.9	NaN	NaN
3	8	2	15	9	1	NaN	1	450	NaN	1	NaN	596.9	NaN	NaN
3	8	2	15	10	2	1	2	1350	1	1	1473.9	1455.9	NaN	NaN
3	8	2	15	11	1	NaN	1	1050	NaN	1	NaN	1040.9	NaN	NaN
3	8	2	15	12	2	1	2	1200	1	1	1308.9	1317.9	NaN	NaN
3	8	2	15	13	1	NaN	1	900	NaN	1	NaN	1095.9	NaN	NaN
3	8	2	15	14	2	1	2	1800	1	1	1838.9	1874.9	NaN	NaN
3	8	2	15	15	1	NaN	1	1050	NaN	1	NaN	1097.9	NaN	NaN
3	8	2	15	16	2	1	2	1200	1	1	1173.1	1223	NaN	NaN
3	8	2	15	17	1	NaN	1	750	NaN	1	NaN	926	NaN	NaN
3	8	2	15	18	2	1	2	1650	1	1	1900	1871	NaN	NaN
3	8	2	15	19	1	NaN	1	450	NaN	1	NaN	590	NaN	NaN
3	8	2	15	20	2	1	2	1800	1	1	1863	1827	NaN	NaN
3	8	2	15	21	1	NaN	1	450	NaN	1	NaN	528	NaN	NaN
3	8	2	15	22	2	1	2	1650	1	1	1856.9	1833.9	NaN	NaN
3	8	2	15	23	1	NaN	1	600	NaN	1	NaN	767	NaN	NaN
3	8	2	15	24	2	1	2	1800	1	1	2033.9	2009	NaN	NaN
3	8	2	15	25	1	NaN	1	450	NaN	1	NaN	1378.9	NaN	NaN
3	8	2	15	26	2	1	2	1800	1	1	2050.9	2021.9	NaN	NaN
3	8	2	15	27	1	NaN	1	600	NaN	1	NaN	711.1	NaN	NaN
3	8	2	15	28	2	1	2	1500	1	1	1749	1730.1	NaN	NaN
3	8	2	15	29	1	NaN	1	750	NaN	1	NaN	806	NaN	NaN
3	8	2	15	30	2	1	2	1500	1	1	1757	1725	NaN	NaN
3	8	2	15	31	1	NaN	1	1050	NaN	1	NaN	1284	NaN	NaN
3	8	2	15	32	2	1	2	1500	1	1	1744	1700	NaN	NaN
3	8	2	15	33	1	NaN	1	1050	NaN	1	NaN	2196	NaN	NaN
3	8	2	15	34	2	1	2	1200	1	1	1420	1384	NaN	NaN
3	8	2	15	35	1	NaN	1	750	NaN	1	NaN	822	NaN	NaN
3	8	2	15	36	2	1	2	1350	1	1	1390	1344	NaN	NaN
3	8	2	15	37	1	NaN	1	900	NaN	1	NaN	1060	NaN	NaN
3	8	2	15	38	2	1	2	1650	1	1	1646.1	1540.1	NaN	NaN
3	8	2	15	39	1	NaN	1	600	NaN	1	NaN	598.1	NaN	NaN
3	8	2	15	40	2	1	2	1500	1	1	1727	1694.1	NaN	NaN
3	8	2	16	1	1	NaN	1	900	NaN	1	NaN	1058.1	NaN	NaN
3	8	2	16	2	2	1	2	1350	1	1	1219	1179.1	NaN	NaN
3	8	2	16	3	1	NaN	1	900	NaN	1	NaN	1047.1	NaN	NaN
3	8	2	16	4	2	1	2	1500	1	1	1397.2	1341.2	NaN	NaN
3	8	2	16	5	1	NaN	1	1050	NaN	1	NaN	1153.2	NaN	NaN
3	8	2	16	6	2	1	2	1500	1	1	1745.1	1704.2	NaN	NaN
3	8	2	16	7	1	NaN	1	1050	NaN	1	NaN	1014.2	NaN	NaN
3	8	2	16	8	2	1	2	1500	1	1	1698.1	1661.2	NaN	NaN
3	8	2	16	9	1	NaN	1	600	NaN	1	NaN	579.2	NaN	NaN
3	8	2	16	10	2	1	2	1200	1	1	1528.1	1485.2	NaN	NaN
3	8	2	16	11	1	NaN	1	600	NaN	1	NaN	624.2	NaN	NaN
3	8	2	16	12	2	1	2	1650	1	1	2117.1	1914.1	NaN	NaN
3	8	2	16	13	1	NaN	1	750	NaN	1	NaN	867.2	NaN	NaN
3	8	2	16	14	2	1	2	1200	1	1	1324.2	1376.1	NaN	NaN
3	8	2	16	15	1	NaN	1	450	NaN	1	NaN	513.1	NaN	NaN
3	8	2	16	16	2	1	2	1650	1	1	1892.2	1873.3	NaN	NaN
3	8	2	16	17	1	NaN	1	450	NaN	1	NaN	499.2	NaN	NaN
3	8	2	16	18	2	1	2	1200	1	1	1445.2	1423.2	NaN	NaN
3	8	2	16	19	1	NaN	1	450	NaN	1	NaN	547.2	NaN	NaN
3	8	2	16	20	2	1	2	1500	1	1	1723.2	1685.2	NaN	NaN
3	8	2	16	21	1	NaN	1	900	NaN	1	NaN	1081.2	NaN	NaN
3	8	2	16	22	2	1	2	1350	1	1	966.2	1237.2	NaN	NaN
3	8	2	16	23	1	NaN	1	750	NaN	1	NaN	912.2	NaN	NaN
3	8	2	16	24	2	1	2	1350	1	1	1411.1	1399.2	NaN	NaN
3	8	2	16	25	1	NaN	1	600	NaN	1	NaN	805.2	NaN	NaN
3	8	2	16	26	2	1	2	1350	1	1	1491.2	1479.2	NaN	NaN
3	8	2	16	27	1	NaN	1	900	NaN	1	NaN	1014.3	NaN	NaN
3	8	2	16	28	2	1	2	1800	1	1	1988.2	1951.3	NaN	NaN
3	8	2	16	29	1	NaN	1	600	NaN	1	NaN	706.3	NaN	NaN
3	8	2	16	30	2	1	2	1650	1	1	1813.2	1778.3	NaN	NaN
3	8	2	16	31	1	NaN	1	750	NaN	1	NaN	938.3	NaN	NaN
3	8	2	16	32	2	1	2	1800	1	1	1879.2	1855.3	NaN	NaN
3	8	2	16	33	1	NaN	1	1050	NaN	1	NaN	1152.3	NaN	NaN
3	8	2	16	34	2	1	2	1800	1	1	1977.2	1958.3	NaN	NaN
3	8	2	16	35	1	NaN	1	450	NaN	1	NaN	527.2	NaN	NaN
3	8	2	16	36	2	1	2	1200	1	1	1441.2	1427.2	NaN	NaN
3	8	2	16	37	1	NaN	1	750	NaN	1	NaN	926.2	NaN	NaN
3	8	2	16	38	2	1	2	1800	1	1	1396.3	1493.3	NaN	NaN
3	8	2	16	39	1	NaN	1	1050	NaN	1	NaN	1234.3	NaN	NaN
3	8	2	16	40	2	1	2	1650	1	1	1896.3	1872.3	NaN	NaN

## Sheet: 9
									response		TR		extra response
experiment	participant	handedness (1: left, 2: right)	session	trial/session	stim (1: green, 2: orange)	CMR	prior (1: short, 2: long)	TS	L	R	L	R	L	R
3	9	2	1	1	1	NaN	1	450	NaN	1	NaN	444.1	NaN	NaN
3	9	2	1	2	2	1	2	1500	1	1	1598	1516.1	NaN	NaN
3	9	2	1	3	1	NaN	1	750	NaN	1	NaN	692.1	NaN	NaN
3	9	2	1	4	2	1	2	1800	1	1	1625	1541.1	NaN	NaN
3	9	2	1	5	1	NaN	1	1050	NaN	1	NaN	1018.2	NaN	NaN
3	9	2	1	6	2	1	2	1650	1	1	1496.2	1517.1	NaN	NaN
3	9	2	1	7	1	NaN	1	600	NaN	1	NaN	620.2	NaN	NaN
3	9	2	1	8	2	1	2	1200	1	1	1244.1	1169.1	NaN	NaN
3	9	2	1	9	1	NaN	1	750	NaN	1	NaN	702.1	NaN	NaN
3	9	2	1	10	2	1	2	1500	1	1	1428.1	1352.1	NaN	NaN
3	9	2	1	11	1	NaN	1	450	NaN	1	NaN	497.1	NaN	NaN
3	9	2	1	12	2	1	2	1350	1	1	1404.1	1365.1	NaN	NaN
3	9	2	1	13	1	NaN	1	450	NaN	1	NaN	509.1	NaN	NaN
3	9	2	1	14	2	1	2	1200	1	1	1209.1	1166.1	NaN	NaN
3	9	2	1	15	1	NaN	1	750	NaN	1	NaN	734.1	NaN	NaN
3	9	2	1	16	2	1	2	1350	1	1	1266.1	1232.2	NaN	NaN
3	9	2	1	17	1	NaN	1	900	NaN	1	NaN	960.2	NaN	NaN
3	9	2	1	18	2	1	2	1500	1	1	1549.2	1511.2	NaN	NaN
3	9	2	1	19	1	NaN	1	600	NaN	1	NaN	617.2	NaN	NaN
3	9	2	1	20	2	1	2	1650	1	1	1709.2	1669.2	NaN	NaN
3	9	2	1	21	1	NaN	1	900	NaN	1	NaN	956.2	NaN	NaN
3	9	2	1	22	2	1	2	1650	1	1	1538.1	1505.2	NaN	NaN
3	9	2	1	23	1	NaN	1	750	NaN	1	NaN	679.2	NaN	NaN
3	9	2	1	24	2	1	2	1800	1	1	1723.1	1685.2	NaN	NaN
3	9	2	1	25	1	NaN	1	450	NaN	1	NaN	477.2	NaN	NaN
3	9	2	1	26	2	1	2	1650	1	1	1454.2	1457.1	NaN	NaN
3	9	2	1	27	1	NaN	1	1050	NaN	1	NaN	1098.3	NaN	NaN
3	9	2	1	28	2	1	2	1350	1	1	1359.2	1277.2	NaN	NaN
3	9	2	1	29	1	NaN	1	900	NaN	1	NaN	871.3	NaN	NaN
3	9	2	1	30	2	1	2	1800	1	1	1956.2	1867.3	NaN	NaN
3	9	2	1	31	1	NaN	1	1050	NaN	1	NaN	1062.2	NaN	NaN
3	9	2	1	32	2	1	2	1800	1	1	1645.2	1625.2	NaN	NaN
3	9	2	1	33	1	NaN	1	600	NaN	1	NaN	601.2	NaN	NaN
3	9	2	1	34	2	1	2	1350	1	1	1567.2	1523.2	NaN	NaN
3	9	2	1	35	1	NaN	1	900	NaN	1	NaN	976.2	NaN	NaN
3	9	2	1	36	2	1	2	1200	1	1	1372.2	1312.2	1	NaN
3	9	2	1	37	1	NaN	1	600	NaN	1	NaN	652.2	NaN	NaN
3	9	2	1	38	2	1	2	1500	1	1	1362.3	1348.3	NaN	NaN
3	9	2	1	39	1	NaN	1	1050	NaN	1	NaN	1029.3	NaN	NaN
3	9	2	1	40	2	1	2	1200	1	1	1280.3	1227.3	NaN	NaN
3	9	2	2	1	1	NaN	1	750	NaN	1	NaN	749.3	NaN	NaN
3	9	2	2	2	2	1	2	1200	1	1	1270.3	1225.3	NaN	NaN
3	9	2	2	3	1	NaN	1	450	NaN	1	NaN	531.3	NaN	NaN
3	9	2	2	4	2	1	2	1650	1	1	1559.3	1502.3	NaN	NaN
3	9	2	2	5	1	NaN	1	900	NaN	1	NaN	905.4	NaN	NaN
3	9	2	2	6	2	1	2	1500	1	1	1553.4	1520.4	NaN	NaN
3	9	2	2	7	1	NaN	1	1050	NaN	1	NaN	1070.4	NaN	NaN
3	9	2	2	8	2	1	2	1350	1	1	1274.4	1241.4	NaN	NaN
3	9	2	2	9	1	NaN	1	450	NaN	1	NaN	456.4	NaN	NaN
3	9	2	2	10	2	1	2	1200	1	1	1171.3	1155.4	NaN	NaN
3	9	2	2	11	1	NaN	1	900	NaN	1	NaN	828.4	NaN	NaN
3	9	2	2	12	2	1	2	1350	1	1	1426.3	1412.4	NaN	NaN
3	9	2	2	13	1	NaN	1	900	NaN	1	NaN	901.4	NaN	NaN
3	9	2	2	14	2	1	2	1800	1	1	1738.3	1707.4	NaN	NaN
3	9	2	2	15	1	NaN	1	750	NaN	1	NaN	707.4	NaN	NaN
3	9	2	2	16	2	1	2	1500	1	1	1594.4	1572.5	NaN	NaN
3	9	2	2	17	1	NaN	1	750	NaN	1	NaN	744.5	NaN	NaN
3	9	2	2	18	2	1	2	1200	1	1	1407.4	1361.4	NaN	NaN
3	9	2	2	19	1	NaN	1	450	NaN	1	NaN	481.5	NaN	NaN
3	9	2	2	20	2	1	2	1650	1	1	1800.4	1788.5	NaN	NaN
3	9	2	2	21	1	NaN	1	600	NaN	1	NaN	583.4	NaN	NaN
3	9	2	2	22	2	1	2	1350	1	1	1400.4	1344.4	NaN	NaN
3	9	2	2	23	1	NaN	1	450	NaN	1	NaN	451.4	NaN	NaN
3	9	2	2	24	2	1	2	1650	1	1	1545.4	1539.4	NaN	NaN
3	9	2	2	25	1	NaN	1	600	NaN	1	NaN	572.4	NaN	NaN
3	9	2	2	26	2	1	2	1350	1	1	1505.4	1427.4	NaN	NaN
3	9	2	2	27	1	NaN	1	900	NaN	1	NaN	962.4	NaN	NaN
3	9	2	2	28	2	1	2	1500	1	1	1480.5	1423.6	NaN	NaN
3	9	2	2	29	1	NaN	1	600	NaN	1	NaN	671.5	NaN	NaN
3	9	2	2	30	2	1	2	1800	1	1	1790.5	1734.5	NaN	NaN
3	9	2	2	31	1	NaN	1	1050	NaN	1	NaN	1212.5	NaN	NaN
3	9	2	2	32	2	1	2	1500	1	1	1581.5	1528.5	NaN	NaN
3	9	2	2	33	1	NaN	1	750	NaN	1	NaN	738.5	NaN	NaN
3	9	2	2	34	2	1	2	1800	1	1	1710.4	1696.5	NaN	NaN
3	9	2	2	35	1	NaN	1	600	NaN	1	NaN	619.5	NaN	NaN
3	9	2	2	36	2	1	2	1200	1	1	1330.4	1252.5	NaN	NaN
3	9	2	2	37	1	NaN	1	1050	NaN	1	NaN	1112.5	NaN	NaN
3	9	2	2	38	2	1	2	1650	1	1	1717.6	1717.6	NaN	NaN
3	9	2	2	39	1	NaN	1	1050	NaN	1	NaN	962.6	NaN	NaN
3	9	2	2	40	2	1	2	1800	1	1	1726.5	1678.6	NaN	NaN
3	9	2	3	1	1	NaN	1	600	NaN	1	NaN	632.6	NaN	NaN
3	9	2	3	2	2	1	2	1500	1	1	1626.5	1608.6	NaN	NaN
3	9	2	3	3	1	NaN	1	450	NaN	1	NaN	511.6	NaN	NaN
3	9	2	3	4	2	1	2	1200	1	1	1144.5	1104.5	NaN	NaN
3	9	2	3	5	1	NaN	1	600	NaN	1	NaN	611.7	NaN	NaN
3	9	2	3	6	2	1	2	1500	1	1	1611.6	1558.6	NaN	NaN
3	9	2	3	7	1	NaN	1	900	NaN	1	NaN	926.7	NaN	NaN
3	9	2	3	8	2	1	2	1650	1	1	1596.6	1539.6	NaN	NaN
3	9	2	3	9	1	NaN	1	450	NaN	1	NaN	495.6	NaN	NaN
3	9	2	3	10	2	1	2	1500	1	1	1718.6	1662.6	NaN	NaN
3	9	2	3	11	1	NaN	1	750	NaN	1	NaN	874.6	NaN	NaN
3	9	2	3	12	2	1	2	1800	1	1	1530.6	1504.6	NaN	NaN
3	9	2	3	13	1	NaN	1	600	NaN	1	NaN	624.6	NaN	NaN
3	9	2	3	14	2	1	2	1350	1	1	1292.6	1250.7	NaN	NaN
3	9	2	3	15	1	NaN	1	750	NaN	1	NaN	797.6	NaN	NaN
3	9	2	3	16	2	1	2	1500	1	1	1686.7	1675.7	NaN	NaN
3	9	2	3	17	1	NaN	1	1050	NaN	1	NaN	1039.7	NaN	NaN
3	9	2	3	18	2	1	2	1650	1	1	1632.7	1536.7	NaN	NaN
3	9	2	3	19	1	NaN	1	1050	NaN	1	NaN	932.7	NaN	NaN
3	9	2	3	20	2	1	2	1200	1	1	1255.6	1236.7	NaN	NaN
3	9	2	3	21	1	NaN	1	750	NaN	1	NaN	891.7	NaN	NaN
3	9	2	3	22	2	1	2	1350	1	1	1279.6	1229.7	NaN	NaN
3	9	2	3	23	1	NaN	1	450	NaN	1	NaN	546.8	NaN	NaN
3	9	2	3	24	2	1	2	1350	1	1	1196.6	1121.7	NaN	NaN
3	9	2	3	25	1	NaN	1	750	NaN	1	NaN	730.7	NaN	NaN
3	9	2	3	26	2	1	2	1350	1	1	1499.6	1448.7	NaN	NaN
3	9	2	3	27	1	NaN	1	1050	NaN	1	NaN	1041.8	NaN	NaN
3	9	2	3	28	2	1	2	1650	1	1	1581.7	1566.7	NaN	NaN
3	9	2	3	29	1	NaN	1	900	NaN	1	NaN	983.7	NaN	NaN
3	9	2	3	30	2	1	2	1650	1	1	1714.7	1632.7	NaN	NaN
3	9	2	3	31	1	NaN	1	600	NaN	1	NaN	619.7	NaN	NaN
3	9	2	3	32	2	1	2	1800	1	1	1998.7	1956.7	NaN	NaN
3	9	2	3	33	1	NaN	1	900	NaN	1	NaN	962.7	NaN	NaN
3	9	2	3	34	2	1	2	1800	1	1	1830.7	1773.7	NaN	NaN
3	9	2	3	35	1	NaN	1	1050	NaN	1	NaN	1099.7	NaN	NaN
3	9	2	3	36	2	1	2	1200	1	1	1376.7	1337.7	NaN	NaN
3	9	2	3	37	1	NaN	1	450	NaN	1	NaN	472.7	NaN	NaN
3	9	2	3	38	2	1	2	1800	1	1	1922.8	1896.8	NaN	NaN
3	9	2	3	39	1	NaN	1	900	NaN	1	NaN	919.8	NaN	NaN
3	9	2	3	40	2	1	2	1200	1	1	1292.8	1230.8	NaN	NaN
3	9	2	4	1	1	NaN	1	750	NaN	1	NaN	786.8	NaN	NaN
3	9	2	4	2	2	1	2	1500	1	1	1490.8	1465.8	NaN	NaN
3	9	2	4	3	1	NaN	1	750	NaN	1	NaN	748.8	NaN	NaN
3	9	2	4	4	2	1	2	1800	1	1	1648.8	1634.8	NaN	NaN
3	9	2	4	5	1	NaN	1	450	NaN	1	NaN	454.9	NaN	NaN
3	9	2	4	6	2	1	2	1800	1	1	1620.8	1612.9	NaN	NaN
3	9	2	4	7	1	NaN	1	900	NaN	1	NaN	914.9	NaN	NaN
3	9	2	4	8	2	1	2	1200	1	1	1187.8	1153.9	NaN	NaN
3	9	2	4	9	1	NaN	1	450	NaN	1	NaN	479.9	NaN	NaN
3	9	2	4	10	2	1	2	1650	1	1	1590.8	1589.9	NaN	NaN
3	9	2	4	11	1	NaN	1	600	NaN	1	NaN	613.9	NaN	NaN
3	9	2	4	12	2	1	2	1350	1	1	1463.8	1391.9	NaN	NaN
3	9	2	4	13	1	NaN	1	450	NaN	1	NaN	488.9	NaN	NaN
3	9	2	4	14	2	1	2	1200	1	1	1309.8	1289.9	NaN	NaN
3	9	2	4	15	1	NaN	1	750	NaN	1	NaN	778.9	NaN	NaN
3	9	2	4	16	2	1	2	1500	1	1	1323.9	1270	NaN	NaN
3	9	2	4	17	1	NaN	1	600	NaN	1	NaN	624	NaN	NaN
3	9	2	4	18	2	1	2	1350	1	1	1508.9	1464	NaN	NaN
3	9	2	4	19	1	NaN	1	900	NaN	1	NaN	942	NaN	NaN
3	9	2	4	20	2	1	2	1650	1	1	1937.9	1892	NaN	NaN
3	9	2	4	21	1	NaN	1	900	NaN	1	NaN	898.9	NaN	NaN
3	9	2	4	22	2	1	2	1800	1	1	1681.9	1655.9	NaN	NaN
3	9	2	4	23	1	NaN	1	1050	NaN	1	NaN	1212.9	NaN	NaN
3	9	2	4	24	2	1	2	1200	1	1	1148.9	1122.9	NaN	NaN
3	9	2	4	25	1	NaN	1	1050	NaN	1	NaN	1049.9	NaN	NaN
3	9	2	4	26	2	1	2	1500	1	1	1404.8	1351.9	NaN	NaN
3	9	2	4	27	1	NaN	1	600	NaN	1	NaN	591	NaN	NaN
3	9	2	4	28	2	1	2	1500	1	1	1643	1661.9	NaN	NaN
3	9	2	4	29	1	NaN	1	900	NaN	1	NaN	910	NaN	NaN
3	9	2	4	30	2	1	2	1650	1	1	1492.9	1492	NaN	NaN
3	9	2	4	31	1	NaN	1	1050	NaN	1	NaN	985	NaN	NaN
3	9	2	4	32	2	1	2	1350	1	1	1382	1383	NaN	NaN
3	9	2	4	33	1	NaN	1	600	NaN	1	NaN	570	NaN	NaN
3	9	2	4	34	2	1	2	1350	1	1	1357.9	1345	NaN	NaN
3	9	2	4	35	1	NaN	1	750	NaN	1	NaN	804	NaN	NaN
3	9	2	4	36	2	1	2	1800	1	1	1746.9	1676	NaN	NaN
3	9	2	4	37	1	NaN	1	1050	NaN	1	NaN	1238	NaN	NaN
3	9	2	4	38	2	1	2	1200	1	1	1244	1236.1	NaN	NaN
3	9	2	4	39	1	NaN	1	450	NaN	1	NaN	502.1	NaN	NaN
3	9	2	4	40	2	1	2	1650	1	1	1604	1571	NaN	NaN
3	9	2	5	1	1	NaN	1	450	NaN	1	NaN	503.3	NaN	NaN
3	9	2	5	2	2	1	2	1350	1	1	1514.3	1476.3	NaN	NaN
3	9	2	5	3	1	NaN	1	750	NaN	1	NaN	754.3	NaN	NaN
3	9	2	5	4	2	1	2	1500	1	1	1225.3	1227.2	NaN	NaN
3	9	2	5	5	1	NaN	1	1050	NaN	1	NaN	1099.4	NaN	NaN
3	9	2	5	6	2	1	2	1350	1	1	1189.3	1185.4	NaN	NaN
3	9	2	5	7	1	NaN	1	900	NaN	1	NaN	841.4	NaN	NaN
3	9	2	5	8	2	1	2	1650	1	1	1578.3	1561.4	NaN	NaN
3	9	2	5	9	1	NaN	1	450	NaN	1	NaN	477.4	NaN	NaN
3	9	2	5	10	2	1	2	1800	1	1	1873.3	1855.4	NaN	NaN
3	9	2	5	11	1	NaN	1	600	NaN	1	NaN	600.4	NaN	NaN
3	9	2	5	12	2	1	2	1500	1	1	1706.3	1668.4	NaN	NaN
3	9	2	5	13	1	NaN	1	450	NaN	1	NaN	515.4	NaN	NaN
3	9	2	5	14	2	1	2	1350	1	1	1318.3	1332.3	NaN	NaN
3	9	2	5	15	1	NaN	1	750	NaN	1	NaN	661.3	NaN	NaN
3	9	2	5	16	2	1	2	1800	1	1	1630.4	1609.4	NaN	NaN
3	9	2	5	17	1	NaN	1	450	NaN	1	NaN	426.4	NaN	NaN
3	9	2	5	18	2	1	2	1200	1	1	1359.4	1283.4	NaN	NaN
3	9	2	5	19	1	NaN	1	600	NaN	1	NaN	592.4	NaN	NaN
3	9	2	5	20	2	1	2	1500	1	1	1421.4	1389.4	NaN	NaN
3	9	2	5	21	1	NaN	1	1050	NaN	1	NaN	1146.4	NaN	NaN
3	9	2	5	22	2	1	2	1650	1	1	1627.4	1611.4	NaN	NaN
3	9	2	5	23	1	NaN	1	750	NaN	1	NaN	606.4	NaN	NaN
3	9	2	5	24	2	1	2	1200	1	1	1453.4	1413.4	NaN	NaN
3	9	2	5	25	1	NaN	1	1050	NaN	1	NaN	1183.4	NaN	NaN
3	9	2	5	26	2	1	2	1200	1	1	1238.4	1308.4	NaN	NaN
3	9	2	5	27	1	NaN	1	900	NaN	1	NaN	852.5	NaN	NaN
3	9	2	5	28	2	1	2	1650	1	1	1735.4	1680.5	NaN	NaN
3	9	2	5	29	1	NaN	1	900	NaN	1	NaN	847.5	NaN	NaN
3	9	2	5	30	2	1	2	1200	1	1	1332.4	1258.5	NaN	NaN
3	9	2	5	31	1	NaN	1	900	NaN	1	NaN	903.4	NaN	NaN
3	9	2	5	32	2	1	2	1800	1	1	1756.4	1722.5	NaN	NaN
3	9	2	5	33	1	NaN	1	600	NaN	1	NaN	577.5	NaN	NaN
3	9	2	5	34	2	1	2	1800	1	1	1685.4	1624.4	NaN	NaN
3	9	2	5	35	1	NaN	1	1050	NaN	1	NaN	1034.4	NaN	NaN
3	9	2	5	36	2	1	2	1650	1	1	1617.4	1554.4	NaN	NaN
3	9	2	5	37	1	NaN	1	750	NaN	1	NaN	692.4	NaN	NaN
3	9	2	5	38	2	1	2	1500	1	1	1763.5	1703.5	NaN	NaN
3	9	2	5	39	1	NaN	1	600	NaN	1	NaN	619.5	NaN	NaN
3	9	2	5	40	2	1	2	1350	1	1	1503.5	1436.5	NaN	NaN
3	9	2	6	1	1	NaN	1	1050	NaN	1	NaN	1158.6	NaN	NaN
3	9	2	6	2	2	1	2	1800	1	1	2036.5	1981.6	NaN	NaN
3	9	2	6	3	1	NaN	1	450	NaN	1	NaN	579.6	NaN	NaN
3	9	2	6	4	2	1	2	1500	1	1	1628.5	1554.5	NaN	NaN
3	9	2	6	5	1	NaN	1	450	NaN	1	NaN	461.6	NaN	NaN
3	9	2	6	6	2	1	2	1200	1	1	1420.6	1404.6	NaN	NaN
3	9	2	6	7	1	NaN	1	600	NaN	1	NaN	628.6	NaN	NaN
3	9	2	6	8	2	1	2	1650	1	1	1605.6	1539.6	NaN	NaN
3	9	2	6	9	1	NaN	1	900	NaN	1	NaN	897.6	NaN	NaN
3	9	2	6	10	2	1	2	1200	1	1	1177.6	1124.6	NaN	NaN
3	9	2	6	11	1	NaN	1	750	NaN	1	NaN	701.6	NaN	NaN
3	9	2	6	12	2	1	2	1350	1	1	1380.5	1295.6	NaN	NaN
3	9	2	6	13	1	NaN	1	600	NaN	1	NaN	632.6	NaN	NaN
3	9	2	6	14	2	1	2	1350	1	1	1312.6	1339.5	NaN	NaN
3	9	2	6	15	1	NaN	1	1050	NaN	1	NaN	1191.6	NaN	NaN
3	9	2	6	16	2	1	2	1800	1	1	1628.6	1601.7	NaN	NaN
3	9	2	6	17	1	NaN	1	900	NaN	1	NaN	904.7	NaN	NaN
3	9	2	6	18	2	1	2	1800	1	1	1604.7	1608.6	NaN	NaN
3	9	2	6	19	1	NaN	1	1050	NaN	1	NaN	1213.7	NaN	NaN
3	9	2	6	20	2	1	2	1500	1	1	1679.6	1646.7	NaN	NaN
3	9	2	6	21	1	NaN	1	750	NaN	1	NaN	709.7	NaN	NaN
3	9	2	6	22	2	1	2	1200	1	1	1349.6	1291.7	NaN	NaN
3	9	2	6	23	1	NaN	1	900	NaN	1	NaN	945.6	NaN	NaN
3	9	2	6	24	2	1	2	1350	1	1	1110.6	1104.6	NaN	NaN
3	9	2	6	25	1	NaN	1	900	NaN	1	NaN	922.6	NaN	NaN
3	9	2	6	26	2	1	2	1350	1	1	1455.6	1457.6	NaN	NaN
3	9	2	6	27	1	NaN	1	1050	NaN	1	NaN	1046.7	NaN	NaN
3	9	2	6	28	2	1	2	1650	1	1	1836.7	1806.7	NaN	NaN
3	9	2	6	29	1	NaN	1	600	NaN	1	NaN	643.7	NaN	NaN
3	9	2	6	30	2	1	2	1500	1	1	1500.6	1454.7	NaN	NaN
3	9	2	6	31	1	NaN	1	750	NaN	1	NaN	717.7	NaN	NaN
3	9	2	6	32	2	1	2	1800	1	1	1913.7	1875.7	NaN	NaN
3	9	2	6	33	1	NaN	1	750	NaN	1	NaN	687.7	NaN	NaN
3	9	2	6	34	2	1	2	1500	1	1	1455.6	1440.7	NaN	NaN
3	9	2	6	35	1	NaN	1	450	NaN	1	NaN	480.7	NaN	NaN
3	9	2	6	36	2	1	2	1650	1	1	1727.7	1713.7	NaN	NaN
3	9	2	6	37	1	NaN	1	600	NaN	1	NaN	562.7	NaN	NaN
3	9	2	6	38	2	1	2	1200	1	1	1397.7	1346.8	NaN	NaN
3	9	2	6	39	1	NaN	1	450	NaN	1	NaN	452.8	NaN	NaN
3	9	2	6	40	2	1	2	1650	1	1	1689.7	1683.8	NaN	NaN
3	9	2	7	1	1	NaN	1	450	NaN	1	NaN	497.8	NaN	NaN
3	9	2	7	2	2	1	2	1500	1	1	1327.7	1308.8	NaN	NaN
3	9	2	7	3	1	NaN	1	600	NaN	1	NaN	559.8	NaN	NaN
3	9	2	7	4	2	1	2	1200	1	1	1279.7	1240.8	NaN	NaN
3	9	2	7	5	1	NaN	1	750	NaN	1	NaN	768.9	NaN	NaN
3	9	2	7	6	2	1	2	1350	1	1	1357.8	1341.9	NaN	NaN
3	9	2	7	7	1	NaN	1	1050	NaN	1	NaN	1071.9	NaN	NaN
3	9	2	7	8	2	1	2	1350	1	1	1368.8	1309.9	NaN	NaN
3	9	2	7	9	1	NaN	1	750	NaN	1	NaN	736.9	NaN	NaN
3	9	2	7	10	2	1	2	1650	1	1	1690.8	1689.9	NaN	NaN
3	9	2	7	11	1	NaN	1	450	NaN	1	NaN	494.8	NaN	NaN
3	9	2	7	12	2	1	2	1500	1	1	1727.8	1669.8	NaN	NaN
3	9	2	7	13	1	NaN	1	750	NaN	1	NaN	863.8	NaN	NaN
3	9	2	7	14	2	1	2	1800	1	1	1467.8	1460.8	NaN	NaN
3	9	2	7	15	1	NaN	1	1050	NaN	1	NaN	1223.8	NaN	NaN
3	9	2	7	16	2	1	2	1500	1	1	1494.9	1481.9	NaN	NaN
3	9	2	7	17	1	NaN	1	600	NaN	1	NaN	567.9	NaN	NaN
3	9	2	7	18	2	1	2	1650	1	1	1663.9	1597.9	NaN	NaN
3	9	2	7	19	1	NaN	1	600	NaN	1	NaN	593.9	NaN	NaN
3	9	2	7	20	2	1	2	1500	1	1	1731.9	1690.9	NaN	NaN
3	9	2	7	21	1	NaN	1	750	NaN	1	NaN	726.9	NaN	NaN
3	9	2	7	22	2	1	2	1200	1	1	1458.8	1426.9	NaN	NaN
3	9	2	7	23	1	NaN	1	900	NaN	1	NaN	949.9	NaN	NaN
3	9	2	7	24	2	1	2	1350	1	1	1322.9	1289.9	NaN	NaN
3	9	2	7	25	1	NaN	1	600	NaN	1	NaN	627.9	NaN	NaN
3	9	2	7	26	2	1	2	1350	1	1	1407.8	1400.9	NaN	NaN
3	9	2	7	27	1	NaN	1	450	NaN	1	NaN	517	NaN	NaN
3	9	2	7	28	2	1	2	1650	1	1	1886.9	1832	NaN	NaN
3	9	2	7	29	1	NaN	1	1050	NaN	1	NaN	1108	NaN	NaN
3	9	2	7	30	2	1	2	1200	1	1	1391.9	1363	NaN	NaN
3	9	2	7	31	1	NaN	1	450	NaN	1	NaN	434	NaN	NaN
3	9	2	7	32	2	1	2	1650	1	1	1734.9	1667	NaN	NaN
3	9	2	7	33	1	NaN	1	900	NaN	1	NaN	835.9	NaN	NaN
3	9	2	7	34	2	1	2	1800	1	1	1963.9	1955.9	NaN	NaN
3	9	2	7	35	1	NaN	1	1050	NaN	1	NaN	1061.9	NaN	NaN
3	9	2	7	36	2	1	2	1800	1	1	1751.9	1726.9	NaN	NaN
3	9	2	7	37	1	NaN	1	900	NaN	1	NaN	966.9	NaN	NaN
3	9	2	7	38	2	1	2	1800	1	1	1894	1882	NaN	NaN
3	9	2	7	39	1	NaN	1	900	NaN	1	NaN	999	NaN	NaN
3	9	2	7	40	2	1	2	1200	1	1	1352	1274	NaN	NaN
3	9	2	8	1	1	NaN	1	750	NaN	1	NaN	810	NaN	NaN
3	9	2	8	2	2	1	2	1350	1	1	1228	1244	NaN	NaN
3	9	2	8	3	1	NaN	1	750	NaN	1	NaN	753	NaN	NaN
3	9	2	8	4	2	1	2	1200	1	1	1331	1320	NaN	NaN
3	9	2	8	5	1	NaN	1	1050	NaN	1	NaN	1182.1	NaN	NaN
3	9	2	8	6	2	1	2	1200	1	1	1298.1	1255.1	NaN	NaN
3	9	2	8	7	1	NaN	1	600	NaN	1	NaN	618.1	NaN	NaN
3	9	2	8	8	2	1	2	1200	1	1	1368.1	1308.1	NaN	NaN
3	9	2	8	9	1	NaN	1	450	NaN	1	NaN	463.1	NaN	NaN
3	9	2	8	10	2	1	2	1350	1	1	1453.1	1405.1	NaN	NaN
3	9	2	8	11	1	NaN	1	450	NaN	1	NaN	497.1	NaN	NaN
3	9	2	8	12	2	1	2	1800	1	1	1756	1723.1	NaN	NaN
3	9	2	8	13	1	NaN	1	900	NaN	1	NaN	1033.1	NaN	NaN
3	9	2	8	14	2	1	2	1500	1	1	1666	1599.1	NaN	NaN
3	9	2	8	15	1	NaN	1	900	NaN	1	NaN	955.1	NaN	NaN
3	9	2	8	16	2	1	2	1350	1	1	1304.1	1247.2	NaN	NaN
3	9	2	8	17	1	NaN	1	600	NaN	1	NaN	604.1	NaN	NaN
3	9	2	8	18	2	1	2	1500	1	1	1727.1	1680.1	NaN	NaN
3	9	2	8	19	1	NaN	1	600	NaN	1	NaN	567.1	NaN	NaN
3	9	2	8	20	2	1	2	1500	1	1	1696.1	1645.1	NaN	NaN
3	9	2	8	21	1	NaN	1	1050	NaN	1	NaN	1067.1	NaN	NaN
3	9	2	8	22	2	1	2	1350	1	1	1349.1	1283.1	NaN	NaN
3	9	2	8	23	1	NaN	1	450	NaN	1	NaN	505.1	NaN	NaN
3	9	2	8	24	2	1	2	1200	1	1	1377.1	1348.1	NaN	NaN
3	9	2	8	25	1	NaN	1	1050	NaN	1	NaN	920.1	NaN	NaN
3	9	2	8	26	2	1	2	1650	1	1	1693.1	1635.1	NaN	NaN
3	9	2	8	27	1	NaN	1	750	NaN	1	NaN	689.2	NaN	NaN
3	9	2	8	28	2	1	2	1800	1	1	1697.2	1615.2	NaN	NaN
3	9	2	8	29	1	NaN	1	900	NaN	1	NaN	913.2	NaN	NaN
3	9	2	8	30	2	1	2	1650	1	1	1742.2	1690.2	NaN	NaN
3	9	2	8	31	1	NaN	1	1050	NaN	1	NaN	975.2	NaN	NaN
3	9	2	8	32	2	1	2	1650	1	1	1687.1	1633.2	NaN	NaN
3	9	2	8	33	1	NaN	1	750	NaN	1	NaN	683.2	NaN	NaN
3	9	2	8	34	2	1	2	1800	1	1	1724.2	1705.2	NaN	NaN
3	9	2	8	35	1	NaN	1	900	NaN	1	NaN	810.2	NaN	NaN
3	9	2	8	36	2	1	2	1800	NaN	1	NaN	2004.2	NaN	NaN
3	9	2	8	37	1	NaN	1	600	NaN	1	NaN	598.2	NaN	NaN
3	9	2	8	38	2	1	2	1500	1	1	1474.2	1476.2	NaN	NaN
3	9	2	8	39	1	NaN	1	450	NaN	1	NaN	445.2	NaN	NaN
3	9	2	8	40	2	1	2	1650	NaN	1	NaN	1840.2	NaN	NaN
3	9	2	9	1	1	NaN	1	600	NaN	1	NaN	662.5	NaN	NaN
3	9	2	9	2	2	1	2	1800	1	1	1559.6	1590.5	NaN	NaN
3	9	2	9	3	1	NaN	1	1050	NaN	1	NaN	1053.5	NaN	NaN
3	9	2	9	4	2	1	2	1350	1	1	1410.5	1396.5	NaN	NaN
3	9	2	9	5	1	NaN	1	750	NaN	1	NaN	728.6	NaN	NaN
3	9	2	9	6	2	1	2	1350	1	1	1466.6	1520.6	NaN	NaN
3	9	2	9	7	1	NaN	1	900	NaN	1	NaN	925.6	NaN	NaN
3	9	2	9	8	2	1	2	1350	1	1	1402.6	1461.6	NaN	NaN
3	9	2	9	9	1	NaN	1	750	NaN	1	NaN	752.6	NaN	NaN
3	9	2	9	10	2	1	2	1800	1	1	1719.6	1739.5	NaN	NaN
3	9	2	9	11	1	NaN	1	750	NaN	1	NaN	727.6	NaN	NaN
3	9	2	9	12	2	1	2	1200	1	1	1383.5	1362.6	NaN	NaN
3	9	2	9	13	1	NaN	1	1050	NaN	1	NaN	1052.6	NaN	NaN
3	9	2	9	14	2	1	2	1200	1	1	1283.6	1212.6	NaN	NaN
3	9	2	9	15	1	NaN	1	450	NaN	1	NaN	504.6	NaN	NaN
3	9	2	9	16	2	1	2	1500	1	1	1467.6	1453.7	NaN	NaN
3	9	2	9	17	1	NaN	1	600	NaN	1	NaN	629.6	NaN	NaN
3	9	2	9	18	2	1	2	1650	1	1	1766.6	1760.7	NaN	NaN
3	9	2	9	19	1	NaN	1	1050	NaN	1	NaN	994.7	NaN	NaN
3	9	2	9	20	2	1	2	1500	1	1	1706.6	1675.6	NaN	NaN
3	9	2	9	21	1	NaN	1	450	NaN	1	NaN	476.6	NaN	NaN
3	9	2	9	22	2	1	2	1650	1	1	1717.6	1701.6	NaN	NaN
3	9	2	9	23	1	NaN	1	600	NaN	1	NaN	603.6	NaN	NaN
3	9	2	9	24	2	1	2	1500	1	1	1596.5	1560.6	NaN	NaN
3	9	2	9	25	1	NaN	1	450	NaN	1	NaN	460.6	NaN	NaN
3	9	2	9	26	2	1	2	1800	1	1	1750.6	1799.6	NaN	NaN
3	9	2	9	27	1	NaN	1	900	NaN	1	NaN	984.7	NaN	NaN
3	9	2	9	28	2	1	2	1800	1	1	3599.7	3576.7	NaN	NaN
3	9	2	9	29	1	NaN	1	600	NaN	1	NaN	599.7	NaN	NaN
3	9	2	9	30	2	1	2	1200	1	1	1335.6	1313.7	NaN	NaN
3	9	2	9	31	1	NaN	1	1050	NaN	1	NaN	1014.7	NaN	NaN
3	9	2	9	32	2	1	2	1500	1	1	1595.6	1542.7	NaN	NaN
3	9	2	9	33	1	NaN	1	900	NaN	1	NaN	969.7	NaN	NaN
3	9	2	9	34	2	1	2	1350	1	1	1574.6	1545.7	NaN	NaN
3	9	2	9	35	1	NaN	1	450	NaN	1	NaN	452.7	NaN	NaN
3	9	2	9	36	2	1	2	1650	1	1	1709.6	1694.7	NaN	NaN
3	9	2	9	37	1	NaN	1	750	NaN	1	NaN	727.7	NaN	NaN
3	9	2	9	38	2	1	2	1200	1	1	1400.8	1345.8	NaN	NaN
3	9	2	9	39	1	NaN	1	900	NaN	1	NaN	925.8	NaN	NaN
3	9	2	9	40	2	1	2	1650	1	1	1452.7	1432.7	NaN	NaN
3	9	2	10	1	1	NaN	1	900	NaN	1	NaN	950.8	NaN	NaN
3	9	2	10	2	2	1	2	1650	1	1	1572.7	1564.8	NaN	NaN
3	9	2	10	3	1	NaN	1	600	NaN	1	NaN	581.8	NaN	NaN
3	9	2	10	4	2	1	2	1350	1	1	1465.7	1455.8	NaN	NaN
3	9	2	10	5	1	NaN	1	750	NaN	1	NaN	755.9	NaN	NaN
3	9	2	10	6	2	1	2	1200	1	1	1248.8	1245.9	NaN	NaN
3	9	2	10	7	1	NaN	1	900	NaN	1	NaN	937.9	NaN	NaN
3	9	2	10	8	2	1	2	1800	1	1	1504.8	1482.9	NaN	NaN
3	9	2	10	9	1	NaN	1	1050	NaN	1	NaN	1166.9	NaN	NaN
3	9	2	10	10	2	1	2	1500	1	1	1426.8	1470.8	NaN	NaN
3	9	2	10	11	1	NaN	1	750	NaN	1	NaN	675.8	NaN	NaN
3	9	2	10	12	2	1	2	1800	1	1	1695.8	1682.8	NaN	NaN
3	9	2	10	13	1	NaN	1	1050	NaN	1	NaN	1189.8	NaN	NaN
3	9	2	10	14	2	1	2	1650	1	1	1625.8	1590.8	NaN	NaN
3	9	2	10	15	1	NaN	1	750	NaN	1	NaN	698.9	NaN	NaN
3	9	2	10	16	2	1	2	1350	1	1	1517.9	1511	NaN	NaN
3	9	2	10	17	1	NaN	1	750	NaN	1	NaN	729.9	NaN	NaN
3	9	2	10	18	2	1	2	1200	1	1	1343.9	1333.9	NaN	NaN
3	9	2	10	19	1	NaN	1	900	NaN	1	NaN	892.9	NaN	NaN
3	9	2	10	20	2	1	2	1650	1	1	1718.9	1698.9	NaN	NaN
3	9	2	10	21	1	NaN	1	450	NaN	1	NaN	453.9	NaN	NaN
3	9	2	10	22	2	1	2	1500	1	1	1660.8	1647.9	NaN	NaN
3	9	2	10	23	1	NaN	1	1050	NaN	1	NaN	964.9	NaN	NaN
3	9	2	10	24	2	1	2	1350	1	1	1414.9	1457.8	NaN	NaN
3	9	2	10	25	1	NaN	1	1050	NaN	1	NaN	1080.9	NaN	NaN
3	9	2	10	26	2	1	2	1200	1	1	1367.8	1328.9	NaN	NaN
3	9	2	10	27	1	NaN	1	450	NaN	1	NaN	491	NaN	NaN
3	9	2	10	28	2	1	2	1650	1	1	1682.9	1656	NaN	NaN
3	9	2	10	29	1	NaN	1	450	NaN	1	NaN	458	NaN	NaN
3	9	2	10	30	2	1	2	1500	1	1	1631	1635.9	NaN	NaN
3	9	2	10	31	1	NaN	1	600	NaN	1	NaN	588.9	NaN	NaN
3	9	2	10	32	2	1	2	1800	1	1	1691.9	1673.9	NaN	NaN
3	9	2	10	33	1	NaN	1	600	NaN	1	NaN	590.9	NaN	NaN
3	9	2	10	34	2	1	2	1200	1	1	1442.9	1401.9	NaN	NaN
3	9	2	10	35	1	NaN	1	900	NaN	1	NaN	940.9	NaN	NaN
3	9	2	10	36	2	1	2	1350	1	1	1421.9	1375.9	NaN	NaN
3	9	2	10	37	1	NaN	1	450	NaN	1	NaN	521.9	NaN	NaN
3	9	2	10	38	2	1	2	1800	1	1	1658	1680	NaN	NaN
3	9	2	10	39	1	NaN	1	600	NaN	1	NaN	537	NaN	NaN
3	9	2	10	40	2	1	2	1500	1	1	1604	1564	NaN	NaN
3	9	2	11	1	1	NaN	1	450	NaN	1	NaN	450	NaN	NaN
3	9	2	11	2	2	1	2	1800	1	1	1749	1748	NaN	NaN
3	9	2	11	3	1	NaN	1	750	NaN	1	NaN	725	NaN	NaN
3	9	2	11	4	2	1	2	1200	1	1	1297	1299	NaN	NaN
3	9	2	11	5	1	NaN	1	900	NaN	1	NaN	842.1	NaN	NaN
3	9	2	11	6	2	1	2	1200	1	1	1202.1	1205	NaN	NaN
3	9	2	11	7	1	NaN	1	750	NaN	1	NaN	680.1	NaN	NaN
3	9	2	11	8	2	1	2	1650	1	1	1676.1	1667.1	NaN	NaN
3	9	2	11	9	1	NaN	1	900	NaN	1	NaN	928.1	NaN	NaN
3	9	2	11	10	2	1	2	1500	1	1	1591.1	1631.1	NaN	NaN
3	9	2	11	11	1	NaN	1	450	NaN	1	NaN	474.1	NaN	NaN
3	9	2	11	12	2	1	2	1200	1	1	1332	1331.1	NaN	NaN
3	9	2	11	13	1	NaN	1	750	NaN	1	NaN	701.1	NaN	NaN
3	9	2	11	14	2	1	2	1800	1	1	1789	1770.1	NaN	NaN
3	9	2	11	15	1	NaN	1	600	NaN	1	NaN	612.1	NaN	NaN
3	9	2	11	16	2	1	2	1500	1	1	1557.2	1625.1	NaN	NaN
3	9	2	11	17	1	NaN	1	1050	NaN	1	NaN	982.2	NaN	NaN
3	9	2	11	18	2	1	2	1350	1	1	1564.1	1524.2	NaN	NaN
3	9	2	11	19	1	NaN	1	1050	NaN	1	NaN	1194.2	NaN	NaN
3	9	2	11	20	2	1	2	1650	1	1	1685.1	1639.2	NaN	NaN
3	9	2	11	21	1	NaN	1	750	NaN	1	NaN	720.1	NaN	NaN
3	9	2	11	22	2	1	2	1350	1	1	1569.1	1528.1	NaN	NaN
3	9	2	11	23	1	NaN	1	600	NaN	1	NaN	536.2	NaN	NaN
3	9	2	11	24	2	1	2	1800	1	1	1538.1	1541.1	NaN	NaN
3	9	2	11	25	1	NaN	1	600	NaN	1	NaN	600.1	NaN	NaN
3	9	2	11	26	2	1	2	1650	1	1	1790.1	1748.1	NaN	NaN
3	9	2	11	27	1	NaN	1	450	NaN	1	NaN	422.2	NaN	NaN
3	9	2	11	28	2	1	2	1800	1	1	1727.2	1701.2	NaN	NaN
3	9	2	11	29	1	NaN	1	600	NaN	1	NaN	542.2	NaN	NaN
3	9	2	11	30	2	1	2	1350	1	1	1604.2	1558.2	NaN	NaN
3	9	2	11	31	1	NaN	1	900	NaN	1	NaN	850.2	NaN	NaN
3	9	2	11	32	2	1	2	1500	1	1	1712.2	1670.2	NaN	NaN
3	9	2	11	33	1	NaN	1	1050	NaN	1	NaN	1030.2	NaN	NaN
3	9	2	11	34	2	1	2	1650	1	1	1548.1	1500.2	NaN	NaN
3	9	2	11	35	1	NaN	1	450	NaN	1	NaN	481.2	NaN	NaN
3	9	2	11	36	2	1	2	1350	1	1	1283.1	1233.2	NaN	NaN
3	9	2	11	37	1	NaN	1	900	NaN	1	NaN	868.2	NaN	NaN
3	9	2	11	38	2	1	2	1200	1	1	1416.3	1370.3	NaN	NaN
3	9	2	11	39	1	NaN	1	1050	NaN	1	NaN	1021.3	NaN	NaN
3	9	2	11	40	2	1	2	1500	1	1	1344.3	1347.2	NaN	NaN
3	9	2	12	1	1	NaN	1	1050	NaN	1	NaN	1089.3	NaN	NaN
3	9	2	12	2	2	1	2	1800	1	1	1656.3	1634.3	NaN	NaN
3	9	2	12	3	1	NaN	1	750	NaN	1	NaN	596.3	NaN	NaN
3	9	2	12	4	2	1	2	1500	1	1	1524.3	1523.3	NaN	NaN
3	9	2	12	5	1	NaN	1	450	NaN	1	NaN	460.4	NaN	NaN
3	9	2	12	6	2	1	2	1650	1	1	1811.3	1759.4	NaN	NaN
3	9	2	12	7	1	NaN	1	450	NaN	1	NaN	515.4	NaN	NaN
3	9	2	12	8	2	1	2	1200	1	1	1280.3	1235.4	NaN	NaN
3	9	2	12	9	1	NaN	1	750	NaN	1	NaN	752.4	NaN	NaN
3	9	2	12	10	2	1	2	1350	1	1	1356.3	1308.4	NaN	NaN
3	9	2	12	11	1	NaN	1	1050	NaN	1	NaN	988.4	NaN	NaN
3	9	2	12	12	2	1	2	1650	1	1	1508.4	1522.3	NaN	NaN
3	9	2	12	13	1	NaN	1	900	NaN	1	NaN	809.4	NaN	NaN
3	9	2	12	14	2	1	2	1650	1	1	1821.3	1793.4	NaN	NaN
3	9	2	12	15	1	NaN	1	900	NaN	1	NaN	971.3	NaN	NaN
3	9	2	12	16	2	1	2	1800	1	1	1506.4	1500.4	NaN	NaN
3	9	2	12	17	1	NaN	1	450	NaN	1	NaN	461.4	NaN	NaN
3	9	2	12	18	2	1	2	1200	1	1	1288.4	1284.4	NaN	NaN
3	9	2	12	19	1	NaN	1	750	NaN	1	NaN	742.4	NaN	NaN
3	9	2	12	20	2	1	2	1200	1	1	1383.4	1389.4	NaN	NaN
3	9	2	12	21	1	NaN	1	1050	NaN	1	NaN	1025.4	NaN	NaN
3	9	2	12	22	2	1	2	1200	1	1	1123.4	1089.5	NaN	NaN
3	9	2	12	23	1	NaN	1	600	NaN	1	NaN	595.4	NaN	NaN
3	9	2	12	24	2	1	2	1800	1	1	1647.4	1636.4	NaN	NaN
3	9	2	12	25	1	NaN	1	1050	NaN	1	NaN	1068.4	NaN	NaN
3	9	2	12	26	2	1	2	1350	1	1	1516.3	1494.4	NaN	NaN
3	9	2	12	27	1	NaN	1	600	NaN	1	NaN	574.5	NaN	NaN
3	9	2	12	28	2	1	2	1350	1	1	1352.5	1354.4	NaN	NaN
3	9	2	12	29	1	NaN	1	900	NaN	1	NaN	884.5	NaN	NaN
3	9	2	12	30	2	1	2	1500	1	1	1669.4	1667.5	NaN	NaN
3	9	2	12	31	1	NaN	1	600	NaN	1	NaN	596.5	NaN	NaN
3	9	2	12	32	2	1	2	1500	1	1	1843.4	1666.5	NaN	NaN
3	9	2	12	33	1	NaN	1	900	NaN	1	NaN	897.4	NaN	NaN
3	9	2	12	34	2	1	2	1350	1	1	1394.4	1386.4	NaN	NaN
3	9	2	12	35	1	NaN	1	600	NaN	1	NaN	610.4	NaN	NaN
3	9	2	12	36	2	1	2	1500	1	1	1389.4	1392.4	NaN	NaN
3	9	2	12	37	1	NaN	1	450	NaN	1	NaN	455.4	NaN	NaN
3	9	2	12	38	2	1	2	1800	1	1	1688.5	1671.5	NaN	NaN
3	9	2	12	39	1	NaN	1	750	NaN	1	NaN	668.5	NaN	NaN
3	9	2	12	40	2	1	2	1650	1	1	1755.5	1729.5	NaN	NaN
3	9	2	13	1	1	NaN	1	600	NaN	1	NaN	664.8	NaN	NaN
3	9	2	13	2	2	1	2	1200	1	1	1298.8	1300.7	NaN	NaN
3	9	2	13	3	1	NaN	1	900	NaN	1	NaN	883.7	NaN	NaN
3	9	2	13	4	2	1	2	1650	1	1	1659.7	1638.8	NaN	NaN
3	9	2	13	5	1	NaN	1	450	NaN	1	NaN	442.9	NaN	NaN
3	9	2	13	6	2	1	2	1350	1	1	1556.8	1527.9	NaN	NaN
3	9	2	13	7	1	NaN	1	1050	NaN	1	NaN	1081.9	NaN	NaN
3	9	2	13	8	2	1	2	1200	1	1	1254.8	1234.8	NaN	NaN
3	9	2	13	9	1	NaN	1	450	NaN	1	NaN	516.9	NaN	NaN
3	9	2	13	10	2	1	2	1500	1	1	1414.8	1407.8	NaN	NaN
3	9	2	13	11	1	NaN	1	450	NaN	1	NaN	471.8	NaN	NaN
3	9	2	13	12	2	1	2	1800	1	1	1949.8	1882.8	NaN	NaN
3	9	2	13	13	1	NaN	1	900	NaN	1	NaN	975.9	NaN	NaN
3	9	2	13	14	2	1	2	1200	1	1	1175.8	1158.8	NaN	NaN
3	9	2	13	15	1	NaN	1	600	NaN	1	NaN	587.8	NaN	NaN
3	9	2	13	16	2	1	2	1500	1	1	1673.9	1634.9	NaN	NaN
3	9	2	13	17	1	NaN	1	750	NaN	1	NaN	701.9	NaN	NaN
3	9	2	13	18	2	1	2	1500	1	1	1412.9	1418.9	NaN	NaN
3	9	2	13	19	1	NaN	1	450	NaN	1	NaN	494.9	NaN	NaN
3	9	2	13	20	2	1	2	1800	1	1	1875.9	1835.9	NaN	NaN
3	9	2	13	21	1	NaN	1	1050	NaN	1	NaN	1034.9	NaN	NaN
3	9	2	13	22	2	1	2	1200	1	1	1414.8	1401.9	NaN	NaN
3	9	2	13	23	1	NaN	1	900	NaN	1	NaN	943.9	NaN	NaN
3	9	2	13	24	2	1	2	1350	1	1	1316.8	1310.9	NaN	NaN
3	9	2	13	25	1	NaN	1	750	NaN	1	NaN	753.8	NaN	NaN
3	9	2	13	26	2	1	2	1650	1	1	1519.8	1562.8	NaN	NaN
3	9	2	13	27	1	NaN	1	1050	NaN	1	NaN	1137.9	NaN	NaN
3	9	2	13	28	2	1	2	1800	1	1	1626.9	1629.9	NaN	NaN
3	9	2	13	29	1	NaN	1	900	NaN	1	NaN	814	NaN	NaN
3	9	2	13	30	2	1	2	1500	1	1	1496.9	1491	NaN	NaN
3	9	2	13	31	1	NaN	1	600	NaN	1	NaN	536	NaN	NaN
3	9	2	13	32	2	1	2	1650	1	1	1857.9	1814.9	NaN	NaN
3	9	2	13	33	1	NaN	1	600	NaN	1	NaN	572.9	NaN	NaN
3	9	2	13	34	2	1	2	1650	1	1	1612.9	1606.9	NaN	NaN
3	9	2	13	35	1	NaN	1	750	NaN	1	NaN	794	NaN	NaN
3	9	2	13	36	2	1	2	1800	1	1	1714.9	1698.9	NaN	NaN
3	9	2	13	37	1	NaN	1	1050	NaN	1	NaN	907.9	NaN	NaN
3	9	2	13	38	2	1	2	1350	1	1	1311	1323.9	NaN	NaN
3	9	2	13	39	1	NaN	1	750	NaN	1	NaN	674	NaN	NaN
3	9	2	13	40	2	1	2	1350	1	1	1455	1455.9	NaN	NaN
3	9	2	14	1	1	NaN	1	600	NaN	1	NaN	679	NaN	NaN
3	9	2	14	2	2	1	2	1200	1	1	1149	1094	NaN	NaN
3	9	2	14	3	1	NaN	1	450	NaN	1	NaN	511.1	NaN	NaN
3	9	2	14	4	2	1	2	1500	1	1	1557	1586	NaN	NaN
3	9	2	14	5	1	NaN	1	450	NaN	1	NaN	454.1	NaN	NaN
3	9	2	14	6	2	1	2	1200	1	1	1341.1	1318.1	NaN	NaN
3	9	2	14	7	1	NaN	1	750	NaN	1	NaN	836.1	NaN	NaN
3	9	2	14	8	2	1	2	1200	1	1	1245.1	1218.1	NaN	NaN
3	9	2	14	9	1	NaN	1	900	NaN	1	NaN	839.1	NaN	NaN
3	9	2	14	10	2	1	2	1350	1	1	1367.1	1317.1	NaN	NaN
3	9	2	14	11	1	NaN	1	750	NaN	1	NaN	699.1	NaN	NaN
3	9	2	14	12	2	1	2	1350	1	1	1538	1487.1	NaN	NaN
3	9	2	14	13	1	NaN	1	450	NaN	1	NaN	505.1	NaN	NaN
3	9	2	14	14	2	1	2	1650	1	1	1525.1	1545	NaN	NaN
3	9	2	14	15	1	NaN	1	750	NaN	1	NaN	783.1	NaN	NaN
3	9	2	14	16	2	1	2	1350	1	1	1449.1	1439.2	NaN	NaN
3	9	2	14	17	1	NaN	1	900	NaN	1	NaN	907.1	NaN	NaN
3	9	2	14	18	2	1	2	1650	1	1	1611.1	1592.2	NaN	NaN
3	9	2	14	19	1	NaN	1	1050	NaN	1	NaN	996.2	NaN	NaN
3	9	2	14	20	2	1	2	1650	1	1	1664.1	1658.2	NaN	NaN
3	9	2	14	21	1	NaN	1	600	NaN	1	NaN	579.1	NaN	NaN
3	9	2	14	22	2	1	2	1800	1	1	1717.1	1703.1	NaN	NaN
3	9	2	14	23	1	NaN	1	750	NaN	1	NaN	686.1	NaN	NaN
3	9	2	14	24	2	1	2	1800	1	1	1749.1	1663.1	NaN	NaN
3	9	2	14	25	1	NaN	1	600	NaN	1	NaN	576.1	NaN	NaN
3	9	2	14	26	2	1	2	1350	1	1	1503.1	1502.1	NaN	NaN
3	9	2	14	27	1	NaN	1	1050	NaN	1	NaN	999.1	NaN	NaN
3	9	2	14	28	2	1	2	1500	1	1	1519.2	1527.2	NaN	NaN
3	9	2	14	29	1	NaN	1	1050	NaN	1	NaN	1099.2	NaN	NaN
3	9	2	14	30	2	1	2	1800	1	1	1774.1	1727.2	NaN	NaN
3	9	2	14	31	1	NaN	1	1050	NaN	1	NaN	1062.2	NaN	NaN
3	9	2	14	32	2	1	2	1200	1	1	1124.2	1148.1	NaN	NaN
3	9	2	14	33	1	NaN	1	900	NaN	1	NaN	891.2	NaN	NaN
3	9	2	14	34	2	1	2	1500	1	1	1528.1	1488.2	NaN	NaN
3	9	2	14	35	1	NaN	1	450	NaN	NaN	NaN	NaN	NaN	NaN
3	9	2	14	36	2	1	2	1800	1	1	1626.1	1634.1	NaN	NaN
3	9	2	14	37	1	NaN	1	600	NaN	1	NaN	555.2	NaN	NaN
3	9	2	14	38	2	1	2	1500	1	1	1609.2	1589.3	NaN	NaN
3	9	2	14	39	1	NaN	1	900	NaN	1	NaN	824.3	NaN	NaN
3	9	2	14	40	2	1	2	1650	1	1	1718.2	1691.3	NaN	NaN
3	9	2	15	1	1	NaN	1	900	NaN	1	NaN	1029.3	NaN	NaN
3	9	2	15	2	2	1	2	1350	1	1	1266.3	1278.2	NaN	NaN
3	9	2	15	3	1	NaN	1	450	NaN	1	NaN	454.3	NaN	NaN
3	9	2	15	4	2	1	2	1200	1	1	1270.2	1214.3	NaN	NaN
3	9	2	15	5	1	NaN	1	1050	NaN	1	NaN	987.4	NaN	NaN
3	9	2	15	6	2	1	2	1650	1	1	1445.3	1428.3	NaN	NaN
3	9	2	15	7	1	NaN	1	600	NaN	1	NaN	556.4	NaN	NaN
3	9	2	15	8	2	1	2	1500	1	1	1576.4	1591.3	NaN	NaN
3	9	2	15	9	1	NaN	1	750	NaN	1	NaN	730.3	NaN	NaN
3	9	2	15	10	2	1	2	1200	1	1	1196.3	1177.3	NaN	NaN
3	9	2	15	11	1	NaN	1	1050	NaN	1	NaN	935.3	NaN	NaN
3	9	2	15	12	2	1	2	1350	1	1	1560.3	1517.3	NaN	NaN
3	9	2	15	13	1	NaN	1	450	NaN	1	NaN	456.3	NaN	NaN
3	9	2	15	14	2	1	2	1650	1	1	1614.3	1639.3	NaN	NaN
3	9	2	15	15	1	NaN	1	900	NaN	1	NaN	975.3	NaN	NaN
3	9	2	15	16	2	1	2	1800	1	1	1722.4	1696.4	NaN	NaN
3	9	2	15	17	1	NaN	1	1050	NaN	1	NaN	1124.4	NaN	NaN
3	9	2	15	18	2	1	2	1500	1	1	1426.4	1428.4	NaN	NaN
3	9	2	15	19	1	NaN	1	900	NaN	1	NaN	895.4	NaN	NaN
3	9	2	15	20	2	1	2	1200	1	1	1352.3	1334.4	NaN	NaN
3	9	2	15	21	1	NaN	1	600	NaN	1	NaN	597.4	NaN	NaN
3	9	2	15	22	2	1	2	1500	1	1	1445.3	1391.4	NaN	NaN
3	9	2	15	23	1	NaN	1	750	NaN	1	NaN	723.4	NaN	NaN
3	9	2	15	24	2	1	2	1350	1	1	1318.3	1282.4	NaN	NaN
3	9	2	15	25	1	NaN	1	750	NaN	1	NaN	683.4	NaN	NaN
3	9	2	15	26	2	1	2	1200	1	1	1206.3	1187.4	NaN	NaN
3	9	2	15	27	1	NaN	1	600	NaN	1	NaN	601.5	NaN	NaN
3	9	2	15	28	2	1	2	1650	1	1	1509.4	1496.5	NaN	NaN
3	9	2	15	29	1	NaN	1	600	NaN	1	NaN	550.5	NaN	NaN
3	9	2	15	30	2	1	2	1800	1	1	1886.4	1844.4	NaN	NaN
3	9	2	15	31	1	NaN	1	450	NaN	1	NaN	451.4	NaN	NaN
3	9	2	15	32	2	1	2	1800	1	1	1759.4	1725.4	NaN	NaN
3	9	2	15	33	1	NaN	1	750	NaN	1	NaN	685.4	NaN	NaN
3	9	2	15	34	2	1	2	1650	1	1	1757.4	1767.4	NaN	NaN
3	9	2	15	35	1	NaN	1	450	NaN	1	NaN	482.4	NaN	NaN
3	9	2	15	36	2	1	2	1800	1	1	1723.4	1753.4	NaN	NaN
3	9	2	15	37	1	NaN	1	1050	NaN	1	NaN	1188.4	NaN	NaN
3	9	2	15	38	2	1	2	1350	1	1	1306.5	1294.5	NaN	NaN
3	9	2	15	39	1	NaN	1	900	NaN	1	NaN	830.5	NaN	NaN
3	9	2	15	40	2	1	2	1500	1	1	1258.4	1201.5	NaN	NaN
3	9	2	16	1	1	NaN	1	1050	NaN	1	NaN	1194.5	NaN	NaN
3	9	2	16	2	2	1	2	1800	1	1	1567.5	1568.5	NaN	NaN
3	9	2	16	3	1	NaN	1	750	NaN	1	NaN	685.5	NaN	NaN
3	9	2	16	4	2	1	2	1800	1	1	1806.6	1770.6	NaN	NaN
3	9	2	16	5	1	NaN	1	600	NaN	1	NaN	599.6	NaN	NaN
3	9	2	16	6	2	1	2	1650	1	1	1867.5	1827.6	NaN	NaN
3	9	2	16	7	1	NaN	1	1050	NaN	1	NaN	966.6	NaN	NaN
3	9	2	16	8	2	1	2	1200	1	1	1424.5	1372.6	NaN	NaN
3	9	2	16	9	1	NaN	1	450	NaN	1	NaN	422.6	NaN	NaN
3	9	2	16	10	2	1	2	1200	1	1	1372.5	1337.6	NaN	NaN
3	9	2	16	11	1	NaN	1	900	NaN	1	NaN	948.5	NaN	NaN
3	9	2	16	12	2	1	2	1500	1	1	1411.6	1424.5	NaN	NaN
3	9	2	16	13	1	NaN	1	600	NaN	1	NaN	549.6	NaN	NaN
3	9	2	16	14	2	1	2	1650	1	1	1609.6	1614.5	NaN	NaN
3	9	2	16	15	1	NaN	1	900	NaN	1	NaN	974.6	NaN	NaN
3	9	2	16	16	2	1	2	1650	1	1	1699.6	1731.6	NaN	NaN
3	9	2	16	17	1	NaN	1	450	NaN	1	NaN	505.6	NaN	NaN
3	9	2	16	18	2	1	2	1500	1	1	1703.6	1664.6	NaN	NaN
3	9	2	16	19	1	NaN	1	1050	NaN	1	NaN	1082.7	NaN	NaN
3	9	2	16	20	2	1	2	1350	1	1	1363.6	1373.6	NaN	NaN
3	9	2	16	21	1	NaN	1	750	NaN	1	NaN	651.6	NaN	NaN
3	9	2	16	22	2	1	2	1500	1	1	1461.6	1494.6	NaN	NaN
3	9	2	16	23	1	NaN	1	750	NaN	1	NaN	714.6	NaN	NaN
3	9	2	16	24	2	1	2	1200	1	1	1155.6	1102.6	NaN	NaN
3	9	2	16	25	1	NaN	1	600	NaN	1	NaN	557.6	NaN	NaN
3	9	2	16	26	2	1	2	1800	1	1	1552.5	1539.6	NaN	NaN
3	9	2	16	27	1	NaN	1	900	NaN	1	NaN	744.7	NaN	NaN
3	9	2	16	28	2	1	2	1350	1	1	1424.7	1437.6	NaN	NaN
3	9	2	16	29	1	NaN	1	450	NaN	1	NaN	476.7	NaN	NaN
3	9	2	16	30	2	1	2	1800	1	1	1639.6	1630.7	NaN	NaN
3	9	2	16	31	1	NaN	1	1050	NaN	1	NaN	949.7	NaN	NaN
3	9	2	16	32	2	1	2	1350	1	1	1242.6	1211.7	NaN	NaN
3	9	2	16	33	1	NaN	1	600	NaN	1	NaN	588.7	NaN	NaN
3	9	2	16	34	2	1	2	1500	1	1	1629.7	1658.6	NaN	NaN
3	9	2	16	35	1	NaN	1	900	NaN	1	NaN	884.7	NaN	NaN
3	9	2	16	36	2	1	2	1200	1	1	1302.6	1275.7	NaN	NaN
3	9	2	16	37	1	NaN	1	450	NaN	1	NaN	433.6	NaN	NaN
3	9	2	16	38	2	1	2	1650	1	1	1562.7	1545.7	NaN	NaN
3	9	2	16	39	1	NaN	1	750	NaN	1	NaN	846.7	NaN	NaN
3	9	2	16	40	2	1	2	1350	1	1	1316.7	1313.7	NaN	NaN

## Sheet: 10
									response		TR		extra response
experiment	participant	handedness (1: left, 2: right)	session	trial/session	stim (1: green, 2: orange)	CMR	prior (1: short, 2: long)	TS	L	R	L	R	L	R
3	10	2	1	1	1	NaN	1	600	NaN	1	NaN	628.9	NaN	NaN
3	10	2	1	2	2	1	2	1650	1	1	1203.8	1158.9	NaN	NaN
3	10	2	1	3	1	NaN	1	1050	NaN	1	NaN	992.9	NaN	NaN
3	10	2	1	4	2	1	2	1200	1	1	1171.9	1153.9	NaN	NaN
3	10	2	1	5	1	NaN	1	450	NaN	1	NaN	492.9	NaN	NaN
3	10	2	1	6	2	1	2	1500	1	1	1440.9	1398.9	NaN	NaN
3	10	2	1	7	1	NaN	1	1050	NaN	1	NaN	965.9	NaN	NaN
3	10	2	1	8	2	1	2	1500	1	1	1251.9	1263.9	NaN	NaN
3	10	2	1	9	1	NaN	1	450	NaN	1	NaN	565.9	NaN	NaN
3	10	2	1	10	2	1	2	1650	1	1	1394.9	1421.9	NaN	NaN
3	10	2	1	11	1	NaN	1	450	NaN	1	NaN	589.9	NaN	NaN
3	10	2	1	12	2	1	2	1350	1	1	1268.9	1302.8	NaN	NaN
3	10	2	1	13	1	NaN	1	1050	NaN	1	NaN	1073	NaN	NaN
3	10	2	1	14	2	1	2	1200	1	1	1355.9	1335	NaN	NaN
3	10	2	1	15	1	NaN	1	750	NaN	1	NaN	751	NaN	NaN
3	10	2	1	16	2	1	2	1500	1	1	1343	1364.9	NaN	NaN
3	10	2	1	17	1	NaN	1	750	NaN	1	NaN	884.9	NaN	NaN
3	10	2	1	18	2	1	2	1800	1	1	1385.9	1371.9	NaN	NaN
3	10	2	1	19	1	NaN	1	750	NaN	1	NaN	708.9	NaN	NaN
3	10	2	1	20	2	1	2	1650	1	1	1671.9	1661.9	NaN	NaN
3	10	2	1	21	1	NaN	1	600	NaN	1	NaN	621	NaN	NaN
3	10	2	1	22	2	1	2	1350	1	1	1270	1255	NaN	NaN
3	10	2	1	23	1	NaN	1	600	NaN	1	NaN	590	NaN	NaN
3	10	2	1	24	2	1	2	1500	1	1	1454.9	1402	NaN	NaN
3	10	2	1	25	1	NaN	1	900	NaN	1	NaN	990	NaN	NaN
3	10	2	1	26	2	1	2	1800	1	1	1434.9	1382	NaN	NaN
3	10	2	1	27	1	NaN	1	750	NaN	1	NaN	924	NaN	NaN
3	10	2	1	28	2	1	2	1200	1	1	1454.9	1397	1	NaN
3	10	2	1	29	1	NaN	1	900	NaN	1	NaN	1015	NaN	NaN
3	10	2	1	30	2	1	2	1800	1	1	1590	1575	NaN	NaN
3	10	2	1	31	1	NaN	1	900	NaN	1	NaN	926	NaN	NaN
3	10	2	1	32	2	1	2	1650	1	1	1534	1539	NaN	NaN
3	10	2	1	33	1	NaN	1	900	NaN	1	NaN	1122	NaN	NaN
3	10	2	1	34	2	1	2	1350	1	1	1374	1375	NaN	NaN
3	10	2	1	35	1	NaN	1	600	NaN	1	NaN	641	NaN	NaN
3	10	2	1	36	2	1	2	1800	1	1	1570	1590	NaN	NaN
3	10	2	1	37	1	NaN	1	1050	NaN	1	NaN	1001	NaN	NaN
3	10	2	1	38	2	1	2	1200	1	1	1196.1	1160.1	NaN	NaN
3	10	2	1	39	1	NaN	1	450	NaN	1	NaN	543.1	NaN	NaN
3	10	2	1	40	2	1	2	1350	1	1	1312	1302.1	NaN	NaN
3	10	2	2	1	1	NaN	1	1050	NaN	1	NaN	1068.1	NaN	NaN
3	10	2	2	2	2	1	2	1800	1	1	1605.1	1582.1	NaN	NaN
3	10	2	2	3	1	NaN	1	450	NaN	1	NaN	460.1	NaN	NaN
3	10	2	2	4	2	1	2	1800	1	1	1854.2	1836.2	NaN	NaN
3	10	2	2	5	1	NaN	1	750	NaN	1	NaN	843.2	NaN	NaN
3	10	2	2	6	2	1	2	1500	1	1	1382.2	1376.2	NaN	NaN
3	10	2	2	7	1	NaN	1	1050	NaN	1	NaN	1063.2	NaN	NaN
3	10	2	2	8	2	1	2	1350	1	1	1278.2	1261.2	NaN	NaN
3	10	2	2	9	1	NaN	1	600	NaN	1	NaN	591.2	NaN	NaN
3	10	2	2	10	2	1	2	1200	1	1	1210.2	1215.1	NaN	NaN
3	10	2	2	11	1	NaN	1	750	NaN	1	NaN	808.2	NaN	NaN
3	10	2	2	12	2	1	2	1650	1	1	1610.2	1601.3	NaN	NaN
3	10	2	2	13	1	NaN	1	600	NaN	1	NaN	594.2	NaN	NaN
3	10	2	2	14	2	1	2	1200	1	1	1334.2	1310.2	NaN	NaN
3	10	2	2	15	1	NaN	1	900	NaN	1	NaN	978.2	NaN	NaN
3	10	2	2	16	2	1	2	1500	1	1	1336.2	1337.2	NaN	NaN
3	10	2	2	17	1	NaN	1	750	NaN	1	NaN	880.2	NaN	NaN
3	10	2	2	18	2	1	2	1800	1	1	1657.2	1664.1	NaN	NaN
3	10	2	2	19	1	NaN	1	450	NaN	1	NaN	554.2	NaN	NaN
3	10	2	2	20	2	1	2	1650	1	1	1448.2	1465.2	NaN	NaN
3	10	2	2	21	1	NaN	1	750	NaN	1	NaN	840.3	NaN	NaN
3	10	2	2	22	2	1	2	1500	1	1	1365.2	1337.3	NaN	NaN
3	10	2	2	23	1	NaN	1	450	NaN	1	NaN	536.3	NaN	NaN
3	10	2	2	24	2	1	2	1650	1	1	1569.2	1564.3	NaN	NaN
3	10	2	2	25	1	NaN	1	450	NaN	1	NaN	542.3	NaN	NaN
3	10	2	2	26	2	1	2	1200	1	1	1264.2	1246.2	NaN	NaN
3	10	2	2	27	1	NaN	1	900	NaN	1	NaN	868.2	NaN	NaN
3	10	2	2	28	2	1	2	1350	1	1	1434.2	1414.2	NaN	NaN
3	10	2	2	29	1	NaN	1	900	NaN	1	NaN	931.2	NaN	NaN
3	10	2	2	30	2	1	2	1500	1	1	1709.3	1658.3	NaN	NaN
3	10	2	2	31	1	NaN	1	600	NaN	1	NaN	563.3	NaN	NaN
3	10	2	2	32	2	1	2	1350	1	1	1293.2	1263.3	NaN	NaN
3	10	2	2	33	1	NaN	1	1050	NaN	1	NaN	1069.3	NaN	NaN
3	10	2	2	34	2	1	2	1200	1	1	1152.3	1162.3	NaN	NaN
3	10	2	2	35	1	NaN	1	600	NaN	1	NaN	782.3	NaN	NaN
3	10	2	2	36	2	1	2	1800	1	1	1563.3	2014.3	NaN	NaN
3	10	2	2	37	1	NaN	1	900	NaN	1	NaN	1051.3	NaN	NaN
3	10	2	2	38	2	1	2	1350	1	1	1425.2	1419.3	NaN	NaN
3	10	2	2	39	1	NaN	1	1050	NaN	1	NaN	946.4	NaN	NaN
3	10	2	2	40	2	1	2	1650	1	1	1523.3	1514.4	NaN	NaN
3	10	2	3	1	1	NaN	1	900	NaN	1	NaN	910.4	NaN	NaN
3	10	2	3	2	2	1	2	1500	1	1	1425.4	1433.4	NaN	NaN
3	10	2	3	3	1	NaN	1	600	NaN	1	NaN	673.4	NaN	NaN
3	10	2	3	4	2	1	2	1800	1	1	1912.5	1916.4	NaN	NaN
3	10	2	3	5	1	NaN	1	750	NaN	1	NaN	893.5	NaN	NaN
3	10	2	3	6	2	1	2	1650	1	1	1480.5	1467.5	NaN	NaN
3	10	2	3	7	1	NaN	1	450	NaN	1	NaN	463.5	NaN	NaN
3	10	2	3	8	2	1	2	1350	1	1	1420.5	1422.4	NaN	NaN
3	10	2	3	9	1	NaN	1	1050	NaN	1	NaN	1076.4	NaN	NaN
3	10	2	3	10	2	1	2	1350	1	1	1320.4	1356.4	NaN	NaN
3	10	2	3	11	1	NaN	1	1050	NaN	1	NaN	1096.4	NaN	NaN
3	10	2	3	12	2	1	2	1650	1	1	1725.5	1700.5	NaN	NaN
3	10	2	3	13	1	NaN	1	1050	NaN	1	NaN	1063.5	NaN	NaN
3	10	2	3	14	2	1	2	1350	1	1	1490.4	1489.5	NaN	NaN
3	10	2	3	15	1	NaN	1	450	NaN	1	NaN	528.5	NaN	NaN
3	10	2	3	16	2	1	2	1200	1	1	1263.5	1271.5	NaN	NaN
3	10	2	3	17	1	NaN	1	900	NaN	1	NaN	965.5	NaN	NaN
3	10	2	3	18	2	1	2	1500	1	1	1198.5	1207.4	NaN	NaN
3	10	2	3	19	1	NaN	1	600	NaN	1	NaN	682.5	NaN	NaN
3	10	2	3	20	2	1	2	1800	1	1	1613.5	1644.4	NaN	NaN
3	10	2	3	21	1	NaN	1	750	NaN	1	NaN	800.6	NaN	NaN
3	10	2	3	22	2	1	2	1500	1	1	1536.6	1538.5	NaN	NaN
3	10	2	3	23	1	NaN	1	1050	NaN	1	NaN	1037.5	NaN	NaN
3	10	2	3	24	2	1	2	1800	1	1	1879.6	1896.5	NaN	NaN
3	10	2	3	25	1	NaN	1	750	NaN	1	NaN	857.5	NaN	NaN
3	10	2	3	26	2	1	2	1650	1	1	1625.5	1636.5	NaN	NaN
3	10	2	3	27	1	NaN	1	450	NaN	1	NaN	657.5	NaN	NaN
3	10	2	3	28	2	1	2	1650	1	1	1696.5	1701.5	NaN	NaN
3	10	2	3	29	1	NaN	1	450	NaN	1	NaN	562.6	NaN	NaN
3	10	2	3	30	2	1	2	1500	1	1	1501.6	1483.6	NaN	NaN
3	10	2	3	31	1	NaN	1	600	NaN	1	NaN	450.6	NaN	NaN
3	10	2	3	32	2	1	2	1350	1	1	1219.6	1176.6	NaN	NaN
3	10	2	3	33	1	NaN	1	750	NaN	1	NaN	871.6	NaN	NaN
3	10	2	3	34	2	1	2	1800	1	1	1749.5	1729.6	NaN	NaN
3	10	2	3	35	1	NaN	1	900	NaN	1	NaN	916.6	NaN	NaN
3	10	2	3	36	2	1	2	1200	1	1	1268.5	1242.6	NaN	NaN
3	10	2	3	37	1	NaN	1	600	NaN	1	NaN	598.5	NaN	NaN
3	10	2	3	38	2	1	2	1200	1	1	1388.6	1355.6	NaN	NaN
3	10	2	3	39	1	NaN	1	900	NaN	1	NaN	867.6	NaN	NaN
3	10	2	3	40	2	1	2	1200	1	1	1306.6	1295.6	NaN	NaN
3	10	2	4	1	1	NaN	1	600	NaN	1	NaN	648.7	NaN	NaN
3	10	2	4	2	2	1	2	1350	1	1	1332.7	1326.7	NaN	NaN
3	10	2	4	3	1	NaN	1	900	NaN	1	NaN	889.7	NaN	NaN
3	10	2	4	4	2	1	2	1500	1	1	1487.8	1494.7	NaN	NaN
3	10	2	4	5	1	NaN	1	600	NaN	1	NaN	732.8	NaN	NaN
3	10	2	4	6	2	1	2	1650	1	1	1503.7	1515.7	NaN	NaN
3	10	2	4	7	1	NaN	1	750	NaN	1	NaN	871.7	NaN	NaN
3	10	2	4	8	2	1	2	1500	1	1	1464.7	1435.7	NaN	NaN
3	10	2	4	9	1	NaN	1	1050	NaN	1	NaN	1077.7	NaN	NaN
3	10	2	4	10	2	1	2	1200	1	1	1317.7	1347.7	NaN	NaN
3	10	2	4	11	1	NaN	1	750	NaN	1	NaN	783.7	NaN	NaN
3	10	2	4	12	2	1	2	1350	1	1	1481.7	1464.7	NaN	NaN
3	10	2	4	13	1	NaN	1	450	NaN	1	NaN	584.8	NaN	NaN
3	10	2	4	14	2	1	2	1200	1	1	1236.8	1203.8	NaN	NaN
3	10	2	4	15	1	NaN	1	1050	NaN	1	NaN	972.8	NaN	NaN
3	10	2	4	16	2	1	2	1800	1	1	1791.7	1760.8	NaN	NaN
3	10	2	4	17	1	NaN	1	450	NaN	1	NaN	546.8	NaN	NaN
3	10	2	4	18	2	1	2	1350	1	1	1360.7	1373.7	NaN	NaN
3	10	2	4	19	1	NaN	1	450	NaN	1	NaN	556.8	NaN	NaN
3	10	2	4	20	2	1	2	1650	1	1	1544.7	1541.8	NaN	NaN
3	10	2	4	21	1	NaN	1	750	NaN	1	NaN	751.7	NaN	NaN
3	10	2	4	22	2	1	2	1650	1	1	1862.8	1845.9	NaN	NaN
3	10	2	4	23	1	NaN	1	600	NaN	1	NaN	671.9	NaN	NaN
3	10	2	4	24	2	1	2	1800	1	1	1823.8	1803.8	NaN	NaN
3	10	2	4	25	1	NaN	1	900	NaN	1	NaN	925.8	NaN	NaN
3	10	2	4	26	2	1	2	1500	1	1	1517.8	1506.8	NaN	NaN
3	10	2	4	27	1	NaN	1	1050	NaN	1	NaN	1323.8	NaN	NaN
3	10	2	4	28	2	1	2	1350	1	1	1486.7	1474.8	NaN	NaN
3	10	2	4	29	1	NaN	1	450	NaN	1	NaN	394.8	NaN	NaN
3	10	2	4	30	2	1	2	1500	1	1	1470.9	1481.8	NaN	NaN
3	10	2	4	31	1	NaN	1	900	NaN	1	NaN	953.9	NaN	NaN
3	10	2	4	32	2	1	2	1650	1	1	1520.8	1517.9	NaN	NaN
3	10	2	4	33	1	NaN	1	750	NaN	1	NaN	783.9	NaN	NaN
3	10	2	4	34	2	1	2	1200	1	1	1101.9	1111.8	NaN	NaN
3	10	2	4	35	1	NaN	1	900	NaN	1	NaN	1034.8	NaN	NaN
3	10	2	4	36	2	1	2	1800	1	1	1996.8	1948.8	NaN	NaN
3	10	2	4	37	1	NaN	1	600	NaN	1	NaN	695.8	NaN	NaN
3	10	2	4	38	2	1	2	1800	1	1	1574.8	1561.8	NaN	NaN
3	10	2	4	39	1	NaN	1	1050	NaN	1	NaN	1040.9	NaN	NaN
3	10	2	4	40	2	1	2	1200	1	1	1324.9	1329.9	NaN	NaN
3	10	2	5	1	1	NaN	1	1050	NaN	1	NaN	1073.1	NaN	NaN
3	10	2	5	2	2	1	2	1500	1	1	1476.1	1486.1	NaN	NaN
3	10	2	5	3	1	NaN	1	600	NaN	1	NaN	702.1	NaN	NaN
3	10	2	5	4	2	1	2	1650	1	1	1517.2	1522.1	NaN	NaN
3	10	2	5	5	1	NaN	1	750	NaN	1	NaN	783.2	NaN	NaN
3	10	2	5	6	2	1	2	1200	1	1	1442.1	1398.2	NaN	NaN
3	10	2	5	7	1	NaN	1	750	NaN	1	NaN	810.2	NaN	NaN
3	10	2	5	8	2	1	2	1350	1	1	1315.2	1320.1	NaN	NaN
3	10	2	5	9	1	NaN	1	900	NaN	1	NaN	846.2	NaN	NaN
3	10	2	5	10	2	1	2	1500	1	1	1542.2	1604.1	NaN	NaN
3	10	2	5	11	1	NaN	1	1050	NaN	1	NaN	1100.2	NaN	NaN
3	10	2	5	12	2	1	2	1200	1	1	1260.1	1275.1	NaN	NaN
3	10	2	5	13	1	NaN	1	900	NaN	1	NaN	933.2	NaN	NaN
3	10	2	5	14	2	1	2	1500	1	1	1549.2	1523.2	NaN	NaN
3	10	2	5	15	1	NaN	1	900	NaN	1	NaN	931.2	NaN	NaN
3	10	2	5	16	2	1	2	1200	1	1	1404.2	1375.2	NaN	NaN
3	10	2	5	17	1	NaN	1	600	NaN	1	NaN	618.2	NaN	NaN
3	10	2	5	18	2	1	2	1800	1	1	1996.2	1966.2	NaN	NaN
3	10	2	5	19	1	NaN	1	1050	NaN	1	NaN	1085.2	NaN	NaN
3	10	2	5	20	2	1	2	1350	1	1	1301.1	1288.2	NaN	NaN
3	10	2	5	21	1	NaN	1	750	NaN	1	NaN	838.3	NaN	NaN
3	10	2	5	22	2	1	2	1650	1	1	1661.2	1631.3	NaN	NaN
3	10	2	5	23	1	NaN	1	900	NaN	1	NaN	1028.3	NaN	NaN
3	10	2	5	24	2	1	2	1800	1	1	2007.2	1976.3	NaN	NaN
3	10	2	5	25	1	NaN	1	750	NaN	1	NaN	921.2	NaN	NaN
3	10	2	5	26	2	1	2	1350	1	1	1530.2	1516.2	NaN	NaN
3	10	2	5	27	1	NaN	1	450	NaN	1	NaN	523.2	NaN	NaN
3	10	2	5	28	2	1	2	1800	1	1	1930.2	1919.2	NaN	NaN
3	10	2	5	29	1	NaN	1	450	NaN	1	NaN	515.2	NaN	NaN
3	10	2	5	30	2	1	2	1200	1	1	1454.3	1401.3	NaN	NaN
3	10	2	5	31	1	NaN	1	450	1	1	612.3	620.3	NaN	NaN
3	10	2	5	32	2	1	2	1350	1	1	1215.3	1223.3	NaN	NaN
3	10	2	5	33	1	NaN	1	1050	NaN	1	NaN	1154.3	NaN	NaN
3	10	2	5	34	2	1	2	1650	1	1	1443.2	1452.2	NaN	NaN
3	10	2	5	35	1	NaN	1	600	NaN	1	NaN	573.2	NaN	NaN
3	10	2	5	36	2	1	2	1650	1	1	1881.2	1842.3	NaN	NaN
3	10	2	5	37	1	NaN	1	450	NaN	1	NaN	520.3	NaN	NaN
3	10	2	5	38	2	1	2	1500	1	1	1618.2	1602.2	NaN	NaN
3	10	2	5	39	1	NaN	1	600	NaN	1	NaN	649.3	NaN	NaN
3	10	2	5	40	2	1	2	1800	1	1	1743.3	1745.3	NaN	NaN
3	10	2	6	1	1	NaN	1	450	NaN	1	NaN	566.4	NaN	NaN
3	10	2	6	2	2	1	2	1200	1	1	1205.4	1226.4	NaN	NaN
3	10	2	6	3	1	NaN	1	450	NaN	1	NaN	496.4	NaN	NaN
3	10	2	6	4	2	1	2	1200	1	1	1239.5	1265.4	NaN	NaN
3	10	2	6	5	1	NaN	1	1050	NaN	1	NaN	995.5	NaN	NaN
3	10	2	6	6	2	1	2	1500	1	1	1485.5	1521.4	NaN	NaN
3	10	2	6	7	1	NaN	1	750	NaN	1	NaN	816.4	NaN	NaN
3	10	2	6	8	2	1	2	1200	1	1	1305.5	1325.4	NaN	NaN
3	10	2	6	9	1	NaN	1	450	NaN	1	NaN	593.4	NaN	NaN
3	10	2	6	10	2	1	2	1650	1	1	1496.4	1488.4	NaN	NaN
3	10	2	6	11	1	NaN	1	750	NaN	1	NaN	805.4	NaN	NaN
3	10	2	6	12	2	1	2	1800	1	1	1738.4	1753.4	NaN	NaN
3	10	2	6	13	1	NaN	1	900	NaN	1	NaN	964.5	NaN	NaN
3	10	2	6	14	2	1	2	1800	1	1	1751.5	1775.4	NaN	NaN
3	10	2	6	15	1	NaN	1	1050	NaN	1	NaN	1179.5	NaN	NaN
3	10	2	6	16	2	1	2	1500	1	1	1669.4	1645.5	NaN	NaN
3	10	2	6	17	1	NaN	1	900	NaN	1	NaN	989.5	NaN	NaN
3	10	2	6	18	2	1	2	1500	1	1	1568.5	1569.4	NaN	NaN
3	10	2	6	19	1	NaN	1	750	NaN	1	NaN	818.5	NaN	NaN
3	10	2	6	20	2	1	2	1350	1	1	1369.5	1393.4	NaN	NaN
3	10	2	6	21	1	NaN	1	1050	NaN	1	NaN	1098.6	NaN	NaN
3	10	2	6	22	2	1	2	1500	1	1	1413.6	1436.5	NaN	NaN
3	10	2	6	23	1	NaN	1	600	NaN	1	NaN	636.5	NaN	NaN
3	10	2	6	24	2	1	2	1350	1	1	1473.5	1497.5	NaN	NaN
3	10	2	6	25	1	NaN	1	600	NaN	1	NaN	521.5	NaN	NaN
3	10	2	6	26	2	1	2	1800	1	1	1788.5	1742.5	NaN	NaN
3	10	2	6	27	1	NaN	1	900	NaN	1	NaN	1064.5	NaN	NaN
3	10	2	6	28	2	1	2	1800	1	1	1708.5	1689.5	NaN	NaN
3	10	2	6	29	1	NaN	1	1050	NaN	1	NaN	1049.5	NaN	NaN
3	10	2	6	30	2	1	2	1650	1	1	1618.5	1589.6	NaN	NaN
3	10	2	6	31	1	NaN	1	600	NaN	1	NaN	610.6	NaN	NaN
3	10	2	6	32	2	1	2	1350	1	1	1495.5	1450.6	NaN	NaN
3	10	2	6	33	1	NaN	1	900	NaN	1	NaN	864.6	NaN	NaN
3	10	2	6	34	2	1	2	1650	1	1	1496.5	1446.6	NaN	NaN
3	10	2	6	35	1	NaN	1	750	NaN	1	NaN	802.6	NaN	NaN
3	10	2	6	36	2	1	2	1350	1	1	1510.5	1530.5	NaN	NaN
3	10	2	6	37	1	NaN	1	450	NaN	1	NaN	557.5	NaN	NaN
3	10	2	6	38	2	1	2	1200	1	1	1226.6	1267.6	NaN	NaN
3	10	2	6	39	1	NaN	1	600	NaN	1	NaN	682.6	NaN	NaN
3	10	2	6	40	2	1	2	1650	1	1	1677.6	1667.6	NaN	NaN
3	10	2	7	1	1	NaN	1	900	NaN	1	NaN	996.7	NaN	NaN
3	10	2	7	2	2	1	2	1500	1	1	1435.6	1434.7	NaN	NaN
3	10	2	7	3	1	NaN	1	750	NaN	1	NaN	816.7	NaN	NaN
3	10	2	7	4	2	1	2	1800	1	1	1703.7	1701.7	NaN	NaN
3	10	2	7	5	1	NaN	1	900	NaN	1	NaN	967.8	NaN	NaN
3	10	2	7	6	2	1	2	1200	1	1	1190.7	1179.7	NaN	NaN
3	10	2	7	7	1	NaN	1	900	NaN	1	NaN	943.7	NaN	NaN
3	10	2	7	8	2	1	2	1800	1	1	1749.7	1779.7	NaN	NaN
3	10	2	7	9	1	NaN	1	900	NaN	1	NaN	884.7	NaN	NaN
3	10	2	7	10	2	1	2	1350	1	1	1468.7	1473.7	NaN	NaN
3	10	2	7	11	1	NaN	1	600	NaN	1	NaN	585.7	NaN	NaN
3	10	2	7	12	2	1	2	1500	1	1	1489.8	1498.8	NaN	NaN
3	10	2	7	13	1	NaN	1	750	NaN	1	NaN	878.8	NaN	NaN
3	10	2	7	14	2	1	2	1650	1	1	1715.8	1737.7	NaN	NaN
3	10	2	7	15	1	NaN	1	600	NaN	1	NaN	675.8	NaN	NaN
3	10	2	7	16	2	1	2	1500	1	1	1693.7	1669.8	NaN	NaN
3	10	2	7	17	1	NaN	1	450	NaN	1	NaN	563.8	NaN	NaN
3	10	2	7	18	2	1	2	1200	1	1	1233.8	1234.7	NaN	NaN
3	10	2	7	19	1	NaN	1	1050	NaN	1	NaN	1009.7	NaN	NaN
3	10	2	7	20	2	1	2	1500	1	1	1471.7	1505.7	NaN	NaN
3	10	2	7	21	1	NaN	1	1050	NaN	1	NaN	1105.8	NaN	NaN
3	10	2	7	22	2	1	2	1800	1	1	1663.8	1656.8	NaN	NaN
3	10	2	7	23	1	NaN	1	600	NaN	1	NaN	679.8	NaN	NaN
3	10	2	7	24	2	1	2	1200	1	1	1267.8	1283.8	NaN	NaN
3	10	2	7	25	1	NaN	1	600	NaN	1	NaN	597.8	NaN	NaN
3	10	2	7	26	2	1	2	1200	1	1	1250.7	1237.8	NaN	NaN
3	10	2	7	27	1	NaN	1	450	NaN	1	NaN	598.8	NaN	NaN
3	10	2	7	28	2	1	2	1350	1	1	1431.7	1405.8	NaN	NaN
3	10	2	7	29	1	NaN	1	750	NaN	1	NaN	776.8	NaN	NaN
3	10	2	7	30	2	1	2	1650	1	1	1613.8	1592.9	NaN	NaN
3	10	2	7	31	1	NaN	1	450	NaN	1	NaN	485.9	NaN	NaN
3	10	2	7	32	2	1	2	1650	1	1	1660.8	1631.9	NaN	NaN
3	10	2	7	33	1	NaN	1	750	NaN	1	NaN	797.8	NaN	NaN
3	10	2	7	34	2	1	2	1800	1	1	1761.8	1763.8	NaN	NaN
3	10	2	7	35	1	NaN	1	450	NaN	1	NaN	538.8	NaN	NaN
3	10	2	7	36	2	1	2	1650	1	1	1635.7	1615.8	NaN	NaN
3	10	2	7	37	1	NaN	1	1050	NaN	1	NaN	1108.8	NaN	NaN
3	10	2	7	38	2	1	2	1350	1	1	1424.9	1417.9	NaN	NaN
3	10	2	7	39	1	NaN	1	1050	NaN	1	NaN	1195.9	NaN	NaN
3	10	2	7	40	2	1	2	1350	1	1	1627.8	1624.9	NaN	NaN
3	10	2	8	1	1	NaN	1	600	NaN	1	NaN	696.9	NaN	NaN
3	10	2	8	2	2	1	2	1500	1	1	1369.9	1381.9	NaN	NaN
3	10	2	8	3	1	NaN	1	450	NaN	1	NaN	470.9	NaN	NaN
3	10	2	8	4	2	1	2	1800	1	1	1626	1594	NaN	NaN
3	10	2	8	5	1	NaN	1	450	NaN	1	NaN	519	NaN	NaN
3	10	2	8	6	2	1	2	1500	1	1	1595	1580	NaN	NaN
3	10	2	8	7	1	NaN	1	750	NaN	1	NaN	743	NaN	NaN
3	10	2	8	8	2	1	2	1800	1	1	1656	1643	NaN	NaN
3	10	2	8	9	1	NaN	1	750	NaN	1	NaN	772	NaN	NaN
3	10	2	8	10	2	1	2	1200	1	1	1256	1266.9	NaN	NaN
3	10	2	8	11	1	NaN	1	1050	NaN	1	NaN	1117	NaN	NaN
3	10	2	8	12	2	1	2	1200	1	1	1217	1219.9	NaN	NaN
3	10	2	8	13	1	NaN	1	900	NaN	1	NaN	926.1	NaN	NaN
3	10	2	8	14	2	1	2	1650	1	1	1412	1434	NaN	NaN
3	10	2	8	15	1	NaN	1	600	NaN	1	NaN	682	NaN	NaN
3	10	2	8	16	2	1	2	1800	1	1	1803	1768	NaN	NaN
3	10	2	8	17	1	NaN	1	900	NaN	1	NaN	953	NaN	NaN
3	10	2	8	18	2	1	2	1800	1	1	1602	1608	NaN	NaN
3	10	2	8	19	1	NaN	1	1050	NaN	1	NaN	1103	NaN	NaN
3	10	2	8	20	2	1	2	1200	1	1	1408	1370	NaN	NaN
3	10	2	8	21	1	NaN	1	1050	NaN	1	NaN	932.1	NaN	NaN
3	10	2	8	22	2	1	2	1500	1	1	1594.1	1598	NaN	NaN
3	10	2	8	23	1	NaN	1	600	NaN	1	NaN	647.1	NaN	NaN
3	10	2	8	24	2	1	2	1200	1	1	1366	1354	NaN	NaN
3	10	2	8	25	1	NaN	1	900	NaN	1	NaN	1098.1	NaN	NaN
3	10	2	8	26	2	1	2	1650	1	1	1685.1	1691	NaN	NaN
3	10	2	8	27	1	NaN	1	450	NaN	1	NaN	488.1	NaN	NaN
3	10	2	8	28	2	1	2	1350	1	1	1307	1336	NaN	NaN
3	10	2	8	29	1	NaN	1	600	NaN	1	NaN	574.1	NaN	NaN
3	10	2	8	30	2	1	2	1350	1	1	1429.1	1390.1	NaN	NaN
3	10	2	8	31	1	NaN	1	1050	NaN	1	NaN	1000.1	NaN	NaN
3	10	2	8	32	2	1	2	1350	1	1	1376.1	1393.1	NaN	NaN
3	10	2	8	33	1	NaN	1	750	NaN	1	NaN	807.1	NaN	NaN
3	10	2	8	34	2	1	2	1650	1	1	1670.1	1668.1	NaN	NaN
3	10	2	8	35	1	NaN	1	450	NaN	1	NaN	573.1	NaN	NaN
3	10	2	8	36	2	1	2	1350	1	1	1465.1	1440.1	NaN	NaN
3	10	2	8	37	1	NaN	1	900	NaN	1	NaN	1051.1	NaN	NaN
3	10	2	8	38	2	1	2	1500	1	1	1299.1	1308	NaN	NaN
3	10	2	8	39	1	NaN	1	750	NaN	1	NaN	824.2	NaN	NaN
3	10	2	8	40	2	1	2	1650	1	1	1722.1	1721.2	NaN	NaN
3	10	2	9	1	1	NaN	1	750	NaN	1	NaN	765.4	NaN	NaN
3	10	2	9	2	2	1	2	1800	1	1	1542.4	1537.4	NaN	NaN
3	10	2	9	3	1	NaN	1	900	NaN	1	NaN	1073.4	NaN	NaN
3	10	2	9	4	2	1	2	1800	1	1	1798.5	1853.5	NaN	NaN
3	10	2	9	5	1	NaN	1	450	NaN	1	NaN	405.5	NaN	NaN
3	10	2	9	6	2	1	2	1350	1	1	1449.5	1425.5	NaN	NaN
3	10	2	9	7	1	NaN	1	1050	NaN	1	NaN	1016.5	NaN	NaN
3	10	2	9	8	2	1	2	1350	1	1	1354.4	1337.5	NaN	NaN
3	10	2	9	9	1	NaN	1	900	NaN	1	NaN	1010.5	NaN	NaN
3	10	2	9	10	2	1	2	1200	1	1	1313.5	1322.4	NaN	NaN
3	10	2	9	11	1	NaN	1	1050	NaN	1	NaN	1051.5	NaN	NaN
3	10	2	9	12	2	1	2	1800	1	1	2021.5	1976.6	NaN	NaN
3	10	2	9	13	1	NaN	1	450	NaN	1	NaN	531.5	NaN	NaN
3	10	2	9	14	2	1	2	1650	1	1	1731.5	1681.5	NaN	NaN
3	10	2	9	15	1	NaN	1	1050	NaN	1	NaN	1054.5	NaN	NaN
3	10	2	9	16	2	1	2	1650	1	1	1610.5	1582.5	NaN	NaN
3	10	2	9	17	1	NaN	1	450	NaN	1	NaN	517.5	NaN	NaN
3	10	2	9	18	2	1	2	1200	1	1	1190.5	1242.5	NaN	NaN
3	10	2	9	19	1	NaN	1	600	NaN	1	NaN	711.5	NaN	NaN
3	10	2	9	20	2	1	2	1650	1	1	1709.5	1670.5	NaN	NaN
3	10	2	9	21	1	NaN	1	750	NaN	1	NaN	862.6	NaN	NaN
3	10	2	9	22	2	1	2	1500	1	1	1627.5	1604.6	NaN	NaN
3	10	2	9	23	1	NaN	1	900	NaN	1	NaN	865.5	NaN	NaN
3	10	2	9	24	2	1	2	1500	1	1	1668.5	1633.6	NaN	NaN
3	10	2	9	25	1	NaN	1	750	NaN	1	NaN	851.6	NaN	NaN
3	10	2	9	26	2	1	2	1500	1	1	1451.5	1436.6	NaN	NaN
3	10	2	9	27	1	NaN	1	600	NaN	1	NaN	657.6	NaN	NaN
3	10	2	9	28	2	1	2	1500	1	1	1848.5	1850.5	NaN	NaN
3	10	2	9	29	1	NaN	1	750	NaN	1	NaN	809.6	NaN	NaN
3	10	2	9	30	2	1	2	1650	1	1	1589.6	1590.6	NaN	NaN
3	10	2	9	31	1	NaN	1	600	NaN	1	NaN	694.6	NaN	NaN
3	10	2	9	32	2	1	2	1200	1	1	1356.5	1354.6	NaN	NaN
3	10	2	9	33	1	NaN	1	900	NaN	1	NaN	848.6	NaN	NaN
3	10	2	9	34	2	1	2	1200	1	1	1274.5	1263.6	NaN	NaN
3	10	2	9	35	1	NaN	1	1050	NaN	1	NaN	1061.6	NaN	NaN
3	10	2	9	36	2	1	2	1350	1	1	1311.6	1323.5	NaN	NaN
3	10	2	9	37	1	NaN	1	450	NaN	1	NaN	591.5	NaN	NaN
3	10	2	9	38	2	1	2	1800	1	1	1741.6	1715.7	NaN	NaN
3	10	2	9	39	1	NaN	1	600	NaN	1	NaN	710.6	NaN	NaN
3	10	2	9	40	2	1	2	1350	1	1	1531.6	1487.6	NaN	NaN
3	10	2	10	1	1	NaN	1	600	NaN	1	NaN	676.7	NaN	NaN
3	10	2	10	2	2	1	2	1200	1	1	1278.6	1267.7	NaN	NaN
3	10	2	10	3	1	NaN	1	900	NaN	1	NaN	935.7	NaN	NaN
3	10	2	10	4	2	1	2	1350	1	1	1451.7	1434.8	NaN	NaN
3	10	2	10	5	1	NaN	1	1050	NaN	1	NaN	1238.8	NaN	NaN
3	10	2	10	6	2	1	2	1650	1	1	1603.7	1592.7	NaN	NaN
3	10	2	10	7	1	NaN	1	750	NaN	1	NaN	721.7	NaN	NaN
3	10	2	10	8	2	1	2	1200	1	1	1373.7	1355.7	NaN	NaN
3	10	2	10	9	1	NaN	1	450	NaN	1	NaN	521.7	NaN	NaN
3	10	2	10	10	2	1	2	1650	1	1	1550.7	1555.7	NaN	NaN
3	10	2	10	11	1	NaN	1	600	NaN	1	NaN	665.7	NaN	NaN
3	10	2	10	12	2	1	2	1500	1	1	1476.7	1446.7	NaN	NaN
3	10	2	10	13	1	NaN	1	450	NaN	1	NaN	552.8	NaN	NaN
3	10	2	10	14	2	1	2	1200	1	1	1289.8	1295.7	NaN	NaN
3	10	2	10	15	1	NaN	1	750	NaN	1	NaN	686.8	NaN	NaN
3	10	2	10	16	2	1	2	1350	1	1	1540.7	1521.8	NaN	NaN
3	10	2	10	17	1	NaN	1	600	NaN	1	NaN	671.7	NaN	NaN
3	10	2	10	18	2	1	2	1650	1	1	1601.8	1609.7	NaN	NaN
3	10	2	10	19	1	NaN	1	450	NaN	1	NaN	486.7	NaN	NaN
3	10	2	10	20	2	1	2	1500	1	1	1412.7	1380.8	NaN	NaN
3	10	2	10	21	1	NaN	1	900	NaN	1	NaN	1082.7	NaN	NaN
3	10	2	10	22	2	1	2	1800	1	1	1947.8	1929.8	NaN	NaN
3	10	2	10	23	1	NaN	1	900	NaN	1	NaN	884.8	NaN	NaN
3	10	2	10	24	2	1	2	1350	1	1	1508.7	1479.8	NaN	NaN
3	10	2	10	25	1	NaN	1	450	NaN	1	NaN	568.8	NaN	NaN
3	10	2	10	26	2	1	2	1350	1	1	1216.8	1204.8	NaN	NaN
3	10	2	10	27	1	NaN	1	900	NaN	1	NaN	976.8	NaN	NaN
3	10	2	10	28	2	1	2	1800	1	1	1802.8	1783.8	NaN	NaN
3	10	2	10	29	1	NaN	1	600	NaN	1	NaN	722.8	NaN	NaN
3	10	2	10	30	2	1	2	1800	1	1	1496.9	1526.8	NaN	NaN
3	10	2	10	31	1	NaN	1	1050	NaN	1	NaN	1048.9	NaN	NaN
3	10	2	10	32	2	1	2	1500	1	1	1609.8	1624.8	NaN	NaN
3	10	2	10	33	1	NaN	1	1050	NaN	1	NaN	1069.8	NaN	NaN
3	10	2	10	34	2	1	2	1800	1	1	1619.8	1653.8	NaN	NaN
3	10	2	10	35	1	NaN	1	750	NaN	1	NaN	731.8	NaN	NaN
3	10	2	10	36	2	1	2	1500	1	1	1655.8	1649.8	NaN	NaN
3	10	2	10	37	1	NaN	1	750	NaN	1	NaN	860.8	NaN	NaN
3	10	2	10	38	2	1	2	1200	1	1	1424.8	1395.8	NaN	NaN
3	10	2	10	39	1	NaN	1	1050	NaN	1	NaN	991.9	NaN	NaN
3	10	2	10	40	2	1	2	1650	1	1	1733.8	1700.9	NaN	NaN
3	10	2	11	1	1	NaN	1	900	NaN	1	NaN	954	NaN	NaN
3	10	2	11	2	2	1	2	1200	1	1	1378.9	1363	NaN	NaN
3	10	2	11	3	1	NaN	1	450	NaN	1	NaN	614	NaN	NaN
3	10	2	11	4	2	1	2	1200	1	1	1241.1	1276	NaN	NaN
3	10	2	11	5	1	NaN	1	900	NaN	1	NaN	911	NaN	NaN
3	10	2	11	6	2	1	2	1650	1	1	1499	1475	NaN	NaN
3	10	2	11	7	1	NaN	1	600	NaN	1	NaN	683	NaN	NaN
3	10	2	11	8	2	1	2	1350	1	1	1414	1353	NaN	NaN
3	10	2	11	9	1	NaN	1	600	NaN	1	NaN	625	NaN	NaN
3	10	2	11	10	2	1	2	1500	1	1	1519	1515	NaN	NaN
3	10	2	11	11	1	NaN	1	1050	NaN	1	NaN	1099	NaN	NaN
3	10	2	11	12	2	1	2	1350	1	1	1453.9	1432	NaN	NaN
3	10	2	11	13	1	NaN	1	750	NaN	1	NaN	885.1	NaN	NaN
3	10	2	11	14	2	1	2	1200	1	1	1277	1275.1	NaN	NaN
3	10	2	11	15	1	NaN	1	750	NaN	1	NaN	801.1	NaN	NaN
3	10	2	11	16	2	1	2	1500	1	1	1351	1341	NaN	NaN
3	10	2	11	17	1	NaN	1	1050	NaN	1	NaN	1016.1	NaN	NaN
3	10	2	11	18	2	1	2	1800	1	1	1862	1858	NaN	NaN
3	10	2	11	19	1	NaN	1	1050	NaN	1	NaN	1132	NaN	NaN
3	10	2	11	20	2	1	2	1200	1	1	1175	1180	NaN	NaN
3	10	2	11	21	1	NaN	1	1050	NaN	1	NaN	1148.1	NaN	NaN
3	10	2	11	22	2	1	2	1650	1	1	1459.1	1462.1	NaN	NaN
3	10	2	11	23	1	NaN	1	450	NaN	1	NaN	516.1	NaN	NaN
3	10	2	11	24	2	1	2	1650	1	1	1738.1	1720.1	NaN	NaN
3	10	2	11	25	1	NaN	1	900	NaN	1	NaN	872.1	NaN	NaN
3	10	2	11	26	2	1	2	1350	1	1	1322.1	1344.1	NaN	NaN
3	10	2	11	27	1	NaN	1	900	NaN	1	NaN	948.1	NaN	NaN
3	10	2	11	28	2	1	2	1500	1	1	1550	1521.1	NaN	NaN
3	10	2	11	29	1	NaN	1	750	NaN	1	NaN	893.1	NaN	NaN
3	10	2	11	30	2	1	2	1800	1	1	1672.1	1668.2	NaN	NaN
3	10	2	11	31	1	NaN	1	600	NaN	1	NaN	628.2	NaN	NaN
3	10	2	11	32	2	1	2	1500	1	1	1701.1	1686.1	NaN	NaN
3	10	2	11	33	1	NaN	1	750	NaN	1	NaN	831.1	NaN	NaN
3	10	2	11	34	2	1	2	1650	1	1	1635.1	1604.1	NaN	NaN
3	10	2	11	35	1	NaN	1	450	NaN	1	NaN	501.1	NaN	NaN
3	10	2	11	36	2	1	2	1800	1	1	1872.1	1865.1	NaN	NaN
3	10	2	11	37	1	NaN	1	450	NaN	1	NaN	530.1	NaN	NaN
3	10	2	11	38	2	1	2	1350	1	1	1523.2	1487.2	NaN	NaN
3	10	2	11	39	1	NaN	1	600	NaN	1	NaN	653.2	NaN	NaN
3	10	2	11	40	2	1	2	1800	1	1	1541.2	1552.2	NaN	NaN
3	10	2	12	1	1	NaN	1	750	NaN	1	NaN	890.2	NaN	NaN
3	10	2	12	2	2	1	2	1800	1	1	1528.2	1535.2	NaN	NaN
3	10	2	12	3	1	NaN	1	900	NaN	1	NaN	1098.3	NaN	NaN
3	10	2	12	4	2	1	2	1350	1	1	1384.3	1350.3	NaN	NaN
3	10	2	12	5	1	NaN	1	450	NaN	1	NaN	503.3	NaN	NaN
3	10	2	12	6	2	1	2	1200	1	1	1126.3	1092.3	NaN	NaN
3	10	2	12	7	1	NaN	1	600	NaN	1	NaN	652.3	NaN	NaN
3	10	2	12	8	2	1	2	1500	1	1	1402.2	1365.3	NaN	NaN
3	10	2	12	9	1	NaN	1	1050	NaN	1	NaN	1131.3	NaN	NaN
3	10	2	12	10	2	1	2	1350	1	1	1515.2	1482.3	NaN	NaN
3	10	2	12	11	1	NaN	1	600	NaN	1	NaN	606.3	NaN	NaN
3	10	2	12	12	2	1	2	1800	1	1	1568.3	1543.4	NaN	NaN
3	10	2	12	13	1	NaN	1	600	NaN	1	NaN	681.4	NaN	NaN
3	10	2	12	14	2	1	2	1350	1	1	1476.3	1411.4	NaN	NaN
3	10	2	12	15	1	NaN	1	900	NaN	1	NaN	927.3	NaN	NaN
3	10	2	12	16	2	1	2	1200	1	1	1368.3	1350.3	NaN	NaN
3	10	2	12	17	1	NaN	1	450	NaN	1	NaN	524.3	NaN	NaN
3	10	2	12	18	2	1	2	1800	1	1	1958.3	1925.3	NaN	NaN
3	10	2	12	19	1	NaN	1	750	NaN	1	NaN	751.3	NaN	NaN
3	10	2	12	20	2	1	2	1650	1	1	1383.3	1361.3	NaN	NaN
3	10	2	12	21	1	NaN	1	1050	NaN	1	NaN	1036.4	NaN	NaN
3	10	2	12	22	2	1	2	1650	1	1	1649.3	1631.4	NaN	NaN
3	10	2	12	23	1	NaN	1	1050	NaN	1	NaN	1146.4	NaN	NaN
3	10	2	12	24	2	1	2	1800	1	1	1964.3	1908.4	NaN	NaN
3	10	2	12	25	1	NaN	1	1050	NaN	1	NaN	1086.4	NaN	NaN
3	10	2	12	26	2	1	2	1650	1	1	1566.3	1559.3	NaN	NaN
3	10	2	12	27	1	NaN	1	450	NaN	1	NaN	495.3	NaN	NaN
3	10	2	12	28	2	1	2	1500	1	1	1404.3	1403.3	NaN	NaN
3	10	2	12	29	1	NaN	1	450	NaN	1	NaN	505.3	NaN	NaN
3	10	2	12	30	2	1	2	1200	1	1	1264.4	1259.4	NaN	NaN
3	10	2	12	31	1	NaN	1	900	NaN	1	NaN	961.4	NaN	NaN
3	10	2	12	32	2	1	2	1200	1	1	1125.4	1120.4	NaN	NaN
3	10	2	12	33	1	NaN	1	750	NaN	1	NaN	861.4	NaN	NaN
3	10	2	12	34	2	1	2	1500	1	1	1547.3	1505.4	NaN	NaN
3	10	2	12	35	1	NaN	1	600	NaN	1	NaN	633.4	NaN	NaN
3	10	2	12	36	2	1	2	1650	1	1	1758.3	1732.4	NaN	NaN
3	10	2	12	37	1	NaN	1	900	NaN	1	NaN	891.4	NaN	NaN
3	10	2	12	38	2	1	2	1350	1	1	1527.4	1511.5	NaN	NaN
3	10	2	12	39	1	NaN	1	750	NaN	1	NaN	868.5	NaN	NaN
3	10	2	12	40	2	1	2	1500	1	1	1389.4	1367.4	NaN	NaN
3	10	2	13	1	1	NaN	1	1050	NaN	1	NaN	1126.7	NaN	NaN
3	10	2	13	2	2	1	2	1500	1	1	1392.6	1383.7	NaN	NaN
3	10	2	13	3	1	NaN	1	750	NaN	1	NaN	847.7	NaN	NaN
3	10	2	13	4	2	1	2	1200	1	1	1226.7	1207.8	NaN	NaN
3	10	2	13	5	1	NaN	1	1050	NaN	1	NaN	1033.7	NaN	NaN
3	10	2	13	6	2	1	2	1800	1	1	1823.7	1828.7	NaN	NaN
3	10	2	13	7	1	NaN	1	1050	NaN	1	NaN	1165.7	NaN	NaN
3	10	2	13	8	2	1	2	1800	1	1	1659.7	1622.7	NaN	NaN
3	10	2	13	9	1	NaN	1	900	NaN	1	NaN	828.7	NaN	NaN
3	10	2	13	10	2	1	2	1500	1	1	1434.7	1469.7	NaN	NaN
3	10	2	13	11	1	NaN	1	600	NaN	1	NaN	653.7	NaN	NaN
3	10	2	13	12	2	1	2	1350	1	1	1368.7	1364.8	NaN	NaN
3	10	2	13	13	1	NaN	1	750	NaN	1	NaN	837.8	NaN	NaN
3	10	2	13	14	2	1	2	1500	1	1	1376.8	1348.8	NaN	NaN
3	10	2	13	15	1	NaN	1	900	NaN	1	NaN	1058.8	NaN	NaN
3	10	2	13	16	2	1	2	1350	1	1	1461.8	1462.7	NaN	NaN
3	10	2	13	17	1	NaN	1	450	NaN	1	NaN	461.7	NaN	NaN
3	10	2	13	18	2	1	2	1650	1	1	1685.7	1673.7	NaN	NaN
3	10	2	13	19	1	NaN	1	900	NaN	1	NaN	970.7	NaN	NaN
3	10	2	13	20	2	1	2	1500	1	1	1612.7	1594.7	NaN	NaN
3	10	2	13	21	1	NaN	1	450	NaN	1	NaN	496.8	NaN	NaN
3	10	2	13	22	2	1	2	1650	1	1	1524.8	1550.8	NaN	NaN
3	10	2	13	23	1	NaN	1	450	NaN	1	NaN	483.8	NaN	NaN
3	10	2	13	24	2	1	2	1650	1	1	1804.8	1791.8	NaN	NaN
3	10	2	13	25	1	NaN	1	750	NaN	1	NaN	846.8	NaN	NaN
3	10	2	13	26	2	1	2	1350	1	1	1417.7	1410.8	NaN	NaN
3	10	2	13	27	1	NaN	1	600	NaN	1	NaN	693.8	NaN	NaN
3	10	2	13	28	2	1	2	1200	1	1	1334.7	1311.8	NaN	NaN
3	10	2	13	29	1	NaN	1	600	NaN	1	NaN	650.8	NaN	NaN
3	10	2	13	30	2	1	2	1650	1	1	1541.9	1561.8	NaN	NaN
3	10	2	13	31	1	NaN	1	750	NaN	1	NaN	843.8	NaN	NaN
3	10	2	13	32	2	1	2	1800	1	1	1778.8	1745.8	NaN	NaN
3	10	2	13	33	1	NaN	1	450	NaN	1	NaN	478.8	NaN	NaN
3	10	2	13	34	2	1	2	1200	1	1	1380.8	1364.8	NaN	NaN
3	10	2	13	35	1	NaN	1	900	NaN	1	NaN	898.8	NaN	NaN
3	10	2	13	36	2	1	2	1350	1	1	1314.8	1302.8	NaN	NaN
3	10	2	13	37	1	NaN	1	600	NaN	1	NaN	618.8	NaN	NaN
3	10	2	13	38	2	1	2	1800	1	1	1733.8	1719.8	NaN	NaN
3	10	2	13	39	1	NaN	1	1050	NaN	1	NaN	1027.9	NaN	NaN
3	10	2	13	40	2	1	2	1200	1	1	1244.8	1241.9	NaN	NaN
3	10	2	14	1	1	NaN	1	450	NaN	1	NaN	545.9	NaN	NaN
3	10	2	14	2	2	1	2	1200	1	1	1248.9	1269.9	NaN	NaN
3	10	2	14	3	1	NaN	1	450	NaN	1	NaN	536.9	NaN	NaN
3	10	2	14	4	2	1	2	1650	1	1	1446	1450	NaN	NaN
3	10	2	14	5	1	NaN	1	900	NaN	1	NaN	950	NaN	NaN
3	10	2	14	6	2	1	2	1350	1	1	1537	1500	NaN	NaN
3	10	2	14	7	1	NaN	1	600	NaN	1	NaN	648	NaN	NaN
3	10	2	14	8	2	1	2	1500	1	1	1612	1585	NaN	NaN
3	10	2	14	9	1	NaN	1	750	NaN	1	NaN	797	NaN	NaN
3	10	2	14	10	2	1	2	1200	1	1	1327.9	1297	NaN	NaN
3	10	2	14	11	1	NaN	1	750	NaN	1	NaN	823	NaN	NaN
3	10	2	14	12	2	1	2	1800	1	1	1601.9	1566	NaN	NaN
3	10	2	14	13	1	NaN	1	600	NaN	1	NaN	689.1	NaN	NaN
3	10	2	14	14	2	1	2	1650	1	1	1669	1668.1	NaN	NaN
3	10	2	14	15	1	NaN	1	600	NaN	1	NaN	655	NaN	NaN
3	10	2	14	16	2	1	2	1350	1	1	1386	1360	NaN	NaN
3	10	2	14	17	1	NaN	1	900	NaN	1	NaN	997	NaN	NaN
3	10	2	14	18	2	1	2	1200	1	1	1317	1311	NaN	NaN
3	10	2	14	19	1	NaN	1	600	NaN	1	NaN	631	NaN	NaN
3	10	2	14	20	2	1	2	1500	1	1	1456	1425	NaN	NaN
3	10	2	14	21	1	NaN	1	750	NaN	1	NaN	710	NaN	NaN
3	10	2	14	22	2	1	2	1800	1	1	1616.1	1623	NaN	NaN
3	10	2	14	23	1	NaN	1	450	NaN	1	NaN	603.1	NaN	NaN
3	10	2	14	24	2	1	2	1800	1	1	1708	1689.1	NaN	NaN
3	10	2	14	25	1	NaN	1	450	NaN	1	NaN	507.1	NaN	NaN
3	10	2	14	26	2	1	2	1350	1	1	1402	1394	NaN	NaN
3	10	2	14	27	1	NaN	1	900	NaN	1	NaN	945	NaN	NaN
3	10	2	14	28	2	1	2	1800	1	1	1738.1	1751	NaN	NaN
3	10	2	14	29	1	NaN	1	1050	NaN	1	NaN	1097	NaN	NaN
3	10	2	14	30	2	1	2	1350	1	1	1512.1	1496.1	NaN	NaN
3	10	2	14	31	1	NaN	1	900	NaN	1	NaN	941.1	NaN	NaN
3	10	2	14	32	2	1	2	1200	1	1	1332.1	1336.1	NaN	NaN
3	10	2	14	33	1	NaN	1	1050	NaN	1	NaN	1104.1	NaN	NaN
3	10	2	14	34	2	1	2	1500	1	1	1687	1669.1	NaN	NaN
3	10	2	14	35	1	NaN	1	750	NaN	1	NaN	728.1	NaN	NaN
3	10	2	14	36	2	1	2	1650	1	1	1518.1	1531	NaN	NaN
3	10	2	14	37	1	NaN	1	1050	NaN	1	NaN	974.1	NaN	NaN
3	10	2	14	38	2	1	2	1650	1	1	1509.1	1495.2	NaN	NaN
3	10	2	14	39	1	NaN	1	1050	NaN	1	NaN	1216.2	NaN	NaN
3	10	2	14	40	2	1	2	1500	1	1	1494.1	1541.1	NaN	NaN
3	10	2	15	1	1	NaN	1	600	NaN	1	NaN	743.2	NaN	NaN
3	10	2	15	2	2	1	2	1350	1	1	1409.2	1417.2	NaN	NaN
3	10	2	15	3	1	NaN	1	750	NaN	1	NaN	751.2	NaN	NaN
3	10	2	15	4	2	1	2	1200	1	1	1385.3	1362.3	NaN	NaN
3	10	2	15	5	1	NaN	1	450	NaN	1	NaN	539.3	NaN	NaN
3	10	2	15	6	2	1	2	1650	1	1	1478.3	1480.2	NaN	NaN
3	10	2	15	7	1	NaN	1	1050	NaN	1	NaN	1063.3	NaN	NaN
3	10	2	15	8	2	1	2	1500	1	1	1622.3	1630.2	NaN	NaN
3	10	2	15	9	1	NaN	1	450	NaN	1	NaN	514.3	NaN	NaN
3	10	2	15	10	2	1	2	1350	1	1	1408.3	1420.2	NaN	NaN
3	10	2	15	11	1	NaN	1	1050	NaN	1	NaN	1035.2	NaN	NaN
3	10	2	15	12	2	1	2	1500	1	1	1511.2	1510.2	NaN	NaN
3	10	2	15	13	1	NaN	1	600	NaN	1	NaN	681.3	NaN	NaN
3	10	2	15	14	2	1	2	1800	1	1	1861.3	1846.3	NaN	NaN
3	10	2	15	15	1	NaN	1	1050	NaN	1	NaN	1105.3	NaN	NaN
3	10	2	15	16	2	1	2	1650	1	1	1509.3	1516.3	NaN	NaN
3	10	2	15	17	1	NaN	1	750	NaN	1	NaN	193.3	NaN	NaN
3	10	2	15	18	2	1	2	1800	1	1	1685.3	1694.2	NaN	NaN
3	10	2	15	19	1	NaN	1	900	NaN	1	NaN	1083.3	NaN	NaN
3	10	2	15	20	2	1	2	1200	1	1	1349.2	1348.3	NaN	NaN
3	10	2	15	21	1	NaN	1	900	NaN	1	NaN	1034.4	NaN	NaN
3	10	2	15	22	2	1	2	1650	1	1	1666.4	1671.3	NaN	NaN
3	10	2	15	23	1	NaN	1	900	NaN	1	NaN	1051.4	NaN	NaN
3	10	2	15	24	2	1	2	1800	1	1	1829.4	1839.3	NaN	NaN
3	10	2	15	25	1	NaN	1	750	NaN	1	NaN	912.3	NaN	NaN
3	10	2	15	26	2	1	2	1350	1	1	1332.3	1349.3	NaN	NaN
3	10	2	15	27	1	NaN	1	600	NaN	1	NaN	594.3	NaN	NaN
3	10	2	15	28	2	1	2	1200	1	1	1261.3	1259.3	NaN	NaN
3	10	2	15	29	1	NaN	1	450	NaN	1	NaN	476.3	NaN	NaN
3	10	2	15	30	2	1	2	1800	1	1	1786.4	1764.4	NaN	NaN
3	10	2	15	31	1	NaN	1	750	NaN	1	NaN	736.4	NaN	NaN
3	10	2	15	32	2	1	2	1500	1	1	1503.4	1495.4	NaN	NaN
3	10	2	15	33	1	NaN	1	600	NaN	1	NaN	703.4	NaN	NaN
3	10	2	15	34	2	1	2	1500	1	1	1629.3	1605.4	NaN	NaN
3	10	2	15	35	1	NaN	1	1050	NaN	1	NaN	1134.4	NaN	NaN
3	10	2	15	36	2	1	2	1200	1	1	1451.3	1357.4	NaN	NaN
3	10	2	15	37	1	NaN	1	900	NaN	1	NaN	900.4	NaN	NaN
3	10	2	15	38	2	1	2	1350	1	1	1297.4	1301.4	NaN	NaN
3	10	2	15	39	1	NaN	1	450	NaN	1	NaN	463.4	NaN	NaN
3	10	2	15	40	2	1	2	1650	1	1	1562.4	1578.4	NaN	NaN
3	10	2	16	1	1	NaN	1	750	NaN	1	NaN	821.5	NaN	NaN
3	10	2	16	2	2	1	2	1200	1	1	1231.5	1237.5	NaN	NaN
3	10	2	16	3	1	NaN	1	750	NaN	1	NaN	837.5	NaN	NaN
3	10	2	16	4	2	1	2	1500	1	1	1527.6	1518.6	NaN	NaN
3	10	2	16	5	1	NaN	1	900	NaN	1	NaN	923.6	NaN	NaN
3	10	2	16	6	2	1	2	1800	1	1	1762.5	1750.6	NaN	NaN
3	10	2	16	7	1	NaN	1	1050	NaN	1	NaN	1001.6	NaN	NaN
3	10	2	16	8	2	1	2	1650	1	1	1697.5	1712.5	NaN	NaN
3	10	2	16	9	1	NaN	1	450	NaN	1	NaN	438.5	NaN	NaN
3	10	2	16	10	2	1	2	1200	1	1	1297.5	1291.5	NaN	NaN
3	10	2	16	11	1	NaN	1	900	NaN	1	NaN	993.5	NaN	NaN
3	10	2	16	12	2	1	2	1200	1	1	1253.6	1258.6	NaN	NaN
3	10	2	16	13	1	NaN	1	450	NaN	1	NaN	458.6	NaN	NaN
3	10	2	16	14	2	1	2	1650	1	1	1780.5	1777.6	NaN	NaN
3	10	2	16	15	1	NaN	1	1050	NaN	1	NaN	1001.6	NaN	NaN
3	10	2	16	16	2	1	2	1500	1	1	1420.6	1441.5	NaN	NaN
3	10	2	16	17	1	NaN	1	900	NaN	1	NaN	875.6	NaN	NaN
3	10	2	16	18	2	1	2	1350	1	1	1480.6	1501.5	NaN	NaN
3	10	2	16	19	1	NaN	1	900	NaN	1	NaN	977.5	NaN	NaN
3	10	2	16	20	2	1	2	1800	1	1	1785.6	1791.5	NaN	NaN
3	10	2	16	21	1	NaN	1	450	NaN	1	NaN	524.7	NaN	NaN
3	10	2	16	22	2	1	2	1800	1	1	1434.6	1446.6	NaN	NaN
3	10	2	16	23	1	NaN	1	750	NaN	1	NaN	742.6	NaN	NaN
3	10	2	16	24	2	1	2	1650	1	1	1587.6	1609.6	NaN	NaN
3	10	2	16	25	1	NaN	1	600	NaN	1	NaN	746.6	NaN	NaN
3	10	2	16	26	2	1	2	1350	1	1	1448.6	1419.6	NaN	NaN
3	10	2	16	27	1	NaN	1	450	NaN	1	NaN	552.6	NaN	NaN
3	10	2	16	28	2	1	2	1350	1	1	1458.6	1461.6	NaN	NaN
3	10	2	16	29	1	NaN	1	600	NaN	1	NaN	629.6	NaN	NaN
3	10	2	16	30	2	1	2	1500	1	1	1428.7	1437.6	NaN	NaN
3	10	2	16	31	1	NaN	1	1050	NaN	1	NaN	1172.7	NaN	NaN
3	10	2	16	32	2	1	2	1650	1	1	1722.7	1747.6	NaN	NaN
3	10	2	16	33	1	NaN	1	1050	NaN	1	NaN	1104.7	NaN	NaN
3	10	2	16	34	2	1	2	1800	1	1	1686.6	1717.6	NaN	NaN
3	10	2	16	35	1	NaN	1	600	NaN	1	NaN	674.6	NaN	NaN
3	10	2	16	36	2	1	2	1350	1	1	1474.6	1469.6	NaN	NaN
3	10	2	16	37	1	NaN	1	600	NaN	1	NaN	597.6	NaN	NaN
3	10	2	16	38	2	1	2	1500	1	1	1665.7	1670.7	NaN	NaN
3	10	2	16	39	1	NaN	1	750	NaN	1	NaN	739.7	NaN	NaN
3	10	2	16	40	2	1	2	1200	1	1	1240.7	1272.7	NaN	NaN

[truncated: 10 more sheets: 11, 12, 13, 14, 15, 16, 17, 18, 19, 20]
