# Supplementary material for: Concomitant motor responses facilitate the acquisition of multiple timing priors beyond upper-limb contexts
Source: iScience. 2026 Feb 17;29(3):115051. doi: 10.1016/j.isci.2026.115051 (PMC12992963; doi:10.1016/j.isci.2026.115051)
Supplement: Data S1. This zipped file includes the data and analysis code to reproduce the results reported in this study, together with a README file [file mmc2.zip › Data S1/Results_Exp1-3.xlsx]

## Sheet: Each participant
			prior=>	short					long					short	long	d(long-short)	short	long	common	short	long	d(long-short)
			TS=>	450	600	750	900	1050	1200	1350	1500	1650	1800
experiment	trial bin	prior-CMR combination	participant #	mTR										mp			sdp		w	mTRM
1 (control)	1-320		1	500.494	597.075	768.481	931.212	1063.29	1218.98	1363.7	1502.32	1673.93	1744.78	1174.7	1563.08	388.381	406.881	593.861	0.136657	1131.21	1152.52	21.3064
1 (control)	1-320		2	451.075	538.406	701.756	831.95	987.812	1195.83	1297.17	1383.3	1439.04	1473.54	-150428	1215.54	151644	679.322	24.6066	0.0148714	1033.13	1153.62	120.49
1 (control)	1-320		3	439.7	520.542	646.523	814.335	974.981	1100.36	1202.9	1299.72	1455.15	1547.93	-304842	-91308.3	213534	831.469	524.008	0.0151855	995.89	1026.86	30.969
1 (control)	1-320		4	486.572	604.955	727.181	893.016	1040.55	1251.71	1334.11	1418.92	1560.48	1578.98	788.524	1342.15	553.622	541.821	267.238	0.135303	1100.39	1178.19	77.8056
1 (control)	1-320		5	460.429	546.103	697.769	859.988	1004.54	1179.62	1276.66	1378.04	1443.86	1511.26	-153527	1117.08	154644	765.885	30.0511	0.0143091	1056.71	1123.23	66.5252
1 (control)	1-320		6	468.987	590.4	761.345	887.394	1058	1249.4	1333.13	1457.96	1530.41	1667.52	1160.45	1343.1	182.65	1115.91	281.578	0.112021	1125.45	1161.4	35.9507
1 (control)	1-320		7	493.184	615.722	770.6	910.853	1031.02	1224.42	1337.49	1444.05	1578.44	1678.18	953.868	1292.52	338.649	280.817	436.408	0.138996	1084.5	1144.06	59.5643
1 (control)	1-320		8	523.797	596.745	753.144	862.934	998.506	1212.91	1318.62	1392.02	1518.34	1489.15	808.21	1267.67	459.464	233.438	238.833	0.138196	1027.66	1167.46	139.803
1 (control)	1-320		9	504.1	607.535	780.745	942.265	1112.33	1237.46	1361.78	1370.76	1544.91	1698.65	2239.67	1233.47	-1006.21	517.096	346.42	0.109839	1185.22	1137.24	-47.9717
1 (control)	1-320		10	472.437	599.6	751.103	918.619	1058.36	1174.37	1310.91	1430.98	1499.94	1633.38	1324.97	1025.78	-299.191	609.941	362.907	0.109981	1132.9	1114.67	-18.2357
1 (control)	1-320		11	501.69	618.319	763.244	983.71	1129.18	1282.02	1384.54	1522.53	1565.36	1719.08	8560.94	1523.3	-7037.65	518.277	119.263	0.0520126	1218.59	1202.28	-16.3151
1 (control)	1-320		12	529.252	669.053	815.172	967.469	1123.79	1318.04	1400.23	1496.09	1663.83	1730.42	1286.72	1613.46	326.744	260.336	336.955	0.146659	1171.34	1219.46	48.1234
1 (control)	1-320		13	490.6	588.59	724.328	854.581	1043.63	1240.72	1330.92	1422.52	1544.42	1543.64	-30439.8	1327.71	31767.5	898.978	44.0608	0.0241904	1096.1	1180.98	84.8763
1 (control)	1-320		14	549.1	613.731	732.113	879.903	1043.47	1232.78	1345.08	1419.92	1545.21	1737.08	905.436	1183.59	278.156	240.974	502.445	0.124518	1069.54	1129.23	59.6826
1 (control)	1-320		15	574.616	662.606	871.871	1007.5	1178.49	1299.81	1416.17	1516.02	1615.11	1734.92	1440.76	1593.44	152.679	242.052	330.434	0.147779	1226.21	1219.63	-6.58562
1 (control)	1-320		16	446.01	572.997	726.344	895	1061.83	1155.01	1287.34	1383.52	1483.15	1616.49	-179320	610.815	179931	4999.97	118.731	0.0294016	1117.1	1087.97	-29.1356
1 (control)	1-320		17	487.639	598.874	777.825	965.956	1110.26	1225.79	1310.22	1470.03	1613.23	1655.56	10075.8	1309.83	-8766.01	730.333	185.947	0.0595905	1199.79	1146.26	-53.528
1 (control)	1-320		18	483.537	572.181	723.209	872.761	1036.06	1208.43	1342.98	1454.89	1581.73	1710.69	-150493	1232.89	151726	1269.45	62.2555	0.0157465	1095.48	1133.08	37.6005
1 (control)	1-320		19	432.141	551.89	691.869	874.047	997.635	1155.04	1290.56	1403.77	1596.42	1649.16	-183662	-166.042	183496	1022	120.922	0.0177426	1054.54	1090.76	36.215
1 (control)	1-320		20	448.803	559.412	752.487	941.575	1078.84	1239.65	1372.92	1480.86	1581.41	1667.58	1.49896e+06	1428.13	-1.49754e+06	1782.37	16.6967	0.00682903	1152.83	1177.97	25.1373
1 (control)	321-640		1	492.49	589.206	749.269	930.547	1076	1199.75	1367.89	1494.02	1657.02	1764.41	6632.89	1505.67	-5127.23	840.185	325.433	0.0551515	1154.87	1138.35	-16.5224
1 (control)	321-640		2	445.825	530.375	688.606	870.706	995.434	1180.83	1295.51	1342.8	1445.28	1544.47	-213187	1072.36	214260	893.362	34.7763	0.0150099	1048.46	1114.96	66.4995
1 (control)	321-640		3	424.687	544.559	669.703	823.075	957.639	1139.98	1238.39	1345.34	1442.68	1556.9	-118087	360.081	118447	816.132	91.3627	0.0235096	999.934	1065.85	65.9206
1 (control)	321-640		4	472.759	607.606	744.947	884.184	1058.03	1216.27	1331.52	1439.54	1540.47	1625.27	941.255	1274.73	333.476	780.6	309.396	0.121542	1119.53	1149.47	29.9357
1 (control)	321-640		5	471.074	559.656	734.294	931.847	1085.4	1192.59	1303.55	1381.95	1477.28	1611.35	736806	1049.74	-735756	3181.56	46.5587	0.0162452	1149.27	1114.95	-34.3228
1 (control)	321-640		6	450.958	573.068	714.762	889.323	1020.72	1217.29	1295.6	1361.44	1463.26	1514.81	-144064	1211.87	145276	1100.95	28.5852	0.0156562	1087.85	1148.91	61.0573
1 (control)	321-640		7	463.577	572.072	737.768	906.787	1027.9	1216	1334.85	1441.54	1571.28	1672.22	-61132.8	1256.64	62389.5	1634.49	78.01	0.0244282	1107.4	1139.53	32.1286
1 (control)	321-640		8	496.361	607.366	740.097	875.366	987.853	1138.08	1287.57	1320.39	1373.42	1448.07	776.532	1064.36	287.828	241.747	244.435	0.132451	1029.06	1108.57	79.5112
1 (control)	321-640		9	521.597	578.56	856.61	947.745	1118.26	1240.35	1366.87	1504.74	1396.71	1639.78	1518.08	1362.37	-155.716	348.353	240.323	0.133374	1186.51	1191.58	5.06156
1 (control)	321-640		10	494.819	611.369	789.125	925.194	1064.21	1175.83	1324.38	1440.67	1537.17	1662.05	1123.37	1025.72	-97.6486	258.966	413.06	0.109167	1124.7	1116.94	-7.7646
1 (control)	321-640		11	506.256	595.794	761.444	917.912	1064.92	1202.09	1365.8	1442.17	1576.44	1687.15	1151.59	1284.1	132.506	433.373	449.173	0.135546	1127.93	1141.44	13.5119
1 (control)	321-640		12	533.016	675.281	805.506	977.29	1130.83	1273.46	1418.54	1520.51	1599.26	1778.49	1323.46	1624.11	300.649	261.554	400.193	0.144114	1180.09	1195.37	15.2797
1 (control)	321-640		13	484.016	587.832	751.944	909.034	1065.27	1221.26	1336.17	1416.71	1516.53	1611.63	2769.42	1270.47	-1498.96	899.054	167.704	0.0721631	1138.3	1152.62	14.3169
1 (control)	321-640		14	592.342	652.771	821.397	942.903	1075.31	1259.62	1378.11	1483.19	1610.65	1781.02	1058.18	1563.26	505.079	174.076	540.993	0.145932	1093.54	1161.96	68.413
1 (control)	321-640		15	536.278	646.019	815.691	977.9	1097.07	1232.88	1369.42	1471.07	1503.01	1668.81	1213.12	1366.44	153.312	247.848	345.084	0.147516	1152.28	1170.35	18.0707
1 (control)	321-640		16	446.994	565.828	729.481	872.975	1026.36	1136.16	1250.04	1394.61	1450.03	1611	-197605	-266.664	197338	1696.05	113.193	0.020935	1086.69	1067.25	-19.4342
1 (control)	321-640		17	469.994	597.919	748.128	950.309	1082.93	1195.21	1303.76	1468.05	1611.94	1722.02	104734	680.263	-104054	1046.82	130.149	0.0187809	1167.19	1113.58	-53.6102
1 (control)	321-640		18	474.631	567.431	718.781	894.869	1030.71	1171.89	1329.81	1472.98	1594.22	1685.97	-151086	1065.35	152151	1636.14	86.7633	0.0190988	1098.75	1121.55	22.7982
1 (control)	321-640		19	435.255	556.739	687.775	822.681	956.872	1143	1294.37	1422.73	1487.33	1638.25	-76124.3	507.631	76631.9	634.237	100.501	0.021984	1007.71	1089.75	82.035
1 (control)	321-640		20	503.612	597.797	770.3	927.719	1087.74	1236.59	1361.27	1493.98	1578.67	1661.24	1597.36	1419.83	-177.529	508.777	298.82	0.121615	1156.85	1176.1	19.2403
2	1-320	long-CMR	1	465.35	559.213	730.634	890.781	1071.17	1204.45	1318.77	1413.59	1511.91	1651.24	-1.56037e+06	1122.89	1.56149e+06	4916.94	20.3421	0.00653332	1121.51	1124.76	3.24602
2	1-320	long-CMR	2	398.671	505.175	628.319	801.387	962.181	1106.73	1249.45	1336.4	1418.26	1526.79	-362981	339.362	363320	986.284	66.8411	0.0180793	970.222	1058.42	88.1974
2	1-320	long-CMR	3	487.262	609.997	777.678	918.144	1051.58	1220.3	1338.37	1428.71	1548.12	1614.53	1053.44	1291.7	238.267	329.216	323.407	0.134163	1112.57	1154.81	42.2442
2	1-320	long-CMR	4	514.459	602.413	753.65	944.603	1113.86	1259.94	1359.46	1469.37	1601.7	1756.55	108315	1476.54	-106839	699.918	54.2294	0.0153779	1190.45	1157.47	-32.9751
2	1-320	long-CMR	5	457.5	555.853	721.834	871.244	1026.12	1155.19	1313.09	1409.97	1555.93	1665.05	-175472	347.235	175819	820.726	63.9386	0.0112778	1082.81	1095.54	12.7279
2	1-320	long-CMR	6	502.231	619.584	803.597	949.375	1072.61	1200.63	1319.41	1382.03	1480.27	1589.39	1174.65	1164.89	-9.75831	282.532	325.817	0.135662	1136.22	1132.18	-4.03734
2	1-320	long-CMR	7	497.09	607.809	768.634	936.85	1075.73	1240.93	1364.84	1479.92	1548.62	1590.52	1299.07	1393.75	94.6805	423.232	254.898	0.13463	1144.76	1195.13	50.3659
2	1-320	long-CMR	8	470.841	585.106	734.259	862.728	983.913	1180.2	1283.4	1403.89	1527.08	1601.77	553.328	967.743	414.415	307.374	383.727	0.116782	1036.69	1108.5	71.8078
2	1-320	long-CMR	9	472.691	548.119	695.231	847.844	1004.31	1164.78	1268.03	1391.44	1456.55	1502.41	-168669	1080.86	169749	886.226	36.3785	0.0163302	1052.07	1116.03	63.9657
2	1-320	long-CMR	10	445.378	567.635	748.128	892.216	1024.35	1193.43	1265.58	1344.48	1429.62	1495.57	-53352.4	1119.44	54471.8	1277.43	47.8928	0.0245414	1099.56	1123.61	24.048
2	1-320	short-CMR	11	454.997	577.997	736.691	876.641	1015.16	1256.1	1322.5	1466.73	1509.58	1608.09	-3203.05	1350.32	4553.37	857.264	147.119	0.0737536	1084.83	1179.37	94.5418
2	1-320	short-CMR	12	491.323	585.568	742.891	953.519	1043.29	1235.77	1311.96	1452.08	1519.9	1635.04	1144.7	1284.9	140.206	466.429	314.593	0.126944	1126.69	1152.32	25.6338
2	1-320	short-CMR	13	506.853	571.963	766.184	957.868	1100.72	1313.25	1426.26	1504.29	1621.61	1746.2	102623	1609.86	-101013	799.886	38.0438	0.0173442	1185.36	1225.98	40.6206
2	1-320	short-CMR	14	512.644	577.441	767.009	904.461	1041.52	1147.92	1246.94	1358.98	1470.78	1510.49	956.477	862.123	-94.354	335.506	349.536	0.124863	1099.86	1088.45	-11.4175
2	1-320	short-CMR	15	498.419	580.659	721.006	893.191	1042.65	1248.59	1304.02	1347.12	1450.8	1495.35	-1548.93	1267.84	2816.77	1105	112.005	0.0753379	1109.36	1177.01	67.6482
2	1-320	short-CMR	16	492.15	584.831	734.391	892.587	1083.33	1227.79	1313.22	1418.97	1545.63	1718.41	541056	1017.98	-540038	3707.63	71.846	0.0163317	1138.26	1118.43	-19.828
2	1-320	short-CMR	17	452.619	536.219	662.628	839.284	981.639	1115.65	1198.58	1321.19	1379.58	1418.18	-175738	814.102	176552	794.426	39.8704	0.0171386	1020.88	1066.07	45.1933
2	1-320	short-CMR	18	508.363	588.647	747.034	906.166	1059.92	1213.93	1356.79	1420.46	1478.1	1591.14	1089.72	1290.15	200.425	538.096	269.486	0.133523	1122.45	1164.15	41.6984
2	1-320	short-CMR	19	504.852	589.462	741.559	963.856	1106.38	1221.77	1370.64	1435.05	1593.01	1717.56	194503	1337.04	-193166	880.872	49.4213	0.0140053	1186.85	1144.56	-42.2863
2	1-320	short-CMR	20	497.65	579.966	717.872	860.203	1003.45	1166.54	1265.44	1395.6	1504.97	1587.33	452.466	815.045	362.579	362.531	390.177	0.112225	1052.26	1095.62	43.3655
2	321-640	long-CMR	1	448.653	549.638	722.428	822.706	1014.89	1174.43	1289.95	1403.46	1468.62	1542.92	-247114	1112.12	248226	778.019	27.74	0.0117865	1052.92	1122.6	69.6885
2	321-640	long-CMR	2	401.759	499.929	637.775	817.206	953.997	1154.88	1271.33	1371.99	1481.08	1619.03	-268379	251.578	268631	1036.38	102.713	0.0217815	974.421	1077.97	103.545
2	321-640	long-CMR	3	508.252	613.631	766.281	953.772	1092.91	1263.98	1351.17	1457	1530.85	1596.88	1494.99	1386.05	-108.948	418.402	234.743	0.128829	1164.64	1197.05	32.4063
2	321-640	long-CMR	4	508.587	611.969	737.394	912.125	1079.92	1215.92	1329.45	1505.1	1626.23	1759.46	1404.29	1356.2	-48.0823	546.235	692.377	0.120176	1141.12	1133.49	-7.62987
2	321-640	long-CMR	5	470.169	582.95	718.89	885.493	1013.91	1207.59	1283.95	1450.59	1535.68	1633.52	-499.297	1133.16	1632.45	647.024	296.712	0.0947902	1082.04	1125.93	43.8883
2	321-640	long-CMR	6	471.181	606.788	774.65	924.938	1055.45	1215.8	1304.71	1416.85	1475.67	1599.21	1134.8	1204.68	69.8805	411.16	313.392	0.13361	1126.16	1139.9	13.7464
2	321-640	long-CMR	7	475.616	604.309	744.984	956.706	1064.09	1251.1	1342.58	1453.34	1510.97	1615.53	1639.18	1355	-284.181	570.161	230.43	0.114866	1150.12	1180.03	29.9052
2	321-640	long-CMR	8	470.263	582.653	713.597	866.816	987.378	1226.66	1349.71	1447.95	1575.59	1651.87	234.548	1340.17	1105.62	495.235	365.007	0.137637	1045.7	1157.82	112.113
2	321-640	long-CMR	9	447.544	525.075	688.847	874.291	1031.27	1172.36	1272.42	1383.89	1518.03	1596.03	-523624	812.047	524436	2247.72	73.0235	0.0204663	1069.94	1096.7	26.7567
2	321-640	long-CMR	10	439.009	575.753	741.906	890.5	1002.71	1226.99	1332.19	1373.47	1440.95	1481.31	-713.279	1280.42	1993.7	842.1	168.965	0.118345	1080.17	1184.54	104.366
2	321-640	short-CMR	11	471.313	578.291	725.981	853.438	1009.83	1242.27	1318.04	1447.96	1538.62	1638.4	-970.244	1308.78	2279.02	593.332	219.841	0.0890297	1066.95	1156.59	89.6408
2	321-640	short-CMR	12	479.393	611.271	780.035	906.338	1014.8	1191.17	1288.17	1420.11	1549.64	1625.31	911.312	1014.46	103.145	221.613	395.404	0.114238	1071.22	1114.44	43.2162
2	321-640	short-CMR	13	470.975	579.347	723.361	899.994	1068.9	1225.46	1332.5	1388.68	1468.9	1627.19	1.24219e+06	1223.09	-1.24097e+06	4943.11	11.4295	0.0048528	1126.51	1143.22	16.7077
2	321-640	short-CMR	14	473.126	582.184	723.984	905.994	1015.14	1176.25	1271.79	1364.58	1502.07	1546.57	422.271	994.169	571.898	599.164	340.375	0.124535	1088.57	1106.05	17.4762
2	321-640	short-CMR	15	470.419	563.228	709.075	862.419	988.271	1214.79	1263.12	1360.02	1396.79	1510.39	-5645.79	1165.11	6810.9	594.347	98.2148	0.0547391	1053.08	1136.32	83.2345
2	321-640	short-CMR	16	473.819	574.097	709.906	863.969	967.881	1244.09	1305.83	1404.03	1573.74	1665.25	317.947	1212.76	894.81	341.404	360.465	0.114249	1024.81	1134.9	110.085
2	321-640	short-CMR	17	437.777	505.974	611.022	768.9	928.332	1094.5	1208.95	1257.69	1351.76	1437.05	-132668	490.304	133159	373.989	35.4981	0.0124919	936.345	1039	102.657
2	321-640	short-CMR	18	525.532	619.969	774.629	924.913	1041.58	1252.68	1358.31	1471.77	1500.9	1601.71	1000.02	1379.77	379.747	256.576	267.449	0.147555	1088.12	1195.85	107.73
2	321-640	short-CMR	19	495.612	587.5	726.7	937.044	1121.61	1271.76	1324.16	1468.23	1539.97	1687.59	974340	1380.69	-972960	1327.3	22.2587	0.0087669	1178.73	1166.96	-11.7715
2	321-640	short-CMR	20	478.258	555.274	680.128	822.503	974.506	1135.04	1300.65	1413.07	1545.25	1642.36	-74729.6	22.2566	74751.8	596.907	117.567	0.0197105	1020.46	1087.12	66.6559
3	1-320	long-CMR	1	536.344	604.968	753.469	946.694	1088.97	1216.76	1305.21	1458.35	1627.81	1676.31	1340.49	1223.3	-117.187	387.627	511.137	0.13178	1152.5	1132.63	-19.8707
3	1-320	long-CMR	2	493.213	626.532	784.544	932.553	1070.81	1272.72	1376.33	1420.4	1486.7	1566.46	1154.33	1378.54	224.215	317.745	205.703	0.138069	1130.66	1217.07	86.4127
3	1-320	long-CMR	3	521.981	668.356	833.584	1009.18	1129.06	1290.39	1435.06	1546.74	1598.31	1736.48	1365.91	1605.26	239.353	262.484	318.274	0.148702	1194.59	1228.96	34.3724
3	1-320	long-CMR	4	528.05	643.859	808.223	976.442	1104.28	1294.6	1395.87	1462.39	1618.29	1695.09	1269.2	1518.38	249.177	273.141	320.662	0.145892	1163.26	1206.66	43.4093
3	1-320	long-CMR	5	482.697	595.319	756.034	902.634	1049.69	1211.21	1321.38	1420.62	1552.81	1628.91	995.868	1214.9	219.034	458.494	340.556	0.120675	1114.59	1137.33	22.7365
3	1-320	long-CMR	6	488.661	627.334	804.294	976.66	1127.73	1276.17	1398.03	1568.08	1736.07	1899.24	2013.6	4032.8	2019.21	279.562	686.283	0.0801935	1208.81	1174.4	-34.4149
3	1-320	long-CMR	7	530.116	623.526	775.503	917.112	1120.22	1327.99	1461.34	1521.19	1675.37	1796.91	1545.99	1737.71	191.723	389.62	286.4	0.121433	1171.09	1238.57	67.4779
3	1-320	long-CMR	8	530.613	642.594	884.11	1005.47	1125.17	1307.58	1450.57	1565.63	1669.32	1794.03	1328.46	1755.44	426.973	235.14	358.379	0.145567	1191.45	1233.9	42.4458
3	1-320	long-CMR	9	485.997	606.859	741.353	918.712	1089.06	1265.71	1331.49	1520.78	1626.25	1715.99	249984	1507.35	-248476	1053.05	32.5803	0.0108855	1158.65	1172.33	13.6814
3	1-320	long-CMR	10	535.187	634.353	820.847	962.169	1059.78	1271.7	1386.85	1471.43	1594.45	1730.02	1089.99	1505.27	415.282	218.646	392.3	0.14718	1112.24	1182.5	70.2595
3	1-320	short-CMR	11	518.659	646.716	759.823	948.394	1099.08	1230.62	1364.91	1500.01	1599.63	1650.97	1289.87	1431.58	141.714	309.953	316.838	0.129367	1154.78	1178.42	23.6341
3	1-320	short-CMR	12	535.6	627.919	761.775	911.366	1020.01	1274.77	1446.28	1529.98	1565.72	1682.87	931.947	1536.49	604.543	223.358	277.357	0.149603	1055.08	1235.74	180.657
3	1-320	short-CMR	13	490.937	566.071	752.194	927.61	1060.83	1229.79	1326.58	1396.43	1519.1	1596.84	63582	1262.6	-62319.4	1243.73	40.2874	0.0180662	1141.67	1152.92	11.2408
3	1-320	short-CMR	14	443.397	556.975	665.874	855.418	1028.4	1216.85	1281.04	1391.19	1497.66	1572.35	-679717	1162.21	680879	1637.48	34.07	0.0143626	1058.71	1131.83	73.1199
3	1-320	short-CMR	15	516.312	591.729	740.666	930.725	1058.78	1215.83	1335.38	1410.05	1535.15	1640.63	1137.2	1228.78	91.574	412.054	334.605	0.12179	1126.21	1139.9	13.687
3	1-320	short-CMR	16	500.742	572.503	773.453	922.329	1019.5	1172.56	1302.63	1407.35	1467.93	1583.57	921.664	1071.75	150.083	302.339	343.818	0.128399	1087.21	1117.01	29.7991
3	1-320	short-CMR	17	537.447	634.003	788.225	958.119	1086.38	1275.12	1346.14	1437.86	1517.53	1551.56	1175.41	1375.76	200.351	271.902	228.21	0.147028	1138.62	1211.36	72.7473
3	1-320	short-CMR	18	504.327	605.094	775.188	932.474	1050.44	1249.3	1409.22	1509.6	1597.65	1691.53	1062.52	1513.55	451.031	327.64	337.773	0.145124	1112.57	1198.59	86.0137
3	1-320	short-CMR	19	505.941	587.216	725.463	904.591	1057.28	1214.62	1335.99	1522.82	1571.82	1675.91	1092.38	1377.42	285.047	1131.84	369.369	0.126294	1124.49	1157.54	33.0414
3	1-320	short-CMR	20	550.974	663.728	814.42	945.542	1099.89	1206.51	1272.55	1385.72	1448.34	1489.22	1142.44	1194.3	51.8564	211.673	254.862	0.142289	1131.35	1144.6	13.2583
3	321-640	long-CMR	1	504.781	606.184	745.534	891.097	1017.54	1248.17	1338.53	1413.67	1509.62	1574.53	853.368	1325.72	472.352	303	268.167	0.145416	1063.69	1179.44	115.748
3	321-640	long-CMR	2	493.022	600.612	754.012	919.612	1013.23	1272.72	1350.24	1418.73	1490.37	1543	894.59	1360.86	466.274	332.477	229.241	0.15544	1075.07	1211.76	136.69
3	321-640	long-CMR	3	496.623	610.31	785.319	936.332	1032.64	1217.69	1344.9	1329.12	1468.45	1542.98	1008.85	1236.41	227.569	272.984	259.127	0.141656	1095.48	1155.58	60.0993
3	321-640	long-CMR	4	519.987	634.855	771.3	928.378	1104.5	1299.47	1404.61	1554.93	1638.73	1708.15	1324.5	1603.85	279.351	326.28	264.854	0.124947	1156.23	1230.24	74.0062
3	321-640	long-CMR	5	496.603	612.944	761.322	903.884	1071.49	1239.43	1386.96	1474.01	1593.9	1740.81	1152.53	1474.63	322.096	442.023	442.757	0.13793	1128.02	1163.25	35.2255
3	321-640	long-CMR	6	514.153	631.328	807.091	940.745	1090.83	1305.48	1438.17	1601.59	1715.42	1869.95	1206.21	2082.77	876.556	254.948	434.175	0.126431	1144.28	1217.83	73.5497
3	321-640	long-CMR	7	535.269	652.497	773.934	919.319	1044.51	1286.53	1382.7	1537	1693.28	1739.61	992.515	1667.74	675.223	210.912	400.686	0.145343	1075.27	1202.48	127.213
3	321-640	long-CMR	8	532.294	700.358	905.278	1050.1	1127.67	1379.02	1470.37	1597.47	1786.41	1904.62	1294.71	2139	844.295	181.51	401.453	0.13953	1197.61	1259.47	61.8548
3	321-640	long-CMR	9	471.584	587.925	719.747	904.428	1052.05	1269.56	1412.04	1533.52	1644.39	1682.46	-1.14342e+06	1567.57	1.14499e+06	3536.81	15.5834	0.0071643	1119.06	1218.4	99.3472
3	321-640	long-CMR	10	513.978	665.15	807.984	958.481	1084.17	1285.7	1413.08	1520.58	1604.55	1725.93	1152.12	1573.85	421.726	241.447	334.995	0.147958	1133.74	1213.87	80.1361
3	321-640	short-CMR	11	535.765	649.084	784.569	935.766	1070.02	1251.46	1363.77	1505.26	1571.96	1696.6	1074.72	1457.03	382.316	236.242	376.611	0.146967	1108.47	1178.65	70.1849
3	321-640	short-CMR	12	503.687	611.828	739.538	897.706	1029.74	1265.16	1374.3	1505.9	1637.46	1725.89	886.887	1553.81	666.928	332.376	411.006	0.145105	1078.72	1183.43	104.704
3	321-640	short-CMR	13	452.937	568.716	716.426	873.306	1008.72	1201.51	1291.32	1386.72	1462.88	1559.06	-73542.7	1153.03	74695.7	1016.7	53.1318	0.0237238	1073.58	1130.65	57.066
3	321-640	short-CMR	14	456.891	532.516	665.103	833.272	997.569	1230.11	1288.02	1399.96	1472.31	1594.85	-384906	1195.4	386102	866.397	28.0771	0.0122368	1027.56	1138.64	111.08
3	321-640	short-CMR	15	506.122	581.825	721.938	893.837	1050.57	1203.58	1313.87	1419.85	1547.06	1605.4	-613.859	1198.99	1812.85	1210.93	211.883	0.0786435	1115.77	1135.98	20.2179
3	321-640	short-CMR	16	467.273	554.188	741.291	866.047	998.506	1143.25	1280.28	1381.53	1456.42	1585.13	-1061.72	704.411	1766.13	642.817	336.927	0.09568	1065.36	1086.05	20.691
3	321-640	short-CMR	17	505.303	621.994	789.834	927.097	1051.84	1267.29	1397.45	1440.03	1564.96	1610.17	1048.4	1427.86	379.467	278.392	262.082	0.146544	1105.11	1210.87	105.755
3	321-640	short-CMR	18	487.112	596.122	736.323	893.8	1030.11	1279.2	1387.98	1526.28	1635.37	1685.1	785.339	1550.42	765.079	479.465	321.659	0.144515	1089.97	1211.57	121.593
3	321-640	short-CMR	19	508.447	597.158	749.435	929.606	1068.26	1263.28	1340.32	1504.63	1563.87	1695.71	1255.23	1439.1	183.875	464.795	329.674	0.128062	1136.42	1175.37	38.9513
3	321-640	short-CMR	20	529.953	663.872	785.069	889.261	1043.82	1220.48	1289.22	1352.86	1386.93	1493.55	965.696	1215.54	249.847	206.854	235.92	0.152512	1060.07	1156.32	96.2516

## Sheet: Grand average
			prior=>	short					long					short	long	d(long-short)	short	long	common	1 prior	2 priors	1 prior	2 priors
			TS=>	450	600	750	900	1050	1200	1350	1500	1650	1800
experiment	trial bin			mTR										mp			sdp		w	AICc		Akaike Weight
1 (control)	1-320			487.208	591.237	746.855	904.753	1056.63	1220.12	1330.87	1432.41	1551.72	1639.4	1124.34	1267.78	143.435	721.792	344.702	0.127261	1621.21	1617.71	0.148429	0.851571
1 (control)	321-640			485.827	590.862	751.781	908.918	1050.47	1199.46	1327.67	1432.92	1521.63	1644.25	1031.38	1183.14	151.765	490.674	343.136	0.116267	1611.55	1612.94	0.666599	0.333401
2	1-320			481.567	576.683	734.962	898.147	1043.19	1203.7	1309.84	1409.01	1507.6	1601.08	1005.53	1173.99	168.454	299.917	314.03	0.139132	1606.02	1606.76	0.591772	0.408228
2	321-640			470.863	575.492	720.579	882.503	1021.37	1207.89	1304.95	1412.99	1506.57	1603.88	890.675	1178.17	287.497	283.372	313.523	0.140664	1591.64	1583.49	0.0167346	0.983265
3	1-320			511.86	616.283	775.952	939.21	1077.27	1251.04	1364.14	1472.33	1575.3	1668.74	1199.07	1421.95	222.882	338.095	335.118	0.139264	1615.56	1613.57	0.26957	0.73043
3	321-640			501.589	613.973	763.052	914.604	1049.39	1256.45	1363.41	1470.18	1572.22	1664.18	1015.83	1423.4	407.567	334.913	336.429	0.14484	1683.33	1670.85	0.00193854	0.998061

## Sheet: Permutation
		Exp. 1 (control) vs Exp. 2			Number of irregular mp values in the permutation data									Exp. 1 (control) vs Exp. 3			Number of irregular mp values in the permutation data
		trials 1-320	trials 321-640				Exp. 1 (control)		Exp. 2					trials 1-320	trials 321-640				Exp. 1 (control)		Exp. 3
permutation p		0.3815	0.0189				trials 1-320	trials 321-640	trials 1-320	trials 321-640		permutation p		0.281166	0.00410534				trials 1-320	trials 321-640	trials 1-320	trials 321-640
ddmp	original	25.0191	135.733		short	> max TS	0	0	0	0		ddmp	original	79.4463	255.802		short	> max TS	9	0	4	0
	permutation	-78.4091	-54.7235			< min TS	0	0	0	0			permutation	70.4747	-6.74007			< min TS	0	5	0	8
		-100.019	-100.139		long	> max TS	0	0	0	0				-29.2754	68.105		long	> max TS	0	0	0	0
		210.43	48.2012			< min TS	0	0	0	0				275.557	11.8598			< min TS	0	0	0	0
		-86.0373	24.9876											0.688487	-79.1231
		109.383	33.6973											-3.59112	-17.1623
		79.2427	-42.5019											-65.8166	-133.724
		-104.484	-10.5873											135.116	119.216
		160.156	-49.8328											-85.7977	-21.721
		-46.9564	77.1383											143.673	-61.6863
		53.7436	-27.8748											107.976	118.386
		-173.329	-20.1386											147.227	159.219
		50.8947	138.725											-96.413	0.222751
		-47.7368	-26.1247											-25.0884	-127.913
		122.036	-77.7692											172.52	-42.2894
		79.6991	5.87965											-212.958	-277.709
		32.5106	-14.2471											-47.4335	43.1278
		57.1785	81.8812											-154.745	-157.752
		92.0392	-70.1366											-37.3975	-74.9657
		-20.9175	-97.9319												136.785
		32.2168	4.11619											-113.77	-76.3706
		-32.7113	42.8901											203.208	158.904
		-20.2916	-53.8467											85.0698	-92.9395
		-243.427	-82.5643											-92.5493	-104.801
		-99.0698	-83.377											30.3612	-33.9747
		-52.986	14.8668											-6.4903	-3.55044
		-96.2233	-67.6755											0.806534	-8.34831
		-105.006	-59.9754											-217.56	-233.837
		-87.7853	-24.8168											10.4365	104.365
		-134.681	0.300629											60.557	-47.355
		-85.4031	-19.5201											-251.681	30.0697
		78.38	49.2395											165.618	65.821
		78.0196	-41.3645											-245.113	0.451095
		-102.629	34.9568											-47.057	-162.669
		59.3039	72.1197											103.484	23.8199
		43.6062	110.805											31.6504	-96.0187
		-100.182	-44.1022											-57.1483	-20.8358
		-60.9501	-53.5133											14.1205	-59.1829
		-2.53569	-114.924											-22.3566	96.6335
		-105.717	-108.356											199.412	-10.078
		-23.3753	-34.9106											105.824	56.5239
		52.2645	-35.0769											-188.672	-84.0255
		98.1698	-37.2267											65.7831	52.6791
		-4.18845	25.7718											85.7951	140.261
		46.7333	-21.8649											-132.65	149.428
		-11.4308	23.2466											283.165	-37.1448
		-107.775	-80.9424											-243.634	6.67602
		185.301	169.449											-67.3809	-1.47741
		78.6083	31.8308											170.398	220.552
		95.5353	-37.1322											89.6032	-70.417
		-105.383	-34.9135											24.1159	-66.3273
		136.694	10.3751											-21.6233	0.780597
		-2.00177	-26.4938											316.535	12.4795
		-179.665	-118.495											-37.3175	211.825
		-72.2273	-47.2765											29.8124	166.098
		55.6179	-18.1126											-158.762	-44.3231
		149.392	52.3548											105.587	-2.54324
		78.5267	71.0562											-14.1894	229.632
		-64.5579	-83.2699											-67.5022	118.125
		-2.02352	-45.1278											54.6243	131.162
		-123.052	-33.0147											-23.6989	63.4244
		19.7961	11.0669											-27.3561	-80.0862
		-21.9327	-30.3772											176.683	-104.174
		-65.0517	-70.8055											-35.1365	70.4089
		68.2086	82.3429											-313.137	-24.9575
		157.379	6.89041											-133.462	-185.972
		34.7467	-18.4988											0.423044	-23.3952
		-126.046	-97.4596											205.784	139.307
		-85.111	-36.8315											67.8336	-47.6862
		-15.1422	8.443											-199.673	-103.674
		-23.9977	-36.763											36.3453	-86.7534
		-24.0108	73.7922											38.0883	-34.6035
		-115.771	22.7525											-31.1949	-122.885
		72.8945	-82.4571											-49.2952	21.6444
		-106.257	-13.1363											-482.646	74.2055
		-6.70558	124.209											-154.734	-291.386
		-17.8935	2.33797											-57.0834	56.2523
		12.7699	-3.44295											43.7664	-56.4091
		4.51753	85.3267											-59.0906	-129.03
		-17.8501	-13.8888											-54.9214	-186.648
		183.677	-3.88522											-229.508	-37.0409
		-27.9348	-25.1265											23.6325	-115.657
		-4.06767	0.0901062											-140.285	-67.6321
		-63.9964	-17.7067											63.7719	28.0732
		120.802	59.2555											-97.2483	-40.1504
		-74.3629	-32.0089											99.7004	45.3599
		92.5413	-48.6101											193.431	12.0564
		111.228	-22.0734											-159.383	-133.842
		-20.9683	-37.1188											-127.085	-141.915
		152.443	84.9037											25.1875	104.006
		-25.6124	-28.4157											-46.2826	25.8603
		-74.2918	74.7793											-64.7247	150.709
		139.748	59.1531											-161.356	-63.5968
		-52.9098	-106.615											109.352	19.0189
		-1.6085	-67.2653											25.917	-49.5107
		45.1191	37.0782											-122.014	137.091
		-12.2226	-29.0952											-193.768	-222.646
		-26.7044	54.3614											104.837	-39.9982
		49.4352	11.1792											-112.274	-6.02283
		47.7578	51.9709											-159.039	-80.254
		55.7761	-10.4431											144.182	58.47
		-68.7785	26.6207											16.7584	6.60682
		116.742	32.6762											143.296	64.3845
		93.061	-25.704											-264.654	23.6216
		30.1062	58.2663											-148.438	-145.233
		-7.28362	42.7236											-206.471	-81.2572
		-129.848	-146.145											-41.2677	16.1129
		72.6461	-89.821											42.9513	139.534
		-112.131	-74.4866											-24.8943	-47.3536
		45.0182	5.9665											6.14174	-74.2852
		-57.369	-59.0917											-5.70421	-106.512
		98.0021	-49.7428											-93.4449	37.5725
		-132.831	47.5703											48.3225	168.603
		104.749	118.562											-344.779	-35.2799
		64.2214	53.1181											102.02	117.039
		56.5984	-11.7822											41.0545	74.2833
		-20.7681	-62.3944											-114.696	-161.861
		-31.7825	-49.9797											-5.66156	-134.201
		-29.3127	-74.0367											41.1045	33.3369
		168.019	124.457											-54.7793	-62.6206
		60.6486	59.8528											162.831	26.5215
		103.07	95.8653											-57.5692	123.548
		-6.78954	32.7241											-149.566	91.7503
		55.5232	41.7137											-75.4391	-25.512
		67.5979	92.1172											-52.0574	26.2149
		-126.845	-20.9279											-45.0413	-106.097
		105.049	81.6901											-183.246	-123.722
		-66.9403	74.7589											-54.491	37.7756
		106.413	31.1953											-288.492	-54.7702
		52.2513	96.5351											97.4309	140.507
		-13.6298	27.9543											138.293	74.6943
		116.334	24.8563											-8.80663	11.4947
		-36.7532	-91.8825											-102.614	-177.931
		25.734	18.2764											233.893	65.8824
		123.388	158.909											-75.2982	126.693
		14.1099	61.0431											-101.948	25.5369
		-1.63024	-59.4616											-24.865	168.94
		-97.914	53.2015											188.69	112.65
		34.7843	-2.7245											-52.8151	-180.053
		42.9692	72.5947											-88.1666	-219.796
		45.2896	-9.74425											155.045	-34.0905
		150.762	109.065											-82.6753	-17.7528
		87.7968	27.8843											55.7576	19.5397
		5.81954	74.7888											207.216	36.4883
		-25.6192	-8.81011											-273.76	36.6652
		72.2932	11.9122											40.6703	-100.953
		102.269	84.9955											45.006	34.8149
		-128.082	-38.3836											-63.896	-145.83
		0.886611	36.702											91.5483	70.5507
		49.3685	-32.5375											-254.262	-96.3082
		116.882	56.9182											179.044	-41.8113
		162.632	-35.5634											-90.8272	11.7188
		-143.829	-31.9848											-66.9527	-204.174
		37.5816	-54.5039											85.8076	-55.3377
		82.054	35.8302											41.5562	-23.1821
		-66.9121	-2.82123											37.2387	98.0076
		78.2859	-2.36565											-98.212	-51.0777
		-30.5285	22.1304											17.8365	213.639
		79.4183	58.2941											301.315	-7.19479
		30.5323	60.3476											51.5824	114.522
		158.832	16.7395											74.7648	-188.126
		-0.575843	73.5138											52.8521	-123.074
		25.0193	93.928											17.9543	88.3988
		142.813	-15.3917											53.8829	-34.0855
		47.9091	75.1705											-37.7358	-145.923
		218.072	151.295											-7.57452	-71.3875
		53.4458	81.836											95.2178	-73.3169
		83.8337	68.6285											11.7193	8.44446
		89.6948	43.8294											-246.979	-260.458
		-73.5965	25.5675											161.705	187.794
		-126.159	-56.0112											59.7946	-34.336
		-77.5685	-70.7768											68.1417	14.8281
		3.46157	-0.29255											-49.2712	-4.74981
		-24.623	-3.41212											30.8521	9.59503
		11.6017	-16.1439											-119.214	-97.9783
		-189.541	-19.1025											-71.4289	21.3112
		37.4917	28.982											-20.0205	-179.784
		8.54342	-11.1706											-79.0328	-59.3513
		108.467	-14.1115											-200.179	91.1708
		-101.975	-77.085											59.2709	71.6172
		47.719	80.5804											195.489	15.0423
		-108.732	-24.4814											-76.6064	-89.9173
		-109.068	-24.4074											-73.9161	158.53
		-18.2077	77.3015											-11.134	85.3469
		113.585	77.0919											-132.865	87.7633
		44.4394	111.014											-60.2321	-7.575
		-95.5814	-98.2957											13.0374	-41.6816
		-132.84	3.40433											201.775	-48.5783
		13.9105	35.1516											131.205	172.949
		-81.8282	-77.7442											-6.47603	-11.6709
		93.5848	19.4786											69.9207	162.235
		-110.596	-75.3354											28.6753	85.6505
		26.0466	-70.8452											-58.4081	-3.84004
		13.1905	36.1529											299.315	-35.3352
		-6.83925	85.2481											-56.7669	-38.8533
		109.582	74.661											-110.709	220.442
		-26.4592	-20.8935											-142.289	-13.653
		26.0335	72.6431											-5.88202	10.9751
		36.4178	7.58294											-333.165	-26.2374
		-75.193	-38.788											-4.84106	-69.4951
		81.8277	9.11357											134.131	104.386
		-128.633	-4.40139											67.656	-3.26018
		-30.1793	40.1115											110.8	195.689
		122.501	51.0017											57.7234	184.621
		138.331	100.076											262.625	109.096
		-74.0673	-51.4915											-127.633	-1.48664
		92.188	111.116											105.864	153.264
		85.2936	118.197											222.266	154.87
		72.6267	-7.33003											-114.478	70.8002
		68.4432	113.284											-143.501	-5.96841
		-5.63718	36.1165											-70.3998	47.2157
		44.7738	-11.4136											391.042	53.0039
		-150.006	-142.593											77.96	93.9477
		-78.6451	-166.894											-17.9376	14.0918
		58.1721	73.0853											-95.1596	-30.7493
		-20.739	-43.7915											50.8619	49.1096
		42.0582	43.6738											-40.1266	-0.0504209
		20.6565	-96.9591											57.0581	31.7704
		-124.768	-80.0614											-154.166	-181.326
		93.8031	-46.7356											27.436	21.1816
		39.6381	17.5353											-62.6355	-40.8518
		-49.0524	-24.1993											-129.827	66.4795
		-212.741	-47.8095											-25.2026	141.078
		-128.444	40.4765											-227.208	-20.0644
		-56.2601	66.6172											200.109	53.2308
		-9.21939	-55.5615											-78.9213	-21.4457
		75.2277	111.902											241.356	141.127
		107.862	98.135											10.4192	-121.571
		-126.772	20.9832											376.479	141.385
		72.3208	-1.66057											-42.6353	23.8595
		-74.6991	17.2312											-35.2465	-99.7384
		62.7885	-49.0962											-19.736	-92.3921
		28.9846	41.8037											-35.9406	66.8057
		-89.7767	15.4159											-73.196	139.685
		5.60005	16.9606											226.968	38.0057
		-67.2977	-94.5468											-52.5023	55.1251
		-61.5673	34.189											21.8618	-11.4764
		114.363	82.1443											-236.936	36.5697
		-32.5124	-42.2539											114.487	-33.4097
		80.968	-35.6231											1.45049	-0.488847
		123.24	-23.3969											170.61	51.1258
		21.6969	-8.43633											-194.242	-123.973
		15.5142	8.09848											-55.9612	-70.8021
		146.619	-14.2219											-86.8154	28.0449
		68.9196	26.6509											14.1653	36.7609
		1.66223	-51.3462											-139.459	-113.541
		93.3171	70.9829											-61.7952	5.72189
		89.6271	38.5561											148.611	-62.5372
		74.4913	16.9948											-7.94409	-73.8753
		77.5506	108.498											32.1328	134.555
		-20.7175	45.7953											-65.0054	-165.7
		68.9804	39.2992											179.56	-46.1708
		13.2221	21.196											6.07967	-111.981
		-63.0439	-14.923											-192.266	-220.467
		112.425	29.4179											57.4132	6.72213
		118.592	127.8											174.679	55.707
		-177.852	-40.4901											-67.5972	-96.073
		226.908	115.898											-258.667	-157.001
		-45.066	0.630279											-113.032	-85.198
		-33.3404	97.8357											126.663	57.6026
		-6.72036	77.4542											-19.9709	-43.845
		-102.785	16.3109											-250.078	-58.8171
		168.152	52.0172											24.6349	-58.8267
		145.416	3.1237											3.9794	-5.05357
		-41.3473	-73.7904											-4.1896	-7.34262
		-68.2013	-15.7011											-19.3131	32.3871
		15.2915	-70.7619											-256.923	-9.06988
		-125.076	-110.159											2.8224	43.894
		-15.0144	49.1673											-9.58539	-78.3931
		-33.0318	-17.4613											-132.357	-72.7305
		40.0481	36.1346											112.469	21.3374
		45.5612	72.7359											119.769	-142.789
		53.3297	93.2054											246.102	247.386
		-93.1323	-108.564											145.088	-101.559
		9.27088	10.6794											25.3366	84.5528
		42.2112	-29.8162											-186.121	-102.177
		55.7651	29.3058											-14.8476	73.2127
		85.6923	-7.37895											-112.621	-40.4547
		-49.5863	40.8757											60.2003	1.94064
		48.7268	75.9213											59.1582	34.8258
		-53.1322	32.7197											114.279	-7.95421
		143.579	59.896											15.7943	65.0138
		-55.7221	-70.0508											189.465	153.559
		144.038	186.114											167.789	27.848
		0.709133	-145.928											-82.5166	-47.347
		-36.8186	31.7806											-56.9629	-108.868
		108.652	78.9265											115.619	-3.73724
		63.1176	-33.4807											49.7159	47.7507
		-34.3171	-56.2878											159.519	126.434
		-40.2134	-13.1371											-123.508	111.464
		-4.04651	96.8617											-87.2638	-53.5385
		-36.9524	-112.94											177.135	-60.0179
		-9.13814	-2.2712											544.181
		-43.434	-6.55664											-131.334	-33.7521
		65.84	51.811											-95.5791	-124.296
		57.6152	81.0733											-95.9937	50.9094
		64.5114	57.2993											-128.975	2.82866
		70.2301	35.3313											-225.95	-171.597
		-35.9968	-33.33											18.5577	83.6896
		108.281	-62.309											74.1061	141.908
		66.8994	4.32709											205.101	-123.023
		120.492	119.975											-192.731	41.6897
		99.7776	-23.5798											-237.595	-129.622
		10.1321	-24.3758											-160.884	-67.8461
		-32.9329	-119.186											152.081	-30.7557
		-97.0701	-65.6287											49.1922	106.957
		-29.6084	-41.9678											-151.149	-85.5159
		0.131635	7.18708											54.7091	145.68
		27.1274	-43.1236											-33.7739	-58.7076
		-150.646	-174.228											145.572	58.6084
		-56.7005	-9.17112											-19.1624	39.7206
		-74.7273	-25.8786											-204.219	185.912
		7.19049	38.8006											72.5499	193.893
		-74.669	116.399											-71.5024	-75.342
		-34.3606	-11.7539											-128.449	-37.6976
		-47.2781	-117.364											-70.1811	63.864
		-46.6684	9.04014											49.0815	71.1287
		-13.5349	-70.5323											-121.498	-11.5828
		3.65595	40.4874											36.2402	69.4897
		-65.8044	-90.4926											92.8464	-38.3144
		-38.34	-75.4206											-35.2879	-230.265
		-23.8656	-14.8106											-53.0809	39.4736
		-1.67782	-43.1669											51.4237	7.99534
		-14.3073	-27.6879											42.5711	60.3205
		-43.9241	87.8026											47.5336	18.1179
		-153.258	-152.731											-107.788	60.1148
		25.0744	0.313296											-132.255	-72.5663
		52.7563	-29.3991											-117.887	5.56101
		-25.6077	-0.849025											-127.121	22.6186
		41.0503	187.766											59.3553	37.9519
		57.7731	40.1298											-74.8407	50.1166
		-56.481	67.2452											-159.967	-204.413
		-46.6338	-10.7438											141.187	185.725
		-21.2808	53.4361											-83.2074	-145.786
		-16.8484	32.4869											127.862	-75.3283
		-8.67607	-49.7888											-95.0862	-35.6701
		45.4143	25.8656											154.575	-20.6832
		-78.1577	-24.6916											11.3844	-28.1805
		-82.3161	21.8062											47.5267	-18.5394
		-109.756	-30.8478											40.3051	65.0646
		-69.9941	-26.0487											38.7897	101.305
		-107.232	-79.0232											185.515	55.574
		-30.7238	-81.2772											107.167	69.0118
		4.48505	13.7971											16.0731	50.2984
		13.5676	-59.9941											-25.4227	6.21092
		-134.299	-108.149											-1.34978	-26.0992
		88.421	-39.9193											-14.0196	-27.5069
		3.00013	73.654											48.1962	-120.462
		-48.0427	0.661648											-121.32	-55.8835
		-33.9966	-133.967											30.8009	-42.644
		-59.8811	-27.1397											-72.6024	31.2198
		11.2319	-27.7978											276.686	56.2241
		-172.076	-46.9203											120.1	131.048
		31.1908	-86.4763											11.5191	-101.902
		45.0251	37.588											111.709	32.1356
		65.2336	93.2818											-78.345	37.1994
		-21.392	7.27409											64.752	30.6784
		-35.7603	35.9044											-290.053	-333.163
		50.3335	12.6582											-6.10946	-135.313
		67.6949	-27.5592											257.091	11.6953
		-11.5042	36.92											-45.2877	-98.9724
		-66.5818	-26.9171											41.993	127.709
		113.349	-37.3769											95.9301	108.89
		-64.1272	-86.6706											368.172	102.6
		138.599	70.2797											260.733	49.2934
		85.0995	-49.2003											-62.2802	-34.6484
		-138.573	38.2649											-5.64324	97.6208
		148.571	-49.7881											-83.6959	-68.7876
		-72.7389	48.647											187.785	35.4087
		-20.4311	-40.0514											-121.871	-59.3316
		66.8815	-80.4076											83.0664	-52.0421
		58.0319	71.9963											71.0802	140.762
		29.2408	54.4063											-72.2275	106.473
		105.1	131.871											-154.974	61.5095
		117.071	-11.9376											82.8918	47.5102
		-41.1148	83.2132											-84.2324	61.0259
		51.8305	1.63369											66.1781	98.2951
		61.0778	20.8691											-129.932	-134.39
		-2.0376	10.6522											-297.622	-37.9997
		-43.1149	-36.306											192.592	69.9167
		-175.367	-84.289											49.4925	51.8067
		-27.7883	14.2029											14.7257	6.76302
		-47.4498	14.169											112.03	12.6299
		62.9529	21.8329											-141.967	38.6624
		34.2942	23.9582											180.647	197.316
		-27.0414	-24.8619											192.965	-80.8512
		-30.9633	-18.4071											-15.0707	36.3236
		97.2824	-64.6631											-21.7376	112.341
		80.1513	37.8724											-164.685	-19.0045
		200.168	7.52663											-1.82651	-16.4216
		-111.339	26.0496											21.0092	99.8336
		250.677	-53.2992											-187.319	-20.3656
		-36.0321	-168.262											-118.559	-62.275
		177.921	37.2229											23.328	98.451
		-49.822	-134.786											98.6498	-12.6249
		57.31	11.6487											86.7181	158.891
		-46.6058	15.8491											33.52	84.3872
		-75.5279	-6.1837											-156.511	-67.1176
		-13.3197	8.89454											3.78359	-16.9045
		-30.2946	3.61706											-143.505	-75.4362
		4.85292	-36.5925											256.478	77.4096
		-17.2594	63.2424											2.56511	123.854
		-14.2426	-32.6068											-54.6301	-37.656
		3.15788	-35.4443											28.7117	-7.30328
		-80.1537	81.5343											-103.09	-82.0261
		48.896	-14.6738											104.407	30.0335
		61.9799	23.2668											170.444	118.526
		-70.5741	-10.555											-17.1231	-90.7126
		-72.0561	7.43955											81.1588	-69.6589
		16.197	-25.0217											-119.417	-132.848
		-130.842	43.4273											113.674	146.555
		60.9551	-40.1241											-168.697	29.9568
		-27.4804	-9.11623											-178.067	-47.1883
		-53.0395	-31.0546											-113.809	-38.018
		-0.658401	-78.736											88.836	-18.5251
		-32.4316	-50.2615											-27.0391	-39.9786
		134.517	24.3329											56.1211	-4.87788
		5.46074	-2.74437											119.748	-33.6315
		-50.9129	-102.571											-9.00543	118.284
		82.6884	6.21844											-9.87963	48.4551
		-82.4648	-55.5044											48.4182	36.4307
		-17.7456	-64.1442											232.493	145.451
		-41.161	-55.5425											16.7429	-80.6898
		84.6093	27.2208											13.1105	5.04223
		-119.218	-74.3305											298.123	156.694
		17.0082	73.1198											89.0341	71.7007
		-123.529	-42.9631											-114.331	47.0256
		0.509049	21.1557											30.7291	-49.4281
		-106.345	49.2759											48.2595	170.095
		26.5298	15.6222											-250.307	34.1485
		-91.983	3.07187											199.249	130.347
		-50.5389	-34.529											117.232	107.15
		-176.527	-133.376											-32.2457	114.748
		1.56401	11.7587											-117.559	50.7615
		-24.9048	9.62057											102.556	41.0175
		37.5366	-0.187874											-6.15537	23.0031
		129.38	125.051											-353.733	-187.911
		16.2837	37.5096											17.5536	-94.8023
		48.3911	50.6336											-269.465	-204.582
		25.746	128.849											-73.0298	-24.1415
		97.6108	44.8895											-151.507	-183.935
		22.2674	16.1096											75.6269	-72.3551
		-70.8422	-16.5248											-114.398	-86.459
		-44.5315	1.02876											-21.6234	25.2455
		-48.9368	-45.1683											701.578	45.6291
		39.4748	28.1215											93.3258	-3.1931
		122.532	80.0113											-25.3563	110.861
		60.2711	91.7651											-3.20916	-46.8394
		-92.6645	14.6471											164.554	27.6005
		20.5244	-39.3853											5.80356	-84.289
		-47.1485	-92.8943											188.76	103.635
		1.94346	-92.7713											-28.0626	0.68306
		-79.4439	60.036											58.4872	-207.32
		-95.0828	100.191											58.5733	-63.5454
		-86.6931	-6.76841											79.2886	232.326
		-25.1756	-7.26888											41.4203	-31.6285
		-41.8184	-82.0209											-71.9955	19.2673
		-41.7363	-33.8754											-28.5559	40.0867
		2.59647	-13.777											-179.906	-107.442
		-66.3033	-3.12721											2.47524	96.0708
		1.21525	-24.7777											-38.3463	-227.586
		150.296	33.5806											37.6738	-15.8513
		42.8747	16.1142											218.345	188.219
		5.94555	-43.7094											66.5452	-56.5851
		143.876	64.4911											76.478	-113.295
		-14.75	-30.636											-166.618	-91.6788
		-110.115	-43.0351											61.2121	-49.4928
		-76.2452	-38.4214											-154.592	-0.755102
		-206.461	-136.513											113.088	-91.5085
		-0.242016	-112.458											-45.0605	75.0021
		-28.7315	-10.6953											-94.3925	-318.234
		63.9937	3.58284											-52.2801	20.9057
		47.8838	11.2726											476.86	60.5386
		-116.982	32.9874											239.91	-2.76958
		37.1506	-38.9401											184.692	-20.763
		214.741	73.4913											128.397	45.4622
		-85.0195	-31.0116											48.2273	-86.3556
		46.0661	-54.0592											301.738	227.688
		-30.5304	-42.5545											-224.673	73.4657
		104.795	55.1147											134.774	85.509
		35.9298	4.38983											9.11824	12.1214
		55.1637	62.1372											71.5927	113.718
		111.193	67.5115											-147.35	-38.7353
		-37.5435	21.4558											-223.202	113.554
		34.8078	7.72003											-65.6362	-28.8272
		-12.8735	-20.8459											218.194	-57.3447
		64.2721	41.6518											157.311	88.2987
		70.2444	60.6727											-152.413	-65.9307
		77.1743	38.5943											-179.409	-16.4464
		-81.1809	-118.363											-45.3745	26.8391
		115.68	93.4678											-147.855	49.7811
		-89.4386	-199.119											-276.96	-60.833
		27.1012	-12.0777											-35.5713	140.602
		37.8997	-15.8882											73.7556	72.517
		-28.9583	124.098											48.5392	31.9766
		65.0898	99.1193											89.3686	143.031
		-25.1414	70.4978											115.194	188.231
		166.292	119.347											-40.9326	-10.6709
		46.8299	-13.8842											25.4763	118.208
		22.1298	94.0369											-252.712	-145.061
		260.536	118.269											190.879	34.2838
		-44.8646	50.2501											17.4872	10.7937
		-30.0768	16.3598											73.6864	82.3561
		163.953	24.2656											-186.799	-117.062
		57.0988	18.0298											275.701
		-117.347	-4.54465											-180.79	-36.441
		98.7685	3.33416											143.026	41.7638
		-41.0997	-98.4508											-17.9237	52.2721
		231.516	61.578											-54.6424	108.108
		1.24281	-47.187											-130.987	-18.9791
		9.70541	22.7301											159.884	38.8003
		54.9861	72.6726											1.57428	-26.5026
		-16.332	-27.2389											214.828	-25.1625
		-107.955	-93.1102											-7.06615	138.991
		17.262	15.295											145.55	134.936
		-1.14339	-27.1018											325.589	132.218
		71.5234	126.758											127.948	-114.403
		17.249	-8.52007											-76.4154	20.0649
		-27.1412	-28.7733											-49.6162	11.1152
		14.7543	-70.2819											88.4462	-152.928
		-50.6833	-100.605											33.4655	113.54
		17.8666	-9.62446											246.724	117.158
		56.3844	44.5168											236.454	32.7582
		27.3512	35.0723											-107.175	36.1425
		13.616	90.6503											105.991	111.501
		-16.675	-13.3734											-322.468	-56.5079
		-48.3346	-23.9189											-146.474	-48.3335
		-0.694692	-69.6803											314.923	157.949
		8.44358	150.405											-111.994	32.3167
		-129.86	-0.911493											45.5887	166.619
		2.22177	-38.1586											55.9051	-93.4222
		35.2681	54.2509											138.168	149.33
		-21.7005	32.1635											8.05649	38.7261
		-143.06	-71.4278											197.251	27.4444
		-69.67	-77.4743											46.6313	13.1281
		-174.481	-50.5357											-23.0989	11.1754
		-156.547	-60.59											-102.386	-90.255
		82.1467	97.9764											103.704	115.017
		86.5861	15.3099											-122.891	-84.7232
		64.4018	37.1394											-87.946	150.396
		49.0117	-5.10909											-208.867	27.0083
		-20.9244	40.0714											113.592	-7.44078
		-3.04141	-7.78421											-45.8103	-71.9463
		-25.7439	-41.7981											-104.259	-80.0254
		-78.5954	-136.452											72.0776	70.0717
		-80.8319	-7.41357											-387.947	-55.0804
		12.2162	78.1171											46.6812	-0.0563803
		-82.0881	76.6044											-326.462	-39.3814
		-85.0394	-24.0046											-72.4274	-88.1805
		-160.134	-33.2812											-80.415	43.1431
		118.671	-12.9049											-10.8206	32.7313
		-115.464	16.6643											-7.55211	-95.9578
		-7.1783	-67.5407											161.025	38.7148
		-152.173	13.9285											13.9199	-51.3506
		-97.0799	29.4061											-93.5294	-89.4841
		-139.094	-91.1936											-130.765	8.03765
		-39.703	-67.611											-74.6092	15.1687
		-173.371	-139.184											-2.9248	189.662
		-16.0845	-11.5232											-13.712	75.5807
		-63.4538	-44.4817											-89.3505	-119.228
		192.927	4.4054											-264.64	-95.8877
		67.6334	78.5572											85.7707	-48.0881
		64.7589	22.3435											81.7912	71.8516
		-48.5375	-94.6822											-67.72	158.988
		-56.555	28.8478											37.1636	182.709
		-28.7423	22.2807											-97.9602	-91.2872
		131.003	126.67											232.531	237.731
		78.1995	-65.2659											182.279	119.863
		-133.506	9.96666											85.8441	-42.7553
		-84.2717	-21.9584											-170.07	232.351
		70.7186	-10.5329											-186.793	-109.004
		-117.797	-156.528											-124.208	-74.3297
		-6.75377	-0.706067											89.4625	57.4439
		-148.954	-181.614											-42.6046	93.0978
		89.2814	156.936											-70.5646	-85.9335
		-72.0445	2.17024											-50.7064	40.0487
		-22.7342	77.0835											-73.5703	-72.1986
		140.04	117.103											-58.8542	-102.889
		-80.7414	13.8541											46.5221	105.227
		-62.9197	-56.1705											-133.051	-55.0804
		86.407	4.1186											67.883	-13.5048
		60.4387	-10.6223											89.0749	32.8158
		-128.254	-86.5323											-55.9724	-4.57148
		61.3632	50.7604											185.231	103.165
		-1.21895	32.5237											146.448	76.3177
		66.4663	84.7136											-56.0724	32.0082
		48.8215	-46.3321											234.391	67.9132
		-111.871	3.39478											32.6006	62.6968
		27.2875	-43.3868											11.2669	6.32034
		-181.893	-59.1913											139.41	132.733
		193.631	-67.3741											62.1294	22.4174
		51.4881	-1.16032											198.129	-58.2958
		63.3598	-8.55207											13.0663	-133.623
		-33.0202	-35.7078											60.1614	91.7138
		96.0596	96.516											-214.034	-83.5096
		-7.81107	-12.2437											-69.7652	-31.2383
		-59.6165	140.372											-182.063	123.972
		-106.247	6.92492											32.8881	14.6575
		115.054	74.0537											4.01475	-13.7967
		63.1533	72.4856											-59.8225	-113.438
		26.9031	-35.8382											-37.6484	16.9199
		186.898	78.6137											153.225	102.871
		75.8549	47.7619											-158.002	-104.715
		95.2006	50.2129											-70.593	-7.92951
		1.05597	-101.123											0.226018	24.9953
		-159.012	-67.1583											5.90938	-28.0973
		-68.8844	-56.6586											-10.6897	147.883
		-165.611	-74.5158											60.4746	35.6135
		138.62	112.354											-139.279	-96.2455
		116.314	120.881											135.42	111.832
		113.292	17.3378											-113.329	-34.9511
		58.2465	127.279											117.379	5.07169
		-19.755	-22.8264											81.6565	-2.73192
		-64.8458	-3.86222											40.8772	19.3665
		-101.513	-118.25											-219.737	-28.218
		-65.6266	34.036											-99.0368	-144.467
		50.9379	133.744											110.029	-97.1727
		83.6854	29.9921											-41.3085	83.9052
		-3.22253	8.16867											-120.005	-103.168
		-80.3214	-35.908											-92.0216	14.1924
		131.684	-3.79612											71.3252	-75.8179
		94.45	40.595											159.864	19.0426
		-15.4978	-62.7723											89.5837	-9.18962
		29.1516	39.186											-192.424	43.1328
		-52.2592	-65.0598											36.3316	-12.9359
		86.8434	85.6626											75.5334	-44.6737
		95.9753	34.1594											-220.284	-77.6778
		-152.211	-141.077											-41.2855	83.0442
		0.860269	71.7667											-20.8631	9.39481
		-84.8209	68.0395											-180.114	-165.966
		-115.481	-41.4005											57.9543	59.8507
		-88.3226	-107.061											-121.826	62.0704
		93.4049	26.4521											-88.4924	108.912
		-105.248	-66.9517											-9.69848	-117.85
		-45.6789	20.1087											205.721	166.03
		-14.7253	-13.3449											18.682	49.3343
		-79.8433	-81.3214											-73.5447	-44.8948
		-47.4751	-31.7671											-203.969	126.55
		-21.8084	1.58168											-27.5361	-168.13
		136.734	113.758											91.5991	94.1771
		-136.281	-94.6065											-24.1072	-47.8392
		-50.437	-57.6825											-89.1525	-46.0114
		17.9489	159.884											36.662	22.7575
		42.5393	4.49016											-94.9083	-137.693
		9.76526	20.2314											45.2383	3.78092
		67.2051	89.8809											226.369	78.4322
		117.826	-14.0653											186.728	91.4038
		-16.9313	87.434											37.2125	17.3102
		-58.8234	18.8841											90.159	-26.369
		-28.4103	-42.3264											-138.309	-104.438
		74.9255	-7.02732											-221.542	25.4138
		33.8874	45.8556											151.758	89.7796
		-96.0961	-55.9699											-191.184	-237.812
		-203.526	-103.087											171.485	-4.19409
		111.207	103.146											291.193	13.6552
		-152.424	-24.2541											147.828	121.237
		3.68423	24.1057											-12.8052	-140.881
		68.1319	-42.6045											-18.433	47.2875
		-66.0115	-17.8127											161.734	44.7211
		-7.11403	7.97713											51.1779	-11.3252
		189.874	-40.2289											-229.8	-87.7862
		44.201	94.0533											37.1152	-205.907
		7.64884	19.5827											49.3196	42.122
		-206.32	-84.8147											-5.49053	71.0477
		117.615	42.403											-144.96	34.7549
		-29.2033	8.45615											54.0837	-95.2651
		64.207	40.6039											-14.1556	52.1667
		-56.8812	80.4866											137.67	47.7127
		-99.0096	-92.0922											71.5235	46.2873
		-97.024	36.6672											232.724	-7.58097
		-99.996	9.85029											85.0272	-7.73396
		-38.9914	12.5915											113.61	133.443
		-44.4701	-88.83											312.833	84.226
		-40.9677	-29.6405											-31.3136	136.443
		5.30519	114.525											-119.321	110.432
		11.7296	63.7126											-78.3076	3.30122
		30.9416	-13.0233											1.54336	86.5285
		-50.246	66.0385											247.787	7.99676
		61.0232	72.5558											-161.836	0.501083
		238.664	44.0663											-164.555	1.00987
		11.1842	70.7656											177.626	42.0206
		-105.92	-138.988											192.171	14.3519
		-52.2225	8.08066											-87.7619	-198.563
		27.789	27.2837											-28.2767	36.7725
		0.701735	-74.2811											-212.995	-86.7121
		-177.919	-2.33354											141.477	-46.3275
		-179.468	-65.0301											28.5005	33.6908
		18.0562	58.0032											-95.9446	-16.6725
		102.957	54.2867											-0.106538	57.4069
		-42.7184	-42.878											117.757	-87.4186
		9.63016	50.6986											173.293	59.566
		-152.184	39.9692											89.9276	123.299
		68.4214	71.2102											42.2681	-112.057
		-168.665	-66.4485											73.6251	-71.4526
		41.5316	8.68357											65.5199	43.8679
		24.3536	90.9238											279.912	177.237
		73.5208	28.2453											44.228	121.675
		77.1353	-14.0183											-18.1068	-81.4028
		127.294	21.6074											-126.143	-127.613
		-28.0908	-19.5664											-81.3996	-42.7541
		-64.0905	-18.1639											7.55672	-21.0047
		30.8528	43.5252											-67.4009	16.3437
		3.7613	13.5836											144.365	98.7479
		-177.847	-229.26											-62.4349	29.8472
		41.2918	51.3174											261.021	27.0668
		112.549	79.5132											109.411	2.62341
		9.97063	-71.3642											-24.7736	37.2568
		-42.6548	32.6935											63.169	51.0198
		-27.6325	-53.769											-319.961	-25.2101
		-78.4595	-63.3005											-82.8347	-150.498
		61.298	118.889											135.966	67.55
		-17.3114	-11.0504											2.31421	18.4452
		35.3774	110.17											132.501	-55.2212
		-128.792	100.87											111.601	3.0536
		82.6216	32.8593											72.3011	-35.4137
		30.3277	-87.7173											-133.844	-186.871
		-33.9242	-1.54966											-88.9631	-180.704
		93.073	12.0695											-277.025	-43.5003
		-36.9626	38.6409											-127.203	-120.652
		6.25856	-55.4712											-181.046	-176.396
		170.228	102.287											114.383	-14.1411
		-71.0807	11.1166											-16.7661	-128.591
		-30.27	-42.8091											288.554	176.257
		31.5381	46.6731											-114.264	-42.2698
		100.835	14.2377											-65.2461	-107.88
		135.18	55.9316											76.8492	169.305
		-67.9933	39.0291											35.2669	-70.8378
		-59.402	-2.50797											119.014	132.729
		-2.04141	-44.6375											-161.229	-66.6217
		-94.3095	-8.01569											30.6741	114.783
		-149.876	-8.75778											32.6852	76.5656
		83.802	-28.7851											-77.6859	-184.004
		-90.3159	17.0475											109.596	207.547
		6.94217	-85.7561											83.9658	-174.343
		0.264657	-96.5483											-49.0741	223.966
		18.7674	143.327											-73.9779	-118.937
		141.376	55.3849											-204.247	-110.244
		73.1272	-4.04347											-277.325	14.1034
		56.2199	-7.86234											-80.5387	38.8866
		134.664	97.8194											25.2805	10.8875
		17.7275	-65.6732											92.9386	90.0373
		56.8291	-1.54475											-75.8895	6.01164
		25.0148	-2.09201											-76.9026	-4.16553
		-5.60103	10.6836											34.8261	133.716
		28.8958	83.5156											196.008	86.7385
		-137.409	5.73788											134.276	-4.79607
		-93.6292	6.75289											-79.1312	22.5601
		18.3559	-19.5424											-117.116	-75.6317
		55.717	151.37											141.728	200.477
		-109.671	-70.6366											-638.785	163.183
		29.9353	96.7123											157.414	13.4502
		-2.25156	-102.827											-105.686	-79.2522
		4.08992	-39.8551											126.511	90.5714
		95.8964	85.8975											-48.539	-92.9491
		-64.7332	-49.9062											-200.421	-241.045
		84.6092	20.5817											84.9239	55.8793
		-75.1375	-53.0763											207.204	-93.0758
		56.7189	-29.3825											-146.586	-196.13
		-54.0231	14.209											127.088	109.723
		14.1676	93.5886											-1.87208	-28.7922
		-137.686	-48.4618											-133.859	-194.758
		-30.0823	40.2629											-108.988	-142.348
		94.6188	99.2464											170.948	143.037
		52.1619	-0.431216											146.185	136.238
		-103.073	-79.5534											-32.2934	45.8435
		-106.104	76.5566											37.4529	34.1309
		-153.409	-116.179											-156.019	18.4412
		19.9256	100.235											62.0675	-171.318
		80.1051	-114.087											-153.247	-131.105
		17.4546	-23.8943											149.288	52.5153
		37.2417	-74.9776											-102.338	-63.9361
		-34.7027	-9.87252											21.2273	1.30372
		-83.963	-24.0796											-105.778	-41.0666
		64.4057	23.0394											272.511	72.6907
		44.4007	-37.9395											114.392	202.216
		11.6303	136.031											19.1333	-55.1291
		-36.1902	35.6721											129.111	230.278
		110.682	-1.48864											-125.803	-0.393649
		56.6742	-41.7753											215.786	107.555
		149.86	15.2947											-134.866	-11.1096
		43.8348	123.912											-86.1613	190.173
		-75.4628	-57.6807											-153.066	81.4248
		-62.1558	-44.3549											83.045	57.4927
		67.4237	41.3286											35.1911	-48.7654
		64.1292	46.7175											-170.446	16.3147
		-98.3567	-133.568											-61.2371	100.112
		-72.0887	-19.577											15.2227	101.033
		23.9632	49.3779											88.9546	75.4235
		2.72642	5.03283											-143.128	58.9933
		114.459	19.4355											-6.94312	-85.2338
		74.2239	7.4677											-80.2644	-133.327
		-69.5195	-58.8123											26.4286	-31.1285
		-34.1278	84.0035											91.4956	-82.8254
		5.82891	59.8922											-96.667	79.8503
		-80.5504	-48.1825											-73.796	-11.7212
		192.053	12.0443											94.5021	-90.7674
		15.744	-18.951											-188.021	-127.575
		8.10498	-8.97501											37.0971	1.44102
		-13.6347	-58.0527											196.907	21.2509
		-39.5911	-44.1141											-195.866	-122.369
		-146.472	-127.946											-157.991	-29.0548
		-85.0156	-26.7575											-80.1112	-70.7174
		-21.0584	138.91											116.316	-78.9083
		-146.812	-129.486											2.06561	34.9626
		122.8	43.3245											113.352	134.972
		-42.0492	-61.8467											-107.945	-133.231
		35.8123	-55.5158											-18.1091	96.2785
		-20.0451	-8.15199											-174.934	40.3572
		-42.4511	46.7357											-233.878	104.434
		-120.433	-111.474											171.691	34.9953
		5.91892	112.433											4.19409	76.6984
		-32.0004	76.5049											106.043	0.635093
		-54.2511	-58.4012											37.4432	-21.0056
		-30.5053	-27.1988											149.134	224.903
		-83.6849	5.95915											-43.5447	-121.143
		-23.3446	-115.222											77.4369	1.13532
		29.1362	2.1651											-95.5364	-256.124
		-243.029	-4.49652											39.5488	-10.5389
		-35.4001	-29.2428											-94.8842	-4.67267
		142.202	106.572											-19.3304	-2.3107
		-34.4877	40.8382											52.3512	-111.114
		104.743	69.3476											-91.7814	14.8517
		-120.324	-62.1878											-205.598	-102.9
		143.28	-69.2616											122.527	127.557
		-4.10827	124.268											181.781	56.0183
		-36.8951	47.7309											-122.702	161.977
		105.266	106.895											-9.34944	-12.1723
		9.17273	5.02177											157.554	-13.0999
		66.0682	-2.53679											32.2336	53.5659
		46.232	2.94901											124.994	-11.2209
		20.3962	-71.4566											6.87609	-41.3998
		-19.4041	-9.35236											29.9556	32.9949
		-67.2617	20.5473											-42.9227	217.178
		-16.9604	0.432409											-30.0708	75.5854
		30.7494	-1.65155											-41.0195	-7.62233
		45.0624	87.535											24.5388	83.0354
		-24.98	-90.8576											43.34	4.73168
		36.0778	31.0692											80.9334	-51.2641
		104.003	51.2425											12.3114	-21.0753
		16.5406	-86.4222											108.978	96.9908
		-59.5261	-2.30213											-277.965	-95.0498
		-69.6596	-70.4805											91.2628	-43.5632
		117.062	93.4999											-4.42719	-84.9767
		-36.2132	-85.7081											-196.249	116.673
		-1.30065	-20.221											221.459	139.294
		47.452	109.688											-137.26	-2.06575
		-119.592	-155.893											129.817	192.794
		65.8023	67.2503											-476.59	52.3198
		33.0308	-58.3319											-278.882	-125.526
		-18.9124	-23.2099											-50.4191	-114.892
		0.273869	-15.2299											33.8498	-26.1668
		116.774	162.425											-15.1558	82.0148
		105.719	130.655											-234.696	-68.3308
		-8.82598	-61.8435											-199.535	-261.071
		32.8373	-31.2558											-160.629	-43.4399
		-124.535	-55.6162											88.6997	101.463
		-82.7542	-68.2315											121.309	88.5236
		49.5989	4.11276											-203.066	-286.488
		-98.0608	25.8833											-147.505	36.5451
		21.7139	34.89											-286.4	-21.6226
		215.896	16.6852											1.90619	-37.1122
		-35.4747	33.1647											15.0632	-11.901
		-77.2839	-199.843											-33.4608	-13.6835
		106.978	77.4805											28.3821	-130.35
		-23.5422	-170.337											390.391	5.46551
		-180.891	-59.9047											93.1561	24.3492
		-34.1605	-36.8608											-228.71
		151.778	156.894											-95.8072	133.105
		-86.9338	-24.0028											-26.7562	-33.4864
		56.7744	-29.2172											-62.544	-104.368
		17.0411	60.7876											-57.1745	63.2556
		46.8625	-21.8227											-229.753	-72.6282
		80.9057	23.6635											-19.2535	-29.9932
		-148.951	-40.3973											177.77	9.23302
		-89.9023	-7.14088											-40.8565	65.8942
		-35.8684	-37.8328											248.396	125.043
		136.382	40.7328											-22.915	54.1183
		-231.011	-165.76											177.105	61.2882
		50.6809	67.7113											116.866	87.9776
		-85.0118	88.1442											46.0145	-69.4222
		-14.7952	-32.5746											-76.3653	-32.0456
		192.529	65.9081											158.264	162.5
		41.0158	38.735											126.847	112.029
		67.3331	66.2202											-18.7937	123.621
		99.1442	27.7207											-28.393	37.3644
		174.02	124.776											28.1963	32.705
		58.7867	-16.2258											-132.96	45.182
		83.5002	21.1917											144.129	-63.8101
		-59.7309	-47.5568											110.329	114.653
		173.708	131.25											95.8432	18.8484
		33.8411	-65.1551											-150.709	-141.406
		173.997	68.5266											68.2719	-16.8345
		52.2233	-5.062											-45.4904	-82.8281
		144.28	128.304											293.949	143.255
		-66.2388	-85.1439											-4.06246	106.097
		-42.3738	-56.9768											-115.317	-62.901
		40.9017	-47.679											153.044	17.84
		57.4194	215.941											-187.761	-53.9403
		-61.4007	21.8893											-90.5601	-8.6997
		76.0945	103.856											158.715	23.8321
		-12.2424	13.447											43.7874	13.235
		111.36	27.9709											110.15	-19.4584
		75.2658	122.103											177.955	-2.59152
		28.7192	48.4355											156.762	-151.399
		128.647	38.7893											-158.107	-222.121
		-83.5841	-35.8563											48.9738	-14.7736
		-39.2864	-65.5368											134.48	27.1967
		-25.5107	-55.3738											18.0284	-69.0406
		8.81816	-74.9881											-90.4035	-53.2728
		-64.0197	-85.8075											132.947	104.684
		-16.4034	18.1213											-260.107	-84.0373
		156.684	73.6854											-88.2431	-45.6232
		104.959	159.489											70.779	-8.33482
		105.461	12.6158											207.661	158.121
		-49.1604	19.7405											-56.2266	46.1135
		22.6373	38.6905											-231.969	-38.4003
		107.669	102.955											119.378	74.0416
		-12.0686	-150.225											60.0963	-106.124
		-22.0877	-27.1141											25.8176	51.0512
		11.949	33.4246											-245.296	161.731
		-82.8627	68.4675											13.6754	-55.249
		-69.4309	28.6176											124.78	47.4689
		63.1155	-90.0711											-133.873	-4.17255
		-63.4731	-17.0165											-239.917	-16.1415
		-13.2657	-5.93986											383.21	107.691
		181.459	132.432											51.5699	71.264
		-157.675	-126.468											-61.205	-139.828
		117.256	39.8227											178.354	148.514
		88.5057	144.82											61.539	-51.38
		-26.2343	46.7648											-46.7028	-171.839
		-82.6847	-93.6255											-123.928	3.21245
		-56.8674	-72.3317											82.8307	-76.9912
		37.9984	133.809											256.67	126.886
		172.463	170.634											-46.6046	30.103
		67.2247	-5.21098											4.316	-85.2171
		-131.641	72.5117											215.87	31.5651
		-3.71796	-30.8298											-27.2936	-152.634
		1.22179	6.47942											-26.1825	29.6301
		-103.287	-28.4752											255.143	117.135
		-20.5083	-66.941											16.4422	154.811
		9.2118	28.6944											-29.8319	-32.2422
		-143.051	-27.8001											-500.667	-46.1557
		-35.5823	-106.881											-45.8295	-89.0938
		-28.1458	-112.364											-30.4815	-39.021
		-14.9718	31.5049											-46.7746	-13.7922
		-48.0083	46.8865											-123.404	44.398
		-32.9904	-0.949922											48.961	-13.9903
		23.43	-44.9688											-17.2357	-114.561
		127.091	-35.9442											216.437	172.188
		145.151	75.1745											-104.842	-111.926
		21.1772	7.32732											-100.151	69.2948
		134.591	106.154											238.675	-8.5706
		-139.792	-116.118											60.9113	64.7466
		-11.615	41.6196											9.73413	58.1357
		-64.2367	-44.0519											62.0734	84.9995
		-56.4692	-26.8569											76.1186	185.439
		80.7249	102.67											326.524	30.3167
		-70.6953	58.5422											-72.4311	185.263
		-38.7813	-29.1586											-48.5148	86.3629
		43.0651	-7.89733											25.5996	33.0135
		139.929	-36.835											-109.604	58.8977
		200.187	110.519											-187.963	-67.1199
		111.215	68.3351											-57.611	-39.3899
		194.287	83.6472											-222.221	-118.337
		58.6833	60.7183											-165.103	-119.091
		-64.1958	-54.2852											-255.53	-58.6028
		73.9095	20.8473											-39.9309	-46.5423
		-98.9293	14.7533											-138.578	-31.4912
		2.2768	46.3637											-45.6774	174.055
		-52.6764	57.8048											-93.9031	-26.1633
		-46.1513	-6.26622											28.4792	39.6281
		52.8195	-3.49682											39.9573	120.204
		-49.2878	-11.0481											-145.44	15.6816
		-106.107	-78.6762											-79.5602	96.6547
		20.3133	-6.54837											73.1913	30.9756
		122.133	80.6645											19.6301	-35.4122
		-84.2377	-101.467											278.304	12.8909
		-55.6254	58.8853											-166.745	-61.9081
		-10.9916	-98.9043											17.0524	-25.1131
		56.0887	54.9323											53.3458	53.585
		94.5131	40.0963											128.081	-59.5771
		-27.2016	7.82316											-45.1732	182.221
		20.6825	-14.2035											95.3864	49.8704
		56.8426	79.346											-80.7411	-7.57923
		20.0292	-57.1777											-155.186	-67.3533
		-56.4852	-71.6948											-123.031	-40.8797
		-165.12	-127.112											-66.3055	-27.0877
		-70.2879	-5.31774											-73.3208	-102.064
		-63.9577	-25.6807											-55.0193	-50.0149
		31.7465	-0.0816333											142.103	-65.2412
		-131.783	-66.9992											153.734	19.9174
		2.48713	-4.88549											164.133	83.3468
		-116.571	-170.009											-9.4629	12.2407
		-11.0142	-50.8751											20.0068	29.4806
		80.4034	67.1746											-50.0995	-41.8813
		-58.0015	-36.9038											-82.7631	-25.6002
		11.3443	-21.6875											360.706	49.5592
		-52.5513	-130.098											-41.6438	46.9838
		-71.047	28.672											-113.4	-115.208
		124.198	179.098											-72.0014	10.1192
		-82.9651	-146.532											178.506	116.497
		-107.11	-85.0152											-154.837	-31.5326
		153.185	116.543											87.2278	-73.2695
		6.19746	-60.852											241.056	62.2237
		-70.7707	96.8638											-305.51	-85.3703
		66.0091	45.4649											91.0238	150.422
		-223.616	-63.0757											-27.3626	-55.9792
		-28.2323	-13.6764											107.142	32.4693
		84.5522	15.991											71.5828	-29.9997
		19.2766	-2.6067											196.618	34.2198
		45.9959	-23.6698											-120.823	-109.671
		75.747	46.4302											-50.3743	-94.2657
		-121.542	1.56535											50.1925	38.0824
		117.231	57.8602											210.455	19.71
		-57.6134	17.1585											26.7632	25.3919
		61.3435	-25.7014											27.6017	104.708
		-22.5878	60.7915											44.9976	-8.67465
		28.9905	30.9681											180.294	105.056
		-8.10591	-37.3686											-138.196	65.5091
		60.5331	50.2476											134.499	60.9004
		29.6707	28.7082											21.5866	22.4092
		-18.4622	75.2667											167.116	102.248
		-70.9232	52.0108											-49.9304	-214.341
		-15.6085	-49.0949											-41.5374	8.98491
		-10.1162	4.06232											253.047	338.691
		26.9914	-11.8232											79.0465	62.8423
		49.8468	149.214											-18.4924	23.7871
		-48.2781	-55.6887											43.9971	168.269
		108.952	104.547											204.851	42.8506
		13.0769	-164.945											22.0295	-38.1399
		-0.166963	36.8567											-181.878	-104.36
		120.895	-17.4726											-37.7555	-62.6167
		-123.451	3.60244											66.4942	-56.2624
		-7.57721	52.7491											-83.7049	135.415
		3.78444	-28.5136											159.132	79.7634
		-49.5486	78.9601											72.2668	50.6357
		124.24	39.264											-150.508	-52.1858
		83.5728	-34.3882											-29.6087	135.139
		-104.054	30.091											-105.345	63.4666
		11.0381	-96.0137											117.298	-74.6036
		4.22908	-36.5156											264.411	-58.496
		148.216	-66.829											-494.351	-11.2178
		-19.3649	-18.6271											105.105	99.9683
		46.0226	-71.669											-18.1593	-181.983
		-33.1229	-87.8045											-341.935	-59.4828
		-35.4644	43.0366											-117.439	-126.644
		38.4758	-12.6936											-212.5	62.5668
		-50.8326	22.7966											-34.3118	39.2074
		-124.496	-49.8664											-58.8891	-56.6205
		-31.1115	-13.6367											-165.211	-107.376
		-100.844	-87.177											89.6454	129.706
		-58.0595	50.589											23.057	48.7362
		-46.0364	50.4325											128.361	88.5593
		-49.2538	-131.342											63.4777	4.90006
		-104.107	-41.2661											-351.781	-61.149
		25.7002	-2.08713											1.35727	-89.447
		-40.4801	65.6721											13.0658	38.416
		174.574	22.3217											-172.014	140.284
		-76.6319	-49.1448											201.357	134.263
		-47.4119	-149.779											99.2963	-83.2319
		35.1307	-54.6081											34.1076	-52.9897
		-29.306	-51.5522											-18.7829	69.8346
		13.1665	-43.6964											-36.0473	-66.8405
		-56.272	-31.4689											109.19	12.6559
		-35.5098	-75.5483											-5.32894	-27.358
		-2.61155	-46.8687											-62.6931	-129.9
		-25.0818	-104.048											214.57	38.6097
		-72.205	-66.3147											92.3472	59.091
		-91.9678	-23.4473											-111.268	-54.4619
		80.3792	97.7388											153.764	113.971
		66.8129	19.6766											139.098	185.27
		-4.2083	23.8678											10.6223	-102.933
		41.8165	166.902											33.8341	-74.1335
		-38.0545	-68.0312											32.5846	-37.1909
		-134.67	-11.0646											-41.3717	-1.94375
		63.4994	27.2324											-37.696	-3.90974
		-84.5273	-44.686											19.7183	-61.3589
		44.8783	-44.2702											85.8351	63.646
		16.0884	-42.3401											-216.004	-92.5769
		-76.6414	0.616402											263.218	12.7366
		-13.8805	29.1524											-165.927	-135.352
		-124.803	-117.062											-57.2795	-55.7666
		58.4519	-41.8623											-204.382	-58.4443
		-28.3335	30.931											191.842	82.5507
		37.1946	136.477											-240.078	-19.207
		-112.98	-79.7065											318.86	9.94243
		22.3833	38.6173											176.798	33.1516
		-122.855	-58.5491											177.228	185.374
		-126.042	-42.0461											-213.89	-34.9531
		77.5136	41.9435											-35.1751	31.6459
		167.654	182.007											64.9638	126.408
		-37.8827	3.98812											47.885	-73.1424
		-116.128	-52.6891											-78.3407	64.345
		42.8507	-25.2313											106.655	88.7913
		-131.298	-164.204											10.908	-107.497
		68.9602	114.436											7.39213	53.5439
		-22.7417	45.0475											103.994	1.55777
		-56.3487	27.3082											29.6537	-85.1518
		52.5047	24.6961											26.3197	-35.6987
		-103.739	-83.6498											246.042	165.053
		-51.4405	-31.6067											-88.6664	-51.8064
		-78.8426	-76.613											-23.8395	-44.0212
		-43.5536	22.0973											-178.7	116.185
		-200.994	-170.738											-239.38	-96.8414
		8.57033	68.831											-221.488	-51.5558
		-34.7589	34.1067											-29.0386	-75.073
		-47.5165	51.3568											-209.916	-101.015
		-3.21622	39.1627											-151.236	-98.8274
		-235.763	-92.6411											-61.5527	-103.985
		-70.7652	-13.1258											88.5412	-73.1194
		-75.8392	12.6375											22.7742	15.375
		101.724	-30.0797											-70.2664	138.935
		-11.5067	-26.401											20.9167	26.1412
		94.9195	31.0087											-82.7011	-25.1209
		51.8841	-31.1175											31.2433	-5.43373
		-67.4514	-5.82486											-43.4833	-106.213
		-15.8566	-104.645											174.247	80.8474
		-156.652	-90.7815											-68.5702	44.6311
		-113.224	-85.2779											252.443	-14.1782
		-87.8864	-87.1254											20.3948	202.065
		-15.0462	-115.104											-214.355	85.4198
		5.28927	-44.8475											-69.7173	-92.3332
		38.7551	46.6507											12.7454	-12.375
		-13.7812	49.3401											-21.0618	-97.1826
		99.1495	85.2542											-15.5451	50.4443
		106.638	31.0616											-80.5967	-120.831
		-101.717	-16.076											-39.3833	-15.1104
		28.7943	99.5069											-40.309	-60.3115
		-116.209	-67.73											24.3784	15.2438
		2.03706	-9.40443											9.05022	-51.9788
		-62.938	26.1638											151.426	71.5358
		131.025	187.169											-2.00267	59.5467
		53.2915	18.2125											230.325	106.766
		-189.78	19.488											44.5577	-61.6631
		-9.7862	-24.6889											335.758	100.314
		-90.4577	-102.944											-515.347	-62.6619
		68.3198	3.56491											25.6324	-47.7778
		65.4934	53.0844											27.0644	107.37
		-104.865	39.0864											-32.8722	-31.86
		64.9045	10.2058											-4.25519	-37.5509
		-16.5532	-54.9172											-72.473	124.56
		-43.8609	-14.7293											263.419
		6.63994	-34.3205											21.4585	-42.8482
		15.1999	-62.9241											218.828	15.6085
		66.1791	-48.6002											-51.2254	-22.7801
		-32.1951	-67.6847											-11.2457	-45.6004
		115.475	-135.459											-10.6967	87.8728
		-152.15	-142.78											-209.086	-38.3666
		75.1173	9.3894											-48.5499	-134.169
		-69.4932	-132.233											-66.6425	92.2624
		-11.1749	-41.7891											-238.794	-101.584
		-61.35	-74.7614											185.861	109.079
		180.221	-9.19119											-231.421	-144.412
		-104.633	29.6818											-163.008	-83.4763
		-14.0081	-53.5381											-43.2684	-96.7066
		45.0178	-24.6752											74.7529	50.0011
		111.109	-41.6602											223.921	98.1831
		163.126	17.3993											-53.4069	4.90305
		-3.83421	-116.737											214.503	-18.3809
		104.62	32.7704											-285.518	-193.31
		-49.3154	-50.0252											-30.7164	2.11281
		-99.3266	-103.656											-41.6444	32.6979
		34.9998	-15.0563											98.9793	-23.4037
		17.0317	-42.2436											-154.277	125.765
		-52.8021	4.8203											34.7394	-142.445
		-29.7427	-34.0408											-129.215	-130.146
		-130.331	-100.625											83.2414	2.9921
		-13.8979	56.8481											110.955	-52.0099
		-2.68709	-75.8625											-56.6368	-85.0245
		11.2895	33.0686											-18.366	-13.752
		-44.173	13.728											-44.6059	74.8775
		96.9695	214.731											-145.193	19.6548
		-170.993	-75.2914											37.114	-39.2469
		-24.0947	-120.681											-212.346	-88.3757
		16.2063	-82.194											113.617	139.431
		-116.098	-85.1305											109.408	53.1061
		-37.2979	3.89633											113.056	106.672
		48.8581	-2.20131											-309.651	-150.959
		-74.3713	-2.0427											166.848	92.5968
		77.0296	9.83343											204.457	-51.2082
		-72.479	-30.9204											-38.787	-186.82
		100.812	155.557											-25.7001	59.6273
		62.0131	90.8174											46.9002	-32.2209
		37.0131	126.113											37.8932	63.7254
		56.3919	41.1819											92.6833	111.098
		3.80426	-48.9158											12.9999	80.2133
		-181.534	-84.595											-2.5358	45.4067
		-26.6247	-30.2055											-177.876	27.6214
		172.454	51.7204											173.162	15.9391
		-23.8125	-15.499											258.206	116.981
		-7.5195	68.4641											54.6729	-1.32175
		-29.2966	-7.51287											208.005	-119.518
		-72.0398	77.4294											74.6183	62.7489
		-24.2749	59.5804											-228.42	-153.973
		139.705	-34.8161											-88.3851	-151.082
		-89.5494	-16.4186											116.797	-0.892483
		0.162612	99.8558											-60.6083	44.1275
		-11.7992	-13.4203											37.6985	62.989
		-73.5338	6.25372											-159.29	-201.537
		76.7442	42.5922											34.8112	-25.8308
		-4.69755	-76.0035											53.7894	-21.5223
		-185.308	-57.3824											209.215	142.186
		-14.3009	-39.1083											220.268	102.9
		7.99829	55.7027											-217.691	40.0931
		-13.8893	-97.5833											-116.271	89.9762
		89.4146	77.6117											-48.8974	113.196
		98.9639	26.5962											26.8857	-96.417
		170.716	149.918											-21.0357	-73.8031
		159.003	45.1705											-148.431	2.49826
		-5.12419	10.1769											42.0717	138.163
		84.476	40.1042											164.33	38.0831
		-71.0924	-18.0078											6.67842	-161.808
		39.1789	-0.766508											158.624	50.1861
		-23.3381	80.1786											-40.5196	-66.7731
		31.3077	29.5581											-94.357	40.6357
		-54.8509	40.5119											109.924	233.38
		-79.0149	-94.8721											11.9492	-203.681
		-121.812	-85.2338											-157.826	-17.3122
		28.4113	-101.252											-34.796	15.0981
		-38.2736	-83.0332											25.3563	2.12041
		-50.5361	60.7523											1.86742	44.8685
		96.3441	-8.38106											82.9546	118.46
		-9.45535	-155.455											-93.2787	70.2065
		136.485	3.46627											224.402	44.9906
		-215.113	-86.4965											8.46841	-15.6953
		-76.0719	-0.755559											262.167	123.974
		14.6417	4.81218											183.961	-123.584
		-67.7883	-10.6364											107.907	-37.6097
		-28.595	50.9589											49.4071	-86.5748
		64.0087	-94.1315											223.2	52.0878
		-63.6043	-41.5195											-53.8776	-154.084
		19.2449	-46.3401											112.692	-46.6399
		14.6731	-97.9914											-154.318	-44.9044
		56.0294	-50.3643											33.9003	9.24307
		-33.0402	-83.1803											130.593	124.467
		60.1013	30.7191											-52.3207	-77.8233
		-33.6953	46.3956											-73.1075	17.9015
		30.5392	22.4731											96.9933	-42.8871
		9.21258	41.7571											135.339	-35.2318
		-89.4548	-52.3711											-176.301	-28.6738
		-5.21477	-47.5333											-66.0953	-8.91151
		156.034	105.506											-298.117	-137.281
		-80.1413	22.4542											-180.748	-15.5867
		-51.016	-93.1534											14.0625	83.2378
		-43.1228	23.8211											81.0226	17.3339
		47.4795	90.3339											-143.02	28.3244
		-79.0424	33.3798											-159.563	20.6494
		98.8385	-0.684759											-239.524	-224.303
		47.9281	-47.0271											-220.09	-103.281
		22.172	36.1027											-138.222	-161.712
		15.643	-41.4101											79.8877	18.46
		-92.2273	43.3998											109.563	-14.5466
		20.8158	100.319											-78.9086	146.245
		-28.5338	-62.6285											105.227	-13.6686
		-62.2912	-64.4549											149.703	149.911
		84.4617	23.0676											153.432	-150.237
		-72.3614	-8.14525											-77.9209	19.4501
		63.7537	-21.6072											-144.707	-222.816
		104.803	-14.1657											4.70062	66.0818
		84.6496	37.9839											-185.594	57.7559
		223.981	52.0967											-119.648	116.987
		-155.775	-52.2714											-142.745	-75.3853
		-7.6369	7.6786											-110.84	-34.9872
		-156.83	-32.5213											0.072327	-21.7545
		93.6323	-25.1232											-177.741	-56.1884
		-100.091	-30.3721											-131.842	-95.4408
		39.6548	-70.9489											-132.405	-173.585
		164.957	20.3895											-217.408	-13.8723
		27.3004	33.9784											351.712	108.748
		-38.3719	-39.9355											-88.6468	-5.70442
		140.695	43.646											-62.1592	-243.558
		-48.8079	2.62561											-147.023	-3.84983
		-121.656	80.0492											70.6725	41.037
		25.3491	28.3125											-7.79599	-138.785
		58.2194	13.5063											-254.687	78.7894
		-135.76	-120.513											-20.9868	33.3608
		-137.737	-33.9412											-263.963	-6.0818
		-40.9745	-16.1485											256.512	168.417
		-100.061	13.8206												-187.719
		57.6361	218.591											27.4272	105.721
		66.0285	-18.3065											5.04499	-29.3371
		115.054	174.388											2.30119	46.4866
		-77.253	-55.3434											173.8	-98.871
		39.2375	-8.11595											-45.1512	17.7722
		33.1391	27.1025											-168.905	-55.7881
		-82.9326	-18.909											39.7635	15.9615
		24.2046	-31.4144											14.0743	-45.8736
		61.9093	-7.39631											-49.8356	-7.16052
		-30.7506	-72.021											-26.2502	32.7646
		-60.8943	-1.44278											39.0076	-146.021
		-16.1117	35.4107											-69.4279	-33.791
		126.164	122.709											84.4531	156.043
		-164.749	-109.161											-174.309	95.4408
		1.12377	-76.3789											-64.1155	-122.901
		191.631	57.0271											-260.005	-146.977
		45.5471	14.7355											9.83861	56.212
		77.8004	-76.0045											311.167	-51.719
		-78.6382	-45.5809											4.93752	132.402
		-10.204	116.724											115.004	-31.0318
		-195.433	-58.3404											-99.6882	-141.238
		-82.6425	-12.7803											-26.255	87.1763
		-123.66	-48.1297											88.8793	-29.4735
		22.1967	-81.517											260.299	35.8272
		-32.1632	-32.7819											182.567	-6.24825
		21.5576	12.5047											388.987	5.23224
		-76.0249	-32.0095											31.9164	-29.287
		83.4387	-67.0388											-47.0179	-55.413
		-115.023	-96.4889											-58.5505	-0.0427572
		41.2302	89.1283											231.214	188.647
		-99.3817	-76.152											174.44	73.7483
		29.9893	70.585											14.8819	-118.584
		-87.6189	-60.2186											-1.50037	-31.0715
		-55.7303	33.9241											-63.7262	-10.5725
		-7.21776	-50.1795											36.4126	216.849
		35.9713	4.18422											256.547	70.5572
		32.3486	30.8404											-153.538	4.65428
		-20.2176	-26.8324											-56.7123	63.1676
		137.561	117.884											93.7429	-96.4572
		92.5105	52.8032											-27.0666	-139.062
		-74.095	9.70926											-132.171	-64.1098
		40.8367	23.8097											42.2333	-97.9062
		159.865	154.988											-97.041	151.039
		-23.8862	-62.296											295.683	140.689
		60.1746	101.434											118.932	130.564
		-33.5245	30.0849											195.008	43.1652
		10.7517	-9.40025											26.8437	47.0113
		-19.1198	-40.7253											-102.597	-106.889
		-135.407	5.89412											-167.467	37.2162
		-35.8064	42.8189											-62.8651	89.9967
		25.4839	8.89046											-89.4375	71.3366
		-111.587	44.9083											-187.873	41.6613
		-98.4615	-48.0226											-43.2354	-162.534
		-27.2263	-73.8701											-192.104	57.7446
		106.814	77.4267											138.812	78.6735
		-64.7994	-124.905											-26.2475	76.129
		6.20128	-68.7983											137.081	80.4023
		-134.325	-165.5											-32.1151	101.325
		23.581	15.2198											158.383	130.086
		139.596	-25.9912											171.526	127.91
		209.489	65.6338											69.4033	14.9881
		-6.55318	105.68											-133.393	-163.562
		43.0585	16.0197											230.845	2.41381
		-119	-3.78405											-265.619	-237.497
		-64.8106	-120.796											-201.033	85.8696
		-18.835	-64.5152											26.2623	-97.4446
		28.5182	28.592											-329.568	-92.8197
		25.845	62.3667											41.8654	107.414
		26.4817	127.616											164.636	23.9775
		-14.0681	19.5508											243.429	171.701
		119.535	57.8195											-218.254	-65.3517
		43.6375	1.44263											-55.7354	51.509
		84.4941	74.9784											-32.3724	-37.7938
		-53.8467	-108.688											49.8613	131.741
		50.1098	-67.6467											-25.7551	-1.17309
		-48.3895	20.9125											-113.303	-51.9944
		-28.8495	71.0406											-16.9757	129.813
		-107.242	-36.2789											-41.2991	-115.8
		34.7759	43.2912											97.5158	-315.6
		-48.8603	65.2169											-115.538	6.78982
		41.3173	106.467											-75.9669	90.1433
		148.442	97.9138											22.9653	82.4689
		-32.404	28.0727											-37.05	-87.1358
		-68.4751	-108.115											68.6381	30.2077
		-88.8617	-75.5264											75.7106	-47.4723
		-103.434	-22.8397											94.7814	2.48409
		5.31646	-66.6314											-1.14091	119.527
		-53.1033	-49.2539											131.883	3.30342
		41.6152	65.8795											-30.0125	-4.7284
		69.6529	24.0551											-18.1678	-16.1845
		-92.6515	2.77459											243.911	-20.262
		15.4896	102.608											50.8811	193.28
		72.3451	-18.486											-96.8625	14.5008
		-48.1794	-27.4383											-22.2372	58.5817
		13.245	-28.2854											147.261	53.9014
		61.763	-89.5067											-109.128	-118.947
		-124.555	-83.8229											-157.783	-101.474
		60.5895	-23.5841											-77.7596	-202.653
		133.837	27.2653											-67.0889	-103.524
		-255.006	-144.938											52.562	-91.1008
		-139.299	-146.941											-187.011	-20.263
		89.8726	-85.3087											161.943	-103.95
		58.0577	70.5877											-64.1188	-62.8341
		-39.3363	-53.7425											35.307	-73.2858
		45.4308	18.0289											-203.435	-65.785
		73.9364	-11.1516											132.963	-45.1361
		73.2549	86.6171											-6.79924	136.166
		96.5988	52.2828											16.6597	132.571
		84.3731	51.1024											-144.04	-6.47145
		28.9801	86.1727											185.636	31.5742
		-147.707	-133.746											10.7249	10.885
		82.3548	12.1438											76.3395	147.2
		4.50761	-57.6272											-188.576	78.491
		-19.03	-23.3224											38.6679	-155.9
		71.5588	95.2314											-141.45
		-139.474	-132.596											-204.58	29.5401
		77.6481	56.7673											220.846	11.1815
		-77.619	9.05958											-67.9639	-125.074
		-83.3471	0.448091											66.0337	28.9488
		152.647	146.781											-131.032	-181.283
		136.546	74.7218											-30.2919	-46.8826
		-1.68026	-11.8454											-37.1886	-74.7879
		77.468	46.4707											-7.5002	58.1692
		-58.4421	-97.0656											13.237	50.5598
		46.3165	-106.188											4.70709	138.678
		-125.067	46.4075											-111.207	-72.3753
		-86.281	86.054											-32.7133	30.3604
		23.9085	25.5869											112.682	30.5473
		73.8354	-20.4221											61.5104	-47.4511
		-101.375	43.1381											-97.5893	102.24
		17.9797	-3.50135											254.82	62.5836
		-118.809	-67.0578											-31.6877	12.0624
		-32.5403	-91.4689											138.409	63.9157
		146.564	5.15141											-92.0661	-64.432
		63.6925	24.845											-68.1053	-122.181
		-16.7069	-14.5766											224.718	53.8389
		48.6661	18.2518											47.8029	-51.5952
		-115.811	13.3561											176.513	105.701
		47.3199	1.53857											108.646	-54.0008
		96.5065	171.438											277.268	120.488
		-99.769	-11.8141											-65.1539	-51.4719
		-99.1814	-61.1591											83.9189	-81.0026
		4.9661	-71.6086											18.4626	-118.428
		111.362	107.283											0.59446	-33.2406
		83.0641	-2.40516											-30.6505	104.113
		-0.589404	-22.721											-146.816	-56.406
		-153.357	-134.289											-38.9446	-73.0827
		16.3933	94.4559											35.9502	-39.9533
		51.7243	144.274											21.3299	25.7419
		-100.798	-90.8121											-175.447	-143.267
		15.2264	-54.2858											61.2008	-95.9742
		-27.4993	-9.30851											19.914	42.6672
		-221.175	-108.706											89.1492	23.4525
		56.5865	-6.92431											35.8791	62.7358
		-44.1087	-28.2286											-62.8384	8.70097
		-68.8813	-12.3062											239.999	148.019
		23.697	-4.00238											141.253	115.154
		40.4503	-13.7859											47.9996	-26.5293
		-21.3883	-56.1778											119.758	84.8852
		-46.2165	-41.195											422.706	69.0426
		4.78592	41.6207											-17.1457	-45.1928
		25.3585	-40.2806											36.3678	82.9023
		-15.5497	-80.1533											251.428	28.7758
		-96.4559	-40.5402											122.669	-3.29414
		6.6052	70.1821											38.2868	66.1385
		7.52615	-23.9268											-107.274	-27.1344
		-35.7481	-52.8723											61.9077	-46.4374
		43.9582	87.8434											-241.387	-164.924
		-216.532	-19.8412											17.9605	-141.682
		-25.7455	-4.6216											-332.232	-16.1463
		7.14185	-42.9005											123.551	66.0204
		138.395	19.2305											99.4712	-91.5328
		31.0681	-10.7982											-8.46221	-54.7144
		85.4076	73.562											106.597	-4.86584
		-126.342	-49.8889											-16.7965	15.4957
		-36.9288	74.174											-3.31942	80.9286
		-38.3967	24.2794											123.845	-72.7309
		222.259	2.23332											-97.3195	-339.885
		-51.1696	31.9215											37.6346	37.3992
		38.2865	-66.4789											140.261	32.7369
		-85.4399	-149.802											-18.7483	-114.63
		-40.2552	-15.2804											-53.0126	-35.9463
		-36.2076	-84.3611											-207.445	57.0671
		70.8504	39.2005											39.9637	7.19324
		-48.7515	61.2906											-98.1917	113.576
		-152.07	-67.5495											-24.5539	-4.53505
		49.3627	51.9167											149.853	23.319
		-82.6804	-86.3649											-230.245	-64.5503
		-65.6036	-105.933											311.741	68.5398
		66.6634	-25.5139											-14.2584	28.86
		-36.3212	-26.5567											50.821	97.724
		-43.4213	18.4544											-40.5297	12.5718
		-0.306163	49.4022											-11.09	-87.6235
		93.4798	85.3895											259.509	58.5484
		-92.8214	-82.1908											8.148	-137.26
		9.6084	51.2537											24.093	-40.124
		-45.315	-9.72617											21.8222	0.120891
		173.858	154.398											-280.173	-78.1183
		-170.362	-71.703											-173.113	-216.46
		53.275	-69.6874											268.593	196.388
		3.86166	49.7145											-185.979	189.764
		42.6351	-18.5956											-88.1471	-71.8879
		11.7226	-2.92917											61.9314	-147.363
		-12.6179	-105.485											41.2138	-80.8835
		-58.762	-57.8426											-181.362	-126.352
		85.9937	52.8515											51.7347	15.5153
		21.6157	29.4644											14.4318	35.6451
		-13.2536	-30.5744											24.0017	26.0105
		-17.8751	-135.773											-95.3305	-66.8456
		-125.147	69.3019											6.21519	83.6815
		32.3835	-23.952											-94.5513	212.31
		71.3272	62.2398											40.6396	-45.2402
		64.8862	-13.4784											13.6574	-17.8303
		24.7282	-24.4948											-96.6657	-75.8096
		-9.30003	-21.8302											-85.3235	-147.459
		-27.8263	-66.3254											208.857	121.85
		-153.158	-55.4246											-303.658	-40.9161
		-6.88673	-47.0006											-68.483	20.218
		166.46	61.9758											-123.752	-243.355
		-98.5331	21.8972											44.0723	-1.44637
		-47.5263	-5.44724											-154.824	2.06234
		115.073	177.639											80.9744	-26.5147
		36.4881	-32.6272											210.164	67.7609
		-53.2062	-93.8373											-102.93	9.38491
		85.14	90.4391											-163.101	-13.1124
		-76.0514	-85.2039											103.118	121.881
		-36.3945	47.9729											94.4025	-7.47206
		-185.94	-55.3174											190.702	69.715
		-48.3428	-114.854											-35.7043	-149.581
		-159.697	-43.0829											10.3375	50.3467
		-94.256	-48.976											41.6568	53.5349
		89.3722	54.49											45.891	100.135
		-0.250358	-19.0147											28.9415	-70.6481
		58.6352	1.02304											-157.573	0.552711
		-17.8677	-37.0586											-223.872	-38.0538
		11.0165	-57.0098											-249.339	22.6107
		147.403	-14.4735											-64.6745	-41.7941
		-42.7393	-10.202											-2.69149	-5.53022
		-25.3513	-6.85696											-185.377	-91.6422
		-141.535	-52.0682											168.457	59.8869
		45.7977	38.6465											7.49628	78.0362
		-105.223	-5.89099											-51.5301	53.9093
		-95.2598	-46.8232											-38.954	79.3655
		8.81586	21.4287											15.446	-37.1249
		25.8035	-24.9202											162.653	-77.7615
		-3.03552	-53.9596											-114.491	-6.54043
		78.0892	89.1448											-100.154	-5.18446
		139.883	50.4985											24.8961	-45.4603
		-11.3056	51.5907											239.347	44.4014
		91.4057	43.5911											152.724	81.0242
		15.0523	12.9673											186.506	164.396
		67.0053	-37.0857											22.3262	-258.55
		-31.4895	-5.85858											-91.8084	-32.0131
		-21.3866	-18.8279											19.8122	17.8206
		-0.322202	33.8539											152.389	135.814
		163.79	58.9892											-186.489	-28.6388
		151.701	47.4903											88.6705	124.782
		-13.3044	101.145											90.1317	17.347
		-86.8128	-127.248											347.834	332.741
		-184.965	-34.2699											111.808	67.9358
		17.0459	104.632											210.671	162.78
		85.3918	-15.9248											-162.116	-167.915
		144.983	64.3694											79.1331	29.4995
		-157.069	-27.6786											-60.6604	-107.215
		-74.1343	28.5661											-26.7519	23.0285
		-36.0508	-62.9451											69.1619	110.55
		-28.8317	14.9933											200.978	51.5556
		-16.8609	-37.024											163.843	86.5318
		53.6245	60.4182											131.11	86.5917
		-25.3807	-68.233											-104.4	138.633
		-92.5326	-58.0927											-93.1363	-122.223
		-21.1017	-5.53915											290.627	16.9165
		23.7195	55.6026											-99.5935	7.32282
		-110.783	-89.5884											-16.092	153.852
		-83.7578	-14.5755											98.1	93.2724
		37.8744	80.9663											-164.141	-217.219
		49.8493	0.454169											-25.5914	-8.3326
		61.1777	68.1454											6.31919	186.08
		-55.3942	-94.0018											170.596	58.7184
		-73.0202	-147.123											-130.59	-212.586
		78.4555	-88.434											-94.5339	-41.7465
		30.026	-37.7022											219.74	240.734
		62.1865	89.6662											80.9203	-8.89696
		-138.75	4.6744											-182.744	-25.2417
		18.0122	-11.2222											214.407	77.9475
		-0.716976	75.8507											-104.637	-19.9525
		-123.401	-113.396											51.5459	1.60173
		0.363932	46.6855											66.6149	-58.2498
		22.3404	-53.6089											21.5103	158.879
		-14.761	12.1486											-88.0322	-13.1249
		7.96802	4.08857											-9.5783	-72.2418
		100.784	79.1965											-124.278	72.6373
		76.7905	56.3604											-26.6155	16.4377
		105.467	-60.0749											74.5407	36.08
		-149.694	-99.3046											-129.46	101.051
		110.455	8.39846											242.589	392.67
		-63.1234	-97.9537											-180.7	-21.5817
		8.79936	170.421											-70.7683	13.3082
		-1.57507	-4.11381											6.00812	102.567
		1.66049	-30.7202											138.191	-38.7186
		23.6856	-22.1806											-103.603	-105.268
		-72.446	-51.6583											-205.483	-102.494
		-194.449	-121.056											377.039	-17.7162
		-221.099	-120.531											107.325	77.0188
		-4.84219	17.0631											16.8091	-50.1097
		109.289	41.7144											126.491	-6.63729
		-3.78879	-89.3151											-91.8928	-11.4629
		-95.4718	48.9715											-71.5454	-84.8134
		6.56468	-17.8278											55.0072	108.795
		38.5759	-73.7072											11.7472	62.1107
		67.1935	123.24											-100.859	28.4448
		17.8325	38.7851											45.8423	66.3916
		79.371	90.2829											151.24	59.0771
		-3.71063	-62.5627											-55.6726	-122.335
		11.1113	-72.0204											-148.86	3.51061
		44.4284	-65.4066											-82.6968	-37.5886
		-85.9854	12.9749											-52.7824	-118.177
		-72.5354	18.4958											100.222	15.454
		4.43204	-55.9367											-214.5	37.7601
		-42.2828	64.316											-53.5247	-94.8502
		33.3849	-17.3922											33.0424	32.1864
		49.993	24.299											-160.064	-17.9443
		-3.67776	11.7735											154.388	182.461
		-20.2162	-17.1435											98.5056	-29.0819
		53.676	167.215											219.087	220.965
		149.017	98.2382											-151.148	-94.8589
		-27.4662	55.5652											-173.29	51.6923
		-44.3774	40.8448											127.325	-25.0403
		54.5846	-5.69429											-97.9438	-35.5944
		4.89396	77.4906											70.4305	15.7047
		-15.7475	111.977											2.79956	108.107
		103.24	-40.8175											-66.5621	-36.7115
		90.2656	21.2501											-283.077	-165.23
		26.1251	140.337											-73.0549	-46.1753
		16.8061	22.4699											49.3236	58.9718
		-60.6765	-118.382											-95.3774	24.383
		-137.415	-100.877											135.273	-55.8714
		-30.9079	33.8958											-118.429	52.8016
		-51.201	85.9897											192.616	-8.97994
		21.334	25.5713											-45.4696	-97.6465
		-21.504	-16.6106											68.7724	53.1943
		-29.9566	-68.7823											90.5485	15.322
		9.40299	-85.3687											79.1712	188.062
		47.9331	6.09117											172.001	123.1
		-86.9377	5.05438											140.896	94.9052
		-30.4159	-67.0966											261.797	95.1912
		127.895	24.7522											80.9881	6.27806
		-168.051	-13.2405											184.718	2.22484
		-112.967	-69.3913											193.443	29.676
		64.119	33.3356											148.316	119.678
		32.116	-2.13725											29.7478	53.2464
		-76.0385	-69.1464											60.0281	104.027
		32.9989	-21.5322											22.9538	32.4896
		8.60797	-40.9075											-154.384	83.8587
		-2.15281	-104.837											218.904	95.5789
		77.5831	-0.337424											-130.511	-47.8387
		150.455	84.1899											-25.5726	85.6448
		8.50982	38.7824											-5.66514	77.0318
		41.6047	-42.5633											346.699	38.2321
		6.92884	-31.1858											237.491	-24.9511
		12.6105	-22.7674											268.303	108.594
		-42.3625	112.317											-13.8494	62.3612
		27.2612	46.5004											-40.8673	-89.3834
		-16.7147	40.8913											-158.774	-13.1495
		23.1157	64.6024											-20.4596	84.6505
		-11.9792	-82.758											24.3728	81.6283
		-13.3304	-49.2572											-63.2414	117.522
		-129.408	-56.0237											76.9552	100.508
		73.5587	-40.3432											-9.12271	82.1792
		-32.8884	-14.7559											0.0598157	109.482
		99.428	-16.1656											-40.0918	36.493
		184.43	145.836											154.29	100.813
		22.0892	59.4429											-17.634	48.1842
		-5.13474	-59.4794											-89.6523	100.57
		140.937	163.167											78.8809	54.5807
		163.419	38.698											66.952	9.74255
		-34.2481	48.6915											181.995	34.9474
		-34.3968	-78.5311											-145.485	-116.071
		96.3715	78.5742											322.678	114.206
		75.5142	-11.6485											-132.067	-202.38
		81.0783	-40.2686											54.2661	-64.0144
		47.8945	-77.7425											94.9277	140.936
		-51.6366	-13.1033											-166.981	281.797
		-31.3137	-32.2347											92.239	-12.7352
		1.52986	46.1605											81.1942	171.624
		7.97008	68.0312											-81.3154	102.62
		92.7062	103.391											155.106	148.137
		35.0375	89.2703											73.5262	99.6167
		12.9026	-36.8527											-27.1693	34.9125
		40.96	48.5588											166.513	89.9104
		26.878	16.6605											23.0074	-210.608
		119.944	113.362											88.6184	18.9008
		-53.6394	29.3117											-142.101	71.2798
		8.07688	-37.9978											106.801	-1.65185
		3.03342	29.0938											125.471	23.9046
		-101.383	-20.1383											124.937	39.1967
		-16.1436	-123.314											19.4642	-66.8289
		-2.63626	-128.883											-97.0203	101.386
		128.626	-4.321											71.4043	46.6511
		-1.11162	-29.6349											-42.2023	76.7436
		44.5432	-0.729742											111.786	68.9225
		-30.5368	-2.4414											271.261	52.0035
		-90.2471	-16.2378											-33.3843	49.5749
		-6.01362	69.8751											-99.0119	-230.842
		42.9465	-13.7761											-44.3008	115.762
		22.5354	-110.365											-76.1513	38.888
		-48.5668	1.1608											105.07	106.083
		274.891	60.6522											99.7111	84.7761
		63.1716	15.6147											86.3408	-55.9122
		-93.9227	-22.2502											-156.185	-50.2628
		72.3068	77.4876											-108.418	57.4982
		-4.52042	68.1868											224.174	65.6692
		13.8857	32.9249											-68.2283	158.173
		-34.9452	75.4868											130.916	-20.2187
		46.9899	10.5601											76.7483	120.309
		79.4528	-29.2758											167.684	12.8714
		30.0998	-89.0938											78.5933	35.4567
		-83.258	-83.0218											-97.1574	13.5017
		17.3689	17.9775											56.8484	5.50508
		-119.658	24.0998											85.9107	213.416
		28.3075	-14.3338											8.37431	28.7665
		22.5058	-51.001											-57.8827	5.63952
		3.10877	61.4734											49.3344	27.6806
		62.6935	-48.5738											-132.891	-97.3346
		122.61	5.03062											-176.279	-29.5382
		-0.143732	-26.6011											235.815	81.8326
		119.532	42.8951											-85.6123	115.288
		-77.5472	16.3558											177.42	58.222
		13.5267	67.597											210.449	127.512
		47.4946	7.17422											143.489	-80.5621
		-25.6612	-20.5839											-23.9582	26.9781
		76.8524	-34.2682											-166.785	-10.4101
		-37.5968	-8.49907											20.2752	-5.68167
		194.21	84.562											78.4335	71.1114
		71.7183	123.774											-45.098	-6.53531
		27.2063	63.2425											90.932	20.1341
		-20.1426	-11.0415											495.372	-142.452
		75.955	81.1664											-77.4002	-110.704
		-53.0752	-41.4825											27.4423	-40.6485
		-27.8974	-30.1892											-34.0272	53.0848
		-9.9833	-64.2295											58.3623	301.708
		81.0103	-55.1016											-145.453	96.3917
		3.20445	64.9099											-184.48	128.807
		19.7206	-5.20678											-15.9091	19.0717
		-36.3996	24.3176											63.9568	-27.5919
		28.9008	158.005											-72.4069	-136.91
		-126.816	-44.3722											34.5349	-5.73318
		60.2595	-59.0365											133.452	65.6814
		-201.281	-63.8323											55.0646	-22.7787
		59.3068	29.1543											-159.229	-106.551
		73.1967	37.1149											-49.4517	-201.876
		74.754	44.0743											6.62847	-88.3266
		161.145	38.0873											-115.9	107.218
		-14.7689	-13.9304											-12.9084	-10.8138
		-17.3096	86.5816											48.3929	37.3708
		-34.7301	-12.4456											-271.442	1.41368
		99.7045	48.9987											137.183	-6.14093
		-79.272	-68.6144											160.156	141.958
		-40.493	98.7704											-12.6655	-15.7878
		3.99474	70.2738											-61.1828	54.9978
		-79.6469	-18.9399											-5.76963	296.016
		-11.0121	110.122											37.8979	-143.129
		151.057	8.48538											112.406	-61.061
		-53.0848	-6.63638											18.4247	53.3155
		72.6466	105.244											350.485	8.56425
		152.379	125.064											84.3756	121.151
		-67.5341	2.99329											-88.0742	15.3099
		152.994	103.434											9.27404	-67.1844
		56.8988	-14.3882											-162.416	-40.6715
		-134.156	15.8893											-3.02704	48.1861
		-208.959	35.297											40.1179	3.49396
		2.59346	38.3513											14.328	-49.4689
		37.1252	42.4492											-108.427	40.9684
		-2.77157	54.3222											-58.7421	97.2775
		-11.4391	19.4392											-59.7238	-12.8219
		16.5386	-100.001											-49.0336	61.8079
		-54.442	5.22859											-88.9838	59.7478
		40.8175	98.7192											-48.1156	-212.191
		21.6777	73.9239											136.728	17.334
		-140.908	-73.7541											95.6708	-197.367
		-70.1638	-63.7654											-119.712	-123.402
		-110.927	-2.39517											222.514	28.8191
		-9.84498	-60.2895											-43.561	-61.8218
		-156.586	-138.395											225.637	160.735
		23.743	-18.6005											160.132	79.2156
		-32.4942	-29.5951											229.306	39.1829
		66.0023	43.3226											-79.1379	43.6422
		-21.1113	45.5226											-123.822	-12.7382
		185.012	27.1052											90.0347	-99.5182
		-33.1242	-1.45534											232.036	144.11
		-142.225	-8.03429											105.375	10.3564
		77.0852	-18.5054											49.6819	-45.5708
		-7.68012	-23.5629											211.379	13.9328
		-77.2772	1.43463											58.0842	238.176
		-23.4889	110.051											-107.502	-22.945
		89.4974	-8.44026											-71.2649	131.227
		7.35529	60.1564											-12.3695	-5.1099
		-19.1909	-15.0507											184.663	64.9783
		24.6942	55.2166											-74.1114	113.932
		-15.3929	39.7501											-220.75	0.766755
		-219.661	-86.0804											155.736	-28.3602
		86.6756	94.2683											23.5758	175.937
		-126.559	-181.647											-112.988	32.3296
		90.9953	53.8251											-131.333	16.8003
		-50.7737	-45.7191											-91.8601	99.9708
		33.1378	-22.9978											22.6101	112.723
		92.2097	-43.9727											182.787	138.438
		7.38358	73.4199											70.1946	93.6155
		-44.5289	-54.7292											-83.0479	83.343
		139.934	2.3815											-136.549	-67.1432
		31.5034	74.4165											299.214	-66.0914
		-4.17969	2.96697											-138.842	-154.823
		77.4855	-3.01484											-87.1014	-125.116
		-67.7492	117.001											72.0246	73.9407
		17.2181	41.5027											0.201067	47.2371
		-160.557	-150.414											-144.602	-105.984
		60.0523	12.301											-96.4721	-171.621
		-15.5827	-4.29065											95.9857	-99.9673
		-62.1824	1.72421											201.754	-123.108
		81.2748	28.0454											516.467	27.6189
		120.273	43.0174											97.7492	66.4671
		-1.12313	-21.6138											36.477	-102.954
		-60.8309	-17.6299											-171.486	-88.3925
		141.654	-9.1222											305.84	3.66294
		100.179	69.687											-81.9066	-239.441
		69.7724	-23.9894											-21.6745	52.2133
		72.1046	78.4822											10.7906	92.3125
		16.3646	85.1482											5.8113	-49.3456
		2.28084	27.727											244.124	-31.1153
		75.4444	-44.4842											130.662	-22.4065
		-260.368	-77.9381											-55.0015	-67.7455
		-63.0101	-162.507											-44.2082	-13.6892
		64.3122	59.8552											139.815	12.1015
		80.0489	91.0152											76.9502	16.8531
		38.4495	3.01354											-144.962	-15.3728
		-92.7395	-29.9144											-123.474	-83.2991
		-38.4447	-20.96											-9.98836	149.836
		51.3571	67.6671											-96.9029	-38.456
		-75.3029	-92.5415											-57.3301	-26.8342
		-133.858	-14.5865											-22.5851	-249.616
		90.8103	-32.9221											-43.7202	-65.9572
		-92.5634	-119.106											136.052	-74.5882
		51.017	-75.8635											-306.341	-25.0763
		-49.5579	-95.0201											236.969	-91.672
		38.6226	-22.0141											-36.0531	-87.6694
		88.3979	-20.7494											-26.1684	-35.91
		-81.4286	41.6866											219.441	23.3991
		31.2969	-75.3071											-131.997	11.6658
		-109.424	-5.82359											141.733	7.5134
		-45.1194	-90.3357											281.577	20.712
		-98.7391	-34.4671											146.143	85.2987
		95.865	32.6641											-134.015	40.7435
		-45.8265	-126.4											3.53021	170.455
		-30.6409	-54.2101											244.474	-7.8446
		-68.9966	-27.2984											-122.934	-72.6648
		-63.7573	32.7433											-169.586	-128.907
		-68.2011	-129.641											-89.6219	48.2372
		-36.8724	-151.347											477.677	-182.755
		-15.862	-23.7812											30.5382	-67.5918
		67.8407	55.9072											26.7558	-59.212
		-43.376	-64.9795											-36.6305	-11.01
		-23.8167	136.84											-66.2807	-37.3573
		42.3451	-30.4578											-4.95653	-103.955
		-28.0785	48.059											-5.41518	160.098
		-40.3189	-102.036											147.868	188.658
		91.7036	-61.8352											209.05	71.0382
		81.0536	19.959											-26.6676	81.0372
		-32.7796	72.3224											-41.2598	-13.5707
		-42.6414	4.41477											18.6322	77.9902
		45.3127	-40.0671											-22.6275	44.3137
		304.668	91.705											-76.5564	-83.4049
		-44.785	-10.4452											118.897	124.722
		59.1155	65.6455											68.621	-101.851
		-29.6398	-37.2183											-213.852	29.6105
		30.3039	6.8368											-124.787	-39.422
		104.123	13.2403											-11.777	27.8438
		93.8597	21.6864											-205.219	-137.982
		70.731	100.462											264.31	133.813
		-102.832	-85.444											-115.559	-22.1728
		30.6606	-83.4236											51.4589	-20.0776
		-37.7661	-99.8139											110.519	32.5549
		2.12347	-17.6926											-231.734	-184.955
		62.7545	159.19											108.548	-28.6156
		75.6958	22.7054											203.093	84.6129
		60.5475	102.911											143.996	101.59
		-154.532	-13.5952											156.818	104.275
		36.1465	134.926											-3.3725	77.557
		-151.376	17.1371											80.9577	95.4772
		197.265	118.106											0.274138	56.077
		13.8263	20.0886											-44.6838	-30.1636
		-30.4419	-49.7707											-192.877	90.7098
		-16.3392	24.4338											107.899	25.3946
		-81.8628	-37.2974											93.9321	76.1022
		93.3529	77.3192											-41.3335	-18.2952
		66.1853	111.45											258.277	72.0059
		148.293	26.5116											-56.2419	-30.1794
		-51.8974	61.8371											64.7896	-74.7634
		27.162	101.811											55.3494	147.039
		-121.155	-92.634											-185.846	151.139
		28.6209	101.249											186.757	-55.9659
		99.3798	94.4143											26.8009	-51.4264
		-126.222	-65.7968											28.077	-71.9975
		-35.0547	-42.4265											246.272	88.206
		-57.1794	-60.7557											59.3246	152.201
		-45.4716	-3.73932											24.4465	116.273
		34.7744	16.4208											-40.6308	71.9519
		-3.39313	-38.7142											519.926	-2.1497
		101.491	106.084											43.5859	-25.5429
		-29.6257	9.30208											76.4498	64.5923
		-38.6176	15.8452											76.0666	16.6202
		118.339	54.1663											-129.425	96.4909
		102.354	97.3472											-157.533	-177.852
		-12.1116	39.5149											-8.40212	31.9035
		74.9069	-14.2479											-139.007	54.7865
		-98.3162	53.7056											-96.7066	-17.1577
		10.1278	-20.4761											194.67	85.476
		-190.151	15.0913											-274.006	-83.8188
		-151.422	-96.1656											-84.2765	126.086
		-157.697	-81.5802											6.16582	84.7263
		-79.5986	62.5915											88.1989	53.1218
		40.8842	-33.123											-198.101	49.0036
		16.4728	-72.4047											28.1892	-42.3883
		46.9524	7.21672											-9.18542	-14.0629
		172.4	77.644											57.5364	-11.9254
		35.9563	-48.619											-42.3569	-132.094
		94.5742	38.9296											163.542	-51.1876
		77.0452	22.974											-56.25	-4.02804
		42.5903	23.2438											74.2599	-39.9352
		-67.7602	76.8119											38.5625	-117.166
		-24.392	-27.7882											121.495	-36.0243
		38.4826	-41.3901											88.8777	-47.1844
		-72.7997	-49.6194											129.309	104.49
		100.203	-39.2203											-13.1135	-44.5512
		36.4473	117.104											-177.339	13.4344
		-60.3339	-44.0569											134.279	35.4577
		-99.7517	-90.2062											144.336	59.8967
		58.648	56.94											94.6055	47.5831
		25.0372	-81.9394											-91.9275	-99.2272
		-22.6836	54.6477											-132.693	-87.7212
		-55.3605	-40.9762											10.3457	-40.5364
		-14.7884	-140.865											-305.521	-75.0003
		-10.1325	33.57											-373.565	-84.4872
		170.385	86.0559											-75.8896	-201.466
		15.5155	47.4145											51.0639	1.74301
		132.133	17.2019											15.0647	-26.8547
		-37.5706	46.2001											111.422	42.8283
		-69.0785	-15.6852											234.234	80.0545
		-67.352	-55.1194											-224.086	-151.342
		-51.5612	-30.6255											47.0223	-199.148
		119.681	102.478											123.99	146.001
		-28.3908	-30.3427											1.24733	92.3429
		110.163	-80.4554											-92.2715	-42.4152
		-118.752	-3.90227											-41.8369	66.7947
		-146.575	-73.4277											-77.9754	0.459929
		72.7046	59.3531											-183.156	-7.79556
		-87.971	-25.6435											152.486	-24.0799
		14.8577	7.58699											134.717	126.675
		70.9886	83.7727											-92.7388	-79.9115
		-19.9839	-72.435											172.074	36.6347
		-139.034	-27.4083											147.998	-9.08903
		-45.5111	-88.8567											82.8447	55.2439
		128.754	54.6116											-2.44949	38.4345
		97.1538	49.0958											61.2377	94.8497
		-62.2071	-43.3311											38.3762	-74.9314
		19.2472	21.3151											-72.8266	42.2838
		-90.6764	-19.6312											187.227	48.1319
		42.1511	23.4838											88.6892	102.496
		93.5076	33.7136											-33.9582	198.988
		-42.4704	56.2243											37.067	-66.8291
		-137.858	5.58161											-39.0634	-94.04
		37.6907	68.8095											173.185	57.8652
		46.7567	-74.5685											-13.0006	127.836
		-51.1934	-39.6873											-172.466	-141.901
		28.6398	-113.297											-27.7158	89.5023
		39.4817	-42.8195											278.287	154.032
		4.34953	16.762											-180.205	2.32087
		47.2721	96.6442											-55.5688	-66.5148
		-78.1716	-32.8937											152.835	-62.4698
		-6.99367	-34.9875											-109.853	-168.371
		-117.939	-149.822											273.614	150.292
		114.911	25.411											-16.4797	38.4537
		40.0108	-63.8178											-229.159	-134.211
		145.8	21.7985											-55.4509	43.62
		-3.47159	-58.9857											71.9192	20.8406
		-14.5906	63.5586											-39.257	-118.419
		-36.0843	35.5595											-118.291	21.7027
		-187.87	-173.052											-195.711	-31.4405
		-6.96727	-35.6842											-149.854	-56.1789
		16.7213	97.2211											-156.749	1.87023
		50.8079	21.0484											98.4004	-11.1803
		-10.3173	93.7552											124.76	141.566
		-122.57	-22.4288											-364.417	-109.386
		48.3275	-50.0789											77.2178	-95.1066
		84.415	136.556											93.333	79.768
		-177.804	-12.8818											26.8831	-10.5438
		39.7466	34.8649											-221.588	-48.3584
		-0.323817	-81.9096											68.8628	-52.8269
		87.4177	20.7861											255.888	233.251
		-85.6629	-22.466											-81.3018	-88.9913
		-129.399	-80.7296											-306.94	-105.582
		-32.7856	-51.6725											-74.9589	-121.918
		-134.294	-66.3232											152.599	-13.3491
		44.1092	0.201311											83.8249	-57.0738
		-122.653	-94.7448											-61.9672	-53.5441
		-85.5359	-16.9478											168.92	-159.655
		176.002	47.7623											12.0705	-23.9495
		44.297	-81.7086											1.29174	-137.076
		-60.9621	14.959												169.338
		-43.7918	-67.4562											-253.832	-117.176
		-36.0515	-78.0349											-33.0298	-12.8599
		72.8944	117.808											44.3925	-72.1552
		28.4013	131.232											-198.21	23.1616
		-28.4679	-50.5485											73.861	-82.2721
		-158.622	-59.4713											-17.6297	68.678
		22.8024	100.433											-56.2366	-26.2622
		-75.6716	-35.3814											-70.6921	28.3388
		33.3323	-51.4241											16.0496	42.2799
		-135.966	-5.01001											-109.448	-64.6233
[truncated: 8,004 more rows]
